# Supplementary material for: Large-scale investigation of the reasons why potentially important genes are ignored
Source: PLoS Biol. 2018 Sep 18;16(9):e2006643. doi: 10.1371/journal.pbio.2006643 (PMC6143198; doi:10.1371/journal.pbio.2006643)
Supplement: S1 Data — Data used for the creation of figures and supplemental figures that can be shared without violating restrictions of external public and commercial data sources. For a complete record of all data sets used in the present meta-study, see Materials and methods. (XLSX) [file pbio.2006643.s014.xlsx]

## Sheet: 1A
gene_ncbi	target	predicted
1	1.44716	1.85272
10	2.78604	1.30082
13	1.30103	1.63826
14	1.4624	1.66336
15	1.50515	0.837965
16	1.5563	1.8677
18	1.5682	1.59005
19	2.79169	1.70333
20	1.59106	1.74921
21	1.79239	1.39405
22	1.5563	1.58555
23	1.70757	1.84919
24	2.233	1.33547
25	2.82347	1.64994
27	1.92428	1.40724
29	1.43136	1.87612
30	1.57978	1.64249
33	1.39794	1.16078
34	1.96848	1.60516
35	1.66276	1.46924
36	1.47712	1.39129
37	1.76343	1.83303
38	1.94939	1.64259
39	1.73239	1.55424
40	1.5682	1.47354
41	1.83251	1.50839
43	2.24055	1.54371
47	1.91381	2.18091
48	1.87506	1.69232
49	1.50515	1.2268
50	1.65321	1.94101
51	1.59106	1.66342
52	2.07918	1.50925
53	1.54407	1.51674
54	1.89209	1.86138
55	1.92942	1.54196
56	1.11394	1.12566
58	2.52114	2.1751
60	2.62325	2.59075
70	2.2014	2.31071
81	2.27184	2.63752
86	1.95904	1.88838
87	2.24797	2.39
88	2.02938	1.58294
90	2.04532	1.55718
91	1.89209	1.60249
92	1.98227	1.52122
93	1.81291	1.47507
94	2.1271	1.7563
95	1.6902	1.45976
97	1.07918	1.15852
98	1.44716	1.15497
100	2.30963	1.58814
101	1.68124	1.55525
102	2.39967	1.79925
103	2.27646	2.02334
105	1.43136	1.19596
107	1.57978	1.4449
108	1.5563	1.6945
109	1.716	1.77538
111	1.74819	1.64818
112	1.6721	1.54446
114	1.62325	1.43189
115	1.5682	1.60396
116	2.01284	1.44508
118	2.31387	1.66223
119	1.74819	1.66189
120	1.60206	1.7293
123	1.85126	1.89392
124	1.64345	1.78628
127	1.76343	1.71835
128	1.81954	1.62594
130	1.34242	1.5349
131	1.73239	1.16015
132	1.57978	1.73136
134	2	1.20785
135	2.42488	1.49915
136	1.99123	1.21006
142	2.91222	1.93653
143	1.5682	1.39216
147	1.80618	1.36698
148	2.04139	1.44263
154	2.95904	1.53693
155	2.49415	1.36509
158	1.75587	1.64639
160	2.01703	1.9272
161	1.91381	1.84409
164	1.88649	1.72832
166	1.6902	1.87809
167	1	1.05951
174	2.38382	1.51825
175	1.68124	1.28826
176	2.08279	1.44599
177	2.81889	1.31809
181	1.74036	1.36969
183	2.97267	1.97191
186	2.26951	1.07255
187	1.77815	1.58919
189	1.91381	1.71271
190	2.12057	1.17738
191	1.95904	2.00322
197	2.37658	2.01749
202	1.38021	1.55426
203	1.60206	1.68984
208	2.42488	1.86468
210	2.0607	1.4404
212	1.6902	2.00433
213	2.65321	2.22644
214	2.1038	1.81105
215	2.03743	1.3834
216	2.37291	2.10874
217	2.69897	1.80125
218	1.74819	1.48988
219	1.69897	1.5517
220	1.64345	1.94792
223	1.4624	1.7744
224	1.73239	1.62037
225	1.41497	1.2652
229	1.73239	1.97356
230	1.74036	1.64301
231	2.17898	2.18452
238	2.62737	1.42231
239	2.11394	1.24699
240	2.40312	1.73611
241	2.11059	1.65933
242	1.49136	1.5617
247	1.66276	1.23871
248	1.64345	1.50587
249	2.3075	1.8188
257	1.07918	1.14624
258	1.38021	1.29831
259	2.03743	2.22185
262	1.65321	1.74682
267	2.02531	1.48525
269	1.6902	1.31989
270	1.92428	1.29293
271	1.44716	1.91952
272	1.38021	1.47413
273	1.85733	1.23721
274	2.19312	1.73932
275	1.47712	1.35126
283	2.23045	1.92963
284	2.39967	1.66243
285	2.53656	1.61646
286	1.87506	1.82173
287	1.87506	1.63483
288	1.96848	1.59174
290	2.09342	2.33126
291	1.97772	1.3959
292	2.0086	2.03505
301	2.40824	2.58298
306	1.72428	1.89992
307	1.85126	1.8005
308	2.24797	2.09146
309	1.95424	2.01323
310	1.80618	1.69957
311	1.79239	1.81209
312	1.27875	1.24727
314	0.954243	1.14599
316	1.4624	1.89574
317	2.17609	1.3869
318	1.32222	1.19406
319	1.34242	1.742
320	1.6721	1.43655
322	1.99123	1.52148
323	1.43136	1.51279
325	1.94448	1.81916
326	2.16137	0.925868
327	1.50515	1.69071
328	2.68753	1.766
329	2.35984	1.49442
330	2.3483	1.65336
332	3.01072	1.76655
333	1.68124	1.74732
334	1.85733	2.13657
335	2.92065	2.0172
336	2.15534	2.09159
338	2.83442	2.30346
339	1.59106	1.08819
343	1.75587	1.06755
345	2.54283	2.28912
347	1.95904	1.73175
348	3.56961	2.38113
350	2.29667	2.10516
351	3.32469	2.29192
353	1.72428	1.59789
354	2.56585	1.40966
355	3.0216	1.68968
356	2.77085	1.1992
357	1.14613	1.21906
358	2.41497	1.71088
359	2.14301	1.17629
360	2.14301	1.67378
361	2.34635	1.25995
362	2.0607	1.12274
363	0.90309	1.3198
364	1.69897	1.13597
366	1.90849	1.91832
367	3.26411	1.61759
368	1.97772	1.54748
369	1.86332	1.59136
372	1.68124	1.91404
373	1.49136	1.38965
377	1.6721	1.6692
378	1.74819	1.82357
379	1.25527	1.25937
381	1.65321	1.73755
383	2.1271	1.71533
384	1.79239	1.39375
387	2.8893	2.00301
388	2.0569	2.29409
390	1.77085	1.91072
391	1.6721	1.82217
392	1.88649	1.68884
393	1.47712	1.47986
394	1.49136	1.62343
395	1.04139	1.46783
396	2.1038	1.97496
397	1.88081	1.92391
398	1.20412	1.14917
399	1.57978	1.93171
400	1.59106	1.47197
401	1.47712	1.29977
402	1.60206	1.53438
403	1.53148	1.31946
405	2.22011	1.73578
406	2.11059	1.57517
407	1.5682	1.20401
408	2.30963	1.72975
409	2.42813	1.99335
410	2.03743	1.21994
411	1.77815	1.39559
412	1.90309	1.59399
414	1.04139	1.4171
415	1.36173	1.70111
416	1.04139	1.37725
417	1.04139	1.18041
419	1.32222	1.28265
420	1.32222	1.49743
421	1.5682	1.09382
427	1.86332	1.82361
429	1.89209	1.20527
430	1.39794	1.01015
432	1.74036	1.41498
435	1.5682	1.39955
440	1.80618	1.59451
443	1.59106	1.09364
460	1.07918	1.50622
462	2.29003	2.19916
463	1.77815	1.59166
466	1.86332	1.57783
467	2.27184	1.60619
471	1.76343	1.74765
473	1.59106	1.73602
474	1.62325	1.19964
476	2.21484	2.51085
477	2.04922	1.83834
478	1.85733	1.76255
480	1.30103	1.28332
482	1.61278	1.4984
486	1.49136	1.43077
487	1.74819	1.5947
488	2.26245	2.24775
489	1.61278	1.98023
491	1.6902	1.68404
492	1.43136	1.73288
493	1.9345	1.87593
495	1.34242	1.56582
496	1.38021	1.14667
498	2.15229	2.12272
501	1.72428	1.55896
506	2.10037	2.39763
509	1.81954	1.85805
513	1.36173	1.47935
515	1.65321	1.67318
516	1.38021	1.34282
517	1.27875	1.37481
518	1.07918	1.42683
521	1.43136	1.43886
523	1.5682	1.83549
525	1.6902	1.53975
526	1.57978	1.88661
527	1.60206	1.52545
529	1.5682	1.67872
533	1.14613	1.59644
534	1.25527	1.29496
537	1.53148	1.47627
538	2.09691	1.50617
540	2.39445	1.29429
545	2.60314	1.54511
546	2.19312	1.69068
547	1.6721	1.72676
549	1.36173	1.21972
550	1.54407	1.55445
551	2.30963	1.10114
552	1.8451	1.55676
553	1.5563	1.12691
554	2.07918	1.06903
558	2.24797	1.92711
563	2.0086	2.26385
566	1.77085	1.52598
567	2.51851	2.69988
572	2.3927	1.19609
579	1.11394	0.979745
580	2.26951	1.15466
581	2.94448	1.63506
583	1.62325	1.35605
585	1.68124	1.25898
586	1.57978	1.4882
590	2.32428	1.71942
593	1.73239	1.65112
594	1.5563	1.29198
595	3.10585	1.95567
597	1.92942	1.98853
598	2.78746	1.58481
599	1.91381	1.26739
604	2.45179	1.73667
605	1.30103	1.22387
607	1.61278	1.43978
608	1.65321	1.39344
611	1.23045	1.41516
613	2.56585	1.64833
617	1.5563	1.37122
622	1.27875	1.4226
627	3.1726	1.50716
629	2.20952	2.1928
632	2.27646	1.27273
633	2.01284	2.21768
634	2.27875	2.08527
635	1.94448	1.67984
636	1.50515	1.50772
637	2.34242	1.57178
638	1.87506	1.01572
639	2.07918	1.79072
640	1.88649	1.49913
641	2.38739	1.59642
642	1.75587	1.65099
643	1.92428	1.55085
644	1.61278	1.49694
645	1.34242	1.7633
646	1.41497	1.24957
649	1.85126	1.71382
650	2.70672	1.55773
651	1.4624	1.39219
652	2.54531	1.71368
653	1.5682	1.42829
654	2.07918	1.40682
655	2.35411	1.76243
657	2.12057	1.54517
658	1.99564	1.25075
659	2.31387	1.64334
662	1.25527	1.31367
663	1.41497	1.46046
664	2.12057	1.32765
665	1.63347	1.58487
666	1.38021	1.09584
667	1.97313	1.83501
669	1.43136	1.30271
670	1.27875	1.2368
672	3.35218	1.40849
673	3.19229	1.5373
677	1.66276	2.07311
678	1.32222	1.80204
680	1.27875	1.27806
682	2.63849	2.0962
683	1.6721	1.54989
684	2.40824	1.93218
685	1.62325	1.50474
686	1.63347	1.18834
687	1.64345	1.65079
688	2.15229	1.63548
689	1.51851	1.93719
694	1.68124	1.61401
695	2.38739	1.97184
696	1.34242	1.11589
699	2.0569	1.96761
701	2.27416	2.00108
705	1.59106	1.52832
706	2.0086	1.31543
708	2.25285	1.70162
710	2.18469	2.46315
712	2.1038	2.02667
714	1.83251	2.09878
717	2.02531	2.15535
718	2.68664	2.653
719	1.6902	1.43271
722	1.85733	2.0039
725	1.57978	1.9601
726	1.4624	1.36335
727	2.28556	1.87961
728	2.05308	1.73897
729	1.68124	1.84371
730	1.75587	2.04598
731	1.62325	1.74062
732	1.69897	1.93919
733	1.41497	1.61742
734	0.845098	1.33498
735	1.85126	1.79959
740	1.41497	1.49189
741	1.17609	1.06994
744	1.32222	1.4591
747	1.07918	1.42835
752	1.44716	2.07508
754	1.4624	1.68284
755	1.27875	1.06989
760	2.24304	1.7667
761	1.64345	1.24216
762	1.68124	1.49831
765	1.54407	1.36784
766	1	1.35236
767	1.61278	1.27068
768	2.36549	1.20316
770	1.14613	1.4016
771	1.68124	1.71178
773	2.26717	1.66883
776	1.80618	1.62709
778	1.70757	1.62765
779	1.77085	1.65842
781	1.72428	1.64503
782	1.41497	1.43726
783	1.79239	1.26371
784	1.30103	1.35502
786	1.11394	1.31503
788	1.49136	1.25393
790	1.89209	1.80825
793	1.65321	1.38406
794	1.87506	1.31442
796	2.51983	1.351
799	1.9345	1.42063
800	1.86332	1.97488
801	2.58995	1.95261
808	2.21748	1.92254
810	1.51851	1.34616
811	2.50786	2.34839
813	1.87506	1.95102
814	1.86332	1.29163
815	2.19033	1.70309
816	1.87506	1.56658
817	1.86332	1.67644
818	2.11059	1.74674
819	1.51851	1.34458
821	2.32222	2.26738
822	1.69897	1.99018
823	2.24304	1.7192
824	2.09342	1.87139
825	2.00432	1.47274
826	1.76343	1.96904
827	1.17609	1.75188
829	1.88649	1.88709
831	2.00432	1.7411
832	1.86332	1.94842
833	1.4624	1.48706
834	2.36922	1.62292
835	2.15836	1.49858
836	2.99564	1.50818
837	1.82607	1.76037
838	1.6721	1.39684
839	2.09691	1.27353
840	2.29667	1.54001
841	2.85065	1.60907
842	2.53908	1.19823
843	2.07918	1.31996
844	1.41497	1.41724
845	1.73239	1.49008
847	2.49969	1.8605
857	2.88195	2.01797
858	1.98677	1.66734
859	2.01703	1.39174
862	2.13988	1.38608
863	1.57978	1.44954
864	2.44091	1.88147
865	1.99564	1.62976
866	1.9345	1.8979
867	2.78032	1.45043
868	2.10037	1.41752
869	1.11394	1.42317
871	2.04139	2.11428
873	1.90309	1.65691
874	1.70757	1.21113
875	2.50651	1.63813
881	0.778151	1.1063
885	2.02531	1.34912
886	1.91381	1.34807
887	2.06446	0.975538
889	1.98677	1.4417
890	2.44248	2.12837
891	2.58995	1.8762
892	1.77815	1.4215
894	2.21219	1.76833
896	2.22272	1.73105
898	2.56703	1.57669
899	1.36173	1.58381
900	1.61278	1.28857
901	1.5563	1.34477
902	2.1038	1.45812
904	2.42488	1.48195
905	1.57978	1.36864
908	1.93952	2.07956
909	1.89209	1.27577
910	1.6721	1.35205
911	1.6902	1.47889
912	2.17319	1.58262
913	1.50515	1.35443
914	1.99564	1.73648
915	1.96379	1.99498
916	2.09691	1.99584
917	1.96848	1.85304
919	2.3032	1.96718
920	3.2383	1.84882
921	1.90309	1.60698
922	1.43136	1.36109
923	1.6902	1.61158
924	1.61278	1.68527
925	2.0607	1.5452
929	2.80754	1.9467
930	2.01284	1.75542
932	1.20412	1.35845
939	1.98677	1.67179
940	2.47857	1.5799
941	2.24055	1.68826
942	2.2878	1.73093
943	2.24797	1.70085
944	1.5563	1.55579
945	1.86923	1.62945
946	1.07918	1.74782
947	2.45484	1.6178
949	2.40654	1.66883
950	1.88649	1.76993
951	1.41497	1.65559
952	2.30103	1.5606
954	1.20412	0.962595
955	1.36173	1.31796
956	1.14613	1.188
957	1.36173	1.4697
958	2.69984	1.76701
959	2.63548	1.46459
960	2.96661	2.49349
961	2.14301	1.54546
962	1.72428	1.76651
963	1.60206	1.80859
965	1.85126	1.2879
966	2.26717	2.14941
967	2.22789	1.6838
968	1.75587	2.0536
969	1.86332	1.56415
970	1.88649	1.38247
972	2.12057	2.33033
973	1.81291	2.09631
974	1.81954	2.09204
975	2.36361	2.06744
978	1.92428	1.95182
987	1.44716	1.75769
988	2	1.66825
990	2.07188	1.75844
993	2.1959	1.73289
994	2.07188	1.74698
995	2.23805	1.15926
996	2.26717	1.77448
997	2.16137	1.56365
999	3.18724	2.0877
1000	2.39967	1.74985
1001	2.00432	1.58617
1003	2.27184	1.75559
1004	1.36173	1.69131
1005	1.07918	1.54951
1006	1.27875	1.48772
1007	1.20412	1.49423
1008	1.32222	1.6591
1009	1.75587	1.76272
1010	1.34242	1.49087
1012	2.24304	1.8429
1013	1.30103	1.12338
1014	1.23045	1.23438
1015	1.62325	1.71067
1017	2.82151	1.93809
1019	2.63548	1.78947
1020	2.45179	1.54116
1021	2.40654	1.67653
1022	2.18752	1.41654
1024	1.99564	1.54826
1027	2.93044	1.40404
1028	2.21748	1.47727
1029	3.28307	1.17338
1030	2.54407	1.22405
1032	1.77085	1.18108
1033	1.63347	1.64189
1036	1.50515	1.4097
1038	1	1.11154
1040	1.17609	1.0096
1041	1.77815	1.425
1043	1.4624	1.44357
1044	1.60206	1.267
1045	2.40993	1.51138
1046	1.23045	0.993162
1047	1.38021	1.28261
1048	2.2833	1.90313
1051	2.57171	1.76924
1052	1.86923	1.71486
1053	1.75587	1.11921
1054	1.53148	1.32619
1056	1.86923	1.52605
1058	2.01284	1.28574
1059	1.74036	1.63331
1063	1.86332	1.86705
1066	1.9345	2.04904
1068	1.27875	1.08962
1069	1.85126	1.41834
1071	2.75435	1.78593
1075	1.92428	1.92857
1080	3.11893	1.26595
1087	1.50515	1.51251
1088	1.41497	1.48292
1089	0.69897	1.24772
1101	1	1.46991
1102	1.23045	1.27307
1103	1.94448	1.33646
1104	1.88649	1.72718
1105	1.716	1.64977
1107	1.90849	1.93949
1111	2.60531	1.70287
1112	1.44716	1.6856
1113	2.29003	1.7213
1114	1.75587	1.6085
1116	2.45788	2.21634
1118	2.01284	1.5514
1119	1.73239	1.44968
1120	1.43136	1.40262
1121	1.79239	1.46828
1122	1.36173	1.19679
1123	1.62325	1.62384
1128	2.02938	1.49127
1129	2.10721	1.432
1131	2.17319	1.55361
1132	1.5563	1.43432
1133	1.4624	1.39068
1134	1.79239	1.68932
1136	2.29003	1.80493
1137	2.233	1.33807
1138	2.2878	1.16991
1140	1.41497	1.38365
1141	2.02531	1.54115
1142	1.72428	1.43506
1143	2.04922	1.37793
1144	1.49136	1.51638
1145	1.63347	1.58419
1146	1.43136	1.50587
1147	2.617	1.5619
1149	1.47712	1.15553
1152	2.0086	2.13309
1154	1.77085	1.35712
1155	1.44716	1.70912
1158	1.98677	1.3077
1160	1.38021	1.1724
1161	1.69897	1.02189
1164	1.61278	1.47052
1173	2.10721	2.38648
1174	1.62325	1.47894
1175	1.64345	1.80075
1176	1.49136	1.40905
1178	1.49136	1.61629
1180	2.01703	1.13382
1181	1.63347	1.20726
1182	1.74819	1.58102
1183	1.30103	1.46924
1184	1.89763	1.51909
1185	1.47712	1.46434
1186	1.716	1.71332
1187	1.36173	1.32684
1188	1.69897	1.338
1192	1.99564	2.07188
1193	1.41497	1.35147
1195	1.64345	1.58875
1196	1.59106	1.58152
1198	1.54407	1.56586
1200	1.9345	1.67187
1203	1.44716	1.36668
1207	1.74819	1.46183
1208	1.32222	1.63974
1209	1.49136	1.82814
1211	1.78533	1.73239
1212	1.61278	1.56172
1213	2.38382	2.05326
1215	2.02119	1.31847
1230	2.08279	1.85633
1232	2.20683	1.24204
1233	1.86332	1.57324
1236	2.35411	2.12238
1237	1.70757	1.31782
1240	1.68124	1.52088
1241	1.79239	1.40594
1244	2.42325	1.71243
1258	1.43136	1.05434
1259	1.30103	1.34364
1260	0.954243	1.33804
1261	1.6721	1.28802
1262	0.69897	1.20844
1263	1.76343	1.50581
1264	1.63347	1.79995
1265	1.43136	2.00459
1266	1.47712	2.14315
1267	1.86332	1.7303
1270	1.92428	1.06174
1271	1.61278	1.48586
1272	1.76343	1.6218
1277	2.7767	2.44444
1278	2.4456	2.31058
1280	2.4456	1.67611
1282	2.22272	2.33382
1284	1.97313	2.10513
1285	2.06446	1.6172
1286	1.86332	1.43558
1287	2.10721	1.66967
1288	1.74036	1.75199
1289	2.07555	2.01713
1290	1.68124	2.22661
1291	1.91908	2.1535
1292	1.72428	2.30771
1293	1.73239	2.06495
1295	1.5682	1.60879
1296	1.51851	1.34858
1297	1.66276	1.25873
1298	1.6721	1.37804
1299	1.59106	1.57537
1301	1.8451	1.43446
1302	1.76343	1.47896
1303	1.59106	1.89589
1305	1.43136	1.49164
1306	1.5563	1.78344
1307	1.25527	1.70759
1314	1.85126	2.02028
1315	1.96848	1.8429
1316	2.12385	1.91392
1317	1.81291	1.39239
1318	1.17609	1.21054
1326	1.97772	1.91437
1329	1.54407	1.53483
1339	1	1.11212
1340	1.44716	1.64797
1345	1.32222	1.45531
1346	1.30103	1.36718
1351	1.11394	1.32949
1352	1.32222	1.24997
1353	1.23045	1.36311
1355	1.23045	1.29351
1356	2.2014	2.12286
1357	1.20412	1.56383
1358	1.32222	1.43608
1359	1.32222	1.59699
1361	2.26482	2.01363
1362	1.5682	1.86314
1363	1.74819	1.90564
1366	1.91381	1.78106
1369	1.36173	1.59001
1370	1.14613	1.79153
1371	1.6721	1.44082
1373	1.9345	2.0144
1374	1.9345	1.83251
1376	1.88081	1.29014
1378	2.28556	1.80128
1379	0.954243	1.2875
1380	2.08279	1.59444
1381	1.5682	1.51013
1382	1.85126	1.74037
1384	1.43136	1.5162
1385	2.7185	1.71249
1386	2.32838	1.51447
1387	2.85248	1.95508
1388	1.44716	1.56697
1389	1	1.34919
1390	2.03743	1.6914
1392	2.21219	1.33301
1393	1.70757	1.71675
1394	2.32838	1.5066
1395	1.96379	1.42493
1397	1.39794	1.5963
1398	2.38739	1.57381
1399	2.27416	1.6692
1400	1.65321	1.55637
1401	3.23121	1.79515
1404	1.57978	1.49122
1406	1.74819	1.16664
1407	1.90309	1.36078
1411	1.64345	1.27573
1412	1.04139	1.13614
1413	1.27875	0.978335
1414	1.59106	1.19072
1415	1.69897	1.38775
1417	1.17609	0.951496
1418	1	0.911543
1419	1.38021	1.06995
1420	1.60206	1.01112
1421	1.97313	1.20195
1429	1.44716	1.47611
1431	1.68124	1.90812
1432	3.06221	1.79387
1434	1.96379	2.00535
1435	2.29003	1.63447
1436	2.22011	2.02651
1437	2.40824	1.38512
1439	1.95424	1.79772
1440	2.233	1.71434
1444	1.07918	1.43626
1445	2.33244	2.03606
1446	1.36173	1.31839
1447	1.59106	1.37838
1448	1.38021	1.08838
1452	2.10721	2.00561
1453	2.03342	1.86991
1455	1.38021	1.7279
1459	2.32634	1.81733
1460	2.38202	1.96459
1462	2.16732	2.05901
1463	1.5682	1.32636
1464	1.85733	1.85381
1466	1.30103	1.32451
1468	1.64345	1.30954
1469	1.47712	1.70496
1470	1.5682	1.52565
1471	2.6149	2.05529
1473	1.34242	1.48497
1474	1.61278	1.66757
1476	1.94939	1.62878
1477	1.57978	1.79213
1478	1.79239	1.59641
1479	1.62325	1.85007
1482	2.19312	1.42148
1486	1.07918	1.38691
1487	2.233	1.81779
1488	2.05308	1.68086
1489	1.63347	0.978415
1490	2.63246	2.21251
1491	1.86923	1.43062
1493	2.95472	1.90107
1495	2.17609	2.12596
1497	1.70757	1.28806
1499	3.30341	2.12402
1500	2.37107	1.69369
1501	1.79934	1.46919
1503	1.6902	1.96836
1506	1.07918	1.37701
1509	2.42488	2.12699
1510	1.61278	1.63467
1511	2.0607	1.8351
1512	1.83251	2.05429
1513	2.15229	1.53712
1519	1.07918	1.52145
1520	2.11394	2.14241
1521	1.27875	1.64924
1522	1.64345	2.06908
1523	1.95424	1.81031
1524	2.3962	1.25766
1525	2.08991	1.63212
1528	1.80618	1.73971
1534	1.23045	1.25606
1535	2.45332	1.57942
1536	2.38202	2.04855
1537	1.68124	1.68378
1539	1.04139	0.848304
1543	2.97359	1.6651
1544	2.60746	1.52776
1549	1.07918	1.51457
1553	1.6902	1.5285
1555	2.43136	1.88669
1558	2.2833	1.75961
1559	2.89042	2.03533
1562	1.60206	1.80792
1565	2.93702	1.45436
1572	1.25527	1.33102
1573	1.95424	1.40957
1577	2.76492	1.66864
1580	1.53148	1.2491
1581	2.01703	1.4278
1582	1.14613	1.38364
1583	2.08636	1.53992
1584	1.93952	1.82462
1585	2.46982	1.23868
1586	2.67578	1.78914
1588	2.79379	1.25831
1589	2.45025	1.80358
1591	2.17319	1.27597
1592	1.6721	1.51575
1593	1.85733	1.47406
1594	2.16732	1.11133
1595	1.4624	1.39526
1601	2.06446	2.10719
1603	1.4624	1.321
1604	2.29667	1.85138
1605	2.07188	1.80931
1606	1.64345	1.91921
1607	1.49136	1.46768
1608	1.36173	1.39014
1609	1.43136	1.15203
1610	1.83885	1.42989
1611	1.25527	1.45219
1612	2.28556	1.71026
1615	1.76343	1.7657
1616	2.35793	1.60623
1618	1.79934	1.16127
1621	2.27416	1.61974
1627	1.88081	1.77499
1628	1.72428	1.09182
1629	1.74036	1.37375
1630	2.03342	1.30713
1632	1.20412	1.4326
1633	1.95904	1.50147
1634	2.29003	2.48459
1635	1.25527	1.37536
1638	1.70757	1.4032
1639	2.19866	1.61552
1641	1.92942	1.36311
1642	2.41664	2.14192
1644	1.99564	1.44127
1647	2.17319	1.62371
1649	2.29447	1.32455
1652	1.44716	1.38328
1654	2.24304	2.12237
1657	1.11394	1.3986
1659	1.50515	1.86361
1660	2.27875	2.29047
1662	1.49136	1.42708
1665	1.89209	2.19262
1666	1.60206	1.60423
1670	1.79934	1.5575
1672	2.24055	1.7994
1674	2.07918	2.12863
1675	1.5682	1.48002
1676	1.80618	1.40038
1677	1.76343	1.09089
1687	1.59106	1.29589
1690	1.73239	1.4018
1716	1.63347	1.37058
1717	1.97772	1.52569
1718	1.77085	2.23456
1725	1.57978	1.5704
1727	1.92428	1.78277
1728	2.68034	1.89614
1730	1.39794	1.7403
1733	1.6721	1.69053
1734	2.01284	1.29509
1737	1.70757	1.57168
1738	1.78533	1.74269
1739	2.26245	1.62164
1740	1.81954	1.50611
1741	1.81954	1.58368
1742	2.28103	1.64614
1743	1.66276	1.72143
1745	1.30103	1.54938
1746	1.47712	1.55581
1747	1.64345	1.28916
1748	1.68124	1.14661
1749	1.65321	1.48464
1750	1.32222	1.30905
1756	2.57978	1.99885
1757	1.20412	1.46852
1758	1.75587	1.2669
1759	2.17609	1.91189
1760	2.11394	1.38111
1761	1.53148	1.10393
1762	1.27875	1.1795
1767	1.51851	1.49406
1770	1.32222	1.31156
1773	1.87506	1.24068
1774	1.41497	1.44003
1777	1.5563	1.43933
1778	2.13354	2.26183
1781	1.72428	1.45935
1783	1.47712	1.68268
1785	2.26245	2.05627
1786	2.64836	2.03002
1787	1.5563	1.06268
1788	2.3962	1.45961
1789	2.46982	1.73527
1791	1.50515	1.33492
1794	1.64345	2.0371
1795	1.43136	1.48861
1796	1.94448	1.27511
1800	1.50515	1.2463
1801	1.34242	1.27269
1802	1.20412	1.3402
1803	2.55751	1.65187
1805	1.41497	1.52659
1806	2.27416	1.58798
1807	1.25527	1.47017
1808	1.96848	2.04122
1809	1.59106	1.92949
1810	1.59106	1.62184
1811	1.6721	1.42706
1812	2.36922	1.45251
1813	2.99034	1.68155
1814	2.51055	1.36652
1815	2.77085	0.96338
1816	2.0086	1.42302
1819	1.44716	1.58949
1820	1.5563	1.77182
1822	1.8451	1.63572
1823	1.66276	1.33973
1824	1.85126	1.83749
1825	1.716	1.55473
1826	1.50515	1.62832
1827	1.96379	1.74724
1828	1.95424	1.48316
1829	2.01284	1.95407
1830	1.97313	1.35397
1831	1.74036	1.83897
1832	2.18184	2.2934
1833	1.04139	1.14652
1836	1.59106	1.17204
1837	1.70757	1.49824
1838	1.47712	1.31573
1839	2.20952	1.70189
1840	1.38021	1.36397
1841	1.30103	1.54679
1842	1	1.49866
1843	2.24055	2.15898
1844	1.41497	1.39026
1845	1.60206	1.51506
1846	1.66276	1.52835
1847	1.41497	1.64591
1848	1.90309	1.99898
1849	1.25527	1.39983
1852	1.38021	1.40031
1854	1.65321	1.51111
1856	2.0086	1.52342
1857	1.85733	1.74838
1859	2.13672	1.79989
1861	2.2014	1.46816
1869	2.79865	1.59512
1870	1.89763	1.49277
1871	2.08279	1.50456
1874	2.07555	1.62743
1875	1.62325	1.26286
1876	1.76343	1.31453
1877	1.44716	1.35362
1879	1.69897	1.697
1880	1.27875	1.71522
1889	2.0569	1.83153
1890	2.19312	1.75937
1891	1.5563	1.86969
1892	1.65321	1.87931
1893	1.79239	1.70439
1894	1.89763	1.70129
1896	1.91381	1.33867
1901	2.15836	1.95957
1902	1.85733	1.51266
1906	2.85003	1.58929
1907	1.81954	1.23682
1908	1.79239	1.14442
1909	2.26007	1.58186
1910	2.28556	1.91965
1936	1.95904	2.02829
1937	1.91381	2.14586
1938	2.09342	2.49541
1939	1.25527	1.50604
1942	1.81954	1.92108
1943	1.34242	1.38833
1944	1.36173	1.21597
1945	1.39794	1.18312
1946	1.59106	1.5016
1947	1.86332	1.43952
1948	2.02938	1.57864
1949	1.39794	1.20177
1950	2.78462	1.37408
1952	1.69897	1.54939
1953	0.90309	1.38522
1954	1.17609	1.36579
1955	0.845098	1.70438
1956	3.62397	2.12085
1958	2.57054	2.13146
1959	1.92428	1.62409
1960	1.57978	1.77192
1962	1.32222	1.50639
1965	2.3032	2.00574
1967	1.62325	1.53108
1968	1.68124	1.91055
1969	2.35218	2.20881
1973	2.03743	2.4659
1975	1.88649	1.89316
1977	2.48001	1.60657
1978	2.36922	1.57398
1979	1.57978	1.41009
1983	1.6721	1.99366
1984	2	1.92807
1990	1.38021	1.30114
1992	1.69897	1.84792
1993	1.44716	1.3589
1994	2.55509	1.91316
1995	1.14613	1.42543
1996	1.68124	1.51049
1997	1.59106	1.69945
1998	1.38021	1.57483
2000	1.43136	1.67146
2001	1.44716	1.31101
2002	2.22011	1.31493
2004	1.43136	1.42264
2005	1.44716	1.17978
2006	2.33846	1.45602
2009	1.25527	1.69388
2010	2.14613	1.59722
2011	1.94448	1.70253
2012	1.4624	1.78454
2013	1.5682	1.51799
2014	1.34242	1.67702
2016	1.11394	1.10079
2017	2.38202	1.88216
2018	1.53148	1.35198
2019	1.47712	1.2677
2020	1.66276	1.33552
2021	1.59106	0.985752
2022	2.54407	1.86433
2027	1.38021	1.60153
2028	1.59106	1.38086
2030	2.08636	1.57069
2034	2.57171	1.91135
2035	2.03743	1.72276
2036	1.66276	1.69837
2037	1.68124	1.85613
2038	1.5563	1.34431
2040	1.90309	1.99042
2041	1.72428	1.46904
2042	1.76343	1.7155
2043	1.75587	1.68763
2044	1.49136	1.61722
2045	1.64345	1.61478
2046	1.25527	1.39613
2047	1.74819	1.68751
2048	2.11394	1.78951
2049	1.41497	1.74202
2050	2.03743	1.88466
2052	2.52244	1.9356
2054	1.63347	1.44188
2056	2.51188	1.3804
2057	2.31387	1.29331
2058	1.87506	1.87884
2059	1.90309	1.63818
2060	2.11394	1.63927
2063	1.25527	1.16761
2064	3.34498	1.89579
2065	2.59106	1.79404
2066	2.41162	1.58293
2067	2.75051	1.39631
2068	2.86213	1.46699
2069	1.70757	1.75995
2070	1.61278	1.32845
2071	2.17026	1.57024
2072	2.27416	1.32963
2073	2.34044	1.4115
2074	2.21748	1.28665
2077	1.41497	1.59273
2078	2.49136	1.75762
2079	1.66276	1.84097
2081	2.13988	1.59073
2091	2.02119	1.93036
2098	1.64345	1.56988
2099	3.4221	1.77906
2100	2.98767	1.03337
2101	2.14301	1.32759
2104	1.96379	1.54403
2107	1.78533	2.0558
2108	1.66276	1.79864
2109	1.59106	1.7392
2110	1.54407	1.36274
2113	2.48144	2.10665
2115	1.89209	1.4454
2116	0.954243	1.11707
2117	1.30103	1.2309
2118	1.91381	1.55263
2119	1.79934	1.7445
2120	2.27646	1.63593
2122	2.10721	1.60115
2123	1.25527	1.69207
2124	1.07918	1.65243
2125	1.44716	1.32922
2128	1	1.47727
2130	2.36736	2.12191
2131	1.9345	1.70939
2132	1.98227	1.40417
2134	1.04139	0.981608
2135	1.20412	1.06495
2137	1.41497	1.37552
2138	1.82607	1.44458
2139	1.5563	1.36636
2140	1.27875	1.57573
2145	1.32222	1.58674
2146	2.78247	2.10223
2147	3.08171	2.08599
2149	2.52114	1.45428
2150	2.47276	1.49862
2151	1.78533	1.2902
2152	2.67117	1.67746
2153	3.05269	2.00447
2155	2.58659	1.67845
2157	2.69373	1.49309
2158	2.32428	1.73965
2159	2.41497	1.73708
2160	2.18752	1.76061
2161	2.20952	1.6185
2162	2.44091	1.8327
2165	1.78533	1.59815
2166	2.08636	1.12922
2168	2.02531	1.8783
2170	2.04922	1.51582
2172	1.43136	1.15342
2173	1.74036	1.27316
2175	2.21219	1.42582
2176	2.08279	1.19761
2177	2.23805	1.74185
2178	1.6902	1.15518
2180	1.57978	1.91413
2181	1.6721	1.76869
2182	1.79934	1.77065
2185	2.42813	1.63966
2186	1.73239	1.98475
2187	1.44716	1.35207
2188	1.76343	0.951373
2189	2.04139	1.22176
2191	1.98677	1.5408
2192	1.96848	2.23576
2193	1.69897	1.69197
2194	2.39094	2.10208
2195	1.74036	1.70483
2196	0.845098	1.51791
2197	1.57978	1.66437
2199	1.57978	1.7718
2200	2.49276	2.25562
2202	2.07918	2.29819
2203	1.82607	1.79529
2204	1.85733	1.86954
2205	2.06446	1.59733
2206	2	1.04145
2207	1.6902	1.93288
2208	2.0607	1.25528
2213	2.23553	1.86182
2217	1.95904	1.98284
2218	1.63347	1.08615
2219	1.716	1.97072
2220	1.91381	1.59526
2224	1.77815	1.82758
2232	1.44716	1.45031
2235	1.97313	1.48258
2237	2.24304	1.81881
2239	1.49136	1.72405
2241	1.86332	1.4157
2242	1.90309	1.55677
2243	2.46538	2.05156
2244	2.53148	2.14851
2245	1.62325	1.3731
2246	2.28103	1.15279
2248	1.61278	1.2161
2249	1.6902	1.22509
2250	1.66276	1.28817
2251	1.32222	1.10743
2253	1.77815	1.64858
2254	1.81954	1.17512
2255	1.97772	1.4782
2256	0.954243	1.24123
2257	1.59106	1.19893
2259	1.43136	1.20761
2260	2.62531	1.97855
2262	1.70757	1.35281
2263	2.67486	1.87125
2264	2.24551	1.58652
2266	2.38917	2.2187
2268	1.93952	1.98626
2271	1.92428	1.46557
2273	1.95904	2.00496
2275	1.66276	1.49111
2281	1.49136	1.12908
2286	1.36173	1.46112
2288	2.04139	1.9517
2289	2.27646	1.76124
2294	1.63347	1.9145
2299	1.25527	1.25655
2300	1.32222	1.19818
2302	1.32222	1.15799
2305	2.45788	1.8668
2307	1	1.05596
2308	2.60531	1.54191
2313	2.12057	1.95158
2314	1.72428	1.91828
2315	1.76343	1.01186
2316	2.54407	2.44409
2317	1.97313	1.83317
2318	2	1.95969
2319	1.96848	1.78468
2321	2.74974	1.86207
2322	2.69461	1.59083
2323	1.73239	1.46174
2324	2.30535	1.68491
2326	1.51851	1.25669
2328	1.94939	1.67531
2329	1.07918	1.30159
2330	1.32222	1.39303
2331	1.68124	1.68286
2332	2.68305	1.60366
2334	1.59106	1.53181
2335	2.75587	2.50179
2339	1.63347	1.6307
2346	2.18469	1.58384
2350	1.57978	1.78656
2353	2.58995	2.18871
2354	1.68124	2.1852
2355	1.68124	1.92984
2356	1.76343	1.44126
2357	2.01284	2.00958
2358	2.01703	1.58398
2359	1.34242	1.6807
2395	2.19033	1.43857
2475	3.1176	1.84902
2487	1.74036	1.42687
2488	1.86923	1.20682
2492	2.35603	1.2693
2494	2.11059	1.92773
2495	2.13988	1.98669
2515	1.14613	0.837027
2516	2.29667	1.59469
2517	1.75587	1.61891
2519	1.32222	1.55647
2520	1.98227	1.26647
2521	2.48572	2.1473
2523	1.77085	1.06643
2524	2.08279	1.27199
2525	1.89209	1.55584
2526	1.82607	1.28609
2528	1.51851	1.45032
2529	1.47712	1.30757
2530	1.75587	1.55356
2531	1.32222	1.5166
2534	2.70501	2.26045
2537	1.41497	1.56481
2538	1.83251	1.42742
2539	2.47422	2.06861
2548	2.13354	1.4907
2549	2.14922	1.42225
2550	2.04532	1.76696
2554	2.05308	1.69908
2556	1.65321	1.65229
2557	1.54407	1.46928
2558	1.60206	1.63001
2559	1.60206	1.30019
2560	1.74036	1.61997
2561	1.90849	1.71591
2562	1.98677	1.56121
2563	1.30103	1.52756
2565	1.32222	1.14811
2566	2.08279	1.69643
2567	1.4624	1.5201
2569	1.57978	1.47288
2571	2.02531	1.48177
2572	2.01703	1.31371
2580	1.76343	1.54561
2581	1.68124	1.43949
2582	1.59106	1.50348
2583	1.23045	1.30477
2584	1.63347	1.31218
2585	1	1.3445
2587	1.54407	1.32507
2588	1.77815	1.39115
2589	1.63347	1.61969
2590	1.86332	1.85743
2591	1.64345	1.37215
2592	2	1.55236
2593	1.41497	1.47678
2595	1.69897	1.26812
2596	1.75587	1.41574
2615	1.44716	1.52307
2617	1.79934	1.90802
2618	1.68124	1.8335
2619	1.53148	1.56724
2620	1.27875	1.44502
2621	2.09691	1.61678
2623	2.32838	1.52463
2624	2.18469	1.88608
2625	2.43297	1.96274
2626	2.32222	1.45019
2628	1.54407	1.88523
2629	2.44091	1.58416
2631	1.50515	1.39236
2632	1.65321	1.5784
2633	1.76343	1.62335
2634	1.43136	1.75729
2635	1	1.44011
2636	0.69897	1.09154
2637	1.11394	1.35042
2638	2.34439	2.19385
2639	1.716	1.46417
2641	2.35025	1.59781
2642	1.5682	1.48977
2644	1.38021	1.29337
2645	2.40483	1.42642
2646	2.25527	1.44224
2648	2.11727	1.84963
2649	1.43136	1.59828
2650	1.60206	1.26911
2660	2.10721	1.46057
2664	1.85733	2.06455
2665	1.6902	2.04857
2668	2.21748	1.52649
2669	1.39794	1.47806
2670	2.31175	1.44555
2671	1.8451	1.15402
2672	1.716	1.34219
2673	1.70757	1.88071
2674	1.82607	1.50768
2675	1.44716	1.39722
2676	1.36173	1.45395
2677	1.92428	1.46026
2683	1.89209	1.63723
2686	1.20412	1.4052
2687	1.25527	1.36443
2689	1.62325	1.36177
2690	2.44871	1.6747
2692	1.89209	1.3301
2693	2.06819	1.43608
2694	1.30103	1.46359
2695	1.83251	1.42628
2696	1.78533	1.14758
2700	1.72428	1.35657
2701	1.87506	1.47395
2705	2.25285	1.58062
2706	2.81291	1.80759
2707	1.74036	1.43209
2709	1.17609	1.37011
2710	1.43136	1.59509
2712	0.90309	0.844921
2717	2.18469	1.71797
2719	2.16732	2.02393
2720	2.0086	1.53173
2729	2	1.69841
2730	1.88081	1.57809
2731	1.54407	1.33693
2733	1.47712	1.53392
2734	1.5563	1.79386
2735	2.43457	1.20874
2737	2.07918	1.58044
2739	2.04139	1.62372
2740	2.14922	1.45111
2741	2.07918	1.51557
2742	1.27875	1.49839
2743	1.59106	1.42828
2744	1.87506	1.76395
2747	1.64345	1.51401
2752	1.94939	2.27195
2760	1.70757	1.47934
2762	1.53148	1.74311
2764	1.25527	1.44776
2765	0.845098	1.28251
2766	1.43136	1.18573
2767	1.96848	1.80294
2768	1.98227	1.65862
2769	1.61278	1.85377
2770	2.18752	1.81109
2771	2.16732	2.21541
2774	1.5563	1.58584
2775	1.93952	1.73605
2778	2.5977	2.36314
2779	1.44716	1.54231
2780	1.50515	1.27502
2782	2.11059	2.15466
2783	1.9345	2.17907
2784	2.56229	1.1778
2785	1.32222	1.12454
2786	1.27875	1.13935
2788	1.41497	1.13546
2791	1.25527	1.26864
2793	1.30103	1.34553
2794	1.30103	1.71873
2796	1.95904	1.47886
2797	1.70757	1.19295
2798	2.0607	1.09667
2799	1.43136	1.73204
2800	1.34242	1.4687
2801	1.98677	1.69716
2803	1.54407	1.6597
2804	1.6902	1.4759
2805	1.77085	1.70121
2806	1.716	1.83082
2810	2.29003	2.34063
2811	2.45484	1.51274
2812	1.79239	0.877274
2813	1.47712	1.38869
2815	1.77815	1.52362
2817	1.68124	1.54404
2819	1.39794	1.77006
2820	1.49136	1.48951
2821	2.01284	2.0889
2822	1.716	1.36869
2823	1.47712	1.61555
2824	1.44716	1.5505
2825	1.32222	1.15357
2826	1.47712	1.20217
2827	1.23045	1.16511
2828	1.30103	1.59722
2829	1.38021	1.40416
2831	1.11394	1.38831
2832	1	1.33765
2833	2.35411	1.37127
2838	1.34242	1.34141
2840	1.27875	1.37064
2845	1.04139	1.28156
2846	1.25527	1.33095
2847	1.61278	1.25339
2848	0.778151	1.06356
2849	1.11394	1.24277
2853	0.69897	1.0342
2854	0.90309	1.1813
2857	1.20412	1.39222
2861	1.47712	1.32411
2862	1.23045	1.28356
2863	1.51851	1.32042
2864	1.68124	1.19102
2868	1.70757	1.05165
2869	1.94448	1.65351
2870	1.79239	1.54797
2872	1.51851	1.62191
2873	1.8451	1.78353
2874	1.6902	1.52018
2876	2.46538	1.94745
2877	1.68124	1.878
2878	1.91381	2.70235
2879	1.98227	1.9028
2880	1.25527	1.06744
2882	1.43136	1.48204
2886	1.8451	1.33595
2887	1.94448	1.51111
2888	1.65321	1.31948
2889	1.89209	1.77092
2890	2.03342	1.60959
2891	2	1.5757
2893	1.72428	1.61169
2894	1.36173	1.59276
2895	1.41497	1.64527
2896	2.50651	1.92009
2897	1.77085	1.47336
2898	1.93952	1.6365
2899	1.50515	1.74234
2900	1.44716	1.61945
2901	1.30103	1.49683
2902	2.26245	1.81238
2905	1.87506	1.25362
2906	1.80618	1.33623
2908	2.94939	1.67006
2909	1.74819	1.6881
2912	1.63347	1.3642
2913	1.91381	1.5715
2914	1.57978	1.64357
2917	1.73239	1.62859
2918	1.5682	1.30217
2922	1.78533	1.24329
2923	2.24055	2.04022
2925	1.75587	1.41916
2926	1.38021	1.59078
2928	0.69897	0.890536
2931	2.14301	1.68127
2932	2.99211	1.60932
2935	1.76343	1.85169
2936	1.89763	1.62286
2937	1.74036	1.62916
2941	1.76343	1.29006
2948	1.59106	1.3169
2949	1.44716	1.08084
2950	3.1345	1.82086
2954	1.77815	1.36662
2957	1.82607	1.54252
2958	1.53148	1.30472
2959	2.14922	1.67768
2960	1.74819	1.40478
2961	1.74036	1.44066
2962	2.04139	1.5486
2963	1.83885	1.53403
2965	2.03743	1.5527
2967	1.69897	1.36203
2968	1.82607	1.41334
2975	1.6902	1.78721
2977	1.38021	1.31303
2978	1.5682	1.00829
2979	1.20412	1.13882
2980	1.32222	1.31239
2981	1.30103	1.46834
2982	1.53148	1.47804
2983	1.47712	1.6363
2984	1.61278	1.32225
2986	0.954243	1.26191
2987	1.23045	1.83974
2990	1.78533	1.59427
2992	1.51851	1.34741
2993	1.94939	1.34334
2995	1.5682	1.72913
2997	1.85126	1.61605
2998	1.25527	1.28432
2999	1.41497	1.44056
3000	1.83885	1.29556
3001	1.76343	1.45907
3002	2.39094	1.8091
3003	1.30103	1.43636
3004	1.34242	1.56966
3005	1.76343	1.69734
3009	1.95904	1.54535
3013	1.41497	1.35274
3024	2.11394	1.1097
3026	1.77815	1.77617
3028	1.92942	1.74187
3029	1.54407	1.52568
3030	2.06819	1.76478
3032	1.88081	1.65118
3033	1.62325	1.62215
3034	1.17609	1.46448
3035	1.57978	1.67472
3036	1.6902	1.31304
3037	1.86923	1.91821
3038	1.54407	1.5164
3042	0.845098	1.20837
3043	2.82607	2.20742
3045	2.07918	1.17774
3049	1	1.11205
3052	1.39794	1.55223
3053	1.72428	2.10001
3054	2.14922	1.70944
3059	1.69897	1.79988
3060	1.97313	1.30469
3062	1.74819	1.42298
3064	2.70501	1.584
3065	2.93601	1.96492
3066	2.68842	2.0189
3067	1.72428	1.63492
3068	1.92942	1.96319
3069	1.81291	2.23431
3070	1.5563	1.97291
3071	1.14613	1.84265
3073	2.0607	1.77961
3074	1.97313	1.74413
3075	2.80686	2.20757
3077	2.91381	1.30272
3081	1.57978	1.76745
3082	2.80821	2.04589
3083	1.36173	1.50574
3084	2.58092	1.70849
3087	2.19033	1.66936
3091	3.36884	1.96666
3092	1.87506	1.50162
3093	1.86923	1.83555
3096	1.5682	1.44878
3099	2.06819	1.71741
3101	1.36173	1.51359
3104	1.20412	1.36223
3108	1.96379	1.80824
3109	1.99123	1.80624
3111	1.80618	1.46936
3112	1.73239	1.47535
3115	2.5172	2.01844
3117	2.86153	2.21951
3118	1.8451	1.71666
3122	2.37475	2.38247
3131	1.50515	1.5132
3133	2.3784	2.22845
3134	1.97772	1.9338
3135	2.80482	1.53305
3141	1.66276	1.34678
3142	1.5682	1.57252
3145	2	1.66854
3148	1.91381	1.92299
3150	1.70757	1.56112
3151	1.61278	1.73126
3155	1.6721	1.35725
3156	2.21219	1.69943
3157	1.32222	1.86306
3158	1.38021	1.7363
3161	1.90309	1.68859
3162	2.90363	1.78097
3163	1.78533	1.55389
3164	2.25768	2.13509
3166	0.90309	0.824788
3167	0.778151	1.05694
3171	1.38021	1.65265
3172	2.60531	1.89477
3174	1.27875	1.35921
3175	1.47712	1.30442
3176	1.81954	1.6672
3177	1.51851	1.19725
3181	2.31597	2.38116
3182	1.8451	1.92562
3184	2.23805	1.95926
3185	2.11394	2.0695
3187	2.16435	2.32183
3188	1.79239	1.82262
3189	1.79934	2.11641
3191	2.08991	2.18438
3192	2.28556	2.27104
3195	1.54407	1.28871
3196	1.17609	1.14998
3198	1.8451	1.38292
3199	1.23045	1.31684
3200	1.39794	1.42246
3202	1.74036	1.59432
3203	1.11394	1.24435
3204	1.59106	1.25262
3206	2.11727	1.72913
3207	1.6721	1.58541
3208	1.30103	1.37009
3211	1.53148	1.35909
3212	1.4624	1.31896
3213	1.4624	1.68074
3214	1.70757	1.40454
3215	1.5682	1.56563
3216	1.5563	1.22879
3217	1.85733	1.63998
3218	1.23045	1.49197
3219	1.6902	1.50667
3223	1.4624	1.56758
3224	1.50515	1.33922
3225	1.41497	1.32773
3226	1.32222	1.44215
3227	1.25527	1.38171
3228	0.60206	1.17476
3229	1.44716	1.20272
3234	1.20412	1.41123
3235	1.51851	1.28514
3236	1.65321	1.41104
3237	1.27875	1.33901
3238	1.23045	1.05431
3239	1.75587	1.29181
3241	1.50515	1.79674
3242	1.27875	2.11706
3248	2.01284	1.75034
3249	1.73239	1.55565
3250	1.53148	1.84627
3251	2.18469	1.65105
3257	1.63347	1.39911
3263	1.83251	2.13465
3265	2.80277	1.63478
3267	1.69897	1.86068
3268	1.17609	1.18791
3269	1.93952	1.27555
3270	1.25527	1.17541
3273	1.86923	1.851
3274	1.78533	1.70367
3276	2.28103	1.97888
3280	2.07555	1.47132
3281	1.17609	1.55846
3290	2.30535	1.61497
3291	2.17319	1.30864
3292	2.10037	1.13316
3293	1.66276	0.997576
3294	1.88649	1.72402
3295	1.95424	1.83881
3297	2.43136	1.60168
3298	1.69897	1.45454
3300	1.59106	1.38859
3301	2.1038	1.87281
3305	2.13033	1.10311
3308	2.74896	1.98463
3309	2.73159	2.31998
3312	2.68305	2.49227
3313	2.31806	2.01177
3315	2.66087	2.11929
3320	2.92117	2.32908
3321	1	1.691
3338	1.11394	1.19242
3340	1.44716	1.60563
3344	1.07918	1.38911
3351	2.23045	1.58037
3355	1.20412	1.02854
3357	1.81291	1.17964
3358	2.35984	1.25005
3359	2.08636	1.56449
3361	1.53148	1.29961
3362	1.79934	1.13603
3363	1.66276	1.33005
3364	1.81954	1.3561
3371	2.29667	2.08371
3375	2.36922	1.10388
3376	1.85126	1.87173
3381	1.66276	1.29467
3382	1.57978	1.42286
3383	3.01157	2.11472
3384	1.78533	1.61859
3385	1.89763	1.53863
3386	1.63347	1.40579
3394	2.01703	1.83983
3397	2.38739	1.40848
3399	1.94448	1.41732
3400	1.86923	1.21671
3416	2.233	1.61493
3417	2.63144	1.91829
3418	2.3075	1.82432
3419	1.54407	1.76493
3420	1.53148	1.5848
3422	1.30103	1.66004
3425	1.77815	1.2538
3426	2.0086	1.92158
3428	2.07555	1.77826
3430	1.36173	1.52663
3433	1.57978	1.32866
3434	1.74036	1.36115
3437	1.66276	1.45311
3443	1.77815	1.07427
3454	2.13354	1.42692
3455	1.98227	1.34238
3456	2.52892	1.36548
3459	2.21748	1.77122
3460	1.94448	1.67005
3467	1.32222	0.978375
3475	1.62325	1.59127
3476	1.74036	1.50271
3479	3.16435	1.95317
3480	2.92324	1.79357
3481	2.72835	1.91172
3482	2.29667	1.82662
3483	1.73239	1.27206
3484	2.37475	2.16643
3485	2.30103	1.66568
3486	2.77887	2.07625
3487	1.90849	2.31834
3488	2.15836	2.08878
3489	1.81954	1.49477
3490	2.02531	2.20238
3491	2.27875	2.31174
3508	1.60206	1.27263
3516	2.15534	1.76067
3543	1.4624	0.976851
3547	1.30103	1.37608
3549	1.90309	1.38584
3551	2.6561	1.66933
3552	2.91593	1.16482
3553	3.35755	1.88798
3556	1.83251	2.08131
3557	2.95328	2.08176
3558	2.84942	1.25489
3559	2.63347	1.74813
3560	2.14301	1.88044
3561	2.01703	2.04678
3562	2.12385	1.29341
3565	2.99957	1.43638
3566	2.59879	1.75348
3567	2.30103	1.26144
3568	1.89209	1.39193
3569	3.55303	1.95588
3570	2.49831	1.42784
3572	2.34044	1.87417
3574	2.3075	1.50612
3575	2.34439	1.77157
3577	2.27416	1.68537
3578	2.02531	1.2386
3579	2.4624	1.83268
3586	3.39585	1.83943
3587	2.07918	1.70346
3588	1.85733	1.48247
3589	2.11727	1.45811
3592	2.51983	1.49731
3593	2.66464	1.19789
3595	1.88649	1.4319
3596	2.71767	1.16487
3597	1.72428	1.6716
3601	1.93952	1.42879
3603	2.12385	1.46364
3604	2.01703	1.43171
3605	2.93349	1.48861
3606	2.89542	1.72471
3607	1.53148	1.53332
3608	1.99123	2.13518
3609	2.2014	2.06151
3611	2.40312	1.73401
3612	1.53148	1.44787
3613	1.4624	1.61198
3614	1.74036	1.54263
3615	1.95904	1.90372
3617	1.27875	1.19807
3619	1.82607	1.60671
3620	2.46835	1.60958
3621	1.98227	1.27308
3622	1.74036	1.29787
3623	2.1271	1.10384
3624	2.35411	1.65793
3625	2	1.54075
3626	1.47712	1.60361
3627	2.66932	1.84722
3628	1.34242	1.27941
3630	2.86034	1.32814
3631	1.36173	1.56261
3632	1.20412	1.69786
3633	1.44716	1.37248
3636	2.0086	1.69825
3638	1.79934	1.55712
3640	1.99123	1.06808
3641	1.17609	1.18713
3643	2.74115	1.78051
3645	1.32222	1.45606
3646	1.98227	1.96839
3651	2.15534	1.29831
3652	1.14613	1.11695
3655	2.36922	1.87724
3656	1.6721	1.32392
3658	1.85733	1.57644
3659	2.39094	1.75227
3660	1.79239	1.67889
3661	2.51587	1.51312
3662	2.11727	1.80602
3663	2.28556	1.57471
3664	2.08991	1.82106
3665	2.1271	1.20001
3667	2.69636	1.42231
3669	1.27875	1.45243
3670	1.86923	1.47568
3671	1	1.35189
3672	2.08636	1.99204
3673	2.56585	1.8464
3674	2.54158	1.64313
3676	2.36736	1.92688
3678	2.52114	2.21568
3679	1.69897	1.4911
3680	1.70757	1.62326
3681	1.25527	1.45686
3682	1.64345	1.43603
3683	2.25285	1.83435
3684	2.4183	1.68836
3685	2.70329	1.78672
3687	1.96379	1.9106
3688	3.03019	2.24241
3691	2.32634	1.99383
3692	1.81954	1.71475
3693	2.10037	1.96328
3695	1.89209	1.55997
3696	1.59106	1.85622
3697	1.6721	1.90098
3698	1.60206	2.20009
3699	1.57978	1.74667
3700	1.64345	1.96415
3702	1.94448	1.69523
3703	1.53148	1.76393
3704	2.00432	1.35615
3705	1.41497	1.73856
3706	1.41497	1.25845
3708	2.2014	1.96782
3709	1.74819	1.79689
3712	1.54407	1.47732
3714	1.75587	1.59778
3716	2.46982	2.04563
3717	3.01912	1.40603
3720	1.57978	1.52766
3725	3.00775	1.76989
3727	2.02938	1.64988
3728	2.27416	1.95938
3732	2.22011	1.52426
3735	1.95424	1.92613
3736	1.79239	1.38852
3737	1.78533	1.48106
3739	1.6902	1.27201
3741	2.02938	1.22093
3743	0.778151	1.13843
3744	0.954243	1.28824
3745	1.75587	1.56589
3746	1.39794	1.44479
3747	0.954243	1.19744
3748	1.32222	1.23284
3749	1.30103	1.24712
3750	1.17609	1.32649
3751	1.77815	1.50388
3752	1.74036	1.81583
3753	2.27184	1.27135
3755	1.14613	1.30326
3756	1.86923	1.39757
3757	2.70501	1.55318
3758	1.70757	1.1726
3759	2.11727	1.58429
3760	1.59106	1.70995
3762	1.90849	1.58445
3764	1.63347	1.75385
3765	1.20412	1.22404
3766	1.81291	1.29649
3767	2.49831	1.35632
3768	1.53148	1.26136
3769	1.39794	1.5008
3772	1.43136	1.87607
3775	1.38021	1.35902
3776	1.77085	1.42492
3778	2.23045	1.73836
3779	1.76343	1.49191
3782	1.90309	1.64587
3783	2.04922	1.73584
3784	2.66652	1.47298
3785	2.0569	1.26037
3786	1.85733	1.37935
3787	1.04139	1.15939
3788	0.778151	1.426
3790	1.20412	1.3073
3791	2.88705	1.83358
3792	1.62325	1.19199
3795	1.49136	1.39033
3796	1.69897	1.81399
3797	1.07918	1.54717
3798	1.78533	1.58315
3799	2.01703	1.91831
3801	1.49136	1.60348
3805	2.11059	1.52117
3811	2.27184	1.19789
3814	2.24797	1.09952
3815	2.92221	1.77942
3816	2.03342	1.53727
3817	1.89209	1.24963
3818	1.8451	1.59799
[truncated: 10,949 more rows]

## Sheet: 1B
gene_ncbi	x	y	log10_papers
6187	-78.3841	-28.2232	1.9345
84287	-13.5456	-27.2907	1
84902	33.0394	-58.8032	1.11394
64283	-25.0619	42.6279	1.32222
25930	-65.1482	-20.2029	1.62325
26154	37.7539	61.8382	1.44716
83439	-8.14447	9.58702	1.34242
2357	15.4288	-36.9364	2.01284
84467	38.8339	60.7352	1.27875
114771	52.2928	17.2074	1.27875
131566	13.1703	-5.70154	1.34242
81853	16.7723	-44.3465	0.90309
339448	-18.0192	-21.5228	0.954243
150353	72.058	-6.64571	0.90309
440585	38.932	37.3821	0.477121
55605	-40.6898	33.6905	1.66276
517	13.8547	-37.7058	1.27875
800	-39.0047	-35.3909	1.86332
10507	10.4966	0.852844	1.86923
9832	-16.274	48.3992	1.25527
199786	55.6911	-18.181	0.60206
526	-64.9679	-28.7045	1.57978
240	-24.5882	1.21914	2.40312
4675	4.71995	38.8592	1
10893	6.17235	49.7127	1.30103
54830	31.7705	43.2006	1.07918
23097	-52.3413	27.6386	1.34242
27159	59.1886	6.91416	1.50515
10043	-32.0863	-12.8436	1.70757
5225	55.9905	11.1375	1.81954
89927	-33.704	-25.7706	1
56681	-16.7464	-32.6798	1.61278
27128	-22.716	-3.1926	1.20412
1781	-55.3967	-22.9262	1.72428
151888	24.6526	19.791	1.60206
692094	51.1963	19.3483	0.60206
6357	36.6215	-3.58559	1.70757
55289	31.0836	57.5191	1.27875
201514	34.1695	-55.2213	0.69897
7267	-26.5447	30.0687	1.32222
5378	20.0668	-62.1563	1.69897
9927	-64.042	-15.5133	2.13988
3959	28.1097	-23.7739	2.00432
124512	4.23232	-38.8539	0.845098
245972	65.647	18.7585	1.14613
836	-34.0195	-7.63397	2.99564
11215	-32.3209	40.4286	1.44716
55715	-15.4487	-8.80096	1.27875
91893	40.0221	-36.8121	0.90309
26227	-81.6917	-26.371	1.94448
84661	-60.2972	-32.5576	1.6902
6050	-22.3304	-43.4445	1.77085
23559	-3.86633	-36.4384	1.17609
84541	-13.0106	9.93752	0.954243
190	33.7072	48.0366	2.12057
142679	26.9898	44.3423	1.11394
146223	12.5335	-23.266	0.845098
79924	45.0714	14.5304	1.60206
346157	40.3195	-49.883	0.69897
4580	-33.9534	-8.11784	1.34242
784	-36.1204	-2.62365	1.30103
1413	59.0003	25.0577	1.27875
54832	-41.8638	48.6495	1.30103
8706	-1.57859	28.4209	1.4624
4867	-0.29222	31.5073	1.77085
9631	-66.2172	-20.8587	1.66276
84343	15.8776	-54.2111	1.30103
23450	-73.5432	-31.8303	1.85126
90441	-58.5811	-40.3308	1.27875
4642	-25.987	49.208	1.50515
322	-42.7603	-2.1427	1.99123
27095	-44.6005	-52.8603	1.4624
1116	23.1716	-13.6017	2.45788
129025	72.6328	-4.69646	0.778151
92181	-18.4816	-4.15724	1.07918
205327	-16.437	-10.0733	0.778151
23157	-49.2618	-0.325072	1.65321
54577	58.492	4.50822	1.96379
9406	-37.0933	-37.2024	1.59106
84247	-30.5986	13.4965	1
6665	19.5996	58.5	1.27875
6169	-78.5019	-39.5866	1.5563
3351	71.723	40.8727	2.23045
84707	5.12539	41.6121	1.34242
2670	8.22372	37.8224	2.31175
6416	-48.7174	13.71	2.20952
8497	-8.61897	39.5839	1.17609
9378	-17.3448	61.3278	2.03342
8538	46.5437	45.6005	1.04139
3658	-66.2119	4.05011	1.85733
1521	36.8708	-7.15366	1.27875
2029	-36.9614	-26.4055	1.41497
3451	61.7812	15.8763	1.81291
11160	-54.944	-15.7127	1.73239
79778	21.1012	-64.8691	1.17609
11173	15.2669	26.5289	1.30103
54898	2.57373	-17.7426	1.38021
57505	-63.0356	-21.6628	1.32222
200010	55.8851	-26.341	0.60206
9349	-76.876	-37.1928	1.89763
7328	-40.8377	16.1829	1.64345
30845	-23.0139	3.37128	1.4624
5933	10.6486	19.9755	2.07188
4790	-49.229	17.3918	3.40329
151242	41.0978	-24.465	0.90309
3886	53.7057	43.3478	1.04139
55164	-30.5827	-62.5738	1.20412
4130	-18.4793	40.5939	1.68124
89766	57.9503	3.25258	1.07918
9454	-26.5634	-6.37931	1.51851
3579	18.7333	14.0387	2.4624
55063	30.1012	-54.199	1.04139
63940	-27.8088	-16.759	1.39794
60625	-3.54608	-17.1226	1.17609
7739	21.7634	-56.2579	1
114609	-3.08105	-47.8737	2.04922
2962	-34.6721	-33.7813	2.04139
91543	17.471	-60.7915	1.59106
57561	-43.13	14.2128	1.38021
997	-30.7779	-11.4969	2.16137
30827	-69.1852	-13.7643	1.5682
3484	44.1027	-18.1506	2.37475
7172	-7.55159	-48.1769	2.36736
56102	45.5612	10.3815	0.60206
7290	-59.8955	13.4558	1.66276
8643	16.3658	44.8669	1.11394
8775	-64.1016	-39.0256	1.73239
90326	-12.3774	-58.6338	1
161198	25.4947	-11.2943	1.07918
54677	18.9954	-63.6716	1.23045
158038	-17.9903	63.3165	1.32222
5988	57.8017	33.9729	0.845098
26018	16.6182	-0.390484	1.79934
8449	-66.6067	-11.2331	1.5682
9637	-3.66814	-46.4288	1.25527
131601	13.3204	-31.7159	1.04139
2739	-16.5299	-43.6183	2.04139
10155	-75.9281	-25.7678	2.33041
1024	-53.1757	14.0733	1.99564
160419	42.0049	40.6657	0.845098
164284	45.9798	20.785	0.90309
79571	-8.66389	-53.1684	1.41497
4860	-25.4642	-41.6464	1.86332
80201	18.8534	27.1993	1.20412
158427	-13.1727	7.10621	1.04139
132243	39.1974	37.288	0.954243
55763	-58.1629	-20.6009	1.4624
58480	-44.3552	6.41115	1.49136
1062	14.356	29.8364	1.87506
9040	-62.0316	-41.9361	1.85126
2990	16.806	-11.8222	1.78533
23223	-67.1593	-18.3309	1.61278
6383	18.0488	-16.1171	2.10721
54810	51.9584	-30.9876	1.11394
8788	39.2907	2.36392	2.06819
7066	43.222	-15.0842	2.01284
55034	23.0033	13.189	1.23045
51517	-19.4011	-0.0557134	1.53148
3814	51.1668	23.4006	2.24797
2837	72.7637	18.4921	1.5682
91409	26.912	10.7004	0.69897
25793	-21.4261	-39.9519	1.79239
146279	73.7346	-2.23986	0.845098
255626	40.1587	35.8065	1.5563
10099	17.0547	-36.4284	1.11394
23076	-13.0069	1.28036	1.74036
541468	23.7126	41.8704	0.954243
5675	60.5089	6.75135	1.17609
5570	-9.33904	-5.00674	1.27875
51088	-32.3582	30.2328	1.11394
9891	-50.5225	28.0055	1.61278
64853	-25.0464	-20.1034	1.11394
84072	21.1725	25.7876	1.25527
55701	-45.0018	20.4359	0.954243
6480	-21.6163	-16.8734	1.86923
6303	-23.7591	-36.1279	1.86332
83959	4.59428	25.0814	1.60206
22999	-8.53866	59.4677	1.59106
493829	55.2837	29.6551	1.30103
8578	24.5692	-9.12965	1.34242
116328	6.64191	66.1675	0.954243
57466	-42.9779	26.9036	1.49136
663	1.69258	-60.97	1.41497
55017	-0.838935	-45.5279	0.90309
3776	6.1519	20.5104	1.77085
55841	-43.695	34.4728	0.90309
11142	-28.4915	-13.5428	1.14613
11224	-78.3259	-40.5342	1.66276
11009	44.0665	-2.61131	2.10037
3108	21.9291	-18.262	1.96379
10274	-38.3442	52.203	1.61278
189	34.008	24.217	1.91381
533	-63.8749	-51.9638	1.14613
4300	-31.1496	46.2447	1.79239
117854	51.7252	-23.2244	1.23045
57677	-1.40574	9.76533	0.477121
5699	-2.12233	-36.4728	1.79934
161742	-36.9801	35.3556	1.65321
92912	-22.5169	-7.43529	1.25527
7411	-32.2878	-23.5694	1.59106
7453	-73.7033	-27.9113	1.81954
8416	55.8861	-30.1311	1.25527
390664	61.183	3.50997	0.477121
203054	-25.3546	3.64571	1.04139
55768	-11.3775	-45.6373	1.43136
54797	-28.8324	-59.8238	1.36173
9644	-38.2161	46.5941	1.60206
54532	-23.5233	30.2735	1.20412
50	-70.6291	-33.3844	1.65321
81501	22.3075	50.5356	1.32222
9271	46.5827	55.1489	1.69897
5150	-38.1443	28.8056	1.41497
140683	52.4374	17.253	1.20412
80342	-8.46078	-2.44733	1.20412
84309	-1.72439	-30.7255	1.32222
51081	-41.4163	-43.8048	1.59106
79149	-7.1171	4.64813	0.69897
85289	65.8222	30.5344	0.60206
9351	-27.8914	-29.4598	1.92942
1176	-2.17513	-35.9	1.49136
121506	51.1726	-6.00292	1.11394
79981	72.1651	-5.24673	0.69897
2256	2.90595	37.386	0.954243
7388	-49.9003	-33.3398	1.34242
22986	-13.9624	60.7217	1
51101	-8.42783	-1.01423	1.17609
10485	19.1784	54.4373	0.778151
2918	-15.1912	61.1422	1.5682
8436	-12.7421	-54.2353	1.41497
4100	60.7067	42.6081	1.79934
343641	73.9551	1.71851	1.20412
84141	28.4842	24.2467	1.23045
146909	18.5097	27.7532	1.04139
84779	48.619	31.7081	0.90309
134728	30.3023	41.7113	0.954243
4702	-39.7678	-43.4796	1.41497
84690	25.3452	59.8012	1.04139
84436	38.2134	-56.0239	0.69897
79576	-40.8099	-37.4509	1.41497
2108	-24.4479	-43.8402	1.66276
90407	19.6887	-31.4462	0.845098
11311	-53.0789	-23.7963	1.41497
55640	12.847	-30.7727	1.20412
6546	12.8749	6.2039	1.95904
147323	45.9161	42.2707	0.477121
79602	-40.5335	-9.76021	2.10037
54496	-9.34072	-27.8056	1.43136
64220	4.94228	25.3462	1.50515
6619	-52.1911	-47.8376	1.20412
119587	36.5827	0.835716	1.04139
124583	-8.4092	-39.9159	1.47712
285971	-40.3186	-2.04825	0.60206
5638	-15.1463	15.8142	1
6331	37.7182	62.2031	2.67302
3786	-2.47611	63.3688	1.85733
55279	-7.81591	14.018	0.30103
9585	-17.2447	35.7656	1.25527
121274	-40.7476	-24.8682	0.90309
6942	-37.0158	38.9431	1.61278
3206	14.1978	22.1624	2.11727
85409	32.978	-53.2839	1.38021
84084	-6.64947	24.4381	1.27875
56848	-0.512953	-39.7841	1.73239
29850	76.731	3.27337	1.30103
8767	-25.1779	-1.2902	2.07555
56994	13.002	-35.4327	1.04139
83987	3.25424	35.8856	1.25527
57515	11.9189	-37.8075	1.25527
27033	21.5	25.5633	1.36173
84273	5.2539	-4.37096	1.30103
9231	-53.2261	35.7169	1.86923
63971	-47.4834	34.8901	1.4624
5315	-84.9042	-26.6051	2.4843
64577	59.1791	-31.6916	1.04139
55204	-18.5324	-9.85762	1.23045
284369	61.2929	32.535	0.60206
79748	59.8941	-10.3812	1.07918
338761	44.5427	19.235	0.477121
10020	-35.1877	12.1943	1.94448
6311	-42.8063	24.2287	2.17319
5500	-69.2538	-30.0393	2.06819
27063	43.7141	42.0478	1.60206
8805	-57.449	19.4134	1.79934
6398	7.51133	-16.9312	1.20412
5450	17.2888	17.6626	1.63347
64172	-3.47929	-41.217	0.778151
29906	7.26648	49.4103	0.845098
51651	-7.1822	-31.3325	1.43136
55568	-32.2305	45.2567	1.23045
11066	-32.1312	-52.4649	1.11394
5226	-74.4246	-28.9071	1.59106
3916	21.4195	-17.4372	2.0607
54734	3.59444	34.5148	1.11394
376497	7.39034	-12.2286	1.41497
93129	4.70482	-47.2042	1.43136
79623	-8.84701	11.4424	1.38021
64781	-17.5891	10.952	1.54407
474343	-33.2491	0.288798	0.90309
131368	50.2903	15.3943	0.845098
4857	-3.35524	38.9851	1.50515
26354	-34.7553	-58.7536	2.01703
66008	-19.536	22.9238	1.39794
54148	-51.6136	-47.2449	1.43136
55254	5.42232	-22.4671	1.11394
1284	13.3045	1.504	1.97313
832	-66.7694	-28.8605	1.86332
1291	7.21738	1.29803	1.91908
9088	8.05876	29.5871	1.51851
90525	-25.6577	-15.6632	0.778151
11145	8.37371	-60.318	1.4624
57659	-60.3555	3.39841	1.11394
1193	-18.6137	-4.22782	1.41497
4793	-25.3108	-5.55185	1.90309
25983	-42.3338	-44.1384	1.25527
3181	-82.2128	-26.0104	2.31597
9172	21.7602	-63.947	1.23045
10589	-50.1555	-33.6103	1.53148
5449	46.8149	42.516	2.0086
400757	44.205	32.6906	0.845098
28955	12.7766	-32.3882	1.04139
15	59.8585	32.9868	1.50515
57821	27.7282	39.7579	0.778151
942	4.07453	-9.10084	2.2878
4862	-47.502	25.6683	1.76343
29985	17.2099	-33.4078	1.07918
149986	-49.8162	0.949757	1.25527
57405	6.23605	31.6518	1.25527
11331	-76.4342	-28.6737	2.00432
353500	8.93037	54.9991	1.14613
219927	-33.7303	-62.1913	1.30103
5690	-63.8402	-33.5548	1.96379
342184	-16.4408	38.7113	1.23045
10316	69.746	17.7596	1.07918
440561	64.7392	46.5136	0.30103
80765	-7.84802	-19.7469	1.17609
910	60.498	9.26284	1.6721
9202	-48.89	35.9615	1.34242
6909	-30.2373	5.89844	1.75587
2950	-19.6621	-39.8746	3.1345
121355	16.1164	34.0247	0.69897
353332	71.8493	30.0481	0.778151
4066	1.75943	33.3144	1.41497
1813	33.673	49.204	2.99034
23475	17.9962	-31.2247	1.32222
51421	-23.8088	28.9375	1.51851
146433	30.2141	-6.30159	1.43136
27005	-35.9368	-1.33686	1.44716
81626	74.3438	1.70579	0.69897
51078	-46.7277	-30.9315	1.17609
3842	-73.6687	-23.9161	2.02938
685	36.8862	-3.17734	1.62325
261734	36.0956	-40.6699	1.62325
1958	-42.8851	-13.6493	2.57054
51294	22.6229	-50.2695	1.04139
203068	-75.0495	-30.4402	2.34242
5142	-25.3799	54.0463	1.93952
127253	-7.5498	-3.71552	1
11067	-4.71278	-61.3739	1.36173
25978	-28.225	-28.3929	1.8451
147746	18.4049	58.2519	1
128602	70.4009	-2.84494	0.845098
27289	-2.15848	-9.60537	1.49136
2444	62.3418	-25.0311	1.5682
3861	19.0898	58.4105	2.0569
81562	9.42084	-47.6263	1.34242
885	35.9154	8.47185	2.02531
338879	51.8434	8.88081	0.69897
153328	19.6379	50.7566	0.778151
640	20.3152	28.4329	1.88649
144132	19.8553	-54.7058	1.17609
115653	43.9745	19.4215	1.81954
22919	-24.6691	-41.1948	2.07918
58472	-10.7232	-37.111	1.44716
160857	35.2252	-56.7009	0.845098
79143	10.2567	-37.5059	1.25527
285237	-11.4975	-23.2772	0.778151
2597	-86.2986	-26.7652	2.49415
5805	-6.67412	-48.515	1.70757
343263	22.7423	59.4205	0.69897
55707	-12.3082	-41.2689	1.36173
167838	42.5989	-44.0415	1.25527
57172	6.89915	48.8427	1.20412
51319	-34.7429	-38.8018	1.30103
3773	72.7622	-15.3144	1.43136
2710	-31.8241	9.15153	1.43136
60313	-31.6961	-29.3428	0.845098
55515	8.24906	51.2759	1
53358	0.326828	62.3311	1.5682
79413	59.9316	-12.2926	0.69897
84858	-32.4267	7.84097	1.04139
55374	3.49509	-32.4411	1
133482	65.3311	39.5538	1
6191	-78.638	-36.5302	1.9345
64848	-29.3483	38.0992	1.50515
5459	44.6338	53.231	1.34242
56941	-27.9447	-28.684	1.27875
8277	59.3133	40.849	1.69897
3417	-24.3631	-45.829	2.63144
51650	-36.513	-42.6916	1.11394
9204	-24.5776	14.7379	1.07918
10605	-42.4317	-3.90574	1.4624
9924	-50.5906	20.8259	1.39794
7494	-22.0999	-37.5385	2.27184
84984	4.36317	36.5974	1.07918
51295	4.16616	-11.0009	1.36173
51364	53.0824	36.9666	1.64345
4311	21.7135	11.5715	2.42325
7351	6.76322	-54.5145	2.45025
5250	-45.68	-56.3657	1.81291
22996	1.90357	32.0334	0.60206
6138	-78.9011	-39.1445	1.76343
440689	12.364	30.7353	1.34242
79768	-16.1206	-16.5654	1.20412
4037	-25.1949	-3.77736	0.954243
10858	31.4384	10.2254	1.77085
5197	53.5545	5.66595	1.23045
145483	40.6354	-48.9265	0.69897
80728	1.69491	53.6318	1
56979	67.5653	-9.25212	1.36173
7139	5.90477	42.7003	2.4843
91966	-21.0565	-22.3622	1.17609
253017	77.44	2.7111	0.90309
1969	21.0874	-1.35199	2.35218
57182	-30.5694	35.4088	1.07918
139170	49.6695	54.6216	0.477121
57804	-28.9827	-28.0506	1.36173
200634	19.2923	13.1505	0.845098
6839	-39.2181	-3.51829	2.04532
3336	-77.1636	-29.7811	1.86923
389123	46.004	35.8486	0.69897
653308	-4.45349	-40.3127	0.477121
22826	-41.1746	-35.3029	1.41497
7095	-36.4191	-29.1631	1.41497
55751	11.3279	-11.9317	0.90309
23168	-69.2434	-13.692	1.53148
64850	22.5102	37.3702	0.90309
64979	-41.7611	-43.1478	1.11394
148479	-33.7436	-2.33827	1
3320	-81.8636	-25.5308	2.92117
81031	14.9372	-27.6032	1.38021
1592	32.9019	24.8491	1.6721
5782	5.57403	0.666194	1.94939
399726	27.0424	52.4113	0.69897
29789	-44.4063	-16.2546	1.65321
79671	17.6684	-58.693	1.41497
2796	45.9143	-1.03251	1.95904
7507	-12.4016	-58.5879	2.29226
9179	15.9022	-56.238	1.38021
5962	-38.4682	-28.345	2.04922
7006	8.83479	15.8199	1.80618
10924	30.5209	-24.5343	1
3671	28.854	-20.6604	1
272	-6.31045	37.5284	1.38021
23127	31.9357	7.41949	1.20412
10537	48.0366	-33.0152	1.89209
400668	71.0917	7.02563	1
1470	59.4034	6.24498	1.5682
139818	-44.5484	35.3021	0.845098
2116	53.0786	51.1083	0.954243
253982	9.27854	50.4545	0.69897
7274	34.0699	25.0976	1.50515
7851	15.679	-28.8905	1.17609
9070	-62.8462	-31.9534	1.98677
2538	33.6171	21.8359	1.83251
23414	-27.8748	52.5481	1.6902
10513	-50.9434	30.2537	1.43136
5971	-29.1156	4.22515	2.1959
55975	-36.9772	6.49227	1.30103
196740	-14.6256	4.71276	0.954243
84868	26.6387	-13.6452	2.3032
8439	-22.4656	10.9424	1.20412
57661	-37.6876	37.9715	1.43136
89822	61.7977	13.8112	1.23045
7134	13.0109	14.4644	1.92942
23569	43.8425	-27.0343	2.07918
2060	-26.9906	22.3248	2.11394
699	9.4521	32.8187	2.0569
23473	-21.1712	12.9664	1.23045
89886	50.2646	16.8569	0.845098
285498	0.917253	30.482	0.954243
27237	56.1835	-19.3447	1.23045
7879	-48.6704	-12.6887	2.16137
4942	-15.9533	-33.8168	1.75587
28985	-73.0458	2.68098	1.4624
7716	-49.6835	4.22618	0.954243
8861	-59.0796	-29.527	1.73239
2056	44.0759	-15.8469	2.51188
221154	10.8005	-63.6769	1.32222
6884	-49.8144	-33.5174	1.50515
1846	-4.38641	34.9877	1.66276
8676	-14.4462	9.42338	1.57978
8000	70.4175	26.7722	2.01703
84239	11.5237	61.9528	0.60206
55304	-10.4715	9.57552	1.34242
10420	-8.53301	9.49294	1.11394
10657	-47.1907	-15.1818	2.25527
7148	19.5183	-0.217948	1.8451
79068	-27.4292	48.7386	2.74974
27335	-21.8526	-37.9674	1.63347
11074	20.5355	26.9835	1.47712
4986	17.805	49.4618	1.95424
3784	-23.543	49.2413	2.66652
79869	-65.1438	-11.8587	1.62325
8938	23.234	-53.269	1.11394
1746	50.3327	52.6927	1.47712
387638	45.7222	32.8787	0.60206
79230	39.0673	-50.8941	0.90309
338657	-55.2986	-41.7167	0.778151
4716	-39.042	-43.1598	1.41497
57115	62.2816	7.0052	1.04139
10713	-60.0126	-36.2191	1.62325
221079	-0.639943	-25.8111	1.11394
146691	-26.8836	23.7145	1.47712
9056	12.9045	-32.0541	1.44716
63978	45.9954	54.475	1.38021
4354	-35.5917	-14.872	1.51851
158135	-34.2703	21.0994	1
2811	43.2741	-0.76395	2.45484
10370	-44.0577	-51.5618	1.75587
79573	9.65129	1.61059	0.845098
1063	-16.6881	33.6719	1.86332
60468	-37.3283	47.4426	1.83251
1909	21.9517	-0.722893	2.26007
201292	17.573	-59.0494	1.14613
5184	-13.6533	-31.8702	1.93952
58475	14.3049	-44.1043	1.04139
79750	-18.3701	59.4567	1.17609
8649	2.02587	-24.8821	1.60206
55615	-18.5883	-1.42179	1.17609
7054	33.8173	43.5526	2.31387
50509	20.5844	2.13761	1.04139
10464	-10.2329	-4.10864	1.65321
81876	-40.336	-12.3373	1.70757
23066	17.2653	43.8613	1.27875
221120	-7.04532	-60.1496	1.47712
3643	-57.2521	27.6723	2.74115
56052	-31.807	-62.7244	1.36173
23553	66.5596	5.74711	1
3670	35.0337	49.3548	1.86923
83550	61.833	44.0747	1.11394
25824	-16.7179	-37.3641	1.82607
201626	-35.9433	13.0457	1.30103
162655	39.0306	-52.039	0.778151
1051	-43.7548	-11.6305	2.57171
83732	-46.402	-35.6755	1.49136
55624	-34.8526	-16.687	1.59106
114792	8.59521	62.2614	1.07918
339	53.649	30.8584	1.59106
780776	22.1075	45.2623	0.477121
55728	-18.3493	35.5729	1.20412
115825	-34.9019	23.7354	1.07918
4782	-54.539	29.3159	1.716
84085	3.31122	2.90371	1.20412
55815	72.5828	-20.3142	0.90309
6941	-1.10177	33.6758	1.43136
162966	41.7234	-53.1292	0.69897
494197	40.4167	37.7631	0.30103
91869	-53.6723	-55.2223	1.23045
1301	10.5114	67.0634	1.8451
4685	12.1214	6.39528	1.30103
7922	-24.9156	-25.2646	1.47712
51400	-52.712	-19.3509	1.41497
93035	83.9527	-4.16384	0.778151
23585	13.2542	-35.4023	1.11394
208	-54.5402	16.2604	2.42488
55276	13.8973	-63.8253	1.38021
27152	-10.7992	8.28007	1.04139
1676	-5.2919	-44.9144	1.80618
126364	11.4227	-10.4871	0.778151
2018	17.3522	58.9247	1.53148
23036	-34.0854	41.1579	1.17609
8736	-10.3877	11.0543	1.34242
7092	10.3109	65.99	1.34242
647174	51.0188	18.3438	0.30103
54765	-55.1456	2.49603	1.39794
725	66.4489	-36.6875	1.57978
636	-9.0849	42.8582	1.50515
2980	60.0371	9.3962	1.32222
3045	70.294	8.32613	2.07918
118427	4.15679	52.3894	1.14613
56242	34.8112	-54.4108	0.60206
683	32.0519	-23.1775	1.6721
2782	-48.4367	-8.90924	2.11059
126637	47.2684	30.5374	0.60206
81849	-8.87038	39.6429	1.07918
1032	-1.40964	26.7494	1.77085
158584	25.0486	-66.4829	0.954243
54957	-0.905279	-50.1008	1.38021
29881	44.1234	-14.571	1.89209
133686	-50.3609	-3.17097	0.954243
2064	18.7403	-2.1098	3.34498
64763	-59.6244	-40.8788	1.14613
166655	74.7683	-4.65834	0.60206
92815	33.3645	40.4073	1.41497
5980	-48.7542	44.3157	1.77085
4673	-47.8561	-16.1528	1.88081
9375	-62.5694	15.1711	1.25527
126353	61.8804	-16.3683	1.04139
432	29.5437	23.9564	1.74036
10062	-32.7015	-8.20982	2.39445
4326	-3.93773	22.5782	1.43136
127829	-45.8333	-7.8668	1.25527
2191	1.64841	25.703	1.98677
1997	-25.445	21.3378	1.59106
9630	24.725	-64.6502	1.4624
6575	16.2847	-6.0101	1.51851
57104	-2.54232	-34.7469	1.86923
6396	-64.5389	-38.6504	1.74036
2253	41.428	15.1127	1.77815
10430	12.9669	-33.6381	0.954243
9846	-65.881	-0.225964	2.07555
16	-79.2724	-28.5997	1.5563
79596	0.154922	-6.58335	1.44716
92737	-3.02925	54.944	1.23045
2289	-44.1301	-16.9895	2.27646
197258	17.4508	-52.581	0.845098
1260	58.7067	39.2356	0.954243
10800	50.6612	-17.1241	1.91381
9946	-13.6311	-27.915	1.14613
51067	-63.2523	-44.0805	1.4624
4886	6.8837	-29.203	1.81954
79659	-42.9422	49.5267	1.60206
3216	14.486	21.6854	1.5563
9270	-11.4633	-39.672	1.5682
25890	9.96118	0.168557	1.27875
8504	-22.2215	-31.4255	1.62325
152789	1.75818	46.7134	1.20412
57189	-17.6872	19.8853	0.69897
168391	70.8868	-18.529	1.04139
59082	46.1281	35.5304	0.845098
256691	37.2997	3.52017	0.954243
3593	54.0541	25.6949	2.66464
169714	-22.2201	6.94089	1.23045
138716	-23.1392	-23.8812	1.11394
85478	33.9369	37.3718	0.90309
23207	-22.0798	-9.46366	1.20412
6558	-57.6556	31.536	1.86923
64065	17.2571	-28.8007	1.50515
118924	35.9627	-54.4645	1.20412
669	-19.3936	-21.8342	1.43136
730051	37.5099	-54.4118	0.60206
159013	-15.1668	8.60901	0.778151
8491	-33.1814	26.5321	1.34242
79705	-46.6175	40.5381	1.49136
56154	35.373	58.3153	0.954243
116093	63.1327	23.0744	0.845098
9325	-48.7405	-39.9075	1.43136
254427	30.1581	28.2269	0.954243
84530	3.23907	45.4975	1.07918
22932	-31.2154	0.748028	0.90309
547	-2.37686	65.8974	1.6721
9201	-33.7807	49.513	1.81291
51244	-33.5026	-35.0863	1.04139
113510	-53.7547	-50.3866	1.25527
345895	54.9479	44.0579	0.954243
219539	0.840729	39.4647	0.845098
7375	-49.7528	-22.7481	1.716
8317	7.31517	30.5911	1.86332
1839	21.3016	-8.63841	2.20952
28989	-15.6921	-29.1697	1.38021
10908	-53.4221	10.1334	1.64345
2687	9.88378	-14.6359	1.25527
7988	-8.73395	-53.1794	1.04139
224	-14.609	-33.8603	1.73239
56937	-27.5307	10.0253	1.53148
257218	-44.3589	35.2674	1.25527
29099	-2.12494	-26.0214	1.17609
55066	-33.7209	33.7315	1.11394
1737	1.08107	-24.235	1.70757
80206	-27.9097	53.1364	1.27875
55816	1.36579	37.8011	1.41497
9820	-63.1321	-21.6163	1.79934
27006	63.6551	0.492879	1
23493	20.3295	38.5409	1.63347
160851	-45.3852	46.7833	1.49136
92691	23.3109	43.3463	0.845098
404552	53.9612	11.7839	0.60206
10142	-36.024	42.7103	1.90849
8654	-32.0872	34.0951	1.90849
340205	49.08	-8.91436	1.25527
51742	-43.4133	31.5796	1.50515
284695	-40.4606	41.1559	1.43136
5089	-45.022	-1.64776	1.61278
10178	-9.25235	64.7211	1.36173
11342	14.5154	-17.1082	1.32222
27253	20.4302	5.80895	1.47712
51504	-65.0749	-43.3814	1.34242
493869	14.5519	17.6151	1
6548	-60.8148	12.1852	2.23805
2157	10.3765	3.2041	2.69373
55636	-52.0236	37.3239	1.89209
64288	34.442	-56.4984	1
83902	68.7389	30.4488	0.69897
5423	-30.1095	-24.2621	2.27875
4999	-46.5597	-26.1788	1.86923
4161	73.6638	27.8936	1.44716
1595	-9.07946	-29.7126	1.4624
10215	16.1635	55.6383	1.74036
10075	-54.4278	44.1498	2.1038
7481	35.8821	3.06437	1.5682
5241	-7.02022	50.8508	2.79588
23762	-8.28227	42.5	1.47712
55929	-44.4948	-31.7021	1.68124
5649	-33.6501	55.8503	2.1959
83546	58.3295	-7.18172	1.07918
23025	-3.10387	66.3223	1.38021
84197	2.56952	27.6695	1.11394
221786	17.592	-57.2422	0.845098
5874	-2.13646	50.609	1.60206
55693	45.1503	51.5163	1.32222
51092	16.3273	-5.86467	1.11394
9733	-64.6547	-14.9469	1.83885
115827	-12.8345	35.1557	1.25527
79109	-45.0363	24.5129	1.72428
143	-15.4261	18.4036	1.5682
23512	-68.5244	-11.8857	2.08991
81532	-23.6599	-23.1369	1.32222
84516	-54.512	-53.4022	1.20412
253012	57.319	-16.6171	1
23190	-49.9125	-2.88003	1.38021
25851	-21.5709	16.5815	0.954243
57231	-35.8791	-12.0834	1.11394
339416	22.7617	58.8364	0.69897
25961	50.1266	-31.9982	0.954243
55612	11.2259	20.3333	1.62325
8125	-48.7436	-16.227	1.83885
366	10.6177	-32.5927	1.90849
55529	-0.927066	-27.8955	0.845098
161823	17.1218	-60.8115	0.69897
8495	19.4852	-65.2377	1.34242
64978	-33.7824	-59.4139	1.41497
6403	50.1615	-29.4731	2.53782
51128	-19.201	19.9322	1.32222
94122	-1.13391	49.7465	0.845098
79027	-30.7816	-38.5154	1.20412
9748	-53.2644	33.092	1.59106
2963	-45.5008	-31.756	1.83885
349075	0.55047	10.8858	0.60206
55785	-34.3721	40.601	1.07918
7161	44.4746	57.5496	2.71933
84457	4.53201	49.7274	1.27875
5264	-16.1094	-46.8482	1.53148
3998	19.3892	-9.55843	1.91908
64844	-22.3676	-15.2613	1.34242
10010	-32.6732	-16.0286	1.85126
11128	-72.8813	0.520487	1.53148
6204	-75.5071	-37.8254	1.86923
22834	-39.7072	42.8421	1.32222
79915	14.311	29.7941	1.34242
4891	9.99166	-25.9755	1.98227
84288	-7.904	-59.0513	0.90309
64149	-25.0094	16.499	0.90309
23293	-64.3327	-0.365937	1.64345
10261	-15.5451	-23.7953	0.845098
22801	37.3049	3.61746	1.4624
196463	-0.132009	-35.8682	1
27240	42.7945	-5.19052	1.25527
387755	55.4146	-15.5107	1.04139
129852	43.7486	31.7805	0.60206
84659	42.9012	13.6747	1.30103
8295	-54.7813	44.239	2.02531
128	6.58234	-65.0025	1.81954
121457	-6.87938	-51.5287	1.23045
51385	39.5026	-43.2633	0.778151
92196	48.5086	-22.8247	0.69897
11163	-55.3349	-23.1127	1.04139
23743	12.6806	-58.6438	1.49136
54476	-26.594	35.6077	1.53148
6886	3.085	33.0723	2.03342
1395	55.1971	17.977	1.96379
286343	-9.29767	-43.5985	1
5981	-53.5224	-38.327	2.25042
10434	2.84912	-34.075	1.41497
161	-61.3252	16.3399	1.91381
51715	-17.4314	8.85917	1.53148
64397	-39.1471	38.2435	1.17609
79962	62.9862	-29.4152	0.60206
5597	-20.8792	-10.3813	1.54407
79095	0.94263	-52.5732	1.07918
55970	-21.6593	-18.1789	1.53148
222236	-16.7844	12.1389	1.23045
51442	47.6706	46.2371	0.69897
51280	-20.734	-15.2893	1.91908
2669	-15.7488	-50.5979	1.39794
1352	-55.3841	-52.8199	1.32222
158067	71.655	-15.39	1.11394
6820	51.2579	46.69	1.64345
1755	50.4985	-1.08247	1.95904
3445	69.931	6.65913	1.82607
1119	-57.8443	-32.5008	1.73239
256126	46.2588	45.3481	1.07918
116071	15.5266	19.42	1.34242
10492	-76.5746	-20.0188	2.04922
80349	-62.0654	-49.1015	1.50515
54984	38.7472	-56.7641	1.79934
55211	36.2052	29.7258	1.44716
206358	13.2367	-29.2921	1.59106
130576	24.7102	56.7949	0.69897
5019	-38.6164	-17.9712	1.50515
9801	-47.8682	-20.6642	1.51851
847	-17.1687	-45.1354	2.49969
149175	26.3841	-7.25118	0.69897
79707	-72.8609	0.435794	1.41497
6776	-58.003	12.6421	2.48001
55259	25.0325	43.2109	1
7711	35.8165	-57.1771	1.04139
84553	-11.7007	34.8904	0.90309
64388	24.8353	-5.79487	1.17609
10423	-62.7021	-52.004	1.38021
23209	18.4649	49.3703	1.72428
1013	65.6064	7.02502	1.30103
53	16.7898	-12.1462	1.54407
7050	-32.5701	-11.3658	1.91381
56666	13.4935	55.7862	1.25527
1387	-69.2884	9.60563	2.85248
168374	36.4348	-55.184	1.14613
400954	-13.4836	35.1249	0.60206
254102	-25.1337	18.6397	1.07918
2162	-7.99712	37.5672	2.44091
79933	46.4933	57.6934	0.845098
23232	-33.4334	18.0602	0.845098
3005	-35.1882	-41.3972	1.76343
5320	28.2666	-6.76237	2.26007
25957	-39.3765	-35.5235	1.27875
387601	64.3968	-29.9563	0.477121
23678	-35.3353	23.8823	1.64345
403314	62.907	23.9703	0.778151
443	-12.689	-21.7884	1.59106
91947	-4.52338	-25.3182	1.07918
55750	-17.9775	-2.77416	1.59106
23426	-23.6651	56.3479	1.81291
1727	-23.0455	-42.1574	1.92428
2632	22.8835	-67.0306	1.65321
79913	-30.8281	-61.3859	1.39794
440050	69.05	30.1509	0.30103
5174	32.3194	30.491	1.89763
3074	14.3015	-17.2824	1.97313
259282	-36.3632	42.003	1.11394
51637	-34.3662	-47.7682	1.68124
354	18.4233	19.1981	2.56585
388630	42.513	3.02235	0.954243
10533	-27.5849	42.7379	1.81954
123169	-38.9446	-32.3886	1.62325
7769	35.6149	-59.1162	0.90309
64776	-4.87152	-61.3234	0.90309
6689	17.5793	26.0836	1.51851
285527	-50.5841	43.8728	1.27875
55761	8.7651	1.54374	1.04139
55684	-22.2963	-15.2285	1.43136
5592	-21.2023	61.7075	2.16435
6519	75.0785	-0.822065	1.76343
347862	24.9186	-16.3092	0.90309
9727	-59.4875	-5.80904	1.50515
10807	14.7624	-66.27	1.44716
57415	15.3141	-61.9711	0.845098
1500	-41.6091	31.0465	2.37107
353145	44.0052	36.6473	0.845098
338699	20.936	-57.1132	0.69897
11172	69.2345	-8.75424	0.778151
284996	23.3893	-15.2675	1.17609
90639	33.7734	-57.5295	1
1192	-23.8993	-45.9282	1.99564
56156	60.401	42.9754	0.477121
54908	5.05283	31.2394	1.30103
1638	58.0334	3.44745	1.70757
5495	-21.6523	-13.0967	1.70757
7700	-32.478	-39.4693	0.845098
10396	-47.6158	40.3131	1.25527
1632	9.82435	-56.302	1.20412
6461	-21.8197	28.6711	1.50515
4058	60.006	-23.1093	1.38021
23741	-28.4468	-13.5046	1.44716
2639	-31.3444	-7.36412	1.716
144245	22.0483	-43.8213	0.845098
29113	52.6262	8.24594	1.20412
79132	-8.25628	-39.8781	1.51851
5128	-46.8938	14.2916	1.43136
9956	3.43639	50.8279	1.23045
92999	-57.085	4.53574	0.778151
8802	-20.4222	-39.6634	1.4624
340252	34.7536	-54.2019	0.90309
137362	72.5108	7.56455	0.69897
540	21.9359	-52.7395	2.39445
755	-13.2195	-17.8821	1.27875
375444	63.6042	-18.0948	0.60206
1326	-26.0594	0.359482	1.97772
9371	-57.38	4.93016	1.59106
8549	12.2785	46.4473	2.0569
2804	-36.0279	42.0312	1.6902
57348	6.58462	35.0302	0.90309
158787	37.0649	48.9065	0.90309
2637	49.9418	52.6837	1.11394
10014	-51.0511	19.9771	2.1959
5918	13.4488	-59.9535	1.38021
90353	65.0726	46.5821	0.90309
112	-36.1128	11.6289	1.6721
9350	64.9096	1.05135	1.27875
161176	41.4231	-39.9037	1.20412
55536	-9.25399	4.14607	1.50515
1787	-16.0161	29.8011	1.5563
126069	65.4066	-10.9459	0.69897
3175	45.7051	50.1985	1.47712
220064	-54.6372	-48.0982	1.25527
9581	23.333	-63.1376	1.25527
85450	11.3112	-49.4606	1.30103
25803	51.1463	46.4184	1.6902
374393	61.989	-16.468	1.04139
54518	-29.2107	-2.98328	1.41497
389941	14.8557	55.0252	0.69897
400720	-4.73815	4.01947	0.477121
337880	68.1792	27.439	0.90309
9227	37.699	22.4338	1.62325
6434	-39.2013	-37.6576	1.96848
2159	28.7038	30.4175	2.41497
10495	-23.4716	46.0617	1.5563
114548	-28.826	6.23038	2.56937
55660	-53.3346	33.0637	1.8451
341567	38.0731	36.875	0.778151
55298	4.3232	-26.3961	0.90309
55613	78.5173	0.535625	0.778151
399473	13.7142	57.6308	0.778151
10186	16.5055	-31.9801	1
51351	37.0344	-50.9034	0.845098
285203	-15.1093	8.41712	1.07918
116449	77.4538	-9.3332	1.11394
6649	8.02707	-5.90069	2.21219
93145	-38.8681	-6.47324	1.17609
57795	-0.144613	55.5572	0.90309
7259	-55.3678	-22.9938	1.43136
570	59.0571	-31.8737	1.27875
153090	-47.0052	25.7057	1.83885
63976	-6.15332	62.8026	1.68124
125170	-0.785122	-17.3871	1.20412
23269	-42.6419	48.8586	1.41497
10742	-5.18566	-22.2452	1.17609
167555	72.0848	-20.4123	0.60206
2621	18.7257	-7.86399	2.09691
518	12.3441	-37.7643	1.07918
58499	-52.4022	36.281	1.32222
51167	-15.8997	-17.5294	1.20412
54856	-69.2233	-0.362757	1.27875
51277	-14.9165	7.4418	1.14613
6007	70.6391	34.8961	2.12057
56942	-9.92489	-61.3827	0.90309
266722	-12.3201	60.7869	1.07918
7776	-54.4384	25.6637	0.954243
85407	-19.1306	32.426	1.07918
374877	68.5968	-3.17297	0.477121
440275	-50.414	19.4037	1.74036
1306	-13.6767	32.337	1.5563
56915	-57.4667	-53.0297	1.64345
54925	-6.28265	-54.7663	0.90309
83746	-37.8165	1.95415	1.51851
1646	-11.1013	-32.1982	1.81291
54859	-59.2706	-50.1099	1.14613
9276	-71.9204	-32.9697	1.716
92241	-40.6007	-26.1784	0.69897
8115	54.6452	-17.8599	1.83251
374654	36.3249	55.7854	1.41497
10362	-30.6798	-25.2433	1.54407
57827	-15.2332	-9.22305	1.11394
23708	-31.9084	3.23059	1.41497
10390	8.21792	-27.3456	1.14613
5836	-13.0166	-30.4595	1.69897
56993	-60.7646	-27.0123	1.59106
57580	-54.8189	38.6941	1.68124
6002	-28.2005	27.5943	1.34242
91300	-27.7846	-28.51	0.477121
60675	47.0642	1.99585	1.61278
140735	-31.5617	-22.6856	1.5563
666	-1.18279	-30.0486	1.38021
23519	56.0043	36.2024	1
2778	-48.6559	-7.20863	2.5977
2645	15.8701	57.4391	2.40483
4116	-60.3651	-30.6674	1.72428
3198	46.6789	48.1153	1.8451
57210	8.46744	-21.0947	0.60206
7414	-79.0781	-24.2049	2.21484
55247	55.3584	-18.9275	1.36173
282616	60.3233	15.1533	1.4624
2790	10.2225	-54.0294	1.14613
132160	-19.6417	-31.4211	0.954243
8527	-54.0594	24.2191	1.4624
339761	63.0682	42.1825	0.477121
1954	19.2705	4.45439	1.17609
2177	5.73637	29.6755	2.23805
7072	-42.8222	16.6416	1.91908
203328	-2.70879	-39.7094	1
3727	-43.2584	-11.5698	2.02938
9541	-35.4991	-39.0424	1.25527
79752	-27.0113	-29.2784	0.954243
79006	26.8601	-10.0646	0.845098
54737	-47.2916	-0.714686	1.43136
482	18.2389	39.2644	1.61278
23588	-34.6631	-15.2595	1.20412
64983	-39.359	-45.6395	1.32222
5294	-9.51719	35.7493	2.58883
80177	14.531	-49.5923	1.04139
3156	-64.6069	-27.2789	2.21219
8557	33.7605	45.0374	1.74036
7454	-28.4541	-2.95043	2.32838
2135	9.88059	-45.6317	1.20412
57713	-38.601	45.2394	0.954243
169792	-29.7996	52.6134	1.53148
91860	-26.6845	-35.0637	0.69897
57476	-15.3643	43.374	1.14613
56000	33.969	46.0771	1.11394
166379	40.0375	-36.6862	1
6938	-27.9794	48.0957	1.83885
10360	0.774087	-12.5571	1.47712
26053	-21.4848	61.3919	1.62325
3939	-82.4623	-26.2223	2.24055
54739	-6.53853	-61.6722	1.79239
169522	74.1713	5.92187	1.43136
3805	42.0841	16.5992	2.11059
55208	-7.94188	-50.4322	1.11394
138429	69.9899	-15.156	0.60206
81786	13.412	20.5009	1.17609
1907	43.5778	14.3817	1.81954
3092	-45.4781	37.6786	1.87506
79753	-41.327	-37.1034	1.50515
7433	31.203	-21.0127	1.95424
7580	-31.5465	-34.6044	1.07918
27229	-57.5722	-18.2299	1.53148
5886	-29.6558	-12.5838	2.03342
363	70.7044	34.6314	0.90309
139716	-6.39566	36.5298	1.11394
25963	4.2058	-13.3503	1.04139
220202	26.5606	53.7715	1.32222
22828	-43.5279	27.3464	1.27875
55347	-8.91757	-29.0443	1.34242
25927	-11.3441	-39.7478	1.04139
10579	-24.8127	44.4496	1.54407
10299	-59.1823	30.3628	1.43136
26100	-53.1926	-14.9647	1.4624
3849	53.5504	43.6049	1.75587
585	-8.95731	-15.2678	1.68124
2674	-33.6053	34.4086	1.82607
57691	-5.03029	-53.5542	0.69897
8899	-38.0971	-35.5904	1.68124
54988	20.1986	37.9175	0.845098
387509	-0.340288	25.7164	0.954243
23253	-36.1216	42.0049	1.17609
8897	-45.2441	40.8858	1.63347
5784	-44.9972	46.0977	1.59106
286319	-6.01327	2.04504	1.17609
617	-60.3398	-50.44	1.5563
3988	13.8015	-17.7238	1.716
81796	65.1528	41.4071	0.954243
23446	10.009	-21.3385	1.43136
84978	-5.30202	58.9779	1.11394
1936	-33.797	-47.7877	1.95904
386677	69.0798	30.4592	0.778151
6334	-4.07602	65.478	1.6721
134147	-14.3391	-45.6969	1.14613
5650	23.4454	56.9327	1.81291
337867	4.39996	-25.3798	1.38021
5903	-22.9755	61.3283	2.18184
27231	72.0984	2.70422	1.07918
50488	-57.7921	18.1794	1.49136
245915	67.7488	-7.95147	0.477121
100113407	11.185	-23.0414	0
43	22.9884	-1.28668	2.24055
6670	-41.7847	18.0865	2.27184
4015	21.0261	-2.80337	2.17898
3434	-18.3288	-12.2603	1.74036
1412	33.764	45.0049	1.04139
317749	-6.20382	-28.4078	1.17609
56963	-0.600454	27.832	1.57978
7286	-10.2844	3.42481	1.38021
30816	46.4493	19.5636	1.90309
84034	33.4216	-24.1959	1.20412
1761	54.4581	47.1179	1.53148
143241	52.8094	34.7963	1
5357	-21.684	8.85788	1.34242
84920	18.8988	-30.1017	1
10077	28.9764	17.3182	1.11394
84944	18.3472	61.598	1.17609
80108	44.4329	-51.827	0.778151
53942	-18.3178	63.4764	1.30103
29765	52.7224	33.6003	1
126204	77.967	3.37065	0.69897
22976	-36.2451	16.9528	1.66276
5075	46.0063	58.5844	1.47712
161835	33.0555	57.4798	1.04139
283420	63.826	24.4577	1.07918
5744	39.763	13.2158	2.27184
283149	-29.2345	31.4348	1.23045
81573	-60.8963	4.38455	1.17609
862	-52.9135	27.2104	2.13988
1489	15.4192	18.7438	1.63347
2049	23.4445	1.24	1.41497
143187	-26.6096	52.4736	1.62325
124857	45.8125	8.95753	1.07918
57624	8.66811	65.1855	1
11086	63.227	18.7522	1
410	30.6477	-21.1324	2.03743
9140	-0.217726	-45.3661	1.64345
64856	26.4552	-16.9271	1.17609
51324	-2.56903	-34.9695	1.30103
5499	-51.3758	-9.4767	2.30963
85464	-46.1489	29.6201	1.36173
55796	-20.7081	36.1035	1.23045
1810	-57.3765	-24.1496	1.59106
8609	-34.8927	31.4565	1.25527
492311	-4.0712	-27.6102	0.69897
9828	-49.0731	36.0898	1.27875
57165	13.6826	55.7166	1.43136
57715	6.13327	-6.84908	1.07918
6262	-8.40751	65.3571	2.22789
27314	-34.4034	34.372	1.14613
6647	-68.0204	-27.8134	2.95999
56999	-42.9034	35.7015	1.79934
4023	-4.19722	20.459	2.80686
607	-13.302	32.3252	1.61278
26063	10.8252	-55.5707	1.27875
7799	-38.361	34.9603	1.85733
54884	28.4922	-23.5976	1.11394
126259	44.393	-1.3488	0.778151
386682	69.6712	30.4769	0.778151
655	23.0567	1.74483	2.35411
23609	-18.3458	-16.5335	1.27875
54059	-30.2467	-58.7023	1
140856	58.8897	32.3644	0.60206
55916	-3.72748	-21.4399	1.20412
84289	-47.3577	-33.4072	1.60206
4201	-4.87218	-36.0429	1.11394
29070	43.8405	-51.2268	1.11394
10930	54.0523	37.9304	1.11394
84254	-3.07855	37.4793	1.51851
7745	-20.9547	30.8526	1.14613
375035	6.51046	-30.9811	1.04139
79883	59.5805	1.54607	0
3269	-3.90991	30.485	1.93952
8975	-32.7628	34.8129	1.47712
5651	78.515	2.96364	1.32222
25841	-34.6177	22.5629	1
83990	15.6242	30.477	2.1038
8581	61.669	10.6082	1.14613
55825	-8.42298	-34.0896	1.23045
65080	-27.6857	-61.3052	1.50515
9451	17.8919	-2.51399	2.11727
90416	-25.6833	-13.2365	0.90309
6291	44.0797	-18.7902	1.49136
54872	1.17688	-26.4257	1.17609
90025	17.543	-54.6124	0.69897
51170	9.78139	-42.1448	1.36173
9329	-72.8676	0.756809	1.47712
10054	-62.2118	-12.9959	1.72428
80045	54.9257	-26.3693	0.69897
53373	6.89993	-24.2168	1.30103
3087	-27.5533	-6.42812	2.19033
345	44.1165	-19.7591	2.54283
285989	34.6861	-56.1401	0.60206
116844	66.4953	-36.763	1.61278
5127	-50.7349	2.65126	1.72428
55124	40.898	55.9846	1.5563
4853	18.8821	3.2503	2.27646
51557	80.1811	-8.01375	1.07918
7319	-44.2394	-1.44398	1.75587
401944	49.5505	-12.4525	0
340481	-16.789	28.6827	1.14613
54209	33.4284	-26.0861	1.89209
24147	-8.98536	23.2167	0.778151
10039	-25.8953	-59.5413	1.38021
5053	57.6558	-32.6382	2.38202
959	18.9354	25.2658	2.63548
80345	40.558	-49.9148	1.14613
117159	50.6003	8.00944	1.86923
23401	-30.1562	2.27255	1.11394
90113	8.59689	46.8783	0.60206
114804	-6.62451	31.6487	0.954243
1834	50.7652	4.91612	1.74819
26035	10.5017	-0.872917	1.38021
2316	-85.1729	-26.5821	2.54407
54956	17.6953	-60.3066	1
55798	-25.9913	-3.32425	1.11394
3661	-30.8151	-11.816	2.51587
5829	-23.1141	-11.0634	2.44716
11178	-8.58936	39.5526	1.49136
83448	-5.59078	-54.048	1.20412
3883	71.7977	3.61198	0.954243
79953	11.8203	39.2292	1.07918
1455	-48.6093	2.88384	1.38021
4199	23.2138	-66.2617	1.5682
51633	32.747	-59.0387	1.14613
23039	-60.808	15.2743	1.49136
10330	20.1803	-14.4075	1.20412
375287	-14.3697	7.81937	0.69897
54979	33.1637	30.6742	0.778151
81926	-33.881	6.03913	0.954243
55280	-5.45149	-46.3771	1.11394
10879	41.5596	5.79753	1.04139
51004	-47.4121	-51.2073	1.14613
140732	72.1283	2.18271	1.04139
3608	-73.3944	-26.9122	1.99123
11019	-59.4207	-41.4461	1.04139
590	30.4272	-24.9298	2.32428
3069	-62.0975	21.2717	1.81291
11260	-47.0486	19.2807	1.5563
5727	-48.6468	39.8129	2.32428
64100	55.0866	33.2893	1.27875
122616	16.4129	-61.1824	0.778151
1302	14.1626	67.4392	1.76343
55030	-16.2394	-16.086	1.07918
9690	-49.1979	22.798	1.65321
51015	8.12522	-34.4787	1.07918
256815	69.978	-8.21237	0.845098
1400	-3.51539	39.2516	1.65321
51510	-50.0796	-33.6005	1.64345
55195	36.4178	30.0902	0.778151
55806	-7.54856	32.2875	1.65321
6768	-28.4707	5.62703	2.01703
54438	-33.9363	6.31343	1.11394
374291	-21.5456	-34.2081	1.47712
7166	44.6748	42.4883	2.30963
2124	-8.16003	-24.7177	1.07918
79932	-26.9712	21.7955	1.17609
3355	65.0447	40.0089	1.20412
27107	-57.7974	-38.5696	1.04139
57153	7.48628	-26.7774	1.53148
7291	1.08113	34.6086	2.5955
4053	15.7177	3.56476	1.75587
93978	56.429	-14.9639	1.07918
54535	-34.2945	-1.91862	1.6721
56675	3.41572	39.9942	1.04139
151295	20.3412	17.1909	0.90309
1537	-64.0142	-39.3326	1.68124
4048	-24.6719	-41.5812	1.90849
51507	-43.6251	-41.6065	1.17609
149840	-1.8657	29.5768	0.69897
130355	-6.68559	-49.4223	0.477121
79661	-45.8627	-35.8113	1.83251
4759	71.6718	4.43432	1.38021
3174	27.5158	22.4853	1.27875
56923	67.3654	37.5953	1.17609
254042	20.6352	-56.8967	1.04139
79725	-3.20419	-42.6155	0.954243
81629	14.9394	19.0986	1
643803	74.4569	7.47066	0
3693	10.6668	-1.84959	2.10037
133522	-16.0112	34.9137	1.86332
4144	-68.0059	-29.0007	1.77085
29106	29.3991	-1.7177	1.36173
54866	21.4654	28.7688	0.69897
168667	12.3299	4.62758	1.30103
79041	17.814	40.9665	0.90309
79097	73.0654	-2.49063	0.30103
92092	14.0763	19.4665	1.11394
347487	45.8225	28.0936	0.30103
8969	67.3895	-6.12596	1.51851
1036	-12.4146	-19.5927	1.50515
79740	25.2003	61.1903	0.60206
402055	12.7573	-57.0914	1
55258	4.33819	-48.6057	1.11394
6168	-77.4926	-39.042	1.50515
81575	-0.419456	-54.7787	1.11394
390637	40.8023	-36.4192	0.60206
431705	49.7692	10.543	0.954243
2820	-18.8116	16.6777	1.49136
54862	-28.0518	-4.54647	1.64345
394263	57.4282	44.0135	1.14613
401265	46.0703	58.6923	0.845098
139599	72.1174	-19.6304	0.90309
126767	69.0959	20.5965	0
729230	18.7582	13.7589	2.61805
80008	58.9597	-16.2312	0
9317	18.2295	-62.9961	1.27875
9343	-71.9564	-31.8964	1.95904
57693	-5.48408	0.449176	0.954243
148003	66.1038	20.3225	0
6898	32.7142	24.3691	1.44716
128239	10.2917	34.2848	1.32222
57016	27.1851	24.5999	1.90849
84733	41.8389	42.6265	1.5563
25814	-22.0763	-40.8371	1.6721
135	18.1506	-29.3699	2.42488
137682	-22.6315	-29.2032	1.07918
56	51.5724	6.48956	1.11394
10575	-79.3477	-28.5758	2
131177	18.8388	26.2191	1.07918
93436	-6.63148	-36.1199	1.11394
29945	-63.1435	-29.8939	1.8451
84892	26.6986	-9.84841	1.04139
7178	-68.3027	-27.8825	2.03342
57520	-37.45	50.9416	1.23045
2890	-1.49804	58.1828	2.03342
26973	-51.7392	-38.1476	1.4624
5530	-33.5177	47.9798	2.12057
24140	-27.7262	-1.06871	1.41497
3621	-34.0641	-2.121	1.98227
200150	-5.91366	58.1555	1
128346	-10.6157	-38.1276	0.30103
27030	-31.0565	36.8767	1.65321
51157	-45.8772	-32.8622	1.11394
120103	19.2033	-50.2893	0.778151
84294	-44.6549	-40.6906	1.07918
8856	28.7024	24.2755	2.4456
127255	69.4145	-9.18483	0.90309
254910	52.6855	34.8313	0.778151
4594	13.4269	-64.0868	1.82607
5704	-66.5192	-30.1686	2.04922
340024	74.4826	21.5173	1.23045
83543	-17.213	-9.42674	1.32222
4486	52.2716	-4.17248	2.09691
3859	70.6613	2.99703	1.36173
10621	-31.7066	2.27097	1.43136
144402	-35.281	22.4939	1.38021
4173	-68.3758	-38.1953	2.0569
1370	44.7923	-17.9766	1.14613
26286	-21.0926	-13.6659	1.43136
9446	-18.1961	-44.4562	2.03342
64750	-51.7382	17.6053	2.00432
2889	-49.3562	31.9273	1.89209
170394	-32.8364	0.691189	0.845098
135295	35.3082	39.1185	1
6749	-69.414	-14.8144	2.02531
284309	-1.89113	0.290031	0.778151
2857	0.494627	-28.6748	1.20412
79767	23.2309	15.0787	0.954243
368	28.4514	21.289	1.97772
3836	-57.3364	30.1312	2.1959
8614	41.2377	2.52345	1.716
57567	-40.6313	-1.45842	0.60206
27252	-37.0056	6.43435	1.43136
114801	-0.419671	31.3192	0.778151
56951	-1.25027	-45.4752	1.14613
93974	-37.5297	-42.527	1.66276
23130	-64.9308	4.63694	0.954243
4494	4.5331	-40.993	1.49136
284312	70.477	-5.46565	1.07918
11151	-51.0547	-9.14752	1.6902
10808	-47.1697	-17.5662	1.85733
393	-20.6363	-2.79712	1.47712
2813	58.4084	1.91637	1.47712
7225	18.1798	25.0343	2.17609
26271	-51.4963	-30.1016	1.74819
221476	32.8356	-8.38879	1
25823	61.5355	7.66488	0.69897
9775	-76.9702	-30.2238	1.91908
5827	10.735	-43.5174	1.04139
10059	-69.6033	-33.3018	2.22789
9605	-22.0808	-6.84478	0.69897
55198	-7.26708	-25.5395	1.44716
23245	-17.7682	60.4729	1.38021
140738	17.7725	-40.9044	0.69897
113130	10.2189	30.3857	1.51851
64902	61.2018	-32.2469	1.39794
51704	12.1671	-12.601	1.39794
7153	-70.2677	-18.7397	2.55991
55800	5.53741	52.7224	1.51851
2137	-36.2604	12.9211	1.41497
55114	-41.0013	27.2453	1.41497
36	3.99187	-58.6844	1.47712
2152	5.39061	-13.3167	2.67117
253714	-69.9331	4.6234	1.20412
57834	63.4987	-34.1631	1.11394
26232	18.1649	39.2319	1.5682
3290	-8.66456	-32.9715	2.30535
84701	48.5295	35.7127	1.34242
57830	70.1556	26.2969	0.30103
7841	-27.4669	-58.1485	1.72428
66000	13.2931	8.18679	1.14613
133015	16.7087	-63.6616	0.954243
4074	16.5361	-15.7737	1.66276
51171	3.37823	-32.1429	1.17609
10050	34.2462	20.8512	0.954243
7582	-2.06932	-2.03818	1.14613
10038	-18.1697	-22.8722	1.6721
23335	-45.5238	38.7969	1.14613
79665	-54.7435	12.9841	1.17609
5271	14.2333	-65.1292	1.38021
26061	7.92903	-51.0862	1.25527
55969	5.16189	-35.8604	1.11394
1028	-33.7786	6.86352	2.21748
5998	5.21764	0.561625	1.75587
339324	36.9728	-54.7199	0.954243
81873	-34.8634	-16.6466	1.36173
23536	23.0521	-62.7332	0.845098
7040	8.9926	-8.16448	3.52244
5955	16.5553	-13.2037	1.716
10574	-78.5001	-27.912	1.95904
3295	-23.0686	-42.1572	1.95424
27130	9.15814	0.00699098	1.49136
10102	-27.9603	-62.8445	1.34242
204851	-47.5926	21.1555	1.47712
4495	5.85354	-43.6367	1.54407
170679	57.6922	26.5097	1.43136
8555	-32.1121	24.3814	1.39794
2237	-34.5209	-63.7696	2.24304
9244	5.38491	-4.59276	1.32222
114789	-37.9356	8.11411	1.14613
83650	71.9245	31.5558	0.845098
6789	-27.2292	26.9438	1.97772
51705	26.7688	-14.8982	1.17609
9902	9.01148	3.5766	1.66276
114132	49.1862	-30.9928	0.90309
9466	-1.95456	-13.1951	1.30103
2300	53.3552	54.0277	1.32222
8322	18.192	0.175867	1.76343
27079	-13.2977	-7.43147	1
383	30.4058	23.5829	2.1271
27072	-39.9667	23.6058	1.51851
10395	-29.3848	52.268	2.08991
7782	1.2767	-17.9608	1.41497
1965	-71.0677	-34.013	2.3032
7074	-36.4074	51.9477	2.11394
88455	-25.2125	17.895	1.34242
8045	17.8779	-56.2446	1.34242
147949	-6.45453	1.85417	0.69897
11270	19.2402	-30.3366	1.17609
84654	44.0034	36.7846	1.20412
57718	16.7718	62.4425	0.954243
6756	71.9175	-7.17933	1.60206
4803	36.0255	-4.27735	2.42975
54986	24.852	-67.3056	1.43136
7125	11.08	50.2548	1.27875
11018	29.5988	-19.7559	1.14613
23240	13.2128	2.89936	1.07918
57594	-10.5615	-12.0024	1.14613
91392	38.6338	-49.3843	0.845098
1361	42.8247	-18.1262	2.26482
92960	23.645	-37.5655	0.69897
147183	53.7913	34.9158	0.90309
117531	31.5311	56.0946	1.51851
84859	-15.3707	-17.6903	1.07918
84662	-19.5539	6.17313	1.23045
4134	-46.6496	-18.1209	1.94448
29979	-42.237	16.9205	2.05308
6448	25.5943	-14.1462	1.50515
911	39.2646	-7.00458	1.6902
340120	73.2073	-0.440404	0.30103
55336	-1.8602	33.3544	1.14613
79685	-6.18929	-1.55768	1.25527
9319	13.3059	26.9138	1.63347
23082	-67.8547	4.16275	1.36173
84680	-10.6642	-24.4201	0.90309
5826	1.51318	-25.0173	1.27875
10081	-48.2403	-31.5518	1.30103
7850	50.6504	-30.2622	2.01284
128553	-33.2009	52.9442	1.23045
284004	0.343596	-33.1732	0.778151
85280	69.3034	25.5452	0.69897
85569	53.7198	7.88456	0.90309
6293	-57.3188	-10.7728	1.43136
83844	42.5021	42.9926	1.39794
10699	78.5069	1.69918	1.64345
83464	20.7078	-31.7014	1.44716
27161	-69.0281	-8.75983	2.37475
9626	62.5223	22.8018	0.69897
4322	46.1849	8.6649	2.42488
122402	3.83013	53.7918	0.90309
2720	24.1045	-13.5455	2.0086
79092	77.3622	-1.19059	1.57978
186	72.9914	32.3556	2.26951
56913	-17.4162	12.7022	1.65321
10455	7.90811	-60.192	1.5563
3577	51.3356	-14.615	2.27416
64328	-48.7074	40.6452	1.41497
286133	8.85139	15.8525	1.23045
153642	-10.6219	7.55033	0.845098
55620	52.0679	-30.943	1.39794
54539	-44.3551	-52.2294	1.32222
23625	2.21654	-50.0026	1
285172	-34.1684	35.2097	0.954243
6834	-27.8151	-63.0578	1.66276
51606	-50.5355	-19.5867	1.59106
389015	48.4899	18.7475	0.954243
6741	-41.0828	-30.8196	2.17898
8530	35.4083	-25.2207	1.27875
10479	-34.7465	10.1131	1.43136
29907	-15.1984	-9.24037	1.30103
83658	-22.5213	-37.7784	1.53148
55920	-53.3468	6.00761	1.62325
29999	74.1508	2.12877	0.845098
3344	-20.0731	23.833	1.07918
6754	72.983	27.7506	1.64345
80117	60.1547	-15.5832	0.954243
7021	34.5936	50.7446	1.87506
283927	14.7675	-53.3667	0.845098
2623	59.0604	43.5591	2.32838
221458	78.5769	-11.2324	1.59106
7138	35.31	38.9914	1.716
65125	-69.1591	8.61494	2.06446
943	41.9709	-0.13434	2.24797
162417	32.6466	30.3327	1.34242
4660	-39.586	40.6296	1.54407
386683	71.2632	30.8723	0.30103
9755	-29.7905	-1.75407	1.30103
128822	47.5285	16.0647	0.90309
586	-15.042	30.0136	1.57978
813	-38.1679	-27.3594	1.87506
6583	4.53729	21.8102	2.07188
3565	43.5807	14.4038	2.99957
54742	55.1096	8.26904	1
3235	33.5255	46.501	1.51851
55790	-23.0649	42.8347	1.32222
387921	-4.59086	-25.4521	0.60206
146050	-4.12014	-4.54692	0.845098
8630	-8.59243	-32.9404	1.30103
1317	3.25174	-26.1077	1.81291
54997	-24.6062	-6.6308	1.27875
203	-33.3309	-20.4494	1.60206
128178	46.3688	45.8116	1.17609
9399	2.02468	-37.9223	1.07918
5471	-66.5722	-34.9497	1.38021
84269	-7.44706	-45.3716	0.60206
22843	2.41654	56.2597	1.17609
10717	-4.60377	-26.398	1.23045
1429	9.66279	-56.5258	1.44716
53339	-52.6651	-15.1607	1.43136
2358	19.4731	13.8729	2.01703
9045	-78.0652	-38.384	1.81291
144097	-40.0864	-23.4833	1.14613
23023	-33.7264	47.5231	1.04139
140831	1.07759	32.8958	0.845098
6498	-25.5335	28.9138	1.92428
2140	-30.1369	21.7543	1.27875
1445	-57.3958	11.6301	2.33244
11218	-53.7297	-50.3949	1.88649
125	-9.35014	-33.6926	2.51188
54910	18.4284	-3.81115	1.32222
286205	-45.3944	45.9557	1.17609
9217	-33.5484	30.2841	2.01703
1933	-25.7368	-45.2658	1.81954
4064	14.9582	-49.8012	1.44716
23603	-46.4021	10.5667	1.6902
60482	54.9924	16.55	1.43136
7070	22.096	-14.7148	2.22789
1003	-21.9689	13.3966	2.27184
63910	54.9521	-26.3352	1.14613
124044	-5.84505	-15.3829	0.778151
60314	15.4516	-12.9065	1.17609
221545	-35.322	2.03063	1.07918
26057	-54.5128	40.9067	1.57978
493860	77.3393	-4.42462	0.69897
7712	67.3214	-8.67027	0.90309
10245	2.51163	-32.6842	1.20412
9133	13.8747	35.0039	1.79239
83878	53.8408	-21.555	1.11394
1809	-40.1748	11.2519	1.59106
56938	-15.3897	22.7307	1.54407
1539	65.2522	-9.77637	1.04139
55366	17.7799	-0.0505938	1.53148
7531	-82.193	-26.0006	2.45939
157638	-12.8993	13.6854	1.36173
9391	-61.7868	-38.4274	1.4624
284013	43.8751	-7.96814	0.90309
51412	8.74738	53.3292	1.43136
57102	-17.0584	4.10456	0.778151
1113	29.3981	-2.04017	2.29003
3158	30.0154	23.4403	1.38021
3954	-58.6242	2.26102	1.54407
2180	-42.9778	14.3091	1.57978
112464	15.7199	-60.5261	1.41497
131669	34.7088	25.4496	0.778151
337959	66.959	24.144	0.60206
7169	-40.1169	-29.4855	1.90309
54507	33.5181	-24.0145	1.51851
162540	58.2621	11.3957	1
6447	30.3839	-23.16	1.53148
55090	-39.7824	-23.1992	1.25527
23632	69.1093	-17.5638	1.23045
3329	-84.6096	-26.5755	2.55751
1299	27.4941	1.11457	1.59106
29925	-63.5547	-44.49	1.39794
51175	-47.9708	-53.0534	1.07918
57060	4.69773	-28.4992	1.30103
147741	43.7627	32.8007	0.60206
54931	-25.479	-60.5494	1.44716
57464	-0.757872	37.5356	1.30103
5698	3.46254	-35.4243	2.07918
200205	-9.4113	33.3841	1.14613
9465	-14.8353	-15.0103	1.32222
10402	-9.46341	-29.0665	1.34242
84439	35.7477	12.9451	0.845098
54892	-62.0786	3.79544	1.32222
5601	-38.9058	9.83261	2.33244
79898	0.490235	8.55379	0.477121
221078	21.3159	-66.0349	1.07918
55773	-23.2133	10.7994	1.07918
1504	57.5305	10.9963	1.20412
283373	-67.5461	9.75536	1.27875
84125	34.2025	59.1274	0.845098
3854	20.2091	23.9427	1.47712
9945	-24.6275	2.0184	1.30103
4153	45.669	-18.755	2.81889
157567	-38.6993	-8.19939	1.04139
6202	-79.3533	-37.8106	1.91908
117579	53.8458	9.33737	1.44716
10795	33.3483	-57.2781	1.34242
1262	61.0829	42.5977	0.69897
387263	26.6631	-17.149	0.954243
57599	-50.4041	16.4452	1.59106
136647	-11.2945	-54.4063	1.20412
5218	-25.7793	54.2069	1.53148
9241	43.464	18.7895	1.91381
84162	-53.3294	44.1376	1.47712
79639	-0.964898	-30.0335	0.845098
49861	57.4631	9.09693	0.954243
113730	53.3612	53.9337	0.69897
116729	51.388	30.1342	0.69897
14	-62.6986	-49.2679	1.4624
56935	-1.44313	-59.5731	0.778151
11234	-20.8467	23.4074	1.27875
56112	11.3132	47.4557	0.778151
6457	6.45279	48.6285	1.60206
5001	-18.915	-30.4271	1.64345
441531	-15.4298	-10.1713	1
6795	23.6536	34.2511	1.66276
7168	-40.0251	-29.2059	2.20412
51161	-3.10557	-44.612	0.69897
10226	7.68831	-65.141	1.82607
152	50.9929	56.7109	1.93952
85415	-23.8218	7.3391	1.41497
4542	-52.5985	17.0005	1.25527
10156	-30.6973	13.6355	1.17609
2912	34.6725	11.302	1.63347
55821	73.7388	2.6405	0.954243
3929	66.4333	-36.7179	2.01703
10957	-34.8856	-22.9296	1.30103
8379	-21.0707	46.8421	2.0607
2354	-42.9424	-13.694	1.68124
8908	20.2536	-54.0202	1.27875
6049	-34.4701	-30.0623	1.23045
3310	-20.8962	2.27848	1.94448
84942	-0.883946	-50.1706	1.04139
1842	14.4268	-11.4909	1
22881	-23.4122	41.7467	1.27875
9636	3.4111	-49.4173	2.15534
55333	-17.8824	20.1494	1.36173
54112	13.736	51.3294	0.477121
3101	17.2288	-52.2392	1.36173
6507	6.88585	-25.608	1.90849
3753	51.975	-21.1835	2.27184
4291	-12.5147	-59.8702	1.34242
4832	10.6376	-59.8857	1.34242
284058	-43.4513	28.7889	1.66276
51146	60.6093	39.5189	1.07918
5462	72.609	4.06395	1.41497
8841	-67.3107	-32.5149	2.53656
359710	53.6917	16.1237	0.90309
51072	-35.7097	19.5383	1.36173
80031	12.1616	6.61181	1.17609
266629	72.501	-0.058663	0.90309
23291	-67.0963	-8.5271	2.00432
26167	55.3976	-1.75532	1
64377	38.8836	47.2272	1.20412
54885	-19.2184	8.00137	0.778151
251	47.8995	12.4524	1.57978
63826	-1.87272	-22.4177	1.6721
7145	-31.3642	40.1763	1.5563
80124	-54.5208	26.8408	1.53148
9477	-50.7717	-51.5518	1.47712
26135	-76.7875	-20.8343	1.93952
7534	-79.6913	-25.293	2.62531
6142	-78.273	-38.4419	1.68124
375757	-26.89	-27.9532	0.778151
259236	58.3133	-7.15387	1.04139
3208	6.68117	47.8923	1.30103
1368	26.8985	-19.7312	1.62325
84908	-6.86366	-58.5689	1.27875
3443	60.8748	17.2685	1.77815
123876	32.4553	24.6983	0.954243
115701	19.1573	31.025	0.60206
51166	-32.5866	6.20615	1.23045
84231	-50.7393	10.3492	1.34242
162239	-4.17951	-1.8571	1.11394
90557	26.8854	10.6937	0.954243
84886	-25.0942	-17.2268	1.04139
155382	23.9977	36.2108	0.954243
25896	-66.5229	6.14188	1.41497
388962	-23.0436	-25.8541	1.11394
8445	-32.2008	15.3501	1.51851
5166	-13.8007	-33.9102	1.716
7425	33.9424	12.2263	1.49136
8662	-71.7691	-25.4909	1.9345
143570	-13.9563	-2.13836	0.845098
79603	12.2856	-57.3674	1.04139
2034	-26.3323	20.5101	2.57171
402	-58.921	-49.982	1.60206
94240	35.047	-58.3862	1.14613
80777	-61.7208	-38.4825	1.43136
6706	48.5256	30.2972	1
387837	55.1181	-16.6474	0.778151
84699	59.4966	-31.4258	1.32222
840	-16.1522	-18.5725	2.29667
8470	-28.4325	47.7055	1.74036
53840	-12.5163	-16.9166	1.25527
353274	-39.7047	42.8461	0.90309
117608	-3.86199	1.11503	0.477121
54836	51.4315	-20.9711	1
5494	-34.1373	29.8494	1.74819
51422	-37.482	24.685	1.92428
57513	-29.4758	24.259	1.04139
1555	34.0145	24.1685	2.43136
51151	70.8395	29.2148	1.74819
25766	-44.3495	-34.4624	1
56269	61.2456	43.748	0.477121
25855	-28.9507	-31.0504	1.92428
2193	-65.2887	-42.8283	1.69897
79874	-19.2511	-7.98489	1.25527
3904	49.1874	-2.72435	1.25527
27086	-26.6965	56.1701	2.09691
1943	44.377	11.8277	1.34242
5723	-6.50468	-16.7356	1.4624
145864	32.445	-7.77523	0.954243
23040	-7.71878	60.8502	1.34242
9095	17.5587	24.3611	1.32222
55135	-26.7845	2.7577	1.6721
120379	24.5563	55.9178	0.90309
6653	17.3803	4.59122	2.13033
7748	-8.00515	-0.809739	1.07918
6199	13.0919	-62.2517	1.6902
474	48.109	50.7683	1.62325
140880	51.8397	22.5889	0.954243
3308	-79.447	-23.9457	2.74896
5178	-35.3016	38.9477	1.4624
1088	61.065	7.77034	1.41497
114908	13.2759	-18.3328	1.20412
8988	70.4219	-15.7586	0.954243
131405	46.1243	60.3421	1.17609
55321	25.7308	36.5938	0.69897
23644	-61.7368	-9.47721	1.65321
139728	1.02007	38.6215	1
6571	12.6165	-26.8616	1.87506
4099	31.5294	8.87981	1.68124
7105	6.62454	-41.5877	1.27875
23428	13.809	-31.5505	1.36173
7512	39.5424	-5.3666	1.36173
51611	-48.3422	-52.7707	1.17609
3357	51.0903	-16.4827	1.81291
1993	4.08891	52.7015	1.44716
9779	-26.9785	53.1967	1.41497
51334	-11.8336	44.6959	1.11394
338785	72.9103	2.43979	1.14613
91833	-36.7132	2.0167	1.41497
10197	-53.4367	-3.9543	2.14613
54760	69.1591	-17.5055	1.11394
26054	-39.3015	37.9336	1.47712
11006	14.4731	-66.8009	1.716
79796	7.33755	-21.9957	1.34242
142910	65.0919	21.0464	0.30103
414899	61.783	36.8105	1.07918
140870	46.7051	15.4499	0.69897
140803	37.0655	62.4188	1.59106
516	18.2691	-35.7377	1.38021
10124	-22.6648	-22.172	1.11394
100289635	-40.9283	-1.23097	0.69897
83992	-1.76381	49.9796	1.36173
10148	30.8963	-10.8932	1.65321
55320	-48.084	-37.7018	1.23045
246184	-46.2479	-34.118	1.60206
79777	-44.051	-49.2056	1.20412
3596	52.4821	12.6971	2.71767
55689	-68.2085	4.42821	1.20412
493856	-43.0511	5.65094	1.57978
29941	13.0347	36.5511	1.32222
4792	-31.1184	-13.6808	2.734
657	21.1811	-1.91776	2.12057
51306	-24.7471	30.5553	1.04139
140545	42.0546	-49.3925	1.34242
262	-58.3768	-23.8132	1.65321
135112	-26.7676	30.1906	1.36173
389072	-39.1981	45.2241	0.60206
158798	48.1137	47.1206	0.69897
5687	-71.7955	-29.8054	2.17026
56114	14.3694	64.9146	0.69897
54674	31.3518	6.05528	1.04139
64359	-35.9755	19.8997	1.23045
5013	17.1134	57.624	1.53148
9142	22.2716	49.3148	0.778151
23504	-4.61836	58.5517	1.04139
415117	73.0574	-5.37377	0.90309
25936	-72.6432	2.92037	1.36173
7415	-77.8239	-26.9328	2.60206
344752	66.3752	17.9568	0.60206
54880	-44.2603	34.1883	1.77815
79139	11.7006	-34.8261	1.87506
79807	-3.22414	30.4932	1.20412
506	-78.9397	-27.3884	2.10037
81619	8.74625	-24.7198	1.11394
55786	-2.9788	-0.435586	0.954243
54808	-20.8899	51.0924	1.41497
6631	-53.1635	-9.97505	1.61278
6555	76.4413	23.3352	1.73239
10480	-38.5668	-52.327	1.61278
30012	49.4262	51.8095	1.47712
219681	21.9281	61.4828	0.954243
2854	73.2892	27.44	0.90309
2642	45.2897	-15.7117	1.5682
54976	-22.135	-26.9065	1.07918
56344	56.1912	45.9422	1
4105	56.6778	41.6986	1.30103
64806	63.3433	1.09137	1.74036
65985	15.3474	-59.0602	1.04139
9971	29.098	30.6002	2.32428
132660	-63.7101	5.81609	1.11394
84193	-35.6897	-14.8166	1.20412
283116	52.9883	30.928	0
10321	55.6726	39.44	1.63347
8540	-55.6861	26.9079	1.63347
442213	65.4136	40.32	0.845098
10927	-47.3134	3.82292	1.61278
2145	-56.0345	12.3826	1.32222
7314	-67.9078	-27.7113	2.3032
55055	-8.62088	-15.4352	1.04139
7768	39.5029	-50.5249	0.845098
5611	-40.8408	30.6912	1.54407
56126	55.2556	-1.51294	1.04139
55608	-32.3956	-12.9198	0.845098
118856	55.2088	29.2783	1.27875
7675	-7.80879	0.0477942	0.90309
57586	-0.858224	38.1179	1.20412
9688	-69.3742	-37.0426	1.77815
79884	37.5827	-54.0203	1.14613
23409	41.8105	-37.4669	1.50515
162	-61.6026	16.1109	1.85733
23091	-38.3839	-35.8464	1.51851
51069	-38.19	-46.2526	1.34242
8648	-47.0696	30.5153	2.44871
2923	-81.5329	-22.6982	2.24055
594857	64.4982	3.39261	1.14613
221191	55.4686	24.9849	0.477121
9912	-8.43697	41.9466	1.14613
4791	-57.6703	12.1306	2.40483
541565	28.7626	-54.4726	0.69897
6926	-29.8238	8.56826	1.86332
25923	-19.0081	21.6862	1.20412
369	-32.9732	-8.28164	1.86332
6017	22.9519	56.2333	1.64345
9855	19.3356	-65.1455	1.30103
144233	-8.9383	-17.0417	1.11394
51741	-21.1834	58.0714	2.3032
3888	73.6743	1.85203	0.954243
8479	-31.5019	-37.2134	1.43136
1266	-42.0739	-13.578	1.47712
79908	44.4958	-1.4571	0.954243
51744	38.6501	-5.29228	1.95424
57109	-0.73298	-0.660949	1.39794
5968	45.7236	-2.83773	1.59106
22802	45.7647	-6.01487	1.04139
54726	-42.0374	27.2525	1.47712
5514	-70.2558	-11.1525	1.6721
3586	31.6741	-4.68018	3.39585
8601	18.9882	60.1524	1.39794
90780	-26.3681	-10.822	1.54407
11185	49.9569	-32.0978	1.17609
8886	-51.7985	-38.0605	1.66276
64768	-61.4137	3.12765	1.07918
4145	0.754921	38.8753	1.68124
1414	16.2418	34.9202	1.59106
56672	-6.93875	-57.8773	1.38021
85413	76.0415	23.0317	1.23045
2678	3.70197	-1.67675	2.23045
670	-11.6559	-49.4994	1.27875
116337	64.6043	36.6857	1.04139
4735	-47.4218	-12.0835	1.91381
116541	-39.4687	-45.1887	1.25527
1419	71.0555	-2.67334	1.38021
5438	-62.1014	-36.3723	1.97313
440822	75.6618	-3.58893	0.778151
57143	14.0812	-51.1994	1.07918
114880	-16.3953	47.8948	1.20412
7542	-23.5293	-5.64796	1.04139
23531	0.485679	-28.4957	0.954243
5366	-3.56317	5.27113	2.05308
389118	55.4224	18.1049	0.60206
29767	-12.3702	31.7602	1.17609
85439	-23.6684	38.7183	1.32222
6720	-59.2039	-13.2011	2.47567
23313	-44.4869	4.4027	1.14613
9529	-17.2232	11.1415	1.63347
84992	72.5727	30.7754	0.954243
1945	40.4389	-10.117	1.39794
9038	76.0457	23.3652	0.954243
495	33.5048	49.7574	1.34242
112476	-3.81102	28.6047	1.88649
84075	74.9789	7.16652	0.954243
479	63.6537	41.501	1.43136
84142	-9.01641	7.0766	1.62325
25903	-3.78295	20.34	0.90309
57393	45.7742	-16.5344	1.25527
25900	-36.2931	0.474688	1.04139
8499	-8.55151	59.4446	1.27875
23150	-28.7106	45.6538	1.14613
4987	15.5875	47.1075	1.6902
23710	-34.2557	-24.968	1.77085
246213	17.4976	51.7859	1.04139
9856	11.906	61.9942	1.63347
201931	-4.8655	-19.7479	1.04139
144568	57.675	3.15099	1.36173
285598	38.1635	-36.8047	0.60206
3659	-45.2391	-1.72845	2.39094
196500	32.0843	7.9556	0.90309
8910	4.97968	-14.387	1.85126
8704	8.98425	-8.11011	1.32222
285195	-21.2477	51.5665	1.43136
799	64.0261	40.897	1.9345
6678	19.3369	-16.8853	2.40483
64326	-58.0018	20.4652	1.77085
51241	-39.6858	-44.8725	1
1444	50.9349	16.7597	1.07918
246777	32.6388	4.41332	0.90309
79871	-49.0609	-39.6752	1.27875
27034	-6.96196	-31.19	1.27875
24148	-69.58	-31.3158	1.80618
7862	-69.1531	-12.6003	1.32222
146540	43.8723	-48.3871	0.90309
84708	-9.83321	8.72581	1.65321
157777	64.2844	36.3067	0.30103
343637	45.7859	28.1705	1.14613
2825	69.848	17.6787	1.32222
6310	-34.7314	50.9433	2.0569
148362	-19.7226	-13.0723	1.17609
2123	30.6202	-24.3754	1.25527
5037	-20.5566	-46.5146	2.26007
56965	-56.9602	-10.2179	0.90309
80834	65.4177	13.0522	1.47712
202374	4.41282	35.8991	0.954243
3752	-38.0069	19.4983	1.74036
10994	8.0163	-35.1768	1.38021
93408	54.6432	35.9723	1.04139
157983	42.9074	33.2164	0.60206
259249	72.4185	31.5729	0.90309
84985	51.9257	37.6169	1.14613
23108	-15.1924	43.5596	1.14613
93611	-5.15279	-45.2671	1.36173
91683	20.5379	42.7831	0.90309
6208	-77.2804	-37.3717	1.96379
25962	-64.6719	4.66829	1.34242
51315	-34.2416	-38.7644	0.845098
6356	38.9104	-3.60791	2.23805
79446	-49.7523	-45.8521	0.845098
5194	-11.1181	-12.8933	1.54407
7767	35.8947	-54.5758	1.41497
64745	-39.4309	-55.1524	1.25527
140890	-37.754	-37.6806	1.47712
6237	-34.7024	-6.90954	1.79239
1856	-23.3356	-7.8618	2.0086
130557	-43.8317	-24.9645	1
9424	3.94439	21.4173	1.17609
5973	-23.5926	-5.06103	1.44716
3757	-3.84776	43.7378	2.70501
9063	-36.2247	29.1248	1.92942
51696	-44.0849	5.52	1.04139
176	15.0739	68.3301	2.08279
55573	-37.2854	-26.8105	1.34242
4097	-38.2445	-20.9268	1.63347
23211	-67.8932	-1.01535	1.27875
90390	-54.6456	-33.6972	1.49136
4109	56.8579	43.776	1.25527
654	-8.39022	9.53865	2.07918
3973	69.5757	17.7405	2.27875
245929	45.0794	28.9168	0.477121
257236	28.7122	42.8121	0.69897
4603	-9.59007	4.62398	1.20412
145942	44.7218	40.1947	0.60206
124930	-4.33758	41.1385	1.04139
56918	55.6731	32.3223	0.845098
5912	-34.8422	14.1058	1.63347
55179	-21.4278	-25.9221	1.23045
26164	-57.8005	-46.0638	1.11394
4490	63.5878	36.0056	1.04139
200014	-18.4669	24.1528	1.14613
92806	-9.10954	-51.343	0.69897
57818	75.103	22.7736	1.73239
51255	-4.10493	-61.5396	1.25527
66037	54.8686	46.9838	1.38021
25839	-50.5622	-53.0958	1.39794
10096	-59.6293	-10.8005	2.01703
7150	-74.3075	-12.2836	2.45332
79830	-18.1065	7.47033	0.845098
256949	0.494654	34.4689	0.69897
29929	20.433	-30.613	1.34242
6569	75.2826	22.9081	1.5682
10130	15.9583	-16.9998	1.90309
5528	-54.8923	13.2401	1.74036
9972	-68.4331	4.85112	2.06446
80142	-9.33888	-40.7091	1.61278
28513	33.9959	-20.3092	1.11394
2831	73.9849	23.7228	1.11394
5314	1.60208	67.2389	1.77815
285175	0.550215	62.6427	1.23045
285955	41.4378	14.9519	0.30103
6305	-47.8122	36.5504	1.4624
4088	-55.4519	19.2846	2.81023
162073	-36.0104	14.5709	0.60206
51427	40.0946	-53.6442	0.845098
5791	17.0412	-1.93857	1.62325
22806	-19.4279	37.0085	1.79934
2245	-5.00439	40.846	1.62325
51104	-34.228	8.07552	0.778151
4796	10.9189	28.3914	1.38021
84867	18.7543	60.348	1.41497
54107	-30.9482	-32.7339	1.41497
8128	43.2928	20.7332	1.49136
196996	70.8125	-15.3204	0.69897
5270	5.16017	-13.4872	1.90849
[truncated: 13,057 more rows]

## Sheet: 2B
gene_ncbi	target	predicted
1	1.44716	2.02057
10	2.78604	1.69776
13	1.30103	1.75624
14	1.4624	1.65707
15	1.50515	1.06709
16	1.5563	1.94325
18	1.5682	1.83037
19	2.79169	1.61508
20	1.59106	1.84931
21	1.79239	1.421
22	1.5563	1.50789
23	1.70757	1.75897
24	2.233	1.32854
25	2.82347	2.00571
27	1.92428	1.81916
29	1.43136	2.16638
30	1.57978	1.74117
33	1.39794	1.61536
34	1.96848	1.60577
35	1.66276	1.64443
36	1.47712	1.32372
37	1.76343	1.79891
38	1.94939	1.63896
39	1.73239	1.64277
40	1.5682	1.45482
41	1.83251	1.4185
43	2.24055	1.94712
47	1.91381	2.2404
48	1.87506	1.74436
49	1.50515	1.81245
50	1.65321	2.05941
51	1.59106	1.76449
52	2.07918	1.74036
53	1.54407	1.89013
54	1.89209	2.0417
55	1.92942	1.83393
56	1.11394	1.62752
58	2.52114	2.03394
60	2.62325	2.57342
70	2.2014	2.32927
81	2.27184	2.55948
86	1.95904	1.8213
87	2.24797	2.38582
88	2.02938	1.73195
90	2.04532	1.76253
91	1.89209	1.7345
92	1.98227	1.82401
93	1.81291	1.76239
94	2.1271	1.82254
95	1.6902	1.60246
97	1.07918	1.57371
98	1.44716	1.59395
100	2.30963	1.71155
101	1.68124	1.44445
102	2.39967	1.8258
103	2.27646	2.11492
105	1.43136	1.30845
107	1.57978	1.7857
108	1.5563	1.89629
109	1.716	1.86523
111	1.74819	1.62367
112	1.6721	1.57169
114	1.62325	1.7474
115	1.5682	1.49489
116	2.01284	1.65655
118	2.31387	1.94405
119	1.74819	1.96331
120	1.60206	1.93817
123	1.85126	1.90111
124	1.64345	1.78049
127	1.76343	1.82531
128	1.81954	1.68512
130	1.34242	1.73901
131	1.73239	1.59994
132	1.57978	1.8437
134	2	1.70572
135	2.42488	1.71427
136	1.99123	1.5297
142	2.91222	1.98992
143	1.5682	1.39638
147	1.80618	1.59
148	2.04139	1.79329
154	2.95904	1.86762
155	2.49415	1.62202
158	1.75587	1.69655
160	2.01703	2.07865
161	1.91381	2.06309
164	1.88649	1.68566
166	1.6902	1.86427
167	1	1.30867
174	2.38382	1.99845
175	1.68124	1.63125
176	2.08279	1.93817
177	2.81889	1.63503
181	1.74036	1.24316
183	2.97267	2.03007
186	2.26951	1.61319
187	1.77815	1.67683
189	1.91381	1.82009
190	2.12057	1.75392
191	1.95904	2.09186
197	2.37658	2.18284
202	1.38021	1.88686
203	1.60206	1.76561
208	2.42488	2.13117
210	2.0607	1.646
212	1.6902	2.12516
213	2.65321	2.2893
214	2.1038	1.82876
215	2.03743	1.79641
216	2.37291	2.18727
217	2.69897	1.93242
218	1.74819	1.82109
219	1.69897	1.6436
220	1.64345	1.88104
223	1.4624	1.77473
224	1.73239	1.50455
225	1.41497	1.26371
229	1.73239	1.87332
230	1.74036	1.99599
231	2.17898	2.04894
238	2.62737	1.49718
239	2.11394	1.70216
240	2.40312	1.95933
241	2.11059	1.80333
242	1.49136	1.37942
247	1.66276	1.58928
248	1.64345	1.904
249	2.3075	2.04303
257	1.07918	1.22039
258	1.38021	1.28774
259	2.03743	2.21455
262	1.65321	1.96404
267	2.02531	1.73824
269	1.6902	1.33366
270	1.92428	1.64552
271	1.44716	2.09033
272	1.38021	1.80188
273	1.85733	1.58695
274	2.19312	1.67637
275	1.47712	1.70647
283	2.23045	2.0295
284	2.39967	1.64977
285	2.53656	1.59185
286	1.87506	2.07729
287	1.87506	1.92659
288	1.96848	1.62112
290	2.09342	2.24929
291	1.97772	1.61561
292	2.0086	1.98717
301	2.40824	2.43277
306	1.72428	1.96716
307	1.85126	1.88471
308	2.24797	2.06071
309	1.95424	2.0705
310	1.80618	1.78193
311	1.79239	1.88075
312	1.27875	1.48581
314	0.954243	1.17161
316	1.4624	1.77516
317	2.17609	1.36983
318	1.32222	1.47375
319	1.34242	1.95991
320	1.6721	1.78205
322	1.99123	1.43804
323	1.43136	1.53333
325	1.94448	1.91016
326	2.16137	1.19778
327	1.50515	1.84505
328	2.68753	1.797
329	2.35984	1.53631
330	2.3483	1.67251
332	3.01072	1.75066
333	1.68124	1.7928
334	1.85733	2.10941
335	2.92065	2.1127
336	2.15534	2.10325
338	2.83442	2.3499
339	1.59106	1.30128
343	1.75587	1.48884
345	2.54283	2.19376
347	1.95904	1.95235
348	3.56961	2.43868
350	2.29667	2.19212
351	3.32469	2.46286
353	1.72428	1.72529
354	2.56585	1.77851
355	3.0216	1.98063
356	2.77085	1.56136
357	1.14613	1.33267
358	2.41497	1.91983
359	2.14301	1.5064
360	2.14301	1.72982
361	2.34635	1.56623
362	2.0607	1.51499
363	0.90309	1.2109
364	1.69897	1.47432
366	1.90849	1.82241
367	3.26411	1.96885
368	1.97772	1.87716
369	1.86332	1.93064
372	1.68124	2.00384
373	1.49136	1.60932
377	1.6721	1.90514
378	1.74819	1.97665
379	1.25527	1.32116
381	1.65321	1.83158
383	2.1271	1.73276
384	1.79239	1.3571
387	2.8893	2.08642
388	2.0569	2.27702
390	1.77085	1.74086
391	1.6721	1.84159
392	1.88649	1.80444
393	1.47712	1.51417
394	1.49136	1.96031
395	1.04139	1.38882
396	2.1038	1.95418
397	1.88081	1.86609
398	1.20412	1.17023
399	1.57978	1.73231
400	1.59106	1.44704
401	1.47712	1.22281
402	1.60206	1.66715
403	1.53148	1.3922
405	2.22011	1.98539
406	2.11059	1.48464
407	1.5682	1.42644
408	2.30963	1.97689
409	2.42813	1.97177
410	2.03743	1.68913
411	1.77815	1.84912
412	1.90309	2.0085
414	1.04139	1.39267
415	1.36173	1.64959
416	1.04139	1.39641
417	1.04139	1.31395
419	1.32222	1.36682
420	1.32222	1.98031
421	1.5682	1.25676
427	1.86332	1.58212
429	1.89209	1.49713
430	1.39794	1.15842
432	1.74036	1.69161
435	1.5682	1.61812
440	1.80618	1.71982
443	1.59106	1.57139
460	1.07918	1.90856
462	2.29003	2.33098
463	1.77815	1.90589
466	1.86332	1.79716
467	2.27184	1.86218
471	1.76343	1.81564
473	1.59106	1.65024
474	1.62325	1.1517
476	2.21484	2.46839
477	2.04922	1.98328
478	1.85733	1.98775
480	1.30103	1.69109
482	1.61278	1.68667
486	1.49136	1.46882
487	1.74819	1.86491
488	2.26245	2.22845
489	1.61278	1.75833
491	1.6902	1.91074
492	1.43136	1.79048
493	1.9345	2.05718
495	1.34242	1.83209
496	1.38021	1.49574
498	2.15229	2.10848
501	1.72428	1.44046
506	2.10037	2.22144
509	1.81954	1.87039
513	1.36173	1.70845
515	1.65321	1.7117
516	1.38021	1.60851
517	1.27875	1.60363
518	1.07918	1.60712
521	1.43136	1.65906
523	1.5682	1.84813
525	1.6902	1.82476
526	1.57978	1.99695
527	1.60206	1.75167
529	1.5682	1.80953
533	1.14613	1.38771
534	1.25527	1.2602
537	1.53148	1.66487
538	2.09691	1.72361
540	2.39445	1.58026
545	2.60314	1.4982
546	2.19312	1.96084
547	1.6721	1.84962
549	1.36173	1.3117
550	1.54407	1.47782
551	2.30963	1.71465
552	1.8451	1.79019
553	1.5563	1.32545
554	2.07918	1.56233
558	2.24797	2.13732
563	2.0086	2.34563
566	1.77085	1.66888
567	2.51851	2.51705
572	2.3927	1.31387
579	1.11394	1.08822
580	2.26951	1.42617
581	2.94448	1.7122
583	1.62325	1.52854
585	1.68124	1.32024
586	1.57978	1.73956
590	2.32428	1.83978
593	1.73239	1.77947
594	1.5563	1.56299
595	3.10585	2.13419
597	1.92942	2.03758
598	2.78746	1.71312
599	1.91381	1.20918
604	2.45179	2.01992
605	1.30103	1.25373
607	1.61278	1.41309
608	1.65321	1.58322
611	1.23045	1.74994
613	2.56585	1.96465
617	1.5563	1.33789
622	1.27875	1.54533
627	3.1726	1.86218
629	2.20952	2.28842
632	2.27646	1.69636
633	2.01284	2.2521
634	2.27875	2.28627
635	1.94448	1.64753
636	1.50515	1.58702
637	2.34242	1.50644
638	1.87506	1.34269
639	2.07918	2.08333
640	1.88649	1.7866
641	2.38739	1.71036
642	1.75587	1.58378
643	1.92428	1.71176
644	1.61278	1.59806
645	1.34242	1.77673
646	1.41497	1.69575
649	1.85126	2.04811
650	2.70672	2.02446
651	1.4624	1.82858
652	2.54531	2.08598
653	1.5682	1.72247
654	2.07918	1.90173
655	2.35411	2.05856
657	2.12057	1.7916
658	1.99564	1.48572
659	2.31387	1.63429
662	1.25527	1.57218
663	1.41497	1.44116
664	2.12057	1.36577
665	1.63347	1.51479
666	1.38021	1.19087
667	1.97313	2.06442
669	1.43136	1.60307
670	1.27875	1.51634
672	3.35218	1.79669
673	3.19229	1.89828
677	1.66276	2.06435
678	1.32222	1.73034
680	1.27875	1.5845
682	2.63849	2.12323
683	1.6721	1.52159
684	2.40824	1.70938
685	1.62325	1.71827
686	1.63347	1.47476
687	1.64345	1.75252
688	2.15229	1.92321
689	1.51851	2.06593
694	1.68124	1.82673
695	2.38739	2.17645
696	1.34242	1.66463
699	2.0569	1.84974
701	2.27416	1.90213
705	1.59106	1.56225
706	2.0086	1.61544
708	2.25285	1.81208
710	2.18469	2.44582
712	2.1038	2.26603
714	1.83251	2.22371
717	2.02531	2.48608
718	2.68664	2.6814
719	1.6902	1.41828
722	1.85733	2.15395
725	1.57978	1.99363
726	1.4624	1.28768
727	2.28556	2.10867
728	2.05308	1.8526
729	1.68124	1.98284
730	1.75587	2.03153
731	1.62325	1.96188
732	1.69897	1.99069
733	1.41497	1.73622
734	0.845098	1.31027
735	1.85126	1.86009
740	1.41497	1.46021
741	1.17609	1.30505
744	1.32222	1.49317
747	1.07918	1.37089
752	1.44716	1.80846
754	1.4624	1.49034
755	1.27875	1.17485
760	2.24304	1.86912
761	1.64345	1.57161
762	1.68124	1.90544
765	1.54407	1.72199
766	1	1.6836
767	1.61278	1.56217
768	2.36549	1.57566
770	1.14613	1.31405
771	1.68124	1.61968
773	2.26717	1.89763
776	1.80618	1.91585
778	1.70757	1.57159
779	1.77085	1.98105
781	1.72428	1.92736
782	1.41497	1.76501
783	1.79239	1.62242
784	1.30103	1.59768
786	1.11394	1.48583
788	1.49136	1.4589
790	1.89209	2.02154
793	1.65321	1.80372
794	1.87506	1.63924
796	2.51983	1.9168
799	1.9345	1.86848
800	1.86332	2.1636
801	2.58995	2.05425
808	2.21748	1.99903
810	1.51851	1.64361
811	2.50786	2.31409
813	1.87506	1.82072
814	1.86332	1.64555
815	2.19033	1.9617
816	1.87506	1.87331
817	1.86332	1.80464
818	2.11059	2.11157
819	1.51851	1.3986
821	2.32222	2.26067
822	1.69897	1.92243
823	2.24304	1.9126
824	2.09342	1.89382
825	2.00432	1.69862
826	1.76343	2.06241
827	1.17609	1.89358
829	1.88649	1.95882
831	2.00432	1.94064
832	1.86332	1.73776
833	1.4624	1.70428
834	2.36922	1.74621
835	2.15836	1.54538
836	2.99564	1.83095
837	1.82607	1.89123
838	1.6721	1.42442
839	2.09691	1.38412
840	2.29667	1.74185
841	2.85065	1.91934
842	2.53908	1.5912
843	2.07918	1.7275
844	1.41497	1.61628
845	1.73239	1.6258
847	2.49969	1.92832
857	2.88195	1.98676
858	1.98677	1.81522
859	2.01703	1.45686
862	2.13988	1.70937
863	1.57978	1.38505
864	2.44091	2.00144
865	1.99564	1.93871
866	1.9345	1.98996
867	2.78032	1.8963
868	2.10037	1.57836
869	1.11394	1.77463
871	2.04139	2.03972
873	1.90309	1.75447
874	1.70757	1.33106
875	2.50651	1.88343
881	0.778151	1.33636
885	2.02531	1.80016
886	1.91381	1.58812
887	2.06446	1.44497
889	1.98677	1.51696
890	2.44248	2.22326
891	2.58995	1.97476
892	1.77815	1.83344
894	2.21219	1.86447
896	2.22272	1.91434
898	2.56703	1.91534
899	1.36173	1.67188
900	1.61278	1.33738
901	1.5563	1.36177
902	2.1038	1.72886
904	2.42488	1.59294
905	1.57978	1.3895
908	1.93952	2.08619
909	1.89209	1.76919
910	1.6721	1.79067
911	1.6902	1.80304
912	2.17319	1.86111
913	1.50515	1.81577
914	1.99564	2.03106
915	1.96379	2.03336
916	2.09691	2.09764
917	1.96848	2.04077
919	2.3032	2.14499
920	3.2383	2.17352
921	1.90309	1.92793
922	1.43136	1.43473
923	1.6902	1.98871
924	1.61278	1.97693
925	2.0607	1.7961
929	2.80754	2.09211
930	2.01284	2.04213
932	1.20412	1.40264
939	1.98677	1.93015
940	2.47857	1.92897
941	2.24055	1.95787
942	2.2878	1.90291
943	2.24797	2.13836
944	1.5563	1.7696
945	1.86923	1.84215
946	1.07918	1.46417
947	2.45484	1.88028
949	2.40654	1.97274
950	1.88649	1.85742
951	1.41497	1.87409
952	2.30103	1.70826
954	1.20412	1.12732
955	1.36173	1.34164
956	1.14613	1.25599
957	1.36173	1.24327
958	2.69984	2.15236
959	2.63548	1.80832
960	2.96661	2.54846
961	2.14301	1.81576
962	1.72428	1.85983
963	1.60206	1.90447
965	1.85126	1.66431
966	2.26717	2.39282
967	2.22789	1.73294
968	1.75587	1.94618
969	1.86332	1.7197
970	1.88649	1.77536
972	2.12057	2.24641
973	1.81291	2.23813
974	1.81954	2.05381
975	2.36361	2.13332
978	1.92428	1.99874
987	1.44716	1.76249
988	2	1.62873
990	2.07188	1.94293
993	2.1959	1.96805
994	2.07188	1.99264
995	2.23805	1.64034
996	2.26717	1.93253
997	2.16137	1.80469
999	3.18724	2.41805
1000	2.39967	1.95036
1001	2.00432	1.86286
1003	2.27184	1.88489
1004	1.36173	1.94761
1005	1.07918	1.52657
1006	1.27875	1.79922
1007	1.20412	1.7719
1008	1.32222	1.78935
1009	1.75587	1.96719
1010	1.34242	1.80355
1012	2.24304	2.05308
1013	1.30103	1.52287
1014	1.23045	1.31401
1015	1.62325	1.57016
1017	2.82151	2.08568
1019	2.63548	2.02438
1020	2.45179	1.85568
1021	2.40654	1.87601
1022	2.18752	1.67569
1024	1.99564	1.75971
1027	2.93044	1.51533
1028	2.21748	1.48041
1029	3.28307	1.60707
1030	2.54407	1.38243
1032	1.77085	1.31289
1033	1.63347	1.77573
1036	1.50515	1.36987
1038	1	1.55813
1040	1.17609	1.19477
1041	1.77815	1.95332
1043	1.4624	1.64554
1044	1.60206	1.4318
1045	2.40993	1.4883
1046	1.23045	1.25995
1047	1.38021	1.33165
1048	2.2833	1.99157
1051	2.57171	1.89731
1052	1.86923	1.81111
1053	1.75587	1.48212
1054	1.53148	1.56267
1056	1.86923	1.61489
1058	2.01284	1.72989
1059	1.74036	1.85112
1063	1.86332	1.95442
1066	1.9345	1.95562
1068	1.27875	1.26704
1069	1.85126	1.53262
1071	2.75435	2.04159
1075	1.92428	1.9517
1080	3.11893	1.71946
1087	1.50515	1.8386
1088	1.41497	1.63908
1089	0.69897	1.56236
1101	1	1.72294
1102	1.23045	1.32437
1103	1.94448	1.78398
1104	1.88649	1.98534
1105	1.716	1.83913
1107	1.90849	2.00518
1111	2.60531	1.68648
1112	1.44716	1.65997
1113	2.29003	1.84891
1114	1.75587	1.80745
1116	2.45788	2.1552
1118	2.01284	1.50765
1119	1.73239	1.78358
1120	1.43136	1.34534
1121	1.79239	1.78462
1122	1.36173	1.46545
1123	1.62325	1.7997
1128	2.02938	1.8367
1129	2.10721	1.72556
1131	2.17319	1.91688
1132	1.5563	1.84407
1133	1.4624	1.74721
1134	1.79239	2.02303
1136	2.29003	1.88174
1137	2.233	1.69866
1138	2.2878	1.59755
1140	1.41497	1.72899
1141	2.02531	1.80177
1142	1.72428	1.61615
1143	2.04922	1.72329
1144	1.49136	1.76459
1145	1.63347	1.73559
1146	1.43136	1.86035
1147	2.617	1.73206
1149	1.47712	1.27422
1152	2.0086	2.14509
1154	1.77085	1.43498
1155	1.44716	1.6399
1158	1.98677	1.68284
1160	1.38021	1.58922
1161	1.69897	1.22841
1164	1.61278	1.72781
1173	2.10721	2.37834
1174	1.62325	1.66976
1175	1.64345	2.0022
1176	1.49136	1.34639
1178	1.49136	1.69892
1180	2.01703	1.61854
1181	1.63347	1.3829
1182	1.74819	1.60454
1183	1.30103	1.54516
1184	1.89763	1.75073
1185	1.47712	1.48538
1186	1.716	1.68651
1187	1.36173	1.40801
1188	1.69897	1.37414
1192	1.99564	2.02173
1193	1.41497	1.59628
1195	1.64345	1.79647
1196	1.59106	1.57828
1198	1.54407	1.62405
1200	1.9345	1.79329
1203	1.44716	1.72589
1207	1.74819	1.5388
1208	1.32222	1.69651
1209	1.49136	1.74677
1211	1.78533	2.05187
1212	1.61278	1.87345
1213	2.38382	2.32795
1215	2.02119	1.70826
1230	2.08279	2.09377
1232	2.20683	1.40896
1233	1.86332	1.55191
1236	2.35411	2.13355
1237	1.70757	1.34229
1240	1.68124	1.43511
1241	1.79239	1.28091
1244	2.42325	1.69773
1258	1.43136	1.51297
1259	1.30103	1.61055
1260	0.954243	1.34714
1261	1.6721	1.33989
1262	0.69897	1.09227
1263	1.76343	1.34893
1264	1.63347	1.97221
1265	1.43136	1.83534
1266	1.47712	1.80978
1267	1.86332	1.99101
1270	1.92428	1.50227
1271	1.61278	1.77152
1272	1.76343	1.568
1277	2.7767	2.43668
1278	2.4456	2.43079
1280	2.4456	2.05654
1282	2.22272	2.30199
1284	1.97313	2.22852
1285	2.06446	1.87021
1286	1.86332	1.75582
1287	2.10721	1.94027
1288	1.74036	2.01998
1289	2.07555	2.16615
1290	1.68124	2.24026
1291	1.91908	2.30449
1292	1.72428	2.4575
1293	1.73239	2.28884
1295	1.5682	1.71741
1296	1.51851	1.65842
1297	1.66276	1.6548
1298	1.6721	1.71024
1299	1.59106	1.88011
1301	1.8451	1.74767
1302	1.76343	1.75434
1303	1.59106	2.17907
1305	1.43136	1.85202
1306	1.5563	1.89197
1307	1.25527	1.77869
1314	1.85126	2.02107
1315	1.96848	1.98936
1316	2.12385	1.70764
1317	1.81291	1.32312
1318	1.17609	1.28588
1326	1.97772	2.00069
1329	1.54407	1.72017
1339	1	1.3283
1340	1.44716	1.77621
1345	1.32222	1.51616
1346	1.30103	1.56511
1351	1.11394	1.52276
1352	1.32222	1.36449
1353	1.23045	1.30897
1355	1.23045	1.3279
1356	2.2014	2.1806
1357	1.20412	1.68143
1358	1.32222	1.48352
1359	1.32222	1.78462
1361	2.26482	2.04971
1362	1.5682	1.66436
1363	1.74819	2.16754
1366	1.91381	1.64176
1369	1.36173	1.87012
1370	1.14613	1.98373
1371	1.6721	1.55568
1373	1.9345	2.00863
1374	1.9345	1.75678
1376	1.88081	1.55884
1378	2.28556	2.13273
1379	0.954243	1.65506
1380	2.08279	1.95522
1381	1.5682	1.87118
1382	1.85126	1.8322
1384	1.43136	1.65545
1385	2.7185	1.99658
1386	2.32838	1.84218
1387	2.85248	2.18431
1388	1.44716	1.74332
1389	1	1.33042
1390	2.03743	1.83085
1392	2.21219	1.80943
1393	1.70757	2.23989
1394	2.32838	1.6566
1395	1.96379	1.61877
1397	1.39794	1.5914
1398	2.38739	1.80691
1399	2.27416	1.67938
1400	1.65321	1.47382
1401	3.23121	1.86079
1404	1.57978	1.82283
1406	1.74819	1.33032
1407	1.90309	1.31373
1411	1.64345	1.57927
1412	1.04139	1.56568
1413	1.27875	1.47546
1414	1.59106	1.31863
1415	1.69897	1.701
1417	1.17609	1.46346
1418	1	1.53352
1419	1.38021	1.51842
1420	1.60206	1.53976
1421	1.97313	1.49968
1429	1.44716	1.49901
1431	1.68124	2.03709
1432	3.06221	2.08717
1434	1.96379	1.8657
1435	2.29003	2.02961
1436	2.22011	2.25531
1437	2.40824	1.87363
1439	1.95424	2.02127
1440	2.233	2.00449
1444	1.07918	1.72508
1445	2.33244	2.05572
1446	1.36173	1.3182
1447	1.59106	1.80197
1448	1.38021	1.6166
1452	2.10721	2.14101
1453	2.03342	1.81264
1455	1.38021	1.61177
1459	2.32634	1.95298
1460	2.38202	2.10648
1462	2.16732	2.14288
1463	1.5682	1.62257
1464	1.85733	1.69959
1466	1.30103	1.34663
1468	1.64345	1.33017
1469	1.47712	1.9085
1470	1.5682	1.76524
1471	2.6149	2.17446
1473	1.34242	1.70701
1474	1.61278	2.00302
1476	1.94939	1.7137
1477	1.57978	1.87421
1478	1.79239	1.72697
1479	1.62325	1.89242
1482	2.19312	1.34872
1486	1.07918	1.60078
1487	2.233	1.96083
1488	2.05308	1.71579
1489	1.63347	1.22931
1490	2.63246	2.23633
1491	1.86923	1.52757
1493	2.95472	2.09696
1495	2.17609	2.25302
1497	1.70757	1.69634
1499	3.30341	2.10277
1500	2.37107	1.7197
1501	1.79934	1.42385
1503	1.6902	2.03402
1506	1.07918	1.60244
1509	2.42488	2.17507
1510	1.61278	1.94934
1511	2.0607	2.03226
1512	1.83251	2.22065
1513	2.15229	1.47251
1519	1.07918	1.51118
1520	2.11394	2.17107
1521	1.27875	1.38795
1522	1.64345	1.79502
1523	1.95424	2.05254
1524	2.3962	1.34858
1525	2.08991	1.56707
1528	1.80618	1.88708
1534	1.23045	1.65081
1535	2.45332	1.74518
1536	2.38202	2.17326
1537	1.68124	1.87363
1539	1.04139	1.10234
1543	2.97359	1.8829
1544	2.60746	1.71493
1549	1.07918	1.72533
1553	1.6902	1.42388
1555	2.43136	1.84573
1558	2.2833	1.80662
1559	2.89042	2.02805
1562	1.60206	1.8741
1565	2.93702	1.64172
1572	1.25527	1.62999
1573	1.95424	1.28583
1577	2.76492	1.81738
1580	1.53148	1.75719
1581	2.01703	1.7636
1582	1.14613	1.26985
1583	2.08636	1.94359
1584	1.93952	1.98617
1585	2.46982	1.70784
1586	2.67578	1.92689
1588	2.79379	1.77688
1589	2.45025	2.10391
1591	2.17319	1.68374
1592	1.6721	1.40731
1593	1.85733	1.65326
1594	2.16732	1.58808
1595	1.4624	1.35884
1601	2.06446	2.09748
1603	1.4624	1.51476
1604	2.29667	2.13681
1605	2.07188	1.94534
1606	1.64345	2.10384
1607	1.49136	1.75396
1608	1.36173	1.49736
1609	1.43136	1.25351
1610	1.83885	1.6819
1611	1.25527	1.65799
1612	2.28556	1.69709
1615	1.76343	1.8693
1616	2.35793	1.60149
1618	1.79934	1.23555
1621	2.27416	1.91703
1627	1.88081	1.83641
1628	1.72428	1.41511
1629	1.74036	1.66135
1630	2.03342	1.84136
1632	1.20412	1.42421
1633	1.95904	1.75595
1634	2.29003	2.39668
1635	1.25527	1.70055
1638	1.70757	1.69762
1639	2.19866	1.89093
1641	1.92942	1.29617
1642	2.41664	2.18127
1644	1.99564	1.80749
1647	2.17319	1.77413
1649	2.29447	1.59757
1652	1.44716	1.5144
1654	2.24304	1.98713
1657	1.11394	1.27782
1659	1.50515	1.86868
1660	2.27875	2.24102
1662	1.49136	1.44125
1665	1.89209	2.09603
1666	1.60206	1.69834
1670	1.79934	1.64581
1672	2.24055	1.46698
1674	2.07918	2.09961
1675	1.5682	1.85301
1676	1.80618	1.40749
1677	1.76343	1.21395
1687	1.59106	1.43038
1690	1.73239	1.59706
1716	1.63347	1.36368
1717	1.97772	1.41973
1718	1.77085	2.30552
1725	1.57978	1.49639
1727	1.92428	1.89094
1728	2.68034	1.92068
1730	1.39794	1.9357
1733	1.6721	1.7027
1734	2.01284	1.58658
1737	1.70757	1.68592
1738	1.78533	1.78474
1739	2.26245	1.95182
1740	1.81954	1.76813
1741	1.81954	1.49803
1742	2.28103	1.63133
1743	1.66276	1.91554
1745	1.30103	1.58263
1746	1.47712	1.65436
1747	1.64345	1.33018
1748	1.68124	1.21498
1749	1.65321	1.42334
1750	1.32222	1.43867
1756	2.57978	2.26566
1757	1.20412	1.79608
1758	1.75587	1.47293
1759	2.17609	1.94045
1760	2.11394	1.687
1761	1.53148	1.2433
1762	1.27875	1.4783
1767	1.51851	1.91807
1770	1.32222	1.30452
1773	1.87506	1.67849
1774	1.41497	1.56475
1777	1.5563	1.79479
1778	2.13354	2.17972
1781	1.72428	1.41363
1783	1.47712	1.73412
1785	2.26245	1.99564
1786	2.64836	2.29244
1787	1.5563	1.21653
1788	2.3962	1.50643
1789	2.46982	1.52523
1791	1.50515	1.7153
1794	1.64345	1.76651
1795	1.43136	1.44743
1796	1.94448	1.32918
1800	1.50515	1.72581
1801	1.34242	1.29178
1802	1.20412	1.50182
1803	2.55751	1.83431
1805	1.41497	1.64189
1806	2.27416	1.80073
1807	1.25527	1.71168
1808	1.96848	1.9732
1809	1.59106	1.97168
1810	1.59106	1.78239
1811	1.6721	1.58714
1812	2.36922	1.75178
1813	2.99034	1.9584
1814	2.51055	1.74754
1815	2.77085	1.44953
1816	2.0086	1.63005
1819	1.44716	1.56822
1820	1.5563	1.62955
1822	1.8451	1.86063
1823	1.66276	1.61436
1824	1.85126	2.04076
1825	1.716	1.82273
1826	1.50515	1.42909
1827	1.96379	1.64185
1828	1.95424	1.88171
1829	2.01284	2.05727
1830	1.97313	1.67954
1831	1.74036	1.67624
1832	2.18184	2.33539
1833	1.04139	1.22922
1836	1.59106	1.55663
1837	1.70757	1.58324
1838	1.47712	1.45014
1839	2.20952	1.95951
1840	1.38021	1.42163
1841	1.30103	1.66074
1842	1	1.35606
1843	2.24055	2.02205
1844	1.41497	1.62248
1845	1.60206	1.67793
1846	1.66276	1.56734
1847	1.41497	1.57879
1848	1.90309	1.81869
1849	1.25527	1.35485
1852	1.38021	1.38031
1854	1.65321	1.81651
1856	2.0086	1.52028
1857	1.85733	1.62743
1859	2.13672	1.93032
1861	2.2014	1.56797
1869	2.79865	1.78841
1870	1.89763	1.74471
1871	2.08279	1.76216
1874	2.07555	1.56939
1875	1.62325	1.38322
1876	1.76343	1.36301
1877	1.44716	1.67287
1879	1.69897	1.91343
1880	1.27875	1.74033
1889	2.0569	1.784
1890	2.19312	1.85196
1891	1.5563	1.68995
1892	1.65321	1.89442
1893	1.79239	1.96944
1894	1.89763	1.89333
1896	1.91381	1.33022
1901	2.15836	2.02222
1902	1.85733	1.36487
1906	2.85003	1.95487
1907	1.81954	1.64721
1908	1.79239	1.61016
1909	2.26007	1.88774
1910	2.28556	2.05049
1936	1.95904	2.06782
1937	1.91381	2.1533
1938	2.09342	2.44657
1939	1.25527	1.75329
1942	1.81954	2.07124
1943	1.34242	1.27353
1944	1.36173	1.26306
1945	1.39794	1.29917
1946	1.59106	1.51698
1947	1.86332	1.4763
1948	2.02938	1.61641
1949	1.39794	1.12867
1950	2.78462	1.81684
1952	1.69897	1.44882
1953	0.90309	1.34936
1954	1.17609	1.29903
1955	0.845098	1.43808
1956	3.62397	2.33787
1958	2.57054	2.19119
1959	1.92428	1.89189
1960	1.57978	1.88611
1962	1.32222	1.75837
1965	2.3032	2.15475
1967	1.62325	1.48058
1968	1.68124	2.01786
1969	2.35218	2.21889
1973	2.03743	2.47143
1975	1.88649	2.07691
1977	2.48001	1.91799
1978	2.36922	1.51037
1979	1.57978	1.51469
1983	1.6721	1.93983
1984	2	2.05372
1990	1.38021	1.64102
1992	1.69897	1.82184
1993	1.44716	1.47824
1994	2.55509	1.84095
1995	1.14613	1.37401
1996	1.68124	1.82811
1997	1.59106	1.86044
1998	1.38021	1.48719
2000	1.43136	1.5992
2001	1.44716	1.2946
2002	2.22011	1.66893
2004	1.43136	1.50869
2005	1.44716	1.52658
2006	2.33846	1.80347
2009	1.25527	1.90123
2010	2.14613	1.63822
2011	1.94448	1.90849
2012	1.4624	1.73046
2013	1.5682	1.42126
2014	1.34242	1.43719
2016	1.11394	1.43684
2017	2.38202	1.97256
2018	1.53148	1.50219
2019	1.47712	1.67298
2020	1.66276	1.71451
2021	1.59106	1.18286
2022	2.54407	2.11796
2027	1.38021	1.6156
2028	1.59106	1.69523
2030	2.08636	1.50994
2034	2.57171	1.71494
2035	2.03743	1.98515
2036	1.66276	1.64952
2037	1.68124	1.7925
2038	1.5563	1.61787
2040	1.90309	2.01082
2041	1.72428	1.88212
2042	1.76343	1.85093
2043	1.75587	1.68848
2044	1.49136	1.55466
2045	1.64345	1.64188
2046	1.25527	1.67128
2047	1.74819	1.85813
2048	2.11394	1.99473
2049	1.41497	1.91084
2050	2.03743	1.82366
2052	2.52244	1.96791
2054	1.63347	1.55551
2056	2.51188	1.75436
2057	2.31387	1.71043
2058	1.87506	1.97833
2059	1.90309	2.05956
2060	2.11394	1.64309
2063	1.25527	1.59496
2064	3.34498	2.30779
2065	2.59106	2.04222
2066	2.41162	1.95387
2067	2.75051	1.73327
2068	2.86213	1.62137
2069	1.70757	1.60733
2070	1.61278	1.37378
2071	2.17026	1.83129
2072	2.27416	1.55705
2073	2.34044	1.70444
2074	2.21748	1.59607
2077	1.41497	1.57842
2078	2.49136	2.11893
2079	1.66276	1.78402
2081	2.13988	1.46652
2091	2.02119	2.09697
2098	1.64345	1.68761
2099	3.4221	2.13695
2100	2.98767	1.49231
2101	2.14301	1.6397
2104	1.96379	1.43936
2107	1.78533	2.13529
2108	1.66276	1.83152
2109	1.59106	1.73598
2110	1.54407	1.28258
2113	2.48144	2.20273
2115	1.89209	1.73065
2116	0.954243	1.40262
2117	1.30103	1.3123
2118	1.91381	1.72792
2119	1.79934	1.66928
2120	2.27646	1.98369
2122	2.10721	1.92801
2123	1.25527	1.85954
2124	1.07918	1.76198
2125	1.44716	1.34653
2128	1	1.66556
2130	2.36736	2.25517
2131	1.9345	1.99322
2132	1.98227	1.3593
2134	1.04139	1.14561
2135	1.20412	1.16916
2137	1.41497	1.37613
2138	1.82607	1.79543
2139	1.5563	1.36615
2140	1.27875	1.50559
2145	1.32222	1.6349
2146	2.78247	1.95281
2147	3.08171	2.32668
2149	2.52114	1.69875
2150	2.47276	1.55507
2151	1.78533	1.67762
2152	2.67117	1.93086
2153	3.05269	2.2312
2155	2.58659	1.89838
2157	2.69373	1.95509
2158	2.32428	2.0933
2159	2.41497	1.97208
2160	2.18752	1.97129
2161	2.20952	1.91042
2162	2.44091	2.05501
2165	1.78533	1.88398
2166	2.08636	1.20447
2168	2.02531	1.95943
2170	2.04922	1.64344
2172	1.43136	1.28408
2173	1.74036	1.25032
2175	2.21219	1.54427
2176	2.08279	1.60287
2177	2.23805	1.76208
2178	1.6902	1.33539
2180	1.57978	2.07499
2181	1.6721	1.96465
2182	1.79934	1.82041
2185	2.42813	1.88835
2186	1.73239	1.8794
2187	1.44716	1.37493
2188	1.76343	1.27078
2189	2.04139	1.33049
2191	1.98677	1.45242
2192	1.96848	2.34898
2193	1.69897	1.65724
2194	2.39094	2.2136
2195	1.74036	1.6659
2196	0.845098	1.46261
2197	1.57978	1.63797
2199	1.57978	1.95708
2200	2.49276	2.38613
2202	2.07918	2.03262
2203	1.82607	1.86159
2204	1.85733	1.99958
2205	2.06446	1.7992
2206	2	1.63682
2207	1.6902	2.01078
2208	2.0607	1.66938
2213	2.23553	2.01976
2217	1.95904	1.70975
2218	1.63347	1.43061
2219	1.716	1.89331
2220	1.91381	1.45082
2224	1.77815	1.78917
2232	1.44716	1.73332
2235	1.97313	1.77565
2237	2.24304	1.79644
2239	1.49136	1.644
2241	1.86332	1.83231
2242	1.90309	1.90064
2243	2.46538	2.143
2244	2.53148	2.28675
2245	1.62325	1.6862
2246	2.28103	1.59324
2248	1.61278	1.79455
2249	1.6902	1.68632
2250	1.66276	1.7348
2251	1.32222	1.55761
2253	1.77815	1.51375
2254	1.81954	1.65327
2255	1.97772	1.36679
2256	0.954243	1.26999
2257	1.59106	1.38958
2259	1.43136	1.27086
2260	2.62531	2.24105
2262	1.70757	1.53454
2263	2.67486	2.0617
2264	2.24551	1.84871
2266	2.38917	2.28101
2268	1.93952	2.11532
2271	1.92428	1.6883
2273	1.95904	1.76708
2275	1.66276	1.41774
2281	1.49136	1.27637
2286	1.36173	1.70816
2288	2.04139	2.03699
2289	2.27646	1.82782
2294	1.63347	1.6644
2299	1.25527	1.50082
2300	1.32222	1.28529
2302	1.32222	1.18597
2305	2.45788	1.83291
2307	1	1.14845
2308	2.60531	1.80379
2313	2.12057	2.07249
2314	1.72428	1.98504
2315	1.76343	1.27961
2316	2.54407	2.48301
2317	1.97313	1.91684
2318	2	1.98584
2319	1.96848	1.82078
2321	2.74974	2.1596
2322	2.69461	1.89803
2323	1.73239	1.69176
2324	2.30535	1.8921
2326	1.51851	1.59918
2328	1.94939	1.7194
2329	1.07918	1.59257
2330	1.32222	1.36443
2331	1.68124	1.82073
2332	2.68305	1.88508
2334	1.59106	1.80063
2335	2.75587	2.49757
2339	1.63347	1.88955
2346	2.18469	1.72906
2350	1.57978	2.11467
2353	2.58995	2.17374
2354	1.68124	2.35981
2355	1.68124	2.15197
2356	1.76343	1.7871
2357	2.01284	2.02775
2358	2.01703	1.75628
2359	1.34242	1.78677
2395	2.19033	1.4522
2475	3.1176	1.8135
2487	1.74036	1.37414
2488	1.86923	1.68436
2492	2.35603	1.70484
2494	2.11059	2.05985
2495	2.13988	2.13865
2515	1.14613	1.08674
2516	2.29667	1.61623
2517	1.75587	1.86552
2519	1.32222	1.90666
2520	1.98227	1.78336
2521	2.48572	2.22749
2523	1.77085	1.63485
2524	2.08279	1.60237
2525	1.89209	1.78701
2526	1.82607	1.74819
2528	1.51851	1.68724
2529	1.47712	1.43312
2530	1.75587	1.88555
2531	1.32222	1.67863
2534	2.70501	2.36076
2537	1.41497	1.87485
2538	1.83251	1.73523
2539	2.47422	2.11225
2548	2.13354	1.87315
2549	2.14922	1.44596
2550	2.04532	1.63701
2554	2.05308	1.94643
2556	1.65321	1.82646
2557	1.54407	1.50503
2558	1.60206	1.78433
2559	1.60206	1.39117
2560	1.74036	1.91161
2561	1.90849	1.81437
2562	1.98677	1.8791
2563	1.30103	1.8745
2565	1.32222	1.48752
2566	2.08279	1.93364
2567	1.4624	1.63653
2569	1.57978	1.71839
2571	2.02531	1.78822
2572	2.01703	1.7008
2580	1.76343	1.56937
2581	1.68124	1.70022
2582	1.59106	1.63692
2583	1.23045	1.52135
2584	1.63347	1.5614
2585	1	1.5366
2587	1.54407	1.68109
2588	1.77815	1.79391
2589	1.63347	1.61337
2590	1.86332	1.8422
2591	1.64345	1.37405
2592	2	1.85666
2593	1.41497	1.42932
2595	1.69897	1.55754
2596	1.75587	1.60341
2615	1.44716	1.68332
2617	1.79934	1.78027
2618	1.68124	1.86581
2619	1.53148	1.71975
2620	1.27875	1.87221
2621	2.09691	1.88442
2623	2.32838	1.67207
2624	2.18469	1.98367
2625	2.43297	2.06499
2626	2.32222	1.81855
2628	1.54407	2.11492
2629	2.44091	1.88114
2631	1.50515	1.39994
2632	1.65321	1.67185
2633	1.76343	1.80545
2634	1.43136	1.94636
2635	1	1.42315
2636	0.69897	1.37525
2637	1.11394	1.61172
2638	2.34439	2.17653
2639	1.716	1.78752
2641	2.35025	1.86756
2642	1.5682	1.9603
2644	1.38021	1.47927
2645	2.40483	1.70563
2646	2.25527	1.458
2648	2.11727	1.77895
2649	1.43136	1.50009
2650	1.60206	1.57111
2660	2.10721	1.43493
2664	1.85733	2.08147
2665	1.6902	1.89361
2668	2.21748	1.73579
2669	1.39794	1.50053
2670	2.31175	1.68947
2671	1.8451	1.57208
2672	1.716	1.63878
2673	1.70757	1.93287
2674	1.82607	1.52449
2675	1.44716	1.3389
2676	1.36173	1.49269
2677	1.92428	1.70581
2683	1.89209	1.95616
2686	1.20412	1.70683
2687	1.25527	1.7142
2689	1.62325	1.7873
2690	2.44871	1.95025
2692	1.89209	1.62051
2693	2.06819	1.77651
2694	1.30103	1.94053
2695	1.83251	1.85777
2696	1.78533	1.52583
2700	1.72428	1.80368
2701	1.87506	1.76342
2705	2.25285	1.82416
2706	2.81291	1.87474
2707	1.74036	1.47445
2709	1.17609	1.30875
2710	1.43136	1.92927
2712	0.90309	1.18022
2717	2.18469	1.97181
2719	2.16732	1.94409
2720	2.0086	1.858
2729	2	1.9596
2730	1.88081	1.54851
2731	1.54407	1.76534
2733	1.47712	1.54151
2734	1.5563	2.11908
2735	2.43457	1.62927
2737	2.07918	2.03095
2739	2.04139	1.74372
2740	2.14922	1.69919
2741	2.07918	1.80438
2742	1.27875	1.81739
2743	1.59106	1.41873
2744	1.87506	2.05373
2747	1.64345	1.60593
2752	1.94939	2.34722
2760	1.70757	1.89013
2762	1.53148	1.66873
2764	1.25527	1.70719
2765	0.845098	1.24635
2766	1.43136	1.6131
2767	1.96848	1.90419
2768	1.98227	1.78701
2769	1.61278	1.86548
2770	2.18752	2.07318
2771	2.16732	2.17969
2774	1.5563	1.83735
2775	1.93952	1.93849
2778	2.5977	2.53714
2779	1.44716	1.87772
2780	1.50515	1.66752
2782	2.11059	2.36319
2783	1.9345	2.27708
2784	2.56229	1.54879
2785	1.32222	1.17838
2786	1.27875	1.31208
2788	1.41497	1.30645
2791	1.25527	1.35516
2793	1.30103	1.31426
2794	1.30103	1.80276
2796	1.95904	1.86845
2797	1.70757	1.39409
2798	2.0607	1.53275
2799	1.43136	2.00573
2800	1.34242	1.47209
2801	1.98677	1.87074
2803	1.54407	1.82545
2804	1.6902	1.67527
2805	1.77085	1.79729
2806	1.716	1.90096
2810	2.29003	2.04592
2811	2.45484	1.88326
2812	1.79239	1.40222
2813	1.47712	1.44517
2815	1.77815	1.73126
2817	1.68124	1.84591
2819	1.39794	1.99599
2820	1.49136	1.66752
2821	2.01284	2.12717
2822	1.716	1.83783
2823	1.47712	1.49772
2824	1.44716	1.55246
2825	1.32222	1.31647
2826	1.47712	1.26009
2827	1.23045	1.36936
2828	1.30103	1.54898
2829	1.38021	1.61146
2831	1.11394	1.23738
2832	1	1.61092
2833	2.35411	1.69174
2838	1.34242	1.34335
2840	1.27875	1.67853
2845	1.04139	1.24971
2846	1.25527	1.30773
2847	1.61278	1.25012
2848	0.778151	1.02537
2849	1.11394	1.59343
2853	0.69897	1.14296
2854	0.90309	1.21768
2857	1.20412	1.16641
2861	1.47712	1.3219
2862	1.23045	1.19599
2863	1.51851	1.3821
2864	1.68124	1.13032
2868	1.70757	1.42358
2869	1.94448	1.82842
2870	1.79239	1.74929
2872	1.51851	1.69117
2873	1.8451	1.73953
2874	1.6902	1.49283
2876	2.46538	1.98402
2877	1.68124	1.96119
2878	1.91381	2.34831
2879	1.98227	1.58141
2880	1.25527	1.54221
2882	1.43136	1.4009
2886	1.8451	1.59908
2887	1.94448	1.76912
2888	1.65321	1.3675
2889	1.89209	1.78051
2890	2.03342	1.86471
2891	2	1.84688
2893	1.72428	1.78364
2894	1.36173	1.80562
2895	1.41497	1.89424
2896	2.50651	2.0931
2897	1.77085	1.62363
2898	1.93952	1.75488
2899	1.50515	1.85547
2900	1.44716	1.64211
2901	1.30103	1.71173
2902	2.26245	1.76482
2905	1.87506	1.52895
2906	1.80618	1.53423
2908	2.94939	1.99147
2909	1.74819	1.88181
2912	1.63347	1.48626
2913	1.91381	1.45228
2914	1.57978	1.64546
2917	1.73239	1.45488
2918	1.5682	1.30592
2922	1.78533	1.73969
2923	2.24055	2.11192
2925	1.75587	1.73569
2926	1.38021	1.54279
2928	0.69897	0.996342
2931	2.14301	1.89685
2932	2.99211	1.98453
2935	1.76343	2.12315
2936	1.89763	1.68257
2937	1.74036	1.7528
2941	1.76343	1.35969
2948	1.59106	1.59158
2949	1.44716	1.43007
2950	3.1345	1.92612
2954	1.77815	1.30969
2957	1.82607	1.89722
2958	1.53148	1.6512
2959	2.14922	1.92798
2960	1.74819	1.78039
2961	1.74036	1.66617
2962	2.04139	1.83492
2963	1.83885	1.72164
2965	2.03743	1.88259
2967	1.69897	1.62223
2968	1.82607	1.70607
2975	1.6902	1.90365
2977	1.38021	1.7172
2978	1.5682	1.23689
2979	1.20412	1.4893
2980	1.32222	1.53119
2981	1.30103	1.46198
2982	1.53148	1.66467
2983	1.47712	1.77367
2984	1.61278	1.6753
2986	0.954243	1.40794
2987	1.23045	1.93914
2990	1.78533	1.8918
2992	1.51851	1.57811
2993	1.94939	1.69139
2995	1.5682	1.95953
2997	1.85126	1.86352
2998	1.25527	1.54254
2999	1.41497	1.71767
3000	1.83885	1.58903
3001	1.76343	1.82551
3002	2.39094	1.98003
3003	1.30103	1.80629
3004	1.34242	1.69242
3005	1.76343	1.94554
3009	1.95904	1.67838
3013	1.41497	1.22616
3024	2.11394	1.51923
3026	1.77815	1.83997
3028	1.92942	1.65592
3029	1.54407	1.68956
3030	2.06819	1.81308
3032	1.88081	1.67345
3033	1.62325	1.67598
3034	1.17609	1.7419
3035	1.57978	1.7777
3036	1.6902	1.70434
3037	1.86923	1.67611
3038	1.54407	1.4008
3042	0.845098	1.58645
3043	2.82607	2.15845
3045	2.07918	1.77256
3049	1	1.49289
3052	1.39794	1.67454
3053	1.72428	2.10118
3054	2.14922	1.98324
3059	1.69897	1.9408
3060	1.97313	1.19269
3062	1.74819	1.40045
3064	2.70501	1.71167
3065	2.93601	1.85982
3066	2.68842	1.91912
3067	1.72428	1.83339
3068	1.92942	1.82574
3069	1.81291	2.3756
3070	1.5563	1.84451
3071	1.14613	1.99859
3073	2.0607	1.97637
3074	1.97313	1.86196
3075	2.80686	2.24784
3077	2.91381	1.74406
3081	1.57978	1.81748
3082	2.80821	2.15763
3083	1.36173	1.6905
3084	2.58092	1.89774
3087	2.19033	1.76696
3091	3.36884	2.09553
3092	1.87506	1.95106
3093	1.86923	2.00751
3096	1.5682	1.80361
3099	2.06819	1.81742
3101	1.36173	1.77145
3104	1.20412	1.72659
3108	1.96379	2.15077
3109	1.99123	2.06845
3111	1.80618	1.79721
3112	1.73239	1.78671
3115	2.5172	2.27595
3117	2.86153	2.25482
3118	1.8451	1.98239
3122	2.37475	2.24053
3131	1.50515	1.75551
3133	2.3784	2.24434
3134	1.97772	2.08036
3135	2.80482	1.81825
3141	1.66276	1.76131
3142	1.5682	1.75376
3145	2	1.89906
3148	1.91381	2.02848
3150	1.70757	1.75707
3151	1.61278	1.83114
3155	1.6721	1.54638
3156	2.21219	1.99752
3157	1.32222	1.98543
3158	1.38021	1.46664
3161	1.90309	1.79631
3162	2.90363	1.94257
3163	1.78533	1.60721
3164	2.25768	2.24672
3166	0.90309	1.3152
3167	0.778151	1.22235
3171	1.38021	1.67305
3172	2.60531	2.06762
3174	1.27875	1.39028
3175	1.47712	1.26035
3176	1.81954	1.58826
3177	1.51851	1.36091
3181	2.31597	2.28678
3182	1.8451	2.06779
3184	2.23805	2.13697
3185	2.11394	2.04304
3187	2.16435	2.36197
3188	1.79239	1.89247
3189	1.79934	2.13468
3191	2.08991	2.23909
3192	2.28556	2.30485
3195	1.54407	1.5671
3196	1.17609	1.14887
3198	1.8451	1.37314
3199	1.23045	1.24776
3200	1.39794	1.39334
3202	1.74036	1.90338
3203	1.11394	1.50544
3204	1.59106	1.57906
3206	2.11727	1.87234
3207	1.6721	1.88971
3208	1.30103	1.4845
3211	1.53148	1.69987
3212	1.4624	1.69655
3213	1.4624	1.88611
3214	1.70757	1.722
3215	1.5682	1.8379
3216	1.5563	1.59666
3217	1.85733	1.81121
3218	1.23045	1.74192
3219	1.6902	1.68416
3223	1.4624	1.77121
3224	1.50515	1.69906
3225	1.41497	1.6661
3226	1.32222	1.76251
3227	1.25527	1.71917
3228	0.60206	1.5261
3229	1.44716	1.69043
3234	1.20412	1.71182
3235	1.51851	1.65282
3236	1.65321	1.72912
3237	1.27875	1.69551
3238	1.23045	1.49171
3239	1.75587	1.64105
3241	1.50515	1.75379
3242	1.27875	1.89367
3248	2.01284	1.85149
3249	1.73239	1.9286
3250	1.53148	1.89499
3251	2.18469	1.82827
3257	1.63347	1.41834
3263	1.83251	2.13833
3265	2.80277	1.87071
3267	1.69897	1.7977
3268	1.17609	1.3308
3269	1.93952	1.67235
3270	1.25527	1.4854
3273	1.86923	2.02646
3274	1.78533	1.84658
3276	2.28103	2.18414
3280	2.07555	1.50721
3281	1.17609	1.51838
3290	2.30535	1.72931
3291	2.17319	1.66982
3292	2.10037	1.67657
3293	1.66276	1.54794
3294	1.88649	1.78698
3295	1.95424	1.92577
3297	2.43136	1.8908
3298	1.69897	1.74005
3300	1.59106	1.58732
3301	2.1038	1.943
3305	2.13033	1.58057
3308	2.74896	2.00751
3309	2.73159	2.3079
3312	2.68305	2.42426
3313	2.31806	2.04663
3315	2.66087	2.10061
3320	2.92117	2.32588
3321	1	1.61264
3338	1.11394	1.22143
3340	1.44716	1.60142
3344	1.07918	1.62924
3351	2.23045	1.82119
3355	1.20412	1.57082
3357	1.81291	1.39687
3358	2.35984	1.65021
3359	2.08636	1.52383
3361	1.53148	1.71183
3362	1.79934	1.32242
3363	1.66276	1.67435
3364	1.81954	1.35756
3371	2.29667	2.2461
3375	2.36922	1.60112
3376	1.85126	1.88452
3381	1.66276	1.64688
3382	1.57978	1.64161
3383	3.01157	2.35423
3384	1.78533	1.82508
3385	1.89763	1.91086
3386	1.63347	1.76042
3394	2.01703	1.94325
3397	2.38739	1.63137
3399	1.94448	1.71134
3400	1.86923	1.35187
3416	2.233	1.8436
3417	2.63144	1.9525
3418	2.3075	1.93919
3419	1.54407	1.67025
3420	1.53148	1.51094
3422	1.30103	1.54776
3425	1.77815	1.86238
3426	2.0086	1.97225
3428	2.07555	1.92775
3430	1.36173	1.50716
3433	1.57978	1.68762
3434	1.74036	1.71074
3437	1.66276	1.42035
3443	1.77815	1.65767
3454	2.13354	1.70412
3455	1.98227	1.37589
3456	2.52892	1.80609
3459	2.21748	1.99313
3460	1.94448	1.94042
3467	1.32222	1.6697
3475	1.62325	1.8389
3476	1.74036	1.55088
3479	3.16435	2.258
3480	2.92324	2.05914
3481	2.72835	2.09936
3482	2.29667	2.07208
3483	1.73239	1.6456
3484	2.37475	2.09828
3485	2.30103	1.87605
3486	2.77887	2.17234
3487	1.90849	2.28827
3488	2.15836	2.39694
3489	1.81954	1.89229
3490	2.02531	2.09951
3491	2.27875	2.03993
3508	1.60206	1.54419
3516	2.15534	2.04099
3543	1.4624	1.51524
3547	1.30103	1.48849
3549	1.90309	1.40506
3551	2.6561	1.66848
3552	2.91593	1.68404
3553	3.35755	2.14621
3556	1.83251	1.86078
3557	2.95328	2.10101
3558	2.84942	1.83028
3559	2.63347	2.20972
3560	2.14301	2.21688
3561	2.01703	2.16682
3562	2.12385	1.81809
3565	2.99957	1.77611
3566	2.59879	2.07051
3567	2.30103	1.76821
3568	1.89209	1.73845
3569	3.55303	2.18641
3570	2.49831	1.82501
3572	2.34044	2.09317
3574	2.3075	1.82061
3575	2.34439	1.89441
3577	2.27416	1.87261
3578	2.02531	1.64263
3579	2.4624	1.99162
3586	3.39585	2.07679
3587	2.07918	1.82863
3588	1.85733	1.69109
3589	2.11727	1.72886
3592	2.51983	1.95363
3593	2.66464	1.61251
3595	1.88649	1.66304
3596	2.71767	1.57532
3597	1.72428	1.66447
3601	1.93952	1.70225
3603	2.12385	1.82946
3604	2.01703	1.82815
3605	2.93349	1.69434
3606	2.89542	1.71809
3607	1.53148	1.92951
3608	1.99123	2.03271
3609	2.2014	2.1128
3611	2.40312	1.64589
3612	1.53148	1.60218
3613	1.4624	1.66404
3614	1.74036	1.8263
3615	1.95904	1.88908
3617	1.27875	1.21344
3619	1.82607	1.81913
3620	2.46835	1.90333
3621	1.98227	1.28476
3622	1.74036	1.30028
3623	2.1271	1.68639
3624	2.35411	2.02385
3625	2	2.08792
3626	1.47712	1.848
3627	2.66932	2.19149
3628	1.34242	1.46328
3630	2.86034	1.90026
3631	1.36173	1.60809
3632	1.20412	1.63282
3633	1.44716	1.75526
3636	2.0086	2.06094
3638	1.79934	1.449
3640	1.99123	1.43273
3641	1.17609	1.38306
3643	2.74115	2.08925
3645	1.32222	1.7982
3646	1.98227	1.8144
3651	2.15534	1.55046
3652	1.14613	1.42842
3655	2.36922	2.0972
3656	1.6721	1.35858
3658	1.85733	1.77568
3659	2.39094	2.02243
3660	1.79239	1.96305
3661	2.51587	1.48123
3662	2.11727	1.62486
3663	2.28556	1.30968
3664	2.08991	2.19787
3665	2.1271	1.25457
3667	2.69636	1.83863
3669	1.27875	1.43368
3670	1.86923	1.77741
3671	1	1.44404
3672	2.08636	2.20425
3673	2.56585	2.24073
3674	2.54158	1.9251
3676	2.36736	2.16215
3678	2.52114	2.38674
3679	1.69897	1.75217
3680	1.70757	1.77647
3681	1.25527	1.45002
3682	1.64345	1.73709
3683	2.25285	2.04178
3684	2.4183	2.00602
3685	2.70329	2.08049
3687	1.96379	2.14227
3688	3.03019	2.44935
3691	2.32634	2.20694
3692	1.81954	1.65969
3693	2.10037	2.17407
3695	1.89209	1.87491
3696	1.59106	2.02071
3697	1.6721	1.88362
3698	1.60206	2.11121
3699	1.57978	1.79028
3700	1.64345	1.63459
3702	1.94448	1.79242
3703	1.53148	1.69258
3704	2.00432	1.57345
3705	1.41497	1.59713
3706	1.41497	1.69845
3708	2.2014	2.00741
3709	1.74819	1.9676
3712	1.54407	1.6809
3714	1.75587	1.49403
3716	2.46982	2.27416
3717	3.01912	1.71727
3720	1.57978	1.46804
3725	3.00775	2.06407
3727	2.02938	1.86928
3728	2.27416	2.03654
3732	2.22011	1.6704
3735	1.95424	1.94462
3736	1.79239	1.63921
3737	1.78533	1.82569
3739	1.6902	1.69171
3741	2.02938	1.55218
3743	0.778151	1.2082
3744	0.954243	1.40115
3745	1.75587	1.73431
3746	1.39794	1.57741
3747	0.954243	1.49808
3748	1.32222	1.57166
3749	1.30103	1.63083
3750	1.17609	1.24583
3751	1.77815	1.44807
3752	1.74036	1.51803
3753	2.27184	1.58323
3755	1.14613	1.22765
3756	1.86923	1.45686
3757	2.70501	1.65524
3758	1.70757	1.48143
3759	2.11727	1.69811
3760	1.59106	1.67116
3762	1.90849	1.50194
3764	1.63347	1.5755
3765	1.20412	1.25831
3766	1.81291	1.2758
3767	2.49831	1.38509
3768	1.53148	1.6308
3769	1.39794	1.38627
3772	1.43136	1.52782
3775	1.38021	1.34581
3776	1.77085	1.33601
3778	2.23045	1.94439
3779	1.76343	1.39523
3782	1.90309	1.59656
3783	2.04922	1.52717
3784	2.66652	1.40887
3785	2.0569	1.28972
3786	1.85733	1.75967
3787	1.04139	1.14864
3788	0.778151	1.30799
3790	1.20412	1.4377
3791	2.88705	1.97624
3792	1.62325	1.6912
3795	1.49136	1.68471
3796	1.69897	1.73243
3797	1.07918	1.40189
3798	1.78533	1.5304
3799	2.01703	1.99567
3801	1.49136	1.84583
3805	2.11059	1.3897
3811	2.27184	1.32246
3814	2.24797	1.1968
3815	2.92221	2.03171
3816	2.03342	1.71412
3817	1.89209	1.58103
3818	1.8451	1.84733
[truncated: 10,949 more rows]

## Sheet: 2C
gene_ncbi	target	predicted
1	1986	1985.29
10	1989	1997.43
13	1991	1988.28
14	1994	1994.64
15	1994	1999.4
16	1989	1987.87
18	1981	1992.12
19	1994	1993.96
20	1992	1994.47
21	1996	1997.19
22	1996	1995
23	1996	1992.65
24	1996	1996.52
25	1982	1994.66
27	1986	1997.29
29	1989	1993.33
30	1987	1990.37
33	1985	1996.34
34	1983	1988.3
35	1989	1994.15
36	1994	1991.74
37	1993	1984.84
38	1973	1985.38
39	1984	1987.21
40	1996	1995.31
41	1996	1995.52
43	1982	1993.63
47	1980	1988.9
48	1989	1990.12
49	1982	1996.16
50	1975	1988.52
51	1992	1990.3
52	1973	1996.11
53	1970	1990.11
54	1989	1990.6
55	1978	1991.6
56	1990	1997.05
58	1976	1982.5
60	1978	1974.77
70	1976	1986.63
81	1990	1984.01
86	1994	1993.54
87	1989	1988.3
88	1992	1985.94
90	1993	1995.82
91	1993	1994.82
92	1991	1995.35
93	1993	1995.49
94	1993	1992.67
95	1979	1991.61
97	1986	1997.24
98	1984	1997.1
100	1980	1991.27
101	1997	1993.83
102	1995	1992.99
103	1988	1992.06
105	1996	1998.78
107	1990	1997.8
108	1992	1995.87
109	1993	1992.91
111	1994	1994.37
112	1994	1995.53
114	1991	1995.97
115	1996	1995.56
116	1990	1996.6
118	1987	1995.02
119	1987	1994.2
120	1989	1994.42
123	1992	1988.24
124	1976	1984.78
127	1976	1980.66
128	1984	1988.54
130	1976	1990.46
131	1976	1996.99
132	1976	1987.68
134	1987	1997.42
135	1989	1993.43
136	1992	1997.79
142	1982	1992.24
143	1994	1995.68
147	1990	1994.81
148	1990	1996.02
154	1975	1993.19
155	1989	1995.53
158	1992	1992.2
160	1989	1994.14
161	1989	1994.3
164	1994	1994.53
166	1993	1987.55
167	1995	1998.62
174	1974	1994.59
175	1983	1994.72
176	1981	1995.97
177	1992	1995.72
181	1997	1995.2
183	1968	1981.66
186	1988	1997.96
187	1993	1994.99
189	1986	1986.2
190	1982	1997.7
191	1978	1986.86
197	1982	1975.64
202	1991	1996.72
203	1976	1989.41
208	1987	1993.37
210	1975	1991.78
212	1979	1988.93
213	1975	1974.43
214	1995	1993.12
215	1981	1995.86
216	1978	1983.87
217	1977	1983.36
218	1981	1994.25
219	1991	1991.13
220	1994	1991.14
223	1989	1987.99
224	1994	1991.97
225	1996	1995.61
229	1983	1976.38
230	1966	1990.45
231	1983	1985.92
238	1994	1996.63
239	1985	1996.74
240	1988	1991.53
241	1990	1990.59
242	1998	1994.36
247	1990	1995.64
248	1986	1993.63
249	1980	1991.43
257	1994	1996.89
258	1996	1995.84
259	1977	1973.94
262	1988	1993.71
267	1991	1995.66
269	1995	1997.07
270	1978	1996.59
271	1981	1992.5
272	1981	1995.65
273	1992	1997.27
274	1996	1992.21
275	1981	1995.68
283	1985	1979.35
284	1994	1995.3
285	1994	1993.41
286	1979	1990.39
287	1988	1994.22
288	1995	1995.6
290	1984	1985.23
291	1987	1989.7
292	1987	1986.12
301	1986	1984.56
306	1988	1992
307	1988	1990.29
308	1987	1986.34
309	1988	1988.18
310	1989	1992.65
311	1992	1993.37
312	1992	1995.83
314	1997	1997.08
316	1993	1986.93
317	1997	1997.13
318	1991	1997.53
319	1978	1989.59
320	1990	1996.05
322	1996	1995.34
323	1996	1996.36
325	1978	1983.78
326	1994	1999.01
327	1989	1992.47
328	1991	1991.67
329	1994	1996.41
330	1995	1994.79
332	1994	1996.14
333	1993	1992.73
334	1993	1987.37
335	1972	1974.94
336	1972	1978.44
338	1973	1980.73
339	1994	1998.59
343	1992	1997.75
345	1973	1974.33
347	1980	1992.5
348	1973	1979.06
350	1979	1974.06
351	1985	1986.17
353	1977	1993.39
354	1986	1990.09
355	1989	1994.48
356	1993	1997.5
357	1995	1997.99
358	1988	1991.49
359	1992	1995.95
360	1992	1991.92
361	1992	1995.46
362	1992	1996.78
363	1996	1995.17
364	1992	1996.03
366	1992	1987.58
367	1988	1996.71
368	1974	1996.53
369	1976	1995.12
372	1991	1991.56
373	1993	1996.61
377	1989	1991.94
378	1990	1991.94
379	1994	1996.99
381	1990	1992.58
383	1986	1984.51
384	1996	1997.24
387	1987	1988.69
388	1985	1988.85
390	1996	1993.37
391	1992	1993.29
392	1991	1993.13
393	1994	1995.62
394	1990	1995.99
395	1996	1996.32
396	1993	1989.38
397	1993	1989.08
398	1996	1996.99
399	1995	1991.66
400	1995	1995.44
401	1996	1995.69
402	1993	1993.81
403	1994	1996.88
405	1991	1994.74
406	1997	1996.4
407	1993	1996.56
408	1990	1994.6
409	1992	1991.96
410	1979	1995.75
411	1974	1991.29
412	1982	1995.34
414	1995	1996.23
415	1994	1995.06
416	1995	1995.39
417	1994	1997.41
419	1994	1995.98
420	1967	1995.29
421	1995	1998.03
427	1994	1987.01
429	1993	1996.43
430	1996	1998.31
432	1985	1994.04
435	1978	1993.56
440	1983	1991.34
443	1978	1997.41
460	1988	1995.43
462	1965	1974.66
463	1991	1996.36
466	1989	1994.69
467	1989	1993.1
471	1992	1990.01
473	1997	1994.42
474	1996	1995.91
476	1981	1986.16
477	1987	1989.35
478	1987	1990.87
480	1987	1996.66
482	1989	1993.46
486	1993	1991.71
487	1986	1988.09
488	1988	1982.27
489	1994	1991.44
491	1991	1993.58
492	1992	1993.1
493	1988	1991.97
495	1987	1991.56
496	1990	1994.82
498	1973	1981.73
501	1994	1990.26
506	1973	1983.33
509	1973	1987.48
513	1973	1996.04
515	1973	1990.42
516	1973	1991.12
517	1987	1991.1
518	1987	1988.25
521	1973	1989.62
523	1993	1991.45
525	1989	1993.34
526	1990	1989.85
527	1991	1994.03
529	1992	1994.93
533	1998	1991.88
534	1999	1996.78
537	1993	1993.9
538	1993	1994.87
540	1993	1996.77
545	1996	1996.2
546	1987	1996.05
547	1991	1992.84
549	1995	1997.32
550	1996	1995
551	1958	1994.65
552	1993	1995.17
553	1994	1998.61
554	1989	1997.81
558	1990	1992.26
563	1961	1979.9
566	1989	1986.4
567	1973	1952.69
572	1995	1998.63
579	1997	1998.67
580	1994	1999.38
581	1992	1994.59
583	1993	1995.74
585	1995	1996.79
586	1980	1997.13
590	1987	1989.31
593	1988	1994.57
594	1990	1996.34
595	1984	1993.43
597	1993	1989.19
598	1993	1994.98
599	1996	1997.68
604	1991	1995.08
605	1996	1995.46
607	1998	1997.17
608	1992	1996.53
611	1986	1994.6
613	1982	1995.33
617	1994	1995.77
622	1992	1991.54
627	1990	1994.57
629	1977	1979.98
632	1980	1995.81
633	1987	1988.03
634	1979	1990.79
635	1991	1986.79
636	1995	1996.58
637	1994	1995.41
638	1995	1999.28
639	1991	1994.61
640	1977	1995.26
641	1992	1997.47
642	1994	1993.47
643	1992	1993.66
644	1993	1995.04
645	1992	1989.1
646	1992	1999.26
649	1988	1993.62
650	1988	1995.54
651	1988	1995.51
652	1988	1994.04
653	1990	1995.26
654	1990	1997.13
655	1990	1993.98
657	1993	1994.83
658	1994	1998.2
659	1995	1995.7
662	1992	1998.45
663	1994	1994.62
664	1994	1996.39
665	1998	1996.46
666	1997	1998.09
667	1985	1992.83
669	1978	1997.26
670	1990	1996.69
672	1972	1997.89
673	1988	1995.87
677	1993	1990.32
678	1995	1993.22
680	1993	1997.54
682	1981	1986.41
683	1994	1994.17
684	1994	1992.48
685	1993	1995.92
686	1991	1997.04
687	1992	1995.12
688	1993	1996.65
689	1990	1989.7
694	1991	1993.84
695	1987	1991.14
696	1983	1997.77
699	1994	1995.83
701	1998	1995.75
705	1998	1995.38
706	1985	1994.4
708	1990	1991.93
710	1982	1978.18
712	1976	1990.58
714	1976	1988.98
717	1967	1988.8
718	1970	1975.74
719	1994	1995.17
722	1983	1984.41
725	1988	1987.63
726	1996	1995.6
727	1978	1987.19
728	1989	1992.43
729	1986	1989
730	1988	1988.97
731	1980	1989.5
732	1979	1985.86
733	1987	1992.14
734	1996	1996.71
735	1984	1985.53
740	1996	1995.46
741	1994	1998.64
744	1994	1996.23
747	1998	1995.66
752	1998	1992.63
754	1998	1992.98
755	1997	1998.43
760	1972	1991.91
761	1979	1993.84
762	1982	1994.28
765	1987	1993.71
766	1991	1994.99
767	1993	1997.51
768	1992	1996.4
770	1998	1995.62
771	1995	1994.9
773	1992	1995.52
776	1991	1996.26
778	1995	1995.42
779	1987	1995.32
781	1988	1994.4
782	1991	1995.58
783	1992	1997.85
784	1993	1996.69
786	1993	1995.23
788	1992	1993.66
790	1985	1993.52
793	1987	1995.87
794	1989	1995.72
796	1968	1995.83
799	1967	1996.42
800	1991	1990.93
801	1983	1988.76
808	1982	1990.2
810	1988	1994.16
811	1988	1984.87
813	1997	1990.54
814	1989	1996.16
815	1987	1991.84
816	1988	1993.29
817	1993	1993.2
818	1984	1994.53
819	1994	1998.12
821	1992	1988.66
822	1992	1990.93
823	1986	1992.28
824	1976	1990.68
825	1989	1993.12
826	1986	1987.63
827	1993	1994.98
829	1992	1992.18
831	1988	1992.88
832	1995	1991.06
833	1993	1995.21
834	1991	1992.28
835	1994	1996.41
836	1976	1995.86
837	1991	1991.93
838	1995	1996.34
839	1994	1997.41
840	1975	1994.09
841	1975	1993.36
842	1976	1998.14
843	1975	1997.49
844	1990	1988.9
845	1991	1994.14
847	1961	1985.91
857	1992	1991.9
858	1992	1995.19
859	1995	1995.4
862	1992	1998.01
863	1998	1997.6
864	1993	1993.02
865	1988	1996.07
866	1976	1987.75
867	1968	1996.98
868	1995	1997.43
869	1989	1993.89
871	1992	1990.59
873	1981	1989.97
874	1994	1996.28
875	1977	1990.9
881	1995	1997.21
885	1982	1995.52
886	1993	1995.56
887	1992	1998.14
889	1995	1996.81
890	1990	1994.69
891	1989	1993.88
892	1976	1996.37
894	1992	1993.54
896	1992	1994.54
898	1991	1997.35
899	1994	1997.06
900	1996	1995.62
901	1996	1997.98
902	1988	1995.67
904	1995	1997.26
905	1998	1997.18
908	1992	1990.37
909	1986	1996.83
910	1986	1994.12
911	1986	1995.63
912	1986	1994.34
913	1986	1994.9
914	1986	1993.29
915	1984	1988.25
916	1985	1988.61
917	1986	1993.12
919	1986	1989.53
920	1984	1993.27
921	1986	1994.16
922	1994	1994.9
923	1985	1994.29
924	1987	1992.19
925	1983	1994.24
929	1988	1990.08
930	1988	1993.65
932	1994	1992.73
939	1987	1993.81
940	1985	1996.08
941	1989	1994.36
942	1993	1993.61
943	1982	1995.35
944	1993	1994.97
945	1988	1993.3
946	1997	1992.86
947	1988	1994.17
949	1974	1990.72
950	1992	1988.49
951	1988	1992.45
952	1990	1995.07
954	1997	1998.24
955	1996	1996.12
956	1997	1997.39
957	1997	1992.29
958	1985	1993.18
959	1992	1997.15
960	1988	1987.84
961	1990	1993.95
962	1987	1991.69
963	1990	1991.21
965	1987	1997.66
966	1989	1989.78
967	1985	1988.79
968	1993	1987.76
969	1992	1994.6
970	1990	1997.26
972	1982	1979.78
973	1983	1989.17
974	1992	1989.49
975	1990	1984.72
978	1975	1990.3
987	1992	1994.83
988	1996	1996.05
990	1993	1996.66
993	1991	1996.92
994	1991	1996.19
995	1990	1999.05
996	1993	1995.24
997	1988	1993.74
999	1964	1990.65
1000	1990	1992.78
1001	1989	1994.05
1003	1991	1993
1004	1991	1993.18
1005	1994	1994.79
1006	1991	1995.63
1007	1991	1994.02
1008	1991	1993.72
1009	1991	1992.93
1010	1991	1995.06
1012	1991	1993.45
1013	1991	1997.48
1014	1994	1996.34
1015	1994	1991.7
1017	1990	1992.74
1019	1987	1991.39
1020	1975	1994.95
1021	1992	1993.01
1022	1988	1996.82
1024	1993	1996.11
1027	1994	1997.63
1028	1995	1994.19
1029	1993	2000
1030	1994	1999.28
1032	1995	1997.96
1033	1993	1997.68
1036	1994	1993.1
1038	1987	1995.19
1040	1996	1999.23
1041	1974	1995.71
1043	1991	1990.78
1044	1995	1996.31
1045	1994	1994.57
1046	1995	1997.93
1047	1994	1997.09
1048	1987	1990.89
1051	1990	1993.31
1052	1991	1994.5
1053	1991	1996.64
1054	1991	1996.95
1056	1980	1987.5
1058	1991	1998.46
1059	1987	1995.45
1063	1993	1995.94
1066	1989	1977.76
1068	1994	1997.01
1069	1993	1996.04
1071	1986	1993.78
1075	1992	1988.08
1080	1989	1997.25
1087	1989	1995.14
1088	1990	1990.53
1089	1991	1997.62
1101	1991	1993.7
1102	1998	1997.18
1103	1986	1997.85
1104	1987	1995.86
1105	1993	1995.77
1107	1992	1993.8
1111	1996	1995.3
1112	1994	1995.68
1113	1986	1989.73
1114	1985	1989.85
1116	1990	1987.03
1118	1994	1990.14
1119	1978	1996.99
1120	1998	1994.43
1121	1990	1996.43
1122	1992	1997.12
1123	1990	1995.57
1128	1987	1994.7
1129	1987	1994.09
1131	1987	1994.08
1132	1987	1994
1133	1988	1995.58
1134	1981	1994.52
1136	1990	1994.36
1137	1990	1995.33
1138	1991	1998.72
1140	1977	1995.89
1141	1990	1993.61
1142	1992	1997.11
1143	1990	1996.09
1144	1989	1994.34
1145	1991	1993.34
1146	1985	1995.31
1147	1993	1995.61
1149	1998	1996.42
1152	1975	1985.86
1154	1995	1996.59
1155	1996	1993.96
1158	1982	1987.22
1160	1989	1991.88
1161	1995	1997.91
1164	1990	1995.89
1173	1991	1987.9
1174	1991	1995.51
1175	1989	1992.03
1176	1996	1995.24
1178	1976	1991.01
1180	1985	1997.41
1181	1995	1997.04
1182	1995	1995.49
1183	1994	1995.72
1184	1993	1995.47
1185	1994	1995.8
1186	1995	1991.37
1187	1994	1996.48
1188	1994	1995.9
1192	1992	1987.97
1193	1992	1996.24
1195	1991	1995.09
1196	1994	1995.03
1198	1994	1995.84
1200	1993	1990.27
1203	1977	1996.87
1207	1995	1996.29
1208	1984	1984.27
1209	1994	1993.22
1211	1985	1994.75
1212	1975	1994.97
1213	1984	1990.79
1215	1990	1995.84
1230	1988	1991.91
1232	1995	1997.8
1233	1995	1993.93
1236	1988	1989.54
1237	1996	1997.19
1240	1996	1995.57
1241	1996	1994.72
1244	1995	1994.59
1258	1991	1997.69
1259	1992	1996.63
1260	1994	1995.51
1261	1994	1996.36
1262	2001	1997.79
1263	1996	1993.69
1264	1988	1990.91
1265	1994	1990.83
1266	1995	1990.25
1267	1984	1993.9
1270	1990	1997.56
1271	1991	1995.46
1272	1994	1992.78
1277	1970	1976.59
1278	1970	1978.72
1280	1965	1984.38
1282	1980	1980.17
1284	1980	1982.96
1285	1980	1986.27
1286	1980	1988.72
1287	1980	1983.13
1288	1980	1986.18
1289	1981	1984.94
1290	1985	1980.81
1291	1983	1989.45
1292	1983	1986.45
1293	1987	1989.13
1295	1991	1993.24
1296	1991	1990.16
1297	1987	1994.79
1298	1987	1990.33
1299	1987	1988.34
1301	1988	1989.96
1302	1989	1989.77
1303	1987	1992.22
1305	1987	1994.86
1306	1992	1992.5
1307	1992	1988.06
1314	1992	1990.51
1315	1991	1993.41
1316	1996	1991.27
1317	1994	1995.55
1318	1997	1997.69
1326	1991	1992.39
1329	1988	1991.88
1339	1992	1993.55
1340	1989	1990.14
1345	1988	1987.93
1346	1989	1990.03
1351	1988	1991.24
1352	1994	1998.11
1353	1996	1996.2
1355	1998	1997.65
1356	1977	1981.83
1357	1986	1985.4
1358	1989	1988.39
1359	1987	1992.64
1361	1977	1982.84
1362	1996	1992.85
1363	1982	1991.49
1366	1994	1991.63
1369	1988	1994.95
1370	1988	1991.19
1371	1993	1996.15
1373	1980	1981.23
1374	1995	1992.46
1376	1990	1997.21
1378	1981	1993.73
1379	1990	1996.74
1380	1976	1994.15
1381	1987	1994.5
1382	1991	1993.67
1384	1990	1994.04
1385	1988	1994.13
1386	1977	1996.13
1387	1990	1994.92
1388	1993	1995.2
1389	1996	1996.15
1390	1992	1994.2
1392	1983	1995.62
1393	1954	1993.2
1394	1993	1994.06
1395	1993	1996.19
1397	1994	1993.8
1398	1990	1995.64
1399	1993	1993.74
1400	1996	1994.82
1401	1977	1988.32
1404	1989	1994.33
1406	1994	1997.37
1407	1996	1996.05
1411	1986	1995.81
1412	1983	1997.06
1413	1976	1997.86
1414	1995	1996.84
1415	1987	1995.41
1417	1989	1998.04
1418	1985	1996.84
1419	1985	1995.13
1420	1985	1995.37
1421	1985	1994.44
1429	1993	1989.03
1431	1978	1992.88
1432	1976	1992.8
1434	1994	1993.18
1435	1985	1994.32
1436	1985	1990.74
1437	1985	1996.23
1439	1989	1992.76
1440	1986	1994.58
1444	1987	1992.18
1445	1991	1991.27
1446	1994	1992.75
1447	1984	1996.14
1448	1980	1993.68
1452	1992	1994.41
1453	1995	1992.49
1455	1996	1994.44
1459	1985	1994.91
1460	1989	1992.77
1462	1987	1990.74
1463	1992	1996.69
1464	1996	1993.42
1466	1995	1997.46
1468	1998	1995.65
1469	1986	1989.5
1470	1982	1991.71
1471	1982	1987.84
1473	1988	1991.7
1474	1988	1993.81
1476	1984	1993.31
1477	1992	1994.4
1478	1992	1996.18
1479	1992	1994.88
1482	1995	1995.08
1486	1989	1990.99
1487	1993	1993.24
1488	1995	1995.39
1489	1995	2000.4
1490	1991	1988.57
1491	1992	1993.45
1493	1988	1992.9
1495	1991	1989.13
1497	1982	1996.33
1499	1993	1991.81
1500	1994	1994.53
1501	1996	1996.5
1503	1988	1990.49
1506	1993	1986.02
1509	1976	1985.04
1510	1977	1992.29
1511	1982	1989.34
1512	1982	1990.12
1513	1994	1994.59
1519	1994	1995.66
1520	1991	1989.43
1521	1997	1990.86
1522	1998	1982.76
1523	1992	1994.3
1524	1994	1996.82
1525	1997	1994.26
1528	1971	1988.44
1534	1982	1997.31
1535	1987	1991.93
1536	1986	1990.71
1537	1981	1993.35
1539	1995	1994.01
1543	1980	1994.44
1544	1985	1992.06
1549	1990	1994.37
1553	1995	1993.91
1555	1988	1988.54
1558	1987	1985.89
1559	1986	1981.31
1562	1991	1992.64
1565	1988	1992.99
1572	1990	1995.43
1573	1996	1995.58
1577	1989	1991.38
1580	1989	1997.4
1581	1981	1996.61
1582	1999	1993.85
1583	1986	1994.25
1584	1978	1991.37
1585	1985	1998.37
1586	1982	1989.99
1588	1986	1997.98
1589	1969	1990.69
1591	1993	1998.02
1592	1996	1995.92
1593	1991	1992.87
1594	1990	1998.35
1595	1994	1995.38
1601	1993	1992.4
1603	1993	1996
1604	1982	1993.6
1605	1992	1993.22
1606	1990	1992.83
1607	1993	1996.9
1608	1994	1997.18
1609	1996	1999.03
1610	1987	1994.2
1611	1976	1996.85
1612	1995	1994.66
1615	1989	1992.54
1616	1994	1995.99
1618	1996	1997.46
1621	1985	1995.42
1627	1993	1995.71
1628	1992	1998.32
1629	1981	1996.08
1630	1990	1997.78
1632	1994	1993.95
1633	1983	1995.29
1634	1986	1982.72
1635	1987	1995.94
1638	1992	1997.08
1639	1991	1995.03
1641	1997	1996.19
1642	1988	1990.25
1644	1989	1994.65
1647	1991	1993.07
1649	1990	1995.43
1652	1992	1992.35
1654	1997	1991.74
1657	2000	1997.75
1659	1994	1994.98
1660	1992	1990.98
1662	1996	1997.37
1665	1994	1992.01
1666	1981	1989.91
1670	1992	1990.35
1672	1995	1987.88
1674	1986	1978.81
1675	1980	1994.38
1676	1994	1997.46
1677	1997	1997.87
1687	1995	1997.67
1690	1993	1992.61
1716	1996	1996.33
1717	1995	1994.13
1718	1974	1985.87
1725	1994	1992.85
1727	1972	1989.94
1728	1988	1990.74
1730	1993	1996.42
1733	1992	1992.63
1734	1992	1998.13
1737	1981	1992.68
1738	1981	1989.62
1739	1972	1995.39
1740	1995	1996.87
1741	1996	1994.99
1742	1995	1994.56
1743	1986	1992.31
1745	1994	1994.75
1746	1992	1993.4
1747	1995	1995.29
1748	1996	1997.44
1749	1994	1995.03
1750	1994	1997.22
1756	1986	1994.79
1757	1985	1994.93
1758	1993	1995.78
1759	1990	1991.7
1760	1991	1997.38
1761	1998	1998.69
1762	1992	1997.75
1767	1983	1996.21
1770	1996	1996.95
1773	1988	1995.93
1774	1993	1994.74
1777	1980	1993.3
1778	1993	1989.38
1781	1994	1995.86
1783	1995	1994.74
1785	1995	1989.47
1786	1988	1993.33
1787	1998	1999.01
1788	1995	1996.99
1789	1999	1996.88
1791	1984	1996.36
1794	1996	1991.83
1795	1997	1996.3
1796	1994	1996.49
1800	1982	1997.12
1801	1996	1996.76
1802	1993	1997.09
1803	1990	1993.66
1805	1993	1991.67
1806	1988	1993.68
1807	1985	1992.24
1808	1994	1990.15
1809	1992	1989.63
1810	1992	1996.36
1811	1993	1994.83
1812	1990	1994.73
1813	1988	1994.02
1814	1988	1996.52
1815	1988	1998.83
1816	1991	1995.9
1819	1994	1994.24
1820	1998	1996.08
1822	1993	1995.36
1823	1991	1996.45
1824	1990	1994.58
1825	1991	1995.99
1826	1998	1994.09
1827	1995	1992.39
1828	1991	1996.72
1829	1991	1991.95
1830	1991	1996.65
1831	1996	1991.97
1832	1990	1989.15
1833	1996	1998.14
1836	1991	1997.91
1837	1994	1996.27
1838	1994	1998.12
1839	1987	1993.53
1840	1995	1995.08
1841	1977	1995.57
1842	1996	1994.8
1843	1992	1988.82
1844	1993	1994.74
1845	1992	1994.66
1846	1995	1995.57
1847	1994	1995.87
1848	1994	1991.75
1849	1996	1996.35
1852	1997	1996.37
1854	1975	1996.33
1856	1996	1996.53
1857	1996	1994.72
1859	1993	1995.15
1861	1993	1994.61
1869	1992	1996.44
1870	1993	1995.58
1871	1993	1996.59
1874	1994	1994.26
1875	1994	1998.26
1876	1994	1997.45
1877	1990	1996.24
1879	1993	1995.72
1880	1993	1992.28
1889	1994	1992.98
1890	1981	1991.2
1891	1995	1987.66
1892	1956	1985.62
1893	1977	1993.13
1894	1993	1996.28
1896	1996	1996.86
1901	1988	1991.25
1902	1996	1995.92
1906	1988	1995.4
1907	1989	1997.49
1908	1989	1997.18
1909	1991	1995.45
1910	1991	1991.72
1936	1988	1988.27
1937	1988	1989.51
1938	1984	1981.96
1939	1981	1995.57
1942	1990	1992.61
1943	1996	1995.78
1944	1994	1996.5
1945	1995	1997.43
1946	1995	1995.49
1947	1994	1995.15
1948	1994	1996.08
1949	1996	1996.19
1950	1977	1996.45
1952	1996	1995.31
1953	1996	1996.1
1954	1998	1995.49
1955	1996	1995.71
1956	1983	1992.01
1958	1985	1988.61
1959	1988	1995.09
1960	1991	1993.24
1962	1988	1991.52
1965	1975	1991.23
1967	1995	1993.8
1968	1975	1990.64
1969	1990	1991.96
1973	1988	1987.52
1975	1984	1993.21
1977	1987	1995.79
1978	1994	1995.17
1979	1994	1995.74
1983	1996	1990.84
1984	1986	1991.54
1990	1975	1994.97
1992	1992	1987.28
1993	1994	1996.27
1994	1996	1992.88
1995	1994	1993.76
1996	1990	1994.5
1997	1992	1994.31
1998	1996	1996.38
2000	1996	1995.27
2001	1998	1997.09
2002	1989	1996.91
2004	1994	1997.1
2005	1992	1998.63
2006	1981	1987.18
2009	1992	1995.91
2010	1993	1994.64
2011	1993	1995.41
2012	1995	1992.11
2013	1996	1994.84
2014	1996	1991.73
2016	1992	1996.46
2017	1992	1992.33
2018	1992	1995.18
2019	1989	1995.77
2020	1989	1996.75
2021	1995	1998.81
2022	1988	1991.83
2027	1989	1984.31
2028	1990	1996.7
2030	1996	1995.12
2034	1996	1992.14
2035	1981	1995.06
2036	1997	1995.37
2037	1996	1993.09
2038	1988	1992.96
2040	1991	1990.34
2041	1987	1994.95
2042	1992	1993.39
2043	1994	1993.59
2044	1994	1993.94
2045	1995	1992.66
2046	1991	1995.14
2047	1993	1993.86
2048	1991	1992.64
2049	1993	1992.68
2050	1994	1993.41
2052	1985	1981.53
2054	1992	1996.19
2056	1984	1995.32
2057	1981	1994.77
2058	1988	1990.3
2059	1976	1995.39
2060	1994	1994.96
2063	1988	1997.12
2064	1985	1993.33
2065	1989	1992.94
2066	1993	1995.2
2067	1984	1996.92
2068	1988	1996.1
2069	1997	1993.27
2070	1996	1998
2071	1988	1995.6
2072	1993	1999.47
2073	1990	1996.6
2074	1990	1997.64
2077	1995	1995.86
2078	1987	1994.42
2079	1996	1992.44
2081	1998	1994.32
2091	1985	1992.36
2098	1975	1990.87
2099	1986	1995.42
2100	1993	1999.9
2101	1988	1996
2104	1996	1995.37
2107	1992	1991.71
2108	1988	1988.95
2109	1991	1990.31
2110	1994	1992.76
2113	1985	1990.74
2115	1992	1997.77
2116	1992	1997.32
2117	1994	1996.81
2118	1992	1995.41
2119	1994	1995.47
2120	1989	1996.01
2122	1990	1996.72
2123	1990	1991.6
2124	1990	1989.94
2125	1996	1997.05
2128	1991	1995.74
2130	1975	1991.42
2131	1991	1994.91
2132	1994	1993.92
2134	1997	1999.44
2135	1996	1999.26
2137	1998	1995.59
2138	1990	1997.57
2139	1996	1997.37
2140	1997	1995.56
2145	1995	1995.73
2146	1996	1995.25
2147	1962	1981.74
2149	1991	1995.73
2150	1994	1995.9
2151	1991	1996.24
2152	1985	1994
2153	1981	1988.58
2155	1986	1991.64
2157	1979	1995.22
2158	1977	1990.95
2159	1983	1991.54
2160	1979	1991.28
2161	1974	1990.44
2162	1974	1991.28
2165	1985	1992.94
2166	1997	1998.1
2168	1985	1976.59
2170	1988	1988.71
2172	1994	1995.88
2173	1996	1994.43
2175	1995	1998.16
2176	1992	1999.04
2177	1995	1997.48
2178	1995	1998.25
2180	1980	1986.55
2181	1984	1993.23
2182	1992	1992.54
2185	1991	1994.2
2186	1995	1992.44
2187	1996	1997.39
2188	1994	1999.59
2189	1997	1998.35
2191	1994	1995.47
2192	1989	1988.7
2193	1997	1993.99
2194	1975	1988.53
2195	1995	1993.18
2196	1998	1994.75
2197	1992	1989.62
2199	1993	1993.47
2200	1986	1991.03
2202	1995	1989.46
2203	1988	1985.26
2204	1990	1991.15
2205	1988	1994.05
2206	1988	1998.34
2207	1990	1990.76
2208	1986	1997.39
2213	1988	1992.53
2217	1994	1989.91
2218	1993	1998.61
2219	1993	1987.8
2220	1995	1993.22
2224	1989	1985.86
2232	1988	1996.54
2235	1975	1996.42
2237	1992	1993.79
2239	1994	1994.33
2241	1987	1997.4
2242	1981	1994.55
2243	1968	1976.75
2244	1972	1973.39
2245	1993	1997.12
2246	1986	1998.04
2248	1986	1996.2
2249	1987	1994.69
2250	1988	1997.46
2251	1989	1996.82
2253	1995	1992.34
2254	1990	1997.36
2255	1996	1995.76
2256	1996	1996.99
2257	1994	1996.44
2259	1996	1997.39
2260	1989	1992.62
2262	1995	1997.55
2263	1990	1993.53
2264	1990	1993.4
2266	1972	1974.97
2268	1985	1988.89
2271	1976	1991.59
2273	1994	1983.6
2275	1996	1994.39
2281	1994	1997.35
2286	1991	1992.52
2288	1990	1992.15
2289	1993	1992.45
2294	1994	1992.93
2299	1993	1995.42
2300	1994	1994.88
2302	1997	1997.84
2305	1994	1995.88
2307	1997	1997.22
2308	1993	1995.85
2313	1991	1992.31
2314	1993	1989.63
2315	1994	1999.44
2316	1981	1984.71
2317	1993	1992.17
2318	1993	1988.63
2319	1991	1992.06
2321	1987	1992.44
2322	1991	1995.97
2323	1993	1995.15
2324	1992	1993.67
2326	1991	1996.23
2328	1970	1987.08
2329	1992	1995.17
2330	1994	1991.52
2331	1993	1992.41
2332	1982	1995.79
2334	1992	1996.53
2335	1979	1981.47
2339	1990	1995.71
2346	1993	1993.72
2350	1985	1992.58
2353	1983	1988.08
2354	1990	1989.63
2355	1990	1994.42
2356	1980	1994.37
2357	1982	1991.43
2358	1992	1996.29
2359	1992	1995.09
2395	1995	1995.47
2475	1994	1994.96
2487	1996	1995.11
2488	1974	1994.42
2492	1991	1998.06
2494	1993	1994.84
2495	1978	1987.53
2515	1996	2000.54
2516	1994	1996.68
2517	1984	1992.96
2519	1984	1994.58
2520	1966	1995.08
2521	1990	1985.72
2523	1981	1998.09
2524	1991	1995.55
2525	1990	1994.75
2526	1987	1996.7
2528	1992	1995.74
2529	1994	1996.95
2530	1987	1995.64
2531	1993	1994.41
2534	1975	1991.36
2537	1984	1995.33
2538	1976	1994.08
2539	1968	1989.3
2548	1970	1993.21
2549	1996	1997.22
2550	1994	1993.18
2554	1988	1993.15
2556	1989	1992.18
2557	1994	1995.64
2558	1992	1993.51
2559	1994	1996.8
2560	1989	1993.85
2561	1992	1993.21
2562	1991	1995.57
2563	1990	1993.99
2565	1992	1997.45
2566	1989	1993.72
2567	1994	1995.53
2569	1991	1995.3
2571	1990	1995.02
2572	1991	1996.84
2580	1997	1996.21
2581	1980	1995.4
2582	1979	1991.31
2583	1992	1995.49
2584	1981	1997.01
2585	1992	1996.44
2587	1988	1996.48
2588	1974	1991.56
2589	1995	1994.33
2590	1995	1993.07
2591	1996	1996.44
2592	1973	1994.44
2593	1995	1989.51
2595	1980	1996.56
2596	1988	1994.21
2615	1992	1992.99
2617	1994	1990.46
2618	1984	1990.61
2619	1992	1995.05
2620	1975	1996.16
2621	1993	1994.18
2623	1989	1992.54
2624	1991	1991.84
2625	1991	1993.85
2626	1988	1996.31
2628	1986	1984.96
2629	1981	1990.4
2631	1998	1996.71
2632	1983	1994.01
2633	1991	1993.39
2634	1991	1993.66
2635	1994	1995.71
2636	1993	1997.74
2637	1993	1995.59
2638	1977	1973.69
2639	1986	1995.01
2641	1972	1992.4
2642	1975	1994.86
2644	1992	1995.69
2645	1991	1995.65
2646	1994	1995.09
2648	1995	1993.9
2649	1996	1997.35
2650	1992	1997.62
2660	1995	1994.21
2664	1990	1990
2665	1994	1989.31
2668	1993	1995.66
2669	1994	1995.7
2670	1989	1990.57
2671	1983	1998.49
2672	1993	1996.17
2673	1991	1990.09
2674	1994	1995.38
2675	1997	1995.03
2676	1994	1995.98
2677	1986	1996.15
2683	1970	1995.89
2686	1993	1997
2687	1982	1995.21
2689	1980	1993.78
2690	1987	1991
2692	1992	1995.8
2693	1977	1994.69
2694	1972	1992.33
2695	1984	1996.44
2696	1993	1997.95
2700	1981	1996.45
2701	1990	1994.61
2705	1975	1991.55
2706	1991	1993.83
2707	1994	1994.41
2709	1998	1995.74
2710	1985	1994.41
2712	1994	1999.13
2717	1979	1991.29
2719	1994	1992.27
2720	1968	1992.2
2729	1972	1993.6
2730	1994	1994.17
2731	1980	1996.43
2733	1994	1996.25
2734	1990	1993.6
2735	1987	1997.64
2737	1988	1997.01
2739	1975	1990.59
2740	1993	1996.36
2741	1990	1995.21
2742	1990	1995.82
2743	1995	1995.71
2744	1983	1995.23
2747	1990	1991.2
2752	1985	1983.58
2760	1979	1995.7
2762	1996	1992.29
2764	1991	1995.83
2765	1996	1997.23
2766	1979	1996.31
2767	1991	1992.94
2768	1993	1994.72
2769	1991	1991.86
2770	1986	1993.98
2771	1987	1989.25
2774	1993	1995.91
2775	1988	1992.2
2778	1986	1984.86
2779	1988	1991.82
2780	1987	1995.42
2782	1986	1991.04
2783	1987	1990.57
2784	1990	1996.27
2785	1996	1997.41
2786	1995	1998.01
2788	1994	1999.58
2791	1995	1996.84
2793	1996	1996.26
2794	1994	1995.69
2796	1982	1995.22
2797	1992	1996.66
2798	1992	2000.09
2799	1987	1991.8
2800	1996	1997.77
2801	1993	1995.46
2803	1992	1995.71
2804	1993	1995.65
2805	1979	1985.96
2806	1970	1988.66
2810	1992	1989.22
2811	1983	1994.34
2812	1985	1998.15
2813	1990	1988.49
2815	1987	1994.43
2817	1990	1995.52
2819	1974	1989.14
2820	1975	1995.47
2821	1980	1983.75
2822	1989	1996.95
2823	1996	1993.15
2824	1993	1993.07
2825	1994	1998.48
2826	1994	1997.26
2827	1994	1997.22
2828	1995	1994.54
2829	1993	1996.1
2831	1995	1993.38
2832	1988	1994.31
2833	1988	1994.73
2838	1996	1996.82
2840	1988	1994.8
2845	1997	1996.33
2846	1996	1995.93
2847	1996	1995.1
2848	1997	1995.23
2849	1993	1996.69
2853	1997	1998.05
2854	1998	1997.21
2857	1996	1996.54
2861	1997	1995.87
2862	1997	1994.62
2863	1996	1997.3
2864	1997	1997.41
2868	1992	1998.33
2869	1993	1994.72
2870	1993	1995.51
2872	1993	1993.88
2873	1994	1994.66
2874	1996	1996.41
2876	1987	1988.97
2877	1990	1987.04
2878	1987	1972.99
2879	1994	1986.6
2880	1992	1997.17
2882	1998	1994.87
2886	1992	1996.97
2887	1992	1997.01
2888	1996	1997.28
2889	1994	1995.77
2890	1991	1993.8
2891	1990	1992.14
2893	1992	1993.44
2894	1992	1995.69
2895	1993	1995.49
2896	1990	1991.16
2897	1993	1995.48
2898	1993	1993.79
2899	1993	1992.99
2900	1994	1994.29
2901	1992	1995.12
2902	1992	1991.39
2905	1992	1995.99
2906	1995	1996.31
2908	1975	1995.54
2909	1991	1995.81
2912	1995	1994.42
2913	1996	1993.91
2914	1995	1993.85
2917	1996	1993.34
2918	1996	1995.35
2922	1984	1997.54
2923	1988	1989.14
2925	1991	1996.87
2926	1994	1994.46
2928	1997	1998.43
2931	1993	1994.65
2932	1975	1995.76
2935	1988	1994.48
2936	1976	1991.43
2937	1979	1993.38
2941	1998	1998
2948	1988	1994.99
2949	1993	1997.44
2950	1985	1988.28
2954	1997	1993.31
2957	1988	1995.02
2958	1988	1997.19
2959	1988	1994.87
2960	1987	1996.56
2961	1987	1996.5
2962	1988	1996.25
2963	1985	1995.82
2965	1988	1995.33
2967	1988	1997.18
2968	1988	1996.66
2975	1992	1995.56
2977	1991	1997.71
2978	1994	1997.28
2979	1992	1997.94
2980	1992	1995.07
2981	1994	1995.04
2982	1992	1995.24
2983	1991	1994.57
2984	1991	1995.87
2986	1995	1998.13
2987	1978	1990.62
2990	1977	1992.26
2992	1989	1996.09
2993	1975	1993.25
2995	1982	1994.24
2997	1980	1994.38
2998	1992	1996.24
2999	1990	1993.49
3000	1992	1996.26
3001	1986	1995.54
3002	1976	1991.56
3003	1988	1995.67
3004	1993	1992.91
3005	1974	1991.56
3009	1984	1991.25
3013	1997	1996.44
3024	1989	1996.13
3026	1991	1988.81
3028	1996	1989.16
3029	1975	1992.7
3030	1992	1988.64
3032	1992	1990.3
3033	1976	1990.81
3034	1991	1995.66
3035	1985	1993.65
3036	1986	1995.65
3037	1996	1994.73
3038	1997	1994.98
3042	1986	1991.61
3043	1961	1983.59
3045	1961	1991.13
3049	1988	1997.52
3052	1993	1996
3053	1985	1983.39
3054	1991	1993.37
3059	1989	1991.26
3060	1998	1992.85
3062	1998	1996.63
3064	1993	1996.16
3065	1994	1993.48
3066	1996	1993.97
3067	1990	1987.79
3068	1994	1989.66
3069	1987	1988.55
3070	1996	1995.55
3071	1991	1992.83
3073	1975	1992.28
3074	1975	1990.29
3075	1982	1983.53
3077	1977	1996.71
3081	1993	1990.24
3082	1988	1991.1
3083	1992	1994.16
3084	1992	1996.52
3087	1992	1994.3
3091	1992	1995.03
3092	1975	1997.14
3093	1990	1993.49
3096	1989	1996.99
3099	1993	1993.35
3101	1975	1995.55
3104	1988	1996.38
3108	1986	1993.23
3109	1986	1992
3111	1985	1994.02
3112	1985	1994.89
3115	1983	1990.66
3117	1982	1988.05
3118	1983	1993.03
3122	1982	1985.6
3131	1992	1995.83
3133	1987	1986.5
3134	1989	1991.37
3135	1987	1994.27
3141	1982	1997.04
3142	1991	1994.73
3145	1980	1992.43
3148	1976	1992.38
3150	1985	1992.21
3151	1985	1988.84
3155	1990	1993.29
3156	1984	1994.39
3157	1986	1990.73
3158	1994	1985.81
3161	1992	1997.48
3162	1988	1992.75
3163	1992	1994.88
3164	1989	1989.37
3166	1992	1999.86
3167	1994	1996.67
3171	1993	1993.5
3172	1991	1993.39
3174	1996	1996.96
3175	1996	1996
3176	1994	1992.73
3177	1995	1997.75
3181	1986	1987.31
3182	1991	1992.3
3184	1986	1993.48
3185	1992	1991.68
3187	1992	1988.37
3188	1993	1994
3189	1992	1991.45
3191	1989	1991.12
3192	1990	1991.33
3195	1991	1995.63
3196	1996	1997.18
3198	1995	1996.74
3199	1996	1996.65
3200	1996	1994.9
3202	1989	1993.24
3203	1989	1994.84
3204	1989	1995.13
3206	1989	1992.86
3207	1989	1994.52
3208	1992	1993.79
3211	1975	1995.29
3212	1988	1996.87
3213	1989	1995.75
3214	1989	1996.37
3215	1984	1993.82
3216	1984	1994.37
3217	1987	1993.37
3218	1989	1993.99
3219	1989	1994.4
3223	1986	1993.1
3224	1986	1995.77
3225	1986	1996.17
3226	1986	1995.6
3227	1986	1994.88
3228	1989	1995.45
3229	1986	1996.82
3234	1989	1995.78
3235	1989	1994.9
3236	1989	1993.77
3237	1989	1995.05
3238	1989	1997.5
3239	1989	1996.23
3241	1993	1993.31
3242	1993	1981.1
3248	1990	1990.33
3249	1988	1992.21
3250	1985	1978.35
3251	1978	1991.69
3257	1995	1996.26
3263	1971	1975.07
3265	1982	1994.39
3267	1994	1995.11
3268	1995	1997.41
3269	1987	1997.09
3270	1989	1995.63
3273	1972	1978.03
3274	1991	1993.13
3276	1971	1991.84
3280	1994	1996.29
3281	1998	1995.72
3290	1991	1988.53
3291	1987	1996.14
3292	1972	1998.31
3293	1977	1999.47
3294	1993	1992.99
3295	1989	1987.53
3297	1991	1994.63
3298	1991	1996.83
3300	1992	1996.33
3301	1993	1991.4
3305	1985	1995.93
3308	1992	1991.82
3309	1986	1988.32
3312	1987	1979.52
3313	1992	1989.61
3315	1986	1988.52
3320	1988	1987.55
3321	1997	1994.31
3338	1998	1998.06
3340	1995	1995.1
3344	1992	1997.13
3351	1988	1993
3355	1988	1999.28
3357	1994	1998.09
3358	1991	1998.51
3359	1994	1994.77
3361	1988	1996.38
3362	1995	1998.78
3363	1993	1997.69
3364	1998	1997.34
3371	1989	1990.01
3375	1986	1998.25
3376	1991	1991.13
3381	1987	1992.88
3382	1993	1996.87
3383	1985	1989.75
3384	1989	1991.77
3385	1992	1994.6
3386	1984	1994.6
3394	1992	1992.53
3397	1993	1994.77
3399	1992	1995.44
3400	1995	1997.89
3416	1978	1994.85
3417	1968	1986.85
3418	1976	1985.89
3419	1994	1991.28
3420	1999	1993.43
3422	1994	1993.25
3425	1965	1997.28
3426	1987	1984.12
3428	1992	1993
3430	1994	1995.78
3433	1986	1996.07
3434	1983	1997.51
3437	1997	1996.01
3443	1985	1997.53
3454	1990	1995.4
3455	1994	1995.13
3456	1980	1993.89
3459	1987	1992.97
3460	1988	1993.39
3467	1985	1999.22
3475	1989	1995.13
3476	1997	1996.61
3479	1972	1993.36
3480	1986	1994.2
3481	1978	1990.04
3482	1987	1992.98
3483	1989	1995.85
3484	1988	1984.85
3485	1989	1990.23
3486	1988	1987.32
3487	1990	1985.19
3488	1975	1991.02
3489	1989	1994.75
3490	1993	1987.59
3491	1994	1988.84
3508	1991	1997.9
3516	1989	1994.56
3543	1986	1998.59
3547	1994	1995.59
3549	1994	1993.76
3551	1996	1995.94
3552	1984	1997.29
3553	1984	1991.91
3556	1995	1991.78
3557	1990	1987.83
3558	1983	1992.9
3559	1984	1995.52
3560	1985	1992.1
3561	1988	1989.47
3562	1986	1997.2
3565	1975	1994.63
3566	1990	1994.17
3567	1986	1997.76
3568	1991	1996.18
3569	1975	1992.2
3570	1988	1996.23
3572	1989	1992.62
3574	1989	1995.23
3575	1990	1992.55
3577	1988	1994.01
3578	1989	1996.14
3579	1988	1993.44
3586	1975	1992.93
3587	1993	1991.8
3588	1993	1994.38
3589	1990	1996.99
3592	1976	1995.05
3593	1990	1997.18
3595	1993	1996.32
3596	1992	1997.54
3597	1995	1994.05
3601	1993	1995.19
3603	1984	1995.79
3604	1989	1996.35
3605	1993	1995.16
3606	1991	1994.35
3607	1988	1996.75
3608	1994	1991.82
3609	1992	1992.48
3611	1996	1992.82
3612	1980	1993.04
3613	1996	1993.55
3614	1988	1993.09
3615	1988	1989.36
3617	1996	1997.54
3619	1991	1996.6
3620	1988	1995.62
3621	1996	1997.59
3622	1996	1998.19
3623	1986	1998.47
3624	1986	1993.69
3625	1986	1995.54
3626	1991	1992.97
3627	1985	1994.1
3628	1993	1995.76
3630	1959	1990.54
3631	1995	1996.08
3632	1994	1995.31
3633	1989	1996.78
3636	1968	1994.79
3638	1997	1993.89
3640	1993	1998.01
3641	1995	1996.4
3643	1976	1994.56
3645	1989	1995.08
3646	1996	1989.97
3651	1993	1995.27
3652	1991	1996.26
3655	1988	1992.42
3656	1997	1996.87
3658	1990	1994.64
3659	1988	1994.35
3660	1989	1994.88
3661	1995	1995.71
3662	1996	1993.11
3663	2001	1994.56
3664	1964	1993.7
3665	1997	1997.5
3667	1991	1996.6
3669	1997	1996.65
3670	1991	1995.72
3671	1994	1995.55
3672	1987	1991.9
3673	1985	1994.34
3674	1986	1993.29
3676	1987	1990.09
3678	1986	1991.57
3679	1991	1993.63
3680	1993	1994.52
3681	1995	1995.62
3682	1987	1995.08
3683	1987	1991.57
3684	1985	1991.19
3685	1986	1991.27
3687	1985	1989.96
3688	1987	1989.09
3691	1989	1992.61
3692	1997	1993.32
3693	1990	1992.69
3695	1990	1994.17
3696	1991	1994.64
3697	1987	1984.27
3698	1987	1980.47
3699	1987	1987.21
3700	1995	1974.48
3702	1993	1994.25
3703	1996	1992.82
3704	1975	1995.6
3705	1996	1994.33
3706	1987	1997.18
3708	1990	1994.55
3709	1990	1995.3
3712	1983	1993.9
3714	1996	1995.56
3716	1975	1993.08
3717	1991	1996.31
3720	1996	1996.48
3725	1988	1993.31
3727	1990	1992.3
3728	1989	1992.09
3732	1991	1993.36
3735	1991	1990.67
3736	1990	1993.64
3737	1989	1994.64
3739	1990	1995.63
3741	1991	1995.07
3743	1998	1996.78
3744	1995	1996.72
3745	1993	1995.5
3746	1992	1994.55
3747	1993	1996.54
3748	1992	1995.95
3749	1991	1995.98
3750	1999	1994.96
3751	1998	1994.62
3752	1996	1993.14
3753	1989	1997.22
3755	1996	1995.89
3756	1994	1995.65
3757	1994	1995.06
3758	1993	1996.42
3759	1993	1994.05
3760	1994	1994.47
3762	1995	1993.88
3764	1995	1993.62
3765	1995	1996.49
3766	1996	1994.97
3767	1995	1994.69
3768	1972	1997.01
3769	1998	1994.43
3772	1997	1993.56
3775	1996	1995.11
3776	1996	1994.87
3778	1993	1995.27
3779	1994	1994.14
3782	1996	1995.59
3783	1997	1994.78
3784	1996	1994.06
3785	1996	1997.36
3786	1991	1995.42
3787	1997	1995.73
3788	1996	1994.48
3790	1994	1996.79
3791	1991	1992.31
3792	1957	1998.49
3795	1985	1992.14
3796	1997	1995.02
3797	1998	1994.38
3798	1994	1994.27
3799	1992	1993.09
3801	1993	1995.75
3805	1996	1994.58
3811	1994	1996.87
3814	1996	1997.36
3815	1987	1992.97
3816	1979	1988.57
3817	1987	1990.62
3818	1978	1993.2
[truncated: 10,949 more rows]

## Sheet: 2D
pubmed_id	initial_report	excess_not_human	pubdate_year
3	TRUE	FALSE	1975
82	TRUE	TRUE	1975
6434	TRUE	TRUE	1976
6493	FALSE	TRUE	1976
9982	TRUE	TRUE	1976
11969	TRUE	FALSE	1976
17398	TRUE	TRUE	1977
18197	FALSE	FALSE	1977
18198	FALSE	FALSE	1977
18469	TRUE	TRUE	1977
19463	FALSE	TRUE	1977
21075	FALSE	FALSE	1977
21608	TRUE	TRUE	1977
33805	FALSE	FALSE	1979
36611	TRUE	FALSE	1979
39940	TRUE	TRUE	1979
42494	TRUE	FALSE	1979
49232	FALSE	FALSE	1975
67897	FALSE	TRUE	1977
68958	FALSE	FALSE	1977
70228	FALSE	TRUE	1977
71212	FALSE	TRUE	1977
72068	FALSE	FALSE	1977
77677	FALSE	FALSE	1978
80265	FALSE	FALSE	1978
81686	TRUE	FALSE	1978
84617	TRUE	TRUE	1978
88735	FALSE	FALSE	1979
89876	TRUE	FALSE	1979
89900	FALSE	FALSE	1979
90087	TRUE	TRUE	1979
92029	FALSE	FALSE	1979
93026	FALSE	TRUE	1979
100103	FALSE	TRUE	1978
102365	FALSE	FALSE	1978
106884	FALSE	FALSE	1979
107164	FALSE	FALSE	1979
107703	TRUE	FALSE	1978
112021	FALSE	FALSE	1979
113060	FALSE	FALSE	1979
113407	FALSE	FALSE	1979
114209	FALSE	FALSE	1979
114507	FALSE	TRUE	1979
118171	FALSE	FALSE	1979
118915	FALSE	FALSE	1979
118920	FALSE	FALSE	1979
122932	FALSE	FALSE	1975
126863	FALSE	FALSE	1975
134998	TRUE	FALSE	1976
142009	FALSE	FALSE	1977
156568	TRUE	FALSE	1979
156693	TRUE	FALSE	1979
158022	FALSE	FALSE	1979
160554	FALSE	TRUE	1979
164450	FALSE	FALSE	1975
164654	FALSE	TRUE	1975
166984	FALSE	FALSE	1975
182062	TRUE	FALSE	1976
185014	TRUE	FALSE	1976
185058	TRUE	TRUE	1975
194244	FALSE	FALSE	1977
195572	TRUE	FALSE	1977
195688	FALSE	TRUE	1977
199233	FALSE	TRUE	1977
201845	FALSE	FALSE	1977
204308	FALSE	FALSE	1978
210174	FALSE	FALSE	1978
210175	FALSE	FALSE	1978
214242	TRUE	TRUE	1978
218624	FALSE	TRUE	1979
218813	FALSE	TRUE	1979
218932	TRUE	TRUE	1979
218942	FALSE	FALSE	1979
220950	FALSE	FALSE	1978
221468	TRUE	FALSE	1979
224930	FALSE	FALSE	1979
225862	TRUE	TRUE	1979
240144	TRUE	TRUE	1975
267922	FALSE	FALSE	1977
270715	FALSE	FALSE	1977
274701	TRUE	FALSE	1978
278975	TRUE	TRUE	1978
279003	FALSE	TRUE	1978
281540	FALSE	FALSE	1979
282632	TRUE	FALSE	1978
286295	FALSE	FALSE	1979
291015	FALSE	FALSE	1979
291037	TRUE	FALSE	1979
291905	TRUE	FALSE	1979
302007	TRUE	TRUE	1977
341373	FALSE	FALSE	1977
373141	TRUE	TRUE	1979
376500	FALSE	TRUE	1979
377496	FALSE	FALSE	1979
381941	FALSE	TRUE	1979
386281	FALSE	FALSE	1979
393607	FALSE	FALSE	1979
402363	FALSE	TRUE	1977
406674	FALSE	TRUE	1977
407927	FALSE	FALSE	1977
407930	TRUE	FALSE	1977
409699	TRUE	TRUE	1977
414747	TRUE	FALSE	1977
418804	FALSE	FALSE	1978
420779	FALSE	FALSE	1979
420800	FALSE	FALSE	1979
422550	TRUE	TRUE	1979
426909	FALSE	FALSE	1979
429360	TRUE	TRUE	1979
429365	FALSE	FALSE	1979
434773	FALSE	FALSE	1979
438154	TRUE	FALSE	1979
438159	FALSE	FALSE	1979
438215	TRUE	FALSE	1979
444675	TRUE	FALSE	1979
457664	FALSE	FALSE	1979
468991	FALSE	FALSE	1979
468996	TRUE	FALSE	1979
478976	FALSE	TRUE	1979
478977	FALSE	FALSE	1979
479131	TRUE	FALSE	1979
479158	FALSE	TRUE	1979
480493	FALSE	FALSE	1979
481597	FALSE	FALSE	1979
492324	TRUE	FALSE	1979
500108	FALSE	FALSE	1979
500690	FALSE	TRUE	1979
501196	TRUE	FALSE	1979
503234	FALSE	FALSE	1979
511162	TRUE	FALSE	1979
518845	FALSE	FALSE	1979
518865	FALSE	FALSE	1979
533715	FALSE	FALSE	1979
557335	TRUE	TRUE	1977
564083	FALSE	TRUE	1977
573217	FALSE	FALSE	1979
574085	FALSE	FALSE	1979
593368	FALSE	FALSE	1977
601757	FALSE	FALSE	1977
618875	FALSE	FALSE	1978
625142	FALSE	FALSE	1978
640856	FALSE	FALSE	1978
648524	FALSE	TRUE	1978
656055	FALSE	FALSE	1978
656444	FALSE	TRUE	1978
659613	FALSE	TRUE	1978
661926	TRUE	TRUE	1978
671542	FALSE	FALSE	1978
680703	TRUE	FALSE	1978
681363	FALSE	FALSE	1978
683332	FALSE	TRUE	1978
687591	FALSE	TRUE	1978
689684	FALSE	FALSE	1978
690134	TRUE	TRUE	1978
701248	TRUE	FALSE	1978
710442	TRUE	TRUE	1978
721609	FALSE	FALSE	1978
728996	FALSE	FALSE	1978
730175	FALSE	FALSE	1978
740406	FALSE	FALSE	1978
743300	FALSE	FALSE	1978
750553	FALSE	FALSE	1978
752472	TRUE	FALSE	1978
752476	FALSE	FALSE	1978
752478	FALSE	FALSE	1978
752479	FALSE	FALSE	1978
752511	FALSE	FALSE	1978
752528	TRUE	FALSE	1978
752543	FALSE	TRUE	1978
762075	FALSE	FALSE	1979
776974	TRUE	TRUE	1976
804002	FALSE	FALSE	1975
808940	FALSE	FALSE	1975
808963	TRUE	FALSE	1975
818073	FALSE	FALSE	1975
821524	FALSE	FALSE	1976
822353	TRUE	TRUE	1976
823150	FALSE	FALSE	1976
838078	TRUE	FALSE	1977
838735	TRUE	TRUE	1977
843082	TRUE	TRUE	1977
852520	TRUE	FALSE	1977
871435	FALSE	FALSE	1977
877561	TRUE	FALSE	1977
879710	FALSE	FALSE	1977
881729	FALSE	FALSE	1977
885546	FALSE	FALSE	1977
890569	FALSE	FALSE	1977
891260	TRUE	FALSE	1977
891553	FALSE	FALSE	1977
893128	FALSE	FALSE	1977
893142	FALSE	FALSE	1977
893407	FALSE	FALSE	1977
910130	FALSE	TRUE	1977
925010	TRUE	TRUE	1977
925136	FALSE	FALSE	1977
931988	FALSE	FALSE	1976
936108	FALSE	FALSE	1976
950237	FALSE	FALSE	1976
955075	FALSE	FALSE	1976
955567	FALSE	FALSE	1976
955981	FALSE	FALSE	1976
975868	TRUE	FALSE	1976
975879	FALSE	FALSE	1976
975882	FALSE	FALSE	1976
986177	FALSE	FALSE	1976
992566	FALSE	FALSE	1976
1054503	TRUE	TRUE	1975
1061086	FALSE	TRUE	1975
1070014	TRUE	TRUE	1976
1088824	FALSE	TRUE	1975
1126929	TRUE	TRUE	1975
1147667	FALSE	FALSE	1975
1150658	FALSE	FALSE	1975
1155453	FALSE	FALSE	1975
1158880	FALSE	FALSE	1975
1182166	FALSE	TRUE	1975
1191546	TRUE	FALSE	1975
1191677	FALSE	FALSE	1975
1192801	FALSE	TRUE	1975
1193541	TRUE	TRUE	1975
1194289	TRUE	TRUE	1975
1195378	FALSE	FALSE	1975
1202089	FALSE	FALSE	1975
1222586	TRUE	FALSE	1975
1225585	FALSE	TRUE	1975
1235910	FALSE	FALSE	1975
1249074	FALSE	FALSE	1976
1252408	FALSE	FALSE	1976
1259755	FALSE	FALSE	1976
1264228	FALSE	TRUE	1976
1278465	TRUE	TRUE	1976
1279195	FALSE	FALSE	1992
1279199	FALSE	FALSE	1992
1279499	FALSE	TRUE	1992
1279671	TRUE	FALSE	1992
1279700	FALSE	FALSE	1992
1279805	FALSE	FALSE	1992
1279971	FALSE	TRUE	1992
1280161	FALSE	TRUE	1992
1280211	FALSE	FALSE	1992
1280226	TRUE	FALSE	1992
1280264	FALSE	FALSE	1992
1280325	TRUE	TRUE	1992
1280382	FALSE	FALSE	1992
1280419	TRUE	TRUE	1992
1280421	TRUE	TRUE	1992
1280427	TRUE	TRUE	1992
1280823	TRUE	TRUE	1992
1280830	FALSE	FALSE	1992
1281154	FALSE	TRUE	1992
1281209	TRUE	FALSE	1992
1281211	FALSE	FALSE	1992
1281417	FALSE	FALSE	1992
1281467	TRUE	TRUE	1992
1281469	FALSE	FALSE	1992
1281473	FALSE	FALSE	1992
1281542	FALSE	FALSE	1992
1281549	TRUE	TRUE	1992
1281554	FALSE	FALSE	1992
1281686	FALSE	FALSE	1992
1281771	FALSE	FALSE	1992
1281790	TRUE	FALSE	1992
1281792	TRUE	FALSE	1992
1281794	FALSE	TRUE	1992
1281859	FALSE	FALSE	1992
1281863	FALSE	TRUE	1992
1281868	FALSE	FALSE	1992
1281988	FALSE	FALSE	1992
1281995	FALSE	TRUE	1992
1281998	FALSE	FALSE	1992
1282112	TRUE	FALSE	1992
1282492	TRUE	TRUE	1992
1282671	FALSE	TRUE	1992
1282802	FALSE	FALSE	1992
1282933	FALSE	FALSE	1992
1282938	FALSE	TRUE	1992
1283316	FALSE	FALSE	1992
1283323	FALSE	FALSE	1992
1283330	FALSE	FALSE	1992
1284199	FALSE	FALSE	1992
1284248	TRUE	TRUE	1992
1284466	FALSE	FALSE	1992
1284467	TRUE	FALSE	1992
1284546	FALSE	FALSE	1992
1284644	FALSE	TRUE	1992
1284814	TRUE	FALSE	1992
1286667	TRUE	FALSE	1992
1286669	TRUE	FALSE	1992
1290170	FALSE	FALSE	1992
1291239	FALSE	FALSE	1992
1291713	FALSE	FALSE	1992
1292508	FALSE	FALSE	1992
1292512	FALSE	FALSE	1992
1293379	FALSE	FALSE	1992
1294118	FALSE	FALSE	1992
1294376	FALSE	FALSE	1992
1297450	FALSE	FALSE	1992
1299558	TRUE	TRUE	1992
1299619	TRUE	TRUE	1992
1301135	FALSE	FALSE	1992
1301144	FALSE	TRUE	1992
1301164	FALSE	TRUE	1992
1301166	FALSE	FALSE	1992
1301170	FALSE	TRUE	1992
1301173	FALSE	FALSE	1992
1301179	TRUE	FALSE	1992
1301183	FALSE	FALSE	1992
1301382	FALSE	TRUE	1992
1301391	FALSE	TRUE	1992
1301993	TRUE	FALSE	1992
1301999	TRUE	TRUE	1992
1302000	FALSE	TRUE	1992
1302001	TRUE	TRUE	1992
1302003	FALSE	FALSE	1992
1302008	FALSE	FALSE	1992
1302009	FALSE	FALSE	1992
1302019	TRUE	FALSE	1992
1302020	FALSE	FALSE	1992
1302024	TRUE	FALSE	1992
1302030	FALSE	TRUE	1992
1302031	FALSE	FALSE	1992
1302033	FALSE	FALSE	1992
1303174	FALSE	TRUE	1992
1303175	TRUE	FALSE	1992
1303178	FALSE	FALSE	1992
1303181	FALSE	FALSE	1992
1303229	FALSE	TRUE	1992
1303231	FALSE	TRUE	1992
1303233	FALSE	FALSE	1992
1303234	TRUE	FALSE	1992
1303235	TRUE	FALSE	1992
1303236	TRUE	TRUE	1992
1303239	FALSE	FALSE	1992
1303245	FALSE	FALSE	1992
1303246	FALSE	FALSE	1992
1303250	FALSE	FALSE	1992
1303252	FALSE	TRUE	1992
1303253	FALSE	FALSE	1992
1303257	FALSE	FALSE	1992
1303258	FALSE	FALSE	1992
1303259	FALSE	FALSE	1992
1303264	TRUE	FALSE	1992
1303265	FALSE	FALSE	1992
1303271	FALSE	FALSE	1992
1303277	FALSE	TRUE	1992
1303280	FALSE	FALSE	1992
1303285	FALSE	FALSE	1992
1304342	FALSE	FALSE	1992
1304885	FALSE	FALSE	1992
1304913	FALSE	FALSE	1992
1307230	FALSE	FALSE	1992
1307241	FALSE	FALSE	1992
1307250	FALSE	FALSE	1992
1307251	FALSE	FALSE	1992
1307253	FALSE	FALSE	1992
1307263	FALSE	FALSE	1992
1309226	FALSE	FALSE	1992
1309330	FALSE	TRUE	1992
1309505	FALSE	TRUE	1992
1309608	FALSE	FALSE	1992
1309651	TRUE	TRUE	1992
1309665	TRUE	TRUE	1992
1309671	FALSE	FALSE	1992
1309697	FALSE	TRUE	1992
1309738	FALSE	FALSE	1992
1309762	FALSE	FALSE	1992
1309946	TRUE	TRUE	1992
1309948	FALSE	TRUE	1992
1310033	FALSE	FALSE	1992
1310063	FALSE	TRUE	1992
1310068	FALSE	FALSE	1992
1310071	TRUE	FALSE	1992
1310144	FALSE	TRUE	1992
1310150	FALSE	FALSE	1992
1310151	FALSE	FALSE	1992
1310258	FALSE	FALSE	1992
1310259	TRUE	TRUE	1992
1310260	FALSE	FALSE	1992
1310317	FALSE	FALSE	1992
1310351	FALSE	FALSE	1992
1310388	FALSE	FALSE	1992
1310396	FALSE	FALSE	1992
1310450	FALSE	TRUE	1992
1310466	FALSE	TRUE	1992
1310531	FALSE	FALSE	1992
1310621	FALSE	FALSE	1992
1310678	FALSE	TRUE	1992
1310694	FALSE	FALSE	1992
1310832	FALSE	FALSE	1992
1310894	FALSE	FALSE	1992
1310896	FALSE	TRUE	1992
1310900	FALSE	FALSE	1992
1310988	FALSE	FALSE	1992
1311094	FALSE	FALSE	1992
1311101	FALSE	FALSE	1992
1311180	FALSE	FALSE	1992
1311202	FALSE	TRUE	1992
1311214	FALSE	FALSE	1992
1311258	FALSE	TRUE	1992
1311327	FALSE	FALSE	1992
1311421	TRUE	TRUE	1992
1311608	FALSE	TRUE	1992
1311632	TRUE	FALSE	1992
1311770	FALSE	TRUE	1992
1311845	TRUE	TRUE	1992
1311924	FALSE	FALSE	1992
1311954	TRUE	TRUE	1992
1311955	FALSE	TRUE	1992
1312036	FALSE	FALSE	1992
1312219	FALSE	TRUE	1992
1312256	FALSE	FALSE	1992
1312326	FALSE	TRUE	1992
1312351	FALSE	TRUE	1992
1312373	FALSE	FALSE	1992
1312467	FALSE	FALSE	1992
1312497	TRUE	FALSE	1992
1312667	TRUE	TRUE	1992
1312695	FALSE	FALSE	1992
1312928	FALSE	TRUE	1992
1312991	FALSE	FALSE	1992
1312992	FALSE	FALSE	1992
1313075	FALSE	FALSE	1992
1313367	FALSE	FALSE	1992
1313424	FALSE	FALSE	1992
1313565	FALSE	TRUE	1992
1313574	FALSE	FALSE	1992
1313578	FALSE	TRUE	1992
1313714	FALSE	FALSE	1992
1313787	FALSE	TRUE	1992
1313946	TRUE	TRUE	1992
1314091	FALSE	FALSE	1992
1314164	FALSE	FALSE	1992
1314167	FALSE	FALSE	1992
1314371	FALSE	FALSE	1992
1314426	FALSE	TRUE	1992
1314587	FALSE	TRUE	1992
1314589	FALSE	TRUE	1992
1314826	FALSE	FALSE	1992
1314846	FALSE	FALSE	1992
1315035	TRUE	TRUE	1992
1315051	FALSE	FALSE	1992
1315125	FALSE	FALSE	1992
1315303	FALSE	FALSE	1992
1315306	FALSE	TRUE	1992
1315316	TRUE	TRUE	1992
1315319	FALSE	TRUE	1992
1315422	TRUE	TRUE	1992
1315496	FALSE	TRUE	1992
1315502	FALSE	TRUE	1992
1315531	FALSE	TRUE	1992
1315715	FALSE	FALSE	1992
1315958	FALSE	TRUE	1992
1316540	FALSE	FALSE	1992
1316612	FALSE	TRUE	1992
1316765	FALSE	FALSE	1992
1316786	FALSE	FALSE	1992
1316805	TRUE	FALSE	1992
1316893	FALSE	FALSE	1992
1316906	TRUE	TRUE	1992
1316909	FALSE	FALSE	1992
1316918	FALSE	FALSE	1992
1316921	TRUE	FALSE	1992
1316922	FALSE	FALSE	1992
1316930	FALSE	FALSE	1992
1317301	FALSE	TRUE	1992
1317490	FALSE	FALSE	1992
1317572	FALSE	FALSE	1992
1317577	FALSE	TRUE	1992
1317750	FALSE	FALSE	1992
1317798	TRUE	TRUE	1992
1317848	FALSE	TRUE	1992
1318011	FALSE	FALSE	1992
1318025	TRUE	FALSE	1992
1318039	FALSE	FALSE	1992
1318192	TRUE	TRUE	1992
1318195	FALSE	FALSE	1992
1318261	FALSE	FALSE	1992
1318266	FALSE	TRUE	1992
1318310	FALSE	TRUE	1992
1318337	FALSE	FALSE	1992
1318502	FALSE	FALSE	1992
1318511	FALSE	FALSE	1992
1319059	FALSE	FALSE	1992
1319186	FALSE	TRUE	1992
1319394	TRUE	FALSE	1992
1319477	TRUE	FALSE	1992
1319557	FALSE	FALSE	1992
1319925	TRUE	TRUE	1992
1319992	FALSE	FALSE	1992
1320026	FALSE	FALSE	1992
1320128	FALSE	TRUE	1992
1320193	FALSE	FALSE	1992
1320290	TRUE	TRUE	1992
1321014	FALSE	FALSE	1992
1321034	FALSE	FALSE	1992
1321058	FALSE	TRUE	1992
1321126	FALSE	FALSE	1992
1321150	TRUE	TRUE	1992
1321290	FALSE	FALSE	1992
1321344	FALSE	TRUE	1992
1321346	FALSE	FALSE	1992
1321422	FALSE	FALSE	1992
1321425	TRUE	FALSE	1992
1321428	FALSE	FALSE	1992
1321498	TRUE	TRUE	1992
1321501	TRUE	TRUE	1992
1321594	FALSE	FALSE	1992
1321605	FALSE	FALSE	1992
1321662	FALSE	FALSE	1992
1321791	FALSE	TRUE	1992
1321812	FALSE	TRUE	1992
1321949	TRUE	TRUE	1992
1322130	FALSE	TRUE	1992
1322170	TRUE	TRUE	1992
1322283	FALSE	TRUE	1992
1322290	TRUE	TRUE	1992
1322354	FALSE	TRUE	1992
1322355	FALSE	FALSE	1992
1322356	FALSE	TRUE	1992
1322358	FALSE	FALSE	1992
1322359	FALSE	FALSE	1992
1322425	FALSE	FALSE	1992
1322499	FALSE	FALSE	1992
1322796	FALSE	TRUE	1992
1322891	FALSE	TRUE	1992
1322908	TRUE	TRUE	1992
1323007	FALSE	FALSE	1992
1323014	FALSE	TRUE	1992
1323059	FALSE	FALSE	1992
1323140	FALSE	TRUE	1992
1323835	FALSE	FALSE	1992
1323849	FALSE	TRUE	1992
1324136	FALSE	FALSE	1992
1324173	TRUE	TRUE	1992
1324225	FALSE	FALSE	1992
1324226	FALSE	FALSE	1992
1324420	FALSE	FALSE	1992
1324524	FALSE	FALSE	1992
1324736	FALSE	TRUE	1992
1324793	FALSE	FALSE	1992
1324914	FALSE	TRUE	1992
1324934	FALSE	FALSE	1992
1324944	FALSE	TRUE	1992
1324962	FALSE	FALSE	1992
1325291	TRUE	FALSE	1992
1325437	FALSE	TRUE	1992
1325454	FALSE	TRUE	1992
1325640	FALSE	TRUE	1992
1325670	TRUE	TRUE	1992
1325679	FALSE	FALSE	1992
1325798	TRUE	TRUE	1992
1326278	FALSE	TRUE	1992
1326521	FALSE	FALSE	1992
1326532	TRUE	TRUE	1992
1326535	FALSE	FALSE	1992
1326540	TRUE	FALSE	1992
1326551	FALSE	FALSE	1992
1326552	FALSE	FALSE	1992
1326553	FALSE	FALSE	1992
1326557	TRUE	TRUE	1992
1326608	FALSE	TRUE	1992
1326756	TRUE	TRUE	1992
1326761	TRUE	FALSE	1992
1326959	TRUE	FALSE	1992
1326960	TRUE	FALSE	1992
1327110	FALSE	FALSE	1992
1327118	FALSE	FALSE	1992
1327504	FALSE	FALSE	1992
1327515	TRUE	TRUE	1992
1327585	FALSE	FALSE	1992
1327751	FALSE	FALSE	1992
1327779	FALSE	FALSE	1992
1327879	TRUE	TRUE	1992
1327965	FALSE	TRUE	1992
1327966	TRUE	TRUE	1992
1328180	FALSE	TRUE	1992
1328219	TRUE	TRUE	1992
1328224	FALSE	FALSE	1992
1328247	FALSE	TRUE	1992
1328250	FALSE	TRUE	1992
1328844	FALSE	TRUE	1992
1328865	TRUE	TRUE	1992
1328889	FALSE	TRUE	1992
1329089	FALSE	TRUE	1992
1329093	TRUE	FALSE	1992
1329097	FALSE	FALSE	1992
1329668	FALSE	FALSE	1992
1329734	FALSE	FALSE	1992
1330092	FALSE	FALSE	1992
1330133	FALSE	FALSE	1992
1330535	FALSE	FALSE	1992
1330682	FALSE	FALSE	1992
1330687	TRUE	FALSE	1992
1330697	FALSE	FALSE	1992
1330878	FALSE	FALSE	1992
1330882	FALSE	FALSE	1992
1330883	FALSE	FALSE	1992
1330885	FALSE	FALSE	1992
1330886	FALSE	FALSE	1992
1330891	FALSE	TRUE	1992
1330892	FALSE	FALSE	1992
1331074	TRUE	FALSE	1992
1331107	FALSE	FALSE	1992
1331108	FALSE	FALSE	1992
1331119	TRUE	TRUE	1992
1331173	FALSE	FALSE	1992
1331329	FALSE	TRUE	1992
1331501	TRUE	FALSE	1992
1331527	FALSE	FALSE	1992
1331670	FALSE	TRUE	1992
1331778	FALSE	TRUE	1992
1332026	FALSE	TRUE	1992
1332044	TRUE	TRUE	1992
1332047	TRUE	TRUE	1992
1332063	FALSE	TRUE	1992
1332065	FALSE	FALSE	1992
1332703	FALSE	FALSE	1992
1332705	FALSE	FALSE	1992
1332771	FALSE	TRUE	1992
1332781	FALSE	FALSE	1992
1332868	FALSE	FALSE	1992
1332886	FALSE	TRUE	1992
1332964	FALSE	TRUE	1992
1332979	FALSE	FALSE	1992
1333046	FALSE	FALSE	1992
1333047	TRUE	FALSE	1992
1333051	TRUE	TRUE	1992
1333056	TRUE	TRUE	1992
1333190	TRUE	TRUE	1992
1333192	FALSE	FALSE	1992
1333286	FALSE	TRUE	1992
1333583	FALSE	TRUE	1992
1333602	TRUE	TRUE	1992
1333888	TRUE	TRUE	1992
1333955	FALSE	TRUE	1992
1334086	FALSE	FALSE	1992
1334087	FALSE	FALSE	1992
1334106	FALSE	FALSE	1992
1334372	FALSE	FALSE	1992
1334406	FALSE	FALSE	1992
1334458	FALSE	FALSE	1992
1334459	FALSE	TRUE	1992
1334463	FALSE	FALSE	1992
1334482	TRUE	TRUE	1992
1334488	FALSE	FALSE	1992
1334494	TRUE	TRUE	1992
1335016	FALSE	FALSE	1992
1335167	FALSE	TRUE	1992
1335692	TRUE	TRUE	1992
1335957	FALSE	TRUE	1992
1335958	FALSE	TRUE	1992
1336117	FALSE	TRUE	1992
1336372	FALSE	FALSE	1992
1336397	TRUE	TRUE	1992
1337145	FALSE	TRUE	1992
1337742	TRUE	TRUE	1992
1337937	FALSE	FALSE	1992
1338114	FALSE	FALSE	1992
1338691	FALSE	FALSE	1992
1338766	FALSE	TRUE	1992
1339144	FALSE	FALSE	1992
1339145	FALSE	FALSE	1992
1339255	FALSE	TRUE	1992
1339263	FALSE	FALSE	1992
1339267	FALSE	TRUE	1992
1339270	FALSE	FALSE	1992
1339271	FALSE	TRUE	1992
1339276	FALSE	FALSE	1992
1339277	FALSE	TRUE	1992
1339282	FALSE	FALSE	1992
1339284	FALSE	TRUE	1992
1339298	FALSE	FALSE	1992
1339299	FALSE	FALSE	1992
1339300	FALSE	FALSE	1992
1339303	FALSE	FALSE	1992
1339304	FALSE	TRUE	1992
1339307	TRUE	TRUE	1992
1339310	TRUE	TRUE	1992
1339312	TRUE	TRUE	1992
1339317	FALSE	FALSE	1992
1339328	FALSE	TRUE	1992
1339341	FALSE	FALSE	1992
1339348	FALSE	TRUE	1992
1339368	FALSE	FALSE	1992
1339381	TRUE	TRUE	1992
1339386	FALSE	FALSE	1992
1339390	FALSE	FALSE	1992
1339391	TRUE	FALSE	1992
1339395	FALSE	TRUE	1992
1339396	FALSE	FALSE	1992
1339397	FALSE	TRUE	1992
1339398	FALSE	TRUE	1992
1339401	FALSE	FALSE	1992
1339402	FALSE	TRUE	1992
1339414	FALSE	TRUE	1992
1339431	FALSE	FALSE	1992
1339440	FALSE	TRUE	1992
1339443	TRUE	FALSE	1992
1339448	TRUE	FALSE	1992
1339451	FALSE	FALSE	1992
1339453	FALSE	FALSE	1992
1339476	FALSE	FALSE	1992
1340465	TRUE	TRUE	1992
1340765	FALSE	FALSE	1992
1341900	TRUE	TRUE	1992
1342932	FALSE	TRUE	1992
1345164	TRUE	FALSE	1992
1345173	FALSE	FALSE	1992
1345175	FALSE	TRUE	1992
1346068	TRUE	FALSE	1992
1346273	FALSE	FALSE	1992
1346338	FALSE	FALSE	1992
1346391	FALSE	FALSE	1992
1346394	FALSE	FALSE	1992
1346492	FALSE	FALSE	1992
1346576	FALSE	FALSE	1992
1346613	FALSE	FALSE	1992
1346616	FALSE	FALSE	1992
1346617	FALSE	FALSE	1992
1346742	TRUE	TRUE	1992
1346761	FALSE	TRUE	1992
1346776	FALSE	FALSE	1992
1346975	FALSE	FALSE	1992
1346976	FALSE	FALSE	1992
1347022	FALSE	TRUE	1992
1347043	FALSE	FALSE	1992
1347148	FALSE	TRUE	1992
1347429	FALSE	FALSE	1992
1347505	FALSE	TRUE	1992
1347532	FALSE	FALSE	1992
1347703	FALSE	FALSE	1992
1347706	FALSE	FALSE	1992
1347744	FALSE	TRUE	1992
1347802	FALSE	FALSE	1992
1347942	FALSE	FALSE	1992
1347949	FALSE	TRUE	1992
1348213	TRUE	TRUE	1992
1348215	TRUE	FALSE	1992
1348508	FALSE	FALSE	1992
1348579	FALSE	FALSE	1992
1348943	FALSE	FALSE	1992
1349016	FALSE	FALSE	1992
1349102	FALSE	FALSE	1992
1349175	FALSE	FALSE	1992
1349197	FALSE	FALSE	1992
1349198	FALSE	FALSE	1992
1349297	FALSE	TRUE	1992
1349298	FALSE	FALSE	1992
1349369	TRUE	FALSE	1992
1349532	TRUE	TRUE	1992
1349567	FALSE	FALSE	1992
1349574	FALSE	FALSE	1992
1349575	FALSE	FALSE	1992
1349576	FALSE	FALSE	1992
1349607	FALSE	TRUE	1992
1349871	TRUE	TRUE	1992
1350092	FALSE	FALSE	1992
1350227	FALSE	FALSE	1992
1350290	FALSE	FALSE	1992
1350294	FALSE	TRUE	1992
1350302	FALSE	FALSE	1992
1350381	TRUE	FALSE	1992
1350383	TRUE	TRUE	1992
1350662	FALSE	TRUE	1992
1350670	FALSE	FALSE	1992
1350678	FALSE	FALSE	1992
1350680	TRUE	FALSE	1992
1350857	TRUE	TRUE	1992
1350904	FALSE	TRUE	1992
1351030	FALSE	FALSE	1992
1351039	FALSE	FALSE	1992
1351058	FALSE	TRUE	1992
1351188	FALSE	FALSE	1992
1351548	FALSE	FALSE	1992
1351677	TRUE	FALSE	1992
1351683	FALSE	TRUE	1992
1351684	FALSE	TRUE	1992
1351748	FALSE	FALSE	1992
1351762	FALSE	FALSE	1992
1351831	FALSE	FALSE	1992
1351868	TRUE	TRUE	1992
1351871	FALSE	TRUE	1992
1352241	FALSE	TRUE	1992
1352257	TRUE	TRUE	1992
1352269	FALSE	FALSE	1992
1352271	FALSE	FALSE	1992
1352273	FALSE	FALSE	1992
1352287	FALSE	TRUE	1992
1352398	FALSE	FALSE	1992
1352530	FALSE	TRUE	1992
1352704	FALSE	TRUE	1992
1352724	FALSE	FALSE	1992
1352754	TRUE	TRUE	1992
1352774	FALSE	FALSE	1992
1352776	FALSE	TRUE	1992
1352879	FALSE	FALSE	1992
1352881	TRUE	FALSE	1992
1352883	FALSE	FALSE	1992
1352921	FALSE	FALSE	1992
1352993	FALSE	FALSE	1992
1353024	FALSE	FALSE	1992
1353057	FALSE	FALSE	1992
1353080	FALSE	FALSE	1992
1353340	FALSE	FALSE	1992
1353343	FALSE	FALSE	1992
1353447	FALSE	FALSE	1992
1353535	FALSE	FALSE	1992
1353685	FALSE	FALSE	1992
1353958	FALSE	FALSE	1992
1353995	FALSE	FALSE	1992
1354271	FALSE	FALSE	1992
1354394	FALSE	FALSE	1992
1354641	TRUE	TRUE	1992
1354642	FALSE	TRUE	1992
1354645	FALSE	TRUE	1992
1354681	FALSE	FALSE	1992
1354840	FALSE	TRUE	1992
1354985	FALSE	FALSE	1992
1355066	FALSE	FALSE	1992
1355335	FALSE	FALSE	1992
1355360	FALSE	TRUE	1992
1355431	FALSE	FALSE	1992
1355480	FALSE	FALSE	1992
1355630	FALSE	FALSE	1992
1355979	FALSE	FALSE	1992
1356051	FALSE	FALSE	1992
1356075	TRUE	TRUE	1992
1356107	FALSE	TRUE	1992
1356170	FALSE	FALSE	1992
1356171	FALSE	FALSE	1992
1356229	FALSE	FALSE	1992
1356230	TRUE	TRUE	1992
1356370	FALSE	FALSE	1992
1356371	TRUE	TRUE	1992
1356443	FALSE	FALSE	1992
1356621	FALSE	FALSE	1992
1356673	FALSE	FALSE	1992
1357232	FALSE	FALSE	1992
1357535	FALSE	TRUE	1992
1357630	TRUE	TRUE	1992
1357660	FALSE	FALSE	1992
1357662	FALSE	TRUE	1992
1357663	FALSE	FALSE	1992
1357970	FALSE	FALSE	1992
1358063	FALSE	FALSE	1992
1358203	FALSE	FALSE	1992
1358204	FALSE	TRUE	1992
1358758	TRUE	TRUE	1992
1358792	FALSE	TRUE	1992
1358794	TRUE	TRUE	1992
1358795	FALSE	TRUE	1992
1358797	FALSE	FALSE	1992
1358799	FALSE	FALSE	1992
1358805	FALSE	FALSE	1992
1358807	FALSE	FALSE	1992
1358810	FALSE	TRUE	1992
1358867	FALSE	FALSE	1992
1358880	FALSE	FALSE	1992
1358884	TRUE	TRUE	1992
1358998	FALSE	TRUE	1992
1359373	TRUE	TRUE	1992
1359667	FALSE	FALSE	1992
1360036	FALSE	FALSE	1992
1360148	FALSE	FALSE	1992
1360194	FALSE	TRUE	1992
1360279	FALSE	TRUE	1992
1360409	FALSE	FALSE	1992
1360410	TRUE	FALSE	1992
1360645	TRUE	TRUE	1992
1360670	TRUE	TRUE	1992
1360704	FALSE	FALSE	1992
1360898	FALSE	FALSE	1992
1361196	FALSE	FALSE	1992
1361252	FALSE	FALSE	1992
1361281	FALSE	FALSE	1992
1362222	FALSE	FALSE	1992
1362387	FALSE	FALSE	1992
1362558	FALSE	FALSE	1992
1362562	FALSE	FALSE	1992
1362870	FALSE	FALSE	1992
1363523	FALSE	TRUE	1992
1363810	FALSE	FALSE	1992
1363812	FALSE	FALSE	1992
1363816	FALSE	FALSE	1992
1363862	FALSE	FALSE	1992
1368637	FALSE	TRUE	1990
1368819	TRUE	FALSE	1992
1369293	FALSE	TRUE	1990
1370171	FALSE	FALSE	1992
1370379	FALSE	TRUE	1992
1370389	FALSE	FALSE	1992
1370462	FALSE	FALSE	1992
1370465	FALSE	FALSE	1992
1370477	FALSE	TRUE	1992
1370478	FALSE	FALSE	1992
1370479	FALSE	FALSE	1992
1370487	FALSE	TRUE	1992
1370558	FALSE	TRUE	1992
1370572	FALSE	FALSE	1992
1370621	FALSE	FALSE	1992
1370651	TRUE	FALSE	1992
1370739	FALSE	FALSE	1992
1370760	FALSE	TRUE	1992
1370808	FALSE	FALSE	1992
1370809	FALSE	FALSE	1992
1370825	FALSE	TRUE	1992
1370827	TRUE	FALSE	1992
1370831	FALSE	TRUE	1992
1370833	FALSE	FALSE	1992
1370859	TRUE	TRUE	1992
1370861	FALSE	TRUE	1992
1370874	FALSE	TRUE	1992
1370941	FALSE	FALSE	1992
1370948	FALSE	TRUE	1992
1371013	FALSE	FALSE	1992
1371113	FALSE	FALSE	1992
1371116	FALSE	FALSE	1992
1371271	FALSE	FALSE	1992
1371279	FALSE	FALSE	1992
1371347	FALSE	TRUE	1992
1371413	FALSE	FALSE	1992
1371467	FALSE	FALSE	1992
1371500	FALSE	FALSE	1992
1371509	FALSE	FALSE	1992
1371749	FALSE	TRUE	1992
1371879	TRUE	FALSE	1992
1371884	FALSE	TRUE	1992
1371974	TRUE	FALSE	1992
1371976	FALSE	FALSE	1992
1371982	FALSE	TRUE	1992
1372092	FALSE	FALSE	1992
1372133	TRUE	FALSE	1992
1372435	FALSE	TRUE	1992
1372440	FALSE	FALSE	1992
1372446	TRUE	TRUE	1992
1372507	TRUE	TRUE	1992
1372511	FALSE	FALSE	1992
1372562	FALSE	FALSE	1992
1372568	FALSE	FALSE	1992
1372588	FALSE	FALSE	1992
1372592	FALSE	FALSE	1992
1372642	FALSE	FALSE	1992
1372643	FALSE	FALSE	1992
1372742	FALSE	TRUE	1992
1372902	TRUE	TRUE	1992
1372909	FALSE	FALSE	1992
1372913	FALSE	FALSE	1992
1372959	TRUE	FALSE	1992
1373120	FALSE	FALSE	1992
1373122	FALSE	FALSE	1992
1373132	FALSE	FALSE	1992
1373134	TRUE	FALSE	1992
1373138	FALSE	FALSE	1992
1373175	TRUE	TRUE	1992
1373238	FALSE	FALSE	1992
1373318	FALSE	FALSE	1992
1373383	FALSE	TRUE	1992
1373391	FALSE	TRUE	1992
1373430	FALSE	FALSE	1992
1373482	FALSE	TRUE	1992
1373486	FALSE	TRUE	1992
1373501	FALSE	TRUE	1992
1373518	FALSE	FALSE	1992
1373520	FALSE	TRUE	1992
1373524	TRUE	FALSE	1992
1373549	FALSE	FALSE	1992
1373553	FALSE	TRUE	1992
1373554	FALSE	FALSE	1992
1373652	FALSE	FALSE	1992
1373725	FALSE	FALSE	1992
1373808	FALSE	FALSE	1992
1373816	TRUE	FALSE	1992
1373873	FALSE	TRUE	1992
1373874	FALSE	TRUE	1992
1373875	FALSE	FALSE	1992
1373877	FALSE	TRUE	1992
1373879	FALSE	FALSE	1992
1373880	FALSE	FALSE	1992
1373910	FALSE	TRUE	1992
1374051	FALSE	FALSE	1992
1374067	TRUE	TRUE	1992
1374095	FALSE	FALSE	1992
1374132	FALSE	FALSE	1992
1374227	FALSE	TRUE	1992
1374236	TRUE	FALSE	1992
1374237	FALSE	FALSE	1992
1374238	TRUE	TRUE	1992
1374240	TRUE	FALSE	1992
1374246	FALSE	FALSE	1992
1374383	FALSE	FALSE	1992
1374385	FALSE	FALSE	1992
1374386	FALSE	TRUE	1992
1374388	FALSE	TRUE	1992
1374391	FALSE	TRUE	1992
1374398	TRUE	FALSE	1992
1374401	FALSE	FALSE	1992
1374453	TRUE	TRUE	1992
1374633	FALSE	FALSE	1992
1374684	TRUE	FALSE	1992
1374686	TRUE	FALSE	1992
1374906	FALSE	FALSE	1992
1374913	FALSE	TRUE	1992
1375114	FALSE	FALSE	1992
1375171	FALSE	FALSE	1992
1375225	FALSE	TRUE	1992
1375232	FALSE	TRUE	1992
1375321	FALSE	FALSE	1992
1375324	FALSE	TRUE	1992
1375396	TRUE	TRUE	1992
1375457	FALSE	TRUE	1992
1375464	FALSE	FALSE	1992
1375923	FALSE	FALSE	1992
1375932	TRUE	FALSE	1992
1375933	TRUE	TRUE	1992
1376003	FALSE	TRUE	1992
1376018	FALSE	FALSE	1992
1376051	FALSE	FALSE	1992
1376117	TRUE	FALSE	1992
1376134	FALSE	FALSE	1992
1376135	FALSE	FALSE	1992
1376264	FALSE	FALSE	1992
1376292	FALSE	FALSE	1992
1376329	FALSE	TRUE	1992
1376411	FALSE	FALSE	1992
1376553	FALSE	FALSE	1992
1376638	FALSE	FALSE	1992
1376749	FALSE	FALSE	1992
1376922	FALSE	TRUE	1992
1376929	TRUE	FALSE	1992
1376966	FALSE	FALSE	1992
1377018	FALSE	FALSE	1992
1377029	FALSE	FALSE	1992
1377048	FALSE	FALSE	1992
1377109	FALSE	TRUE	1992
1377167	FALSE	FALSE	1992
1377168	FALSE	FALSE	1992
1377173	FALSE	FALSE	1992
1377218	FALSE	FALSE	1992
1377228	FALSE	FALSE	1992
1377404	FALSE	FALSE	1992
1377597	FALSE	FALSE	1992
1377655	FALSE	FALSE	1992
1377656	TRUE	FALSE	1992
1377672	FALSE	FALSE	1992
1377674	FALSE	TRUE	1992
1377677	FALSE	TRUE	1992
1377680	FALSE	TRUE	1992
1377686	FALSE	TRUE	1992
1377690	FALSE	FALSE	1992
1377692	FALSE	FALSE	1992
1377696	TRUE	TRUE	1992
1377701	FALSE	FALSE	1992
1377818	FALSE	TRUE	1992
1377913	FALSE	TRUE	1992
1378080	TRUE	FALSE	1992
1378163	FALSE	TRUE	1992
1378265	TRUE	TRUE	1992
1378323	FALSE	FALSE	1992
1378327	FALSE	TRUE	1992
1378436	FALSE	FALSE	1992
1378478	FALSE	FALSE	1992
1378510	FALSE	FALSE	1992
1378617	FALSE	TRUE	1992
1378723	TRUE	TRUE	1992
1378736	FALSE	FALSE	1992
1378753	TRUE	TRUE	1992
1378807	FALSE	TRUE	1992
1378832	FALSE	TRUE	1992
1378843	TRUE	TRUE	1992
1379090	FALSE	FALSE	1992
1379234	FALSE	FALSE	1992
1379239	TRUE	TRUE	1992
1379347	FALSE	FALSE	1992
1379540	TRUE	TRUE	1992
1379542	FALSE	TRUE	1992
1379593	FALSE	TRUE	1992
1379595	FALSE	FALSE	1992
1379636	TRUE	TRUE	1992
1379671	FALSE	FALSE	1992
1379697	FALSE	FALSE	1992
1379698	FALSE	FALSE	1992
1379716	FALSE	TRUE	1992
1379731	TRUE	TRUE	1992
1379745	TRUE	FALSE	1992
1379800	FALSE	FALSE	1992
1380064	FALSE	FALSE	1992
1380099	FALSE	FALSE	1992
1380156	FALSE	TRUE	1992
1380281	FALSE	FALSE	1992
1380437	FALSE	TRUE	1992
1380452	FALSE	FALSE	1992
1380454	FALSE	TRUE	1992
1380456	FALSE	FALSE	1992
1380674	FALSE	TRUE	1992
1380694	FALSE	FALSE	1992
1380725	FALSE	FALSE	1992
1380918	TRUE	FALSE	1992
1380929	TRUE	FALSE	1992
1381201	FALSE	FALSE	1992
1381203	FALSE	FALSE	1992
1381287	FALSE	FALSE	1992
1381288	FALSE	FALSE	1992
1381348	FALSE	FALSE	1992
1381356	FALSE	FALSE	1992
1381360	FALSE	TRUE	1992
1381364	FALSE	FALSE	1992
1381389	FALSE	FALSE	1992
1381399	FALSE	TRUE	1992
1381503	FALSE	FALSE	1992
1381835	FALSE	TRUE	1992
1381905	FALSE	TRUE	1992
1382070	FALSE	FALSE	1992
1382088	FALSE	FALSE	1992
1382447	FALSE	FALSE	1992
1382544	FALSE	FALSE	1992
1382574	FALSE	FALSE	1992
1382595	FALSE	FALSE	1992
1382605	FALSE	TRUE	1992
1382994	FALSE	FALSE	1992
1383132	FALSE	FALSE	1992
1383201	TRUE	FALSE	1992
1383226	FALSE	FALSE	1992
1383230	FALSE	FALSE	1992
1383236	FALSE	TRUE	1992
1383240	TRUE	FALSE	1992
1383329	FALSE	FALSE	1992
1383381	FALSE	FALSE	1992
1383382	TRUE	TRUE	1992
1383501	FALSE	TRUE	1992
1383553	FALSE	FALSE	1992
1383661	FALSE	TRUE	1992
1383690	FALSE	FALSE	1992
1383693	FALSE	TRUE	1992
1383828	FALSE	TRUE	1992
1383925	FALSE	TRUE	1992
1384039	FALSE	TRUE	1992
1384047	FALSE	FALSE	1992
1384048	TRUE	TRUE	1992
1384058	FALSE	TRUE	1992
1384166	FALSE	FALSE	1992
1384324	FALSE	FALSE	1992
1384485	FALSE	FALSE	1992
1384492	FALSE	FALSE	1992
1384548	FALSE	FALSE	1992
1384693	FALSE	TRUE	1992
1384956	FALSE	TRUE	1992
1384961	FALSE	TRUE	1992
1385158	FALSE	TRUE	1992
1385292	FALSE	FALSE	1992
1385299	FALSE	FALSE	1992
1385301	FALSE	TRUE	1992
1385302	FALSE	FALSE	1992
1385303	FALSE	TRUE	1992
1385304	FALSE	FALSE	1992
1385305	FALSE	FALSE	1992
1385306	FALSE	FALSE	1992
1385308	FALSE	TRUE	1992
1385309	FALSE	FALSE	1992
1385321	FALSE	FALSE	1992
1385407	TRUE	FALSE	1992
1385409	FALSE	TRUE	1992
1385413	FALSE	FALSE	1992
1385416	FALSE	TRUE	1992
1385431	FALSE	FALSE	1992
1385528	FALSE	FALSE	1992
1385623	FALSE	TRUE	1992
1385725	FALSE	FALSE	1992
1385987	FALSE	FALSE	1992
1386024	FALSE	TRUE	1992
1386162	TRUE	TRUE	1992
1386289	FALSE	FALSE	1992
1386332	FALSE	TRUE	1992
1386335	TRUE	FALSE	1992
1386336	TRUE	FALSE	1992
1386337	FALSE	FALSE	1992
1386340	FALSE	TRUE	1992
1386341	FALSE	TRUE	1992
1386342	FALSE	FALSE	1992
1386343	FALSE	FALSE	1992
1386607	FALSE	FALSE	1992
1386651	FALSE	TRUE	1992
1386673	FALSE	FALSE	1992
1386734	TRUE	TRUE	1992
1387066	TRUE	FALSE	1992
1387399	FALSE	FALSE	1992
1387511	FALSE	FALSE	1992
1387664	FALSE	FALSE	1992
1387715	FALSE	FALSE	1992
1387789	FALSE	FALSE	1992
1387804	FALSE	FALSE	1992
1387877	FALSE	TRUE	1992
1387914	TRUE	FALSE	1992
1388095	FALSE	FALSE	1992
1388144	FALSE	FALSE	1992
1388288	FALSE	FALSE	1992
1388724	TRUE	TRUE	1992
1388726	TRUE	FALSE	1992
1389180	FALSE	TRUE	1992
1390337	TRUE	TRUE	1992
1390339	TRUE	FALSE	1992
1390434	FALSE	TRUE	1992
1390678	FALSE	FALSE	1992
1390929	FALSE	FALSE	1992
1390939	FALSE	FALSE	1992
1391327	FALSE	FALSE	1992
1391946	TRUE	TRUE	1992
1391954	FALSE	FALSE	1992
1391960	FALSE	FALSE	1992
1391962	FALSE	FALSE	1992
1391965	FALSE	FALSE	1992
1391967	FALSE	FALSE	1992
1391968	FALSE	FALSE	1992
1394148	FALSE	FALSE	1992
1394192	FALSE	FALSE	1992
1394211	FALSE	TRUE	1992
1394225	FALSE	FALSE	1992
1394235	TRUE	FALSE	1992
1394426	FALSE	TRUE	1992
1394429	FALSE	FALSE	1992
1394441	FALSE	FALSE	1992
1394972	TRUE	TRUE	1992
1395029	FALSE	FALSE	1992
1395087	FALSE	FALSE	1992
1395714	FALSE	FALSE	1992
1395716	FALSE	FALSE	1992
1395717	FALSE	FALSE	1992
1395718	FALSE	TRUE	1992
1395729	FALSE	TRUE	1992
1396582	TRUE	TRUE	1992
1396583	TRUE	FALSE	1992
1396589	FALSE	FALSE	1992
1396592	FALSE	TRUE	1992
1396600	FALSE	TRUE	1992
1396720	FALSE	TRUE	1992
1397263	FALSE	TRUE	1992
1397297	FALSE	FALSE	1992
1397333	FALSE	TRUE	1992
1397691	TRUE	TRUE	1992
1397719	FALSE	TRUE	1992
1398113	TRUE	FALSE	1992
1398286	FALSE	FALSE	1992
1400298	TRUE	TRUE	1992
1400319	TRUE	FALSE	1992
1400330	FALSE	FALSE	1992
1400342	TRUE	FALSE	1992
1400343	TRUE	TRUE	1992
1400345	TRUE	TRUE	1992
1400349	FALSE	TRUE	1992
1400350	FALSE	FALSE	1992
1400355	FALSE	FALSE	1992
1400357	FALSE	TRUE	1992
1400360	FALSE	TRUE	1992
1400363	FALSE	TRUE	1992
1400376	FALSE	FALSE	1992
1400396	FALSE	TRUE	1992
1400413	TRUE	TRUE	1992
1400419	TRUE	TRUE	1992
1400426	FALSE	FALSE	1992
1400430	FALSE	FALSE	1992
1400433	FALSE	TRUE	1992
1400434	FALSE	TRUE	1992
1400449	FALSE	TRUE	1992
1400481	FALSE	FALSE	1992
1400498	FALSE	TRUE	1992
1400510	FALSE	FALSE	1992
1400579	FALSE	FALSE	1992
1400883	TRUE	TRUE	1992
1401056	FALSE	FALSE	1992
1401057	FALSE	FALSE	1992
1401919	FALSE	FALSE	1992
1401923	FALSE	FALSE	1992
1402651	FALSE	FALSE	1992
1402655	FALSE	FALSE	1992
1402657	FALSE	FALSE	1992
1404388	FALSE	FALSE	1992
1406456	FALSE	FALSE	1992
1406630	FALSE	FALSE	1992
1406644	TRUE	FALSE	1992
1406652	FALSE	TRUE	1992
1406653	FALSE	FALSE	1992
1406655	FALSE	TRUE	1992
1406665	TRUE	TRUE	1992
1406678	TRUE	TRUE	1992
1406681	FALSE	FALSE	1992
1406699	FALSE	FALSE	1992
1406935	TRUE	FALSE	1992
1406971	FALSE	TRUE	1992
1406973	TRUE	TRUE	1992
1406996	TRUE	TRUE	1992
1407707	FALSE	TRUE	1992
1408763	TRUE	TRUE	1992
1408833	TRUE	FALSE	1992
1409582	TRUE	FALSE	1992
1409593	FALSE	FALSE	1992
1409606	TRUE	TRUE	1992
1409616	FALSE	TRUE	1992
1409633	FALSE	FALSE	1992
1409643	TRUE	TRUE	1992
1409656	TRUE	FALSE	1992
1409674	FALSE	FALSE	1992
1409710	FALSE	FALSE	1992
1409720	FALSE	FALSE	1992
1411083	FALSE	TRUE	1992
1411529	FALSE	FALSE	1992
1411535	TRUE	FALSE	1992
1411576	TRUE	FALSE	1992
1412415	FALSE	FALSE	1992
1412416	FALSE	FALSE	1992
1413665	FALSE	FALSE	1992
1414196	FALSE	FALSE	1992
1415223	FALSE	FALSE	1992
1415228	FALSE	FALSE	1992
1415251	FALSE	FALSE	1992
1415254	FALSE	FALSE	1992
1415255	FALSE	FALSE	1992
1415266	FALSE	FALSE	1992
1415318	FALSE	TRUE	1992
1415574	TRUE	TRUE	1992
1415677	TRUE	FALSE	1992
1415726	FALSE	FALSE	1992
1417742	FALSE	FALSE	1992
1417752	TRUE	TRUE	1992
1417776	TRUE	FALSE	1992
1417778	TRUE	TRUE	1992
1417780	FALSE	FALSE	1992
1417798	FALSE	FALSE	1992
1417839	FALSE	TRUE	1992
1417858	FALSE	TRUE	1992
1417860	FALSE	TRUE	1992
1417868	FALSE	FALSE	1992
1418626	FALSE	TRUE	1992
1418997	FALSE	FALSE	1992
1419803	FALSE	FALSE	1992
1419804	FALSE	FALSE	1992
1419902	FALSE	TRUE	1992
1420115	FALSE	FALSE	1992
1420178	FALSE	TRUE	1992
1420303	TRUE	TRUE	1992
1420314	FALSE	FALSE	1992
1420329	FALSE	FALSE	1992
1420356	FALSE	FALSE	1992
1420359	FALSE	FALSE	1992
1420361	FALSE	FALSE	1992
1420817	FALSE	FALSE	1992
1421376	FALSE	TRUE	1992
1421398	FALSE	FALSE	1992
1421409	FALSE	FALSE	1992
1421571	FALSE	FALSE	1992
1421756	FALSE	FALSE	1992
1421757	FALSE	FALSE	1992
1421759	FALSE	TRUE	1992
1422154	FALSE	TRUE	1992
1423235	TRUE	FALSE	1992
1423312	FALSE	TRUE	1992
1423505	FALSE	FALSE	1992
1423520	FALSE	FALSE	1992
1423611	FALSE	TRUE	1992
1423621	TRUE	TRUE	1992
1423622	FALSE	FALSE	1992
1423624	TRUE	FALSE	1992
1423625	TRUE	FALSE	1992
1423836	FALSE	FALSE	1992
1424203	FALSE	FALSE	1992
1424280	FALSE	FALSE	1992
1424804	FALSE	FALSE	1992
1424805	FALSE	FALSE	1992
1424806	FALSE	FALSE	1992
1424986	TRUE	FALSE	1992
1425574	FALSE	FALSE	1992
1425680	FALSE	TRUE	1992
1425701	FALSE	TRUE	1992
1425708	FALSE	FALSE	1992
1425907	TRUE	FALSE	1992
1425921	FALSE	TRUE	1992
1426230	FALSE	FALSE	1992
1426236	FALSE	TRUE	1992
1426245	FALSE	FALSE	1992
1426288	FALSE	FALSE	1992
1426313	FALSE	FALSE	1992
1427766	FALSE	FALSE	1992
1427768	TRUE	TRUE	1992
1427786	TRUE	FALSE	1992
1427790	FALSE	FALSE	1992
1427823	FALSE	TRUE	1992
1427828	FALSE	FALSE	1992
1427836	TRUE	FALSE	1992
1427837	FALSE	TRUE	1992
1427854	FALSE	FALSE	1992
1427860	FALSE	FALSE	1992
1427863	FALSE	FALSE	1992
1427868	FALSE	FALSE	1992
1427874	FALSE	FALSE	1992
1427879	FALSE	FALSE	1992
1427880	FALSE	FALSE	1992
1427885	FALSE	FALSE	1992
1427887	FALSE	TRUE	1992
1427894	TRUE	TRUE	1992
1427896	FALSE	FALSE	1992
1427903	FALSE	FALSE	1992
1427904	FALSE	TRUE	1992
1427906	FALSE	FALSE	1992
1427907	FALSE	FALSE	1992
1427908	FALSE	FALSE	1992
1427911	FALSE	FALSE	1992
1427917	FALSE	FALSE	1992
1428003	FALSE	TRUE	1992
1428007	FALSE	FALSE	1992
1428950	FALSE	FALSE	1992
1429515	FALSE	FALSE	1992
1429528	FALSE	FALSE	1992
1429565	FALSE	TRUE	1992
1429573	FALSE	FALSE	1992
1429581	TRUE	FALSE	1992
1429590	TRUE	TRUE	1992
1429602	FALSE	FALSE	1992
1429620	FALSE	TRUE	1992
1429635	FALSE	TRUE	1992
1429648	FALSE	TRUE	1992
1429658	FALSE	FALSE	1992
1429662	FALSE	FALSE	1992
1429668	FALSE	FALSE	1992
1429669	TRUE	FALSE	1992
1429670	TRUE	TRUE	1992
1429714	FALSE	TRUE	1992
1429717	FALSE	TRUE	1992
1429721	FALSE	TRUE	1992
1429726	FALSE	FALSE	1992
1429734	TRUE	FALSE	1992
1429740	FALSE	FALSE	1992
1429867	FALSE	FALSE	1992
1429890	FALSE	TRUE	1992
1429901	TRUE	TRUE	1992
1429908	FALSE	FALSE	1992
1430088	FALSE	FALSE	1992
1430199	FALSE	FALSE	1992
1430200	FALSE	FALSE	1992
1430225	FALSE	FALSE	1992
1430233	FALSE	FALSE	1992
1430234	FALSE	FALSE	1992
1431128	FALSE	FALSE	1992
1431141	FALSE	TRUE	1992
1431214	TRUE	FALSE	1992
1431901	FALSE	FALSE	1992
1432046	TRUE	TRUE	1992
1432104	FALSE	FALSE	1992
1433226	FALSE	TRUE	1992
1433497	FALSE	FALSE	1992
1433500	TRUE	FALSE	1992
1433512	FALSE	FALSE	1992
1435334	FALSE	FALSE	1992
1435917	FALSE	FALSE	1992
1436057	FALSE	TRUE	1992
1436492	FALSE	FALSE	1992
1436517	FALSE	FALSE	1992
1437141	FALSE	TRUE	1992
1437144	FALSE	FALSE	1992
1437147	TRUE	TRUE	1992
1437155	FALSE	FALSE	1992
1437567	TRUE	TRUE	1992
1438206	FALSE	FALSE	1992
1438229	TRUE	TRUE	1992
1438278	FALSE	FALSE	1992
1438302	TRUE	TRUE	1992
1438308	FALSE	FALSE	1992
1439582	FALSE	FALSE	1992
1439789	FALSE	FALSE	1992
1439790	TRUE	TRUE	1992
1439810	TRUE	FALSE	1992
1440058	FALSE	FALSE	1992
1445197	FALSE	TRUE	1992
1445199	FALSE	FALSE	1992
1445213	FALSE	TRUE	1992
1445220	FALSE	FALSE	1992
1445295	FALSE	FALSE	1992
1445347	FALSE	FALSE	1992
1445355	FALSE	FALSE	1992
1445373	FALSE	FALSE	1992
1445376	FALSE	FALSE	1992
1445800	FALSE	TRUE	1992
1445872	FALSE	TRUE	1992
1445873	FALSE	TRUE	1992
1445895	FALSE	TRUE	1992
1445946	FALSE	FALSE	1992
1446139	FALSE	FALSE	1992
1446662	FALSE	FALSE	1992
1446826	TRUE	FALSE	1992
1446828	FALSE	FALSE	1992
1446836	FALSE	TRUE	1992
1446837	TRUE	TRUE	1992
1446976	FALSE	FALSE	1992
1447192	FALSE	TRUE	1992
1447193	TRUE	TRUE	1992
1447209	FALSE	FALSE	1992
1447210	FALSE	FALSE	1992
1447217	FALSE	FALSE	1992
1447221	FALSE	TRUE	1992
1447303	FALSE	TRUE	1992
1448077	TRUE	FALSE	1992
1448082	FALSE	FALSE	1992
1448090	FALSE	TRUE	1992
1448092	TRUE	FALSE	1992
1448097	TRUE	TRUE	1992
1448108	FALSE	FALSE	1992
1448112	FALSE	TRUE	1992
1448148	FALSE	TRUE	1992
1448153	FALSE	FALSE	1992
1448154	FALSE	FALSE	1992
1448172	FALSE	FALSE	1992
1448173	TRUE	FALSE	1992
1448174	TRUE	FALSE	1992
1449469	FALSE	FALSE	1992
1449490	TRUE	TRUE	1992
1449503	FALSE	FALSE	1992
1450410	FALSE	FALSE	1992
1451784	FALSE	FALSE	1992
1453000	FALSE	FALSE	1992
1453004	FALSE	FALSE	1992
1453454	FALSE	FALSE	1992
1453478	FALSE	TRUE	1992
1454062	FALSE	TRUE	1992
1454515	TRUE	TRUE	1992
1454543	FALSE	FALSE	1992
1454855	FALSE	TRUE	1992
1455231	FALSE	FALSE	1992
1455400	FALSE	FALSE	1992
1456285	TRUE	FALSE	1992
1457205	FALSE	FALSE	1992
1457396	FALSE	FALSE	1992
1458489	TRUE	FALSE	1992
1458595	FALSE	FALSE	1992
1458688	FALSE	FALSE	1992
1459097	FALSE	FALSE	1992
1459726	FALSE	FALSE	1992
1460021	TRUE	TRUE	1992
1460022	FALSE	FALSE	1992
1460047	FALSE	FALSE	1992
1460054	TRUE	FALSE	1992
1460416	FALSE	TRUE	1992
1461655	TRUE	FALSE	1992
1461723	FALSE	FALSE	1992
1461747	TRUE	FALSE	1992
1463016	FALSE	TRUE	1992
1463457	FALSE	FALSE	1992
1463466	FALSE	FALSE	1992
1463506	FALSE	TRUE	1992
1463607	FALSE	TRUE	1992
1464312	FALSE	FALSE	1992
1464329	TRUE	TRUE	1992
1464612	FALSE	TRUE	1992
1464627	FALSE	FALSE	1992
1464650	FALSE	FALSE	1992
1464666	FALSE	FALSE	1992
1464743	TRUE	FALSE	1992
1464748	FALSE	FALSE	1992
1465145	FALSE	TRUE	1992
1465383	FALSE	TRUE	1992
1465431	FALSE	FALSE	1992
1465435	FALSE	FALSE	1992
1465443	FALSE	TRUE	1992
1465449	FALSE	TRUE	1992
1465456	FALSE	FALSE	1992
1467959	FALSE	TRUE	1992
1468447	FALSE	FALSE	1992
1469042	FALSE	FALSE	1992
1469070	FALSE	FALSE	1992
1469072	FALSE	FALSE	1992
1469087	TRUE	TRUE	1992
1469096	FALSE	FALSE	1992
1469284	FALSE	TRUE	1992
1469708	FALSE	TRUE	1992
1471983	FALSE	FALSE	1992
1472013	FALSE	FALSE	1992
1472029	FALSE	TRUE	1992
1472036	FALSE	FALSE	1992
1472040	FALSE	FALSE	1992
1472057	FALSE	TRUE	1992
1472500	FALSE	FALSE	1992
1472946	FALSE	FALSE	1992
1473264	FALSE	FALSE	1992
1474331	FALSE	FALSE	1992
1475186	TRUE	FALSE	1992
1475204	FALSE	FALSE	1992
1476165	FALSE	TRUE	1992
1476731	FALSE	FALSE	1992
1477104	FALSE	FALSE	1992
1477980	FALSE	FALSE	1992
1478642	FALSE	FALSE	1992
1478648	FALSE	TRUE	1992
1478654	FALSE	FALSE	1992
1478656	TRUE	FALSE	1992
1478657	TRUE	FALSE	1992
1478664	FALSE	FALSE	1992
1478667	FALSE	TRUE	1992
1478675	FALSE	FALSE	1992
1478677	TRUE	TRUE	1992
1478919	TRUE	TRUE	1992
1478958	FALSE	TRUE	1992
1478967	FALSE	FALSE	1992
1479292	FALSE	FALSE	1992
1479618	FALSE	FALSE	1992
1480183	FALSE	FALSE	1992
1480464	FALSE	FALSE	1992
1482346	FALSE	TRUE	1992
1482348	FALSE	FALSE	1992
1482676	FALSE	TRUE	1992
1482686	TRUE	TRUE	1992
1483038	FALSE	FALSE	1992
1483053	FALSE	FALSE	1992
1483689	FALSE	FALSE	1992
1483696	FALSE	FALSE	1992
1483698	FALSE	FALSE	1992
1483709	FALSE	FALSE	1992
1483839	FALSE	TRUE	1992
1483924	FALSE	FALSE	1992
1486801	FALSE	FALSE	1992
1486802	FALSE	TRUE	1992
1486803	FALSE	FALSE	1992
1487136	FALSE	FALSE	1992
1487153	FALSE	FALSE	1992
1487156	FALSE	TRUE	1992
1487235	FALSE	TRUE	1992
1487238	FALSE	FALSE	1992
1487241	FALSE	FALSE	1992
1487246	FALSE	TRUE	1992
1487249	FALSE	FALSE	1992
1487251	FALSE	FALSE	1992
1487420	FALSE	TRUE	1992
1487421	FALSE	FALSE	1992
1487423	FALSE	FALSE	1992
1488105	FALSE	FALSE	1992
1489581	FALSE	FALSE	1992
1490342	FALSE	FALSE	1992
1491005	FALSE	FALSE	1992
1491428	TRUE	TRUE	1992
1491632	FALSE	FALSE	1992
1492743	FALSE	TRUE	1992
1493050	FALSE	TRUE	1992
1493333	FALSE	FALSE	1992
1494913	FALSE	FALSE	1992
1495492	FALSE	FALSE	1992
1495956	FALSE	TRUE	1992
1495999	FALSE	TRUE	1992
1496383	FALSE	FALSE	1992
1496401	TRUE	FALSE	1992
1496419	FALSE	TRUE	1992
1496567	FALSE	TRUE	1992
1496983	FALSE	FALSE	1992
1496994	FALSE	FALSE	1992
1497627	FALSE	FALSE	1992
1497629	FALSE	FALSE	1992
1497668	FALSE	TRUE	1992
1498324	FALSE	FALSE	1992
1498334	FALSE	FALSE	1992
1500433	TRUE	FALSE	1992
1500714	FALSE	FALSE	1992
1500851	FALSE	TRUE	1992
1500858	FALSE	FALSE	1992
1501286	FALSE	FALSE	1992
1501294	FALSE	FALSE	1992
1501714	FALSE	FALSE	1992
1502141	FALSE	FALSE	1992
1502149	FALSE	FALSE	1992
1502153	FALSE	FALSE	1992
1502157	TRUE	TRUE	1992
1502186	FALSE	TRUE	1992
1502203	TRUE	FALSE	1992
1502204	TRUE	FALSE	1992
1503396	TRUE	FALSE	1992
1504007	FALSE	FALSE	1992
1505026	TRUE	FALSE	1992
1505033	FALSE	FALSE	1992
1505214	FALSE	TRUE	1992
1505215	FALSE	FALSE	1992
1505216	FALSE	FALSE	1992
1505218	FALSE	FALSE	1992
1505219	FALSE	FALSE	1992
1505237	FALSE	TRUE	1992
1505517	FALSE	FALSE	1992
1505523	TRUE	TRUE	1992
1505778	FALSE	FALSE	1992
1505955	TRUE	FALSE	1992
1505956	TRUE	TRUE	1992
1505959	FALSE	FALSE	1992
1505960	TRUE	FALSE	1992
1505961	FALSE	FALSE	1992
1505962	TRUE	FALSE	1992
1505963	FALSE	FALSE	1992
1505964	FALSE	FALSE	1992
1505966	FALSE	FALSE	1992
1505969	TRUE	TRUE	1992
1505970	FALSE	FALSE	1992
1505973	FALSE	FALSE	1992
1505978	TRUE	TRUE	1992
1505985	FALSE	FALSE	1992
1505987	FALSE	FALSE	1992
1505988	TRUE	TRUE	1992
1505991	TRUE	TRUE	1992
1507224	TRUE	FALSE	1992
1508179	FALSE	FALSE	1992
1508180	TRUE	TRUE	1992
1508184	FALSE	FALSE	1992
1508204	FALSE	TRUE	1992
1508224	TRUE	FALSE	1992
1508666	FALSE	FALSE	1992
1508673	FALSE	FALSE	1992
1508712	FALSE	FALSE	1992
1509260	TRUE	TRUE	1992
1509262	FALSE	FALSE	1992
1509263	FALSE	TRUE	1992
1509264	FALSE	TRUE	1992
1510669	FALSE	FALSE	1992
1510684	TRUE	FALSE	1992
1510698	TRUE	TRUE	1992
1510839	FALSE	FALSE	1992
1510932	TRUE	FALSE	1992
1510960	FALSE	FALSE	1992
1511013	TRUE	TRUE	1992
1511447	FALSE	TRUE	1992
1511740	FALSE	FALSE	1992
1511800	FALSE	FALSE	1992
1511907	TRUE	FALSE	1992
1511986	FALSE	FALSE	1992
1511988	FALSE	FALSE	1992
1511989	FALSE	FALSE	1992
1512232	TRUE	FALSE	1992
1512241	FALSE	TRUE	1992
1512248	FALSE	TRUE	1992
1512257	FALSE	FALSE	1992
1512260	FALSE	TRUE	1992
1512287	TRUE	TRUE	1992
1512415	FALSE	FALSE	1992
1512466	TRUE	FALSE	1992
1512535	FALSE	FALSE	1992
1513320	FALSE	FALSE	1992
1513469	FALSE	FALSE	1992
1514958	FALSE	TRUE	1992
1515452	FALSE	FALSE	1992
1515456	FALSE	FALSE	1992
1515647	FALSE	FALSE	1992
1516130	FALSE	FALSE	1992
1516133	TRUE	FALSE	1992
1516138	FALSE	FALSE	1992
1516702	FALSE	FALSE	1992
1516710	FALSE	FALSE	1992
1516719	TRUE	FALSE	1992
1516759	FALSE	TRUE	1992
1516826	TRUE	FALSE	1992
1517104	FALSE	FALSE	1992
1517205	FALSE	FALSE	1992
1517212	FALSE	TRUE	1992
1517224	TRUE	TRUE	1992
1517242	FALSE	TRUE	1992
1517709	FALSE	FALSE	1992
1517749	FALSE	FALSE	1992
1518060	FALSE	TRUE	1992
1518087	FALSE	FALSE	1992
1518805	TRUE	TRUE	1992
1518822	TRUE	FALSE	1992
1518839	FALSE	FALSE	1992
1518849	FALSE	FALSE	1992
1518850	FALSE	FALSE	1992
1518851	TRUE	TRUE	1992
1518853	FALSE	FALSE	1992
1518866	FALSE	TRUE	1992
1518869	TRUE	FALSE	1992
1519061	FALSE	TRUE	1992
1519064	TRUE	TRUE	1992
1519642	FALSE	FALSE	1992
1519666	FALSE	TRUE	1992
1520270	FALSE	TRUE	1992
1520290	FALSE	FALSE	1992
1520296	TRUE	FALSE	1992
1520322	FALSE	FALSE	1992
1520323	TRUE	TRUE	1992
1520326	FALSE	FALSE	1992
1520333	FALSE	TRUE	1992
1520336	FALSE	FALSE	1992
1520872	FALSE	FALSE	1992
1520883	FALSE	FALSE	1992
1521468	FALSE	FALSE	1992
1521525	FALSE	FALSE	1992
1521574	FALSE	FALSE	1992
1522121	FALSE	FALSE	1992
1522213	FALSE	FALSE	1992
1522586	FALSE	FALSE	1992
1522589	FALSE	TRUE	1992
1522590	FALSE	FALSE	1992
1522591	FALSE	FALSE	1992
1522903	FALSE	FALSE	1992
1524678	FALSE	TRUE	1992
1524826	FALSE	TRUE	1992
1524834	FALSE	FALSE	1992
1525157	FALSE	FALSE	1992
1525182	FALSE	TRUE	1992
1525820	FALSE	FALSE	1992
1526658	TRUE	TRUE	1992
1526991	FALSE	TRUE	1992
1527002	FALSE	FALSE	1992
1527020	FALSE	TRUE	1992
1527044	FALSE	FALSE	1992
1527079	FALSE	FALSE	1992
1527093	TRUE	TRUE	1992
1527846	TRUE	FALSE	1992
1527858	FALSE	FALSE	1992
1527859	FALSE	FALSE	1992
1528846	FALSE	FALSE	1992
1528853	TRUE	FALSE	1992
1529339	FALSE	FALSE	1992
1529429	FALSE	FALSE	1992
1530570	FALSE	TRUE	1992
1530588	TRUE	FALSE	1992
1530592	FALSE	FALSE	1992
1530609	FALSE	TRUE	1992
1530633	FALSE	FALSE	1992
1530647	FALSE	TRUE	1992
1530796	FALSE	FALSE	1992
1530858	TRUE	FALSE	1992
1530866	FALSE	FALSE	1992
1530890	FALSE	FALSE	1992
1530918	TRUE	TRUE	1992
1530920	FALSE	TRUE	1992
1530944	FALSE	TRUE	1992
1530946	TRUE	FALSE	1992
1531036	FALSE	FALSE	1992
1531086	TRUE	FALSE	1992
1531127	FALSE	FALSE	1992
1531136	FALSE	FALSE	1992
1531140	FALSE	FALSE	1992
1531292	FALSE	FALSE	1992
1531535	FALSE	FALSE	1992
1531628	FALSE	FALSE	1992
1531641	TRUE	TRUE	1992
1531650	FALSE	TRUE	1992
1531651	TRUE	FALSE	1992
1531728	FALSE	FALSE	1992
1531830	TRUE	TRUE	1992
1531933	FALSE	TRUE	1992
1532241	FALSE	FALSE	1992
1532244	TRUE	TRUE	1992
1532289	FALSE	FALSE	1992
1532310	FALSE	TRUE	1992
1532458	FALSE	FALSE	1992
1532572	FALSE	FALSE	1992
1532817	FALSE	TRUE	1992
1532945	TRUE	FALSE	1992
1533152	FALSE	FALSE	1992
1533159	FALSE	FALSE	1992
1533223	FALSE	FALSE	1992
1533225	FALSE	FALSE	1992
1533242	FALSE	FALSE	1992
1533243	FALSE	FALSE	1992
1533274	FALSE	TRUE	1992
1533347	FALSE	TRUE	1992
1533380	FALSE	FALSE	1992
1533573	TRUE	TRUE	1992
1533623	TRUE	FALSE	1992
1533624	FALSE	TRUE	1992
1533633	FALSE	FALSE	1992
1533641	TRUE	TRUE	1992
1533657	TRUE	FALSE	1992
1534149	FALSE	TRUE	1992
1534408	FALSE	FALSE	1992
1534488	FALSE	FALSE	1992
1534510	FALSE	TRUE	1992
1534761	TRUE	FALSE	1992
1534997	FALSE	FALSE	1992
1535333	TRUE	FALSE	1992
1535555	FALSE	FALSE	1992
1535557	TRUE	TRUE	1992
1535625	FALSE	TRUE	1992
1535701	FALSE	FALSE	1992
1535787	FALSE	TRUE	1992
1536170	FALSE	FALSE	1992
1536575	FALSE	FALSE	1992
1536690	FALSE	FALSE	1992
1536798	FALSE	FALSE	1992
1536831	FALSE	FALSE	1992
1536884	TRUE	TRUE	1992
1536957	FALSE	FALSE	1992
1537303	FALSE	TRUE	1992
1537319	FALSE	TRUE	1992
1537332	FALSE	FALSE	1992
1537334	TRUE	TRUE	1992
1537337	FALSE	FALSE	1992
1537561	TRUE	TRUE	1992
1537564	FALSE	FALSE	1992
1537612	FALSE	FALSE	1992
1537828	TRUE	FALSE	1992
1537832	FALSE	FALSE	1992
1537839	FALSE	FALSE	1992
1537855	FALSE	FALSE	1992
1538135	FALSE	TRUE	1992
1538405	FALSE	FALSE	1992
1538748	FALSE	TRUE	1992
1538749	TRUE	TRUE	1992
1539590	FALSE	FALSE	1992
1539595	FALSE	FALSE	1992
1540159	FALSE	FALSE	1992
1540160	FALSE	FALSE	1992
1540168	TRUE	TRUE	1992
1540184	FALSE	TRUE	1992
1540191	FALSE	TRUE	1992
1540415	FALSE	FALSE	1992
1540595	TRUE	FALSE	1992
1540623	FALSE	FALSE	1992
1540651	FALSE	FALSE	1992
1540973	FALSE	FALSE	1992
1541298	FALSE	FALSE	1992
1541630	FALSE	TRUE	1992
1541636	FALSE	FALSE	1992
1541680	FALSE	FALSE	1992
1541686	TRUE	TRUE	1992
1541829	FALSE	TRUE	1992
1541831	FALSE	FALSE	1992
1542003	FALSE	TRUE	1992
1542570	FALSE	TRUE	1992
1542581	FALSE	TRUE	1992
1542648	FALSE	TRUE	1992
1542658	FALSE	TRUE	1992
1542660	TRUE	TRUE	1992
1542665	FALSE	FALSE	1992
1542674	FALSE	FALSE	1992
1542691	FALSE	TRUE	1992
1542694	TRUE	TRUE	1992
1542794	FALSE	FALSE	1992
1543505	FALSE	TRUE	1992
1543512	TRUE	TRUE	1992
1543562	FALSE	FALSE	1992
1543753	FALSE	FALSE	1992
1543912	TRUE	FALSE	1992
1543919	FALSE	FALSE	1992
1544214	FALSE	FALSE	1992
1544321	FALSE	FALSE	1992
1544322	FALSE	TRUE	1992
1544421	FALSE	FALSE	1992
1544422	FALSE	TRUE	1992
1544436	FALSE	FALSE	1992
1544447	FALSE	FALSE	1992
1544885	FALSE	FALSE	1992
1544894	FALSE	FALSE	1992
1544906	FALSE	TRUE	1992
1544908	FALSE	FALSE	1992
1544918	FALSE	TRUE	1992
1544925	TRUE	FALSE	1992
1544941	FALSE	FALSE	1992
1545115	FALSE	FALSE	1992
1545787	TRUE	FALSE	1992
1545807	TRUE	FALSE	1992
1545818	TRUE	TRUE	1992
1545823	TRUE	TRUE	1992
1545828	TRUE	TRUE	1992
1545870	FALSE	FALSE	1992
1546315	FALSE	FALSE	1992
1546326	FALSE	FALSE	1992
1546371	TRUE	FALSE	1992
1546447	FALSE	TRUE	1992
1546977	FALSE	FALSE	1992
1547020	FALSE	TRUE	1992
1547342	FALSE	FALSE	1992
1547346	FALSE	FALSE	1992
1547508	FALSE	FALSE	1992
1547771	FALSE	FALSE	1992
1547893	FALSE	TRUE	1992
1547942	TRUE	TRUE	1992
1547944	TRUE	TRUE	1992
1548744	FALSE	FALSE	1992
1548758	FALSE	TRUE	1992
1548763	FALSE	FALSE	1992
1548769	FALSE	FALSE	1992
1548781	FALSE	TRUE	1992
1549114	FALSE	TRUE	1992
1549121	FALSE	TRUE	1992
1549122	TRUE	FALSE	1992
1549351	TRUE	TRUE	1992
1549352	FALSE	FALSE	1992
1549355	FALSE	FALSE	1992
1549370	FALSE	FALSE	1992
1549468	TRUE	TRUE	1992
1549471	FALSE	TRUE	1992
1549475	TRUE	FALSE	1992
1549502	FALSE	FALSE	1992
1549504	FALSE	FALSE	1992
1549507	FALSE	FALSE	1992
1549574	FALSE	FALSE	1992
1549584	FALSE	FALSE	1992
1549596	FALSE	FALSE	1992
1549776	FALSE	FALSE	1992
1550119	FALSE	FALSE	1992
1550122	FALSE	FALSE	1992
1550123	FALSE	FALSE	1992
1550126	FALSE	FALSE	1992
1550217	FALSE	FALSE	1992
1550342	FALSE	TRUE	1992
1550545	FALSE	FALSE	1992
1550553	TRUE	TRUE	1992
1550586	FALSE	FALSE	1992
1550588	FALSE	FALSE	1992
1550596	TRUE	TRUE	1992
[truncated: 447,466+ more rows]

## Sheet: 2E
gene_ncbi	target	predicted
1	1986	1993.99
10	1989	1986.9
13	1991	1994.14
14	1994	1993
15	1994	1985.38
16	1989	1990.57
18	1981	1982.17
19	1994	1992.77
20	1992	1993.74
21	1996	1997.23
22	1996	1993.38
23	1996	1994.7
24	1996	1995.21
25	1982	1986.9
27	1986	1991.7
29	1989	1996.08
30	1987	1990.83
33	1985	1991.47
34	1983	1985.25
35	1989	1985.6
36	1994	1991.58
37	1993	1989.15
38	1973	1981.28
39	1984	1982.79
40	1996	1992.96
41	1996	1993.77
43	1982	1983.03
47	1980	1986.58
48	1989	1985.57
49	1982	1986.95
50	1975	1982.61
51	1992	1989.9
52	1973	1991.52
53	1970	1985.99
54	1989	1985.78
55	1978	1982.23
56	1990	1991.03
58	1976	1974.38
60	1978	1974.82
70	1976	1983.66
81	1990	1989.77
86	1994	1993.67
87	1989	1986.01
88	1992	1992.46
90	1993	1992.23
91	1993	1992.77
92	1991	1990.86
93	1993	1987.05
94	1993	1992.5
95	1979	1988.42
97	1986	1994.96
98	1984	1992.36
100	1980	1980.7
101	1997	1991.1
102	1995	1992.59
103	1988	1993.6
105	1996	1997.53
107	1990	1993.76
108	1992	1992.12
109	1993	1990.92
111	1994	1991.05
112	1994	1990.04
114	1991	1994.51
115	1996	1993.65
116	1990	1991.85
118	1987	1992.51
119	1987	1989.98
120	1989	1991.56
123	1992	1986.96
124	1976	1989.02
127	1976	1978.35
128	1984	1982.51
130	1976	1991.6
131	1976	1988.51
132	1976	1986.06
134	1987	1988.99
135	1989	1989.62
136	1992	1991.1
142	1982	1985.12
143	1994	1997.07
147	1990	1988.49
148	1990	1986.98
154	1975	1983.84
155	1989	1988.21
158	1992	1985.61
160	1989	1992.21
161	1989	1987.62
164	1994	1990.18
166	1993	1989.49
167	1995	2000.1
174	1974	1984.4
175	1983	1988.08
176	1981	1997.75
177	1992	1991.62
181	1997	1995.66
183	1968	1980.54
186	1988	1988.84
187	1993	1997.15
189	1986	1982.76
190	1982	1995.68
191	1978	1984.84
197	1982	1971.35
202	1991	1997.64
203	1976	1983.06
208	1987	1987.07
210	1975	1982.4
212	1979	1980.69
213	1975	1968.68
214	1995	1988.15
215	1981	1992.13
216	1978	1984.26
217	1977	1981.31
218	1981	1982.2
219	1991	1993.1
220	1994	1996.79
223	1989	1993.67
224	1994	1987.32
225	1996	1995.3
229	1983	1974.83
230	1966	1984.24
231	1983	1981.28
238	1994	1992.21
239	1985	1991.55
240	1988	1987.64
241	1990	1989.16
242	1998	1997.37
247	1990	1989.81
248	1986	1985.21
249	1980	1982.07
257	1994	1998.75
258	1996	1995.92
259	1977	1972.46
262	1988	1983.33
267	1991	1995.47
269	1995	1992.81
270	1978	1987.49
271	1981	1990.82
272	1981	1996.11
273	1992	1994.92
274	1996	1992.06
275	1981	1988.41
283	1985	1978.44
284	1994	1994.98
285	1994	1991.21
286	1979	1985.9
287	1988	1992.33
288	1995	1994.01
290	1984	1982.74
291	1987	1984.57
292	1987	1987.73
301	1986	1979.88
306	1988	1993.38
307	1988	1988.23
308	1987	1986.81
309	1988	1986.15
310	1989	1988.94
311	1992	1994.01
312	1992	1996.85
314	1997	1997.97
316	1993	1984.84
317	1997	1995.19
318	1991	1996.9
319	1978	1997.42
320	1990	1995.19
322	1996	1990.16
323	1996	1992.86
325	1978	1979.92
326	1994	1996.63
327	1989	1987.16
328	1991	1988.49
329	1994	1994.84
330	1995	1994.59
332	1994	1994.38
333	1993	1992.43
334	1993	1989.2
335	1972	1972.23
336	1972	1974.79
338	1973	1978.65
339	1994	1993.68
343	1992	1995.4
345	1973	1983.04
347	1980	1987.86
348	1973	1976.16
350	1979	1972.78
351	1985	1982.17
353	1977	1982.36
354	1986	1988.13
355	1989	1987.73
356	1993	1987.63
357	1995	1997.64
358	1988	1988.65
359	1992	1986.73
360	1992	1992.53
361	1992	1993.45
362	1992	1988.39
363	1996	1995.28
364	1992	1994.8
366	1992	1993.91
367	1988	1984.52
368	1974	1995.98
369	1976	1985.55
372	1991	1991.47
373	1993	1995.65
377	1989	1994.58
378	1990	1990.14
379	1994	1998.09
381	1990	1994.53
383	1986	1979.35
384	1996	1994.76
387	1987	1988.83
388	1985	1987.12
390	1996	1996.28
391	1992	1993.44
392	1991	1994.57
393	1994	1996.37
394	1990	1996.36
395	1996	1996.96
396	1993	1990
397	1993	1988.79
398	1996	1998.76
399	1995	1997.15
400	1995	1993.06
401	1996	1993.04
402	1993	1993.57
403	1994	1995.17
405	1991	1990.53
406	1997	1994.05
407	1993	1995.49
408	1990	1989.41
409	1992	1986.12
410	1979	1983.34
411	1974	1983.55
412	1982	1986.56
414	1995	1994.14
415	1994	1991.3
416	1995	1995.64
417	1994	1997.93
419	1994	1996.12
420	1967	1998.65
421	1995	1995.47
427	1994	1990.5
429	1993	1989.5
430	1996	1992.4
432	1985	1986.51
435	1978	1983.42
440	1983	1992.3
443	1978	1989.1
460	1988	1993.27
462	1965	1972
463	1991	1992.3
466	1989	1992.32
467	1989	1987.86
471	1992	1989.89
473	1997	1995.33
474	1996	1994.7
476	1981	1984.86
477	1987	1987.45
478	1987	1988.33
480	1987	1995.83
482	1989	1986.82
486	1993	1989.57
487	1986	1988.93
488	1988	1986.53
489	1994	1992.31
491	1991	1986.55
492	1992	1994.66
493	1988	1988.27
495	1987	1988
496	1990	1987.88
498	1973	1979.64
501	1994	1990.53
506	1973	1984.36
509	1973	1982.9
513	1973	1990.27
515	1973	1988.03
516	1973	1987.62
517	1987	1993.46
518	1987	1994.66
521	1973	1989.41
523	1993	1991.82
525	1989	1989.87
526	1990	1987.77
527	1991	1990.4
529	1992	1993
533	1998	1994.52
534	1999	2000.89
537	1993	1993.16
538	1993	1989.65
540	1993	1982.51
545	1996	1996.32
546	1987	1992.51
547	1991	1993.65
549	1995	1994.74
550	1996	1995.89
551	1958	1980.83
552	1993	1995.27
553	1994	1996.5
554	1989	1990.73
558	1990	1989.9
563	1961	1983.76
566	1989	1986.51
567	1973	1962.74
572	1995	1993.85
579	1997	1999
580	1994	1997.47
581	1992	1990.78
583	1993	1993.54
585	1995	1996.66
586	1980	1989.67
590	1987	1981.33
593	1988	1983.53
594	1990	1986.79
595	1984	1986.92
597	1993	1991.25
598	1993	1990.97
599	1996	1992.9
604	1991	1993.98
605	1996	1998.67
607	1998	1998.17
608	1992	1996.68
611	1986	1993.32
613	1982	1986.62
617	1994	1994.44
622	1992	1987.2
627	1990	1985.69
629	1977	1972.8
632	1980	1978.91
633	1987	1984.71
634	1979	1983.74
635	1991	1992.17
636	1995	1995.89
637	1994	1993.49
638	1995	1998.29
639	1991	1994.66
640	1977	1992.49
641	1992	1994.81
642	1994	1992.41
643	1992	1991.17
644	1993	1989.54
645	1992	1991.74
646	1992	1998.19
649	1988	1989.86
650	1988	1987.74
651	1988	1990.57
652	1988	1986.79
653	1990	1993.4
654	1990	1989.72
655	1990	1989.54
657	1993	1989.61
658	1994	1996.19
659	1995	1994.32
662	1992	1993.28
663	1994	1994.76
664	1994	1994.35
665	1998	1997.48
666	1997	1996.51
667	1985	1995.28
669	1978	1987.7
670	1990	1997.26
672	1972	1989.35
673	1988	1990.97
677	1993	1988.54
678	1995	1991.51
680	1993	1996
682	1981	1985.15
683	1994	1989.7
684	1994	1993.02
685	1993	1991.67
686	1991	1996.87
687	1992	1994.8
688	1993	1996.29
689	1990	1994.69
694	1991	1990.9
695	1987	1987.54
696	1983	1993.47
699	1994	1992.4
701	1998	1995.18
705	1998	1996.95
706	1985	1986.92
708	1990	1990.11
710	1982	1985.03
712	1976	1989.97
714	1976	1991.75
717	1967	1984.15
718	1970	1974.16
719	1994	1996
722	1983	1985.98
725	1988	1989.97
726	1996	1996.69
727	1978	1986.75
728	1989	1983.67
729	1986	1985.04
730	1988	1985.29
731	1980	1995.98
732	1979	1989.75
733	1987	1992.1
734	1996	1998.04
735	1984	1984.59
740	1996	1996.54
741	1994	1997.81
744	1994	1996.01
747	1998	1998.15
752	1998	1994.57
754	1998	1995.7
755	1997	1998.2
760	1972	1979.32
761	1979	1986.43
762	1982	1990.98
765	1987	1985.85
766	1991	1996.31
767	1993	1994.63
768	1992	1995.01
770	1998	1996.57
771	1995	1997.84
773	1992	1988.49
776	1991	1990.87
778	1995	1998.04
779	1987	1990.18
781	1988	1989.49
782	1991	1991.59
783	1992	1993.02
784	1993	1992.67
786	1993	1994.47
788	1992	1993.98
790	1985	1991.72
793	1987	1982.75
794	1989	1990.45
796	1968	1996.41
799	1967	1992.92
800	1991	1989.27
801	1983	1982.97
808	1982	1985.31
810	1988	1997.54
811	1988	1982.93
813	1997	1988
814	1989	1988.22
815	1987	1986.54
816	1988	1988.88
817	1993	1992.68
818	1984	1989.2
819	1994	1995.78
821	1992	1989.76
822	1992	1989.35
823	1986	1982.88
824	1976	1990.54
825	1989	1986.61
826	1986	1987.49
827	1993	1995.49
829	1992	1994.74
831	1988	1987.6
832	1995	1991.96
833	1993	1995.01
834	1991	1987.66
835	1994	1991.11
836	1976	1990.94
837	1991	1994.61
838	1995	1998.57
839	1994	1996.01
840	1975	1995.28
841	1975	1994.23
842	1976	1995.51
843	1975	1995.72
844	1990	1983.92
845	1991	1993.71
847	1961	1976.53
857	1992	1990
858	1992	1995.77
859	1995	1992.23
862	1992	1993.79
863	1998	1999.95
864	1993	1993.04
865	1988	1991.5
866	1976	1987.59
867	1968	1991.72
868	1995	1997.42
869	1989	1986.15
871	1992	1988.11
873	1981	1985.13
874	1994	1997.52
875	1977	1980.67
881	1995	1998.44
885	1982	1981.42
886	1993	1989.27
887	1992	1993.37
889	1995	1996.93
890	1990	1989.28
891	1989	1988.83
892	1976	1993.53
894	1992	1991.26
896	1992	1988.85
898	1991	1992.71
899	1994	1997.86
900	1996	1991.6
901	1996	1996.79
902	1988	1995.53
904	1995	1996.35
905	1998	1997.48
908	1992	1992.58
909	1986	1995.76
910	1986	1995.51
911	1986	1995.1
912	1986	1988.28
913	1986	1998.55
914	1986	1984.99
915	1984	1984.23
916	1985	1988.02
917	1986	1988.43
919	1986	1987.48
920	1984	1983.98
921	1986	1987.15
922	1994	1996.2
923	1985	1993.07
924	1987	1993.71
925	1983	1983.89
929	1988	1987.87
930	1988	1991.92
932	1994	1996.51
939	1987	1991.3
940	1985	1990.23
941	1989	1988.55
942	1993	1988.31
943	1982	1992.17
944	1993	1991.42
945	1988	1995.67
946	1997	1996.3
947	1988	1990.28
949	1974	1991.74
950	1992	1991.98
951	1988	1990
952	1990	1990.55
954	1997	1995.97
955	1996	1996.08
956	1997	1997.85
957	1997	1993.79
958	1985	1990.5
959	1992	1991.56
960	1988	1981.86
961	1990	1992.4
962	1987	1987.62
963	1990	1989.6
965	1987	1997.48
966	1989	1993.79
967	1985	1984.89
968	1993	1992.09
969	1992	1990.14
970	1990	1997.65
972	1982	1984.93
973	1983	1987.84
974	1992	1989.52
975	1990	1987.25
978	1975	1991.93
987	1992	1996.59
988	1996	1993.42
990	1993	1995.02
993	1991	1992.92
994	1991	1992.27
995	1990	1992.62
996	1993	1993.34
997	1988	1991.5
999	1964	1988.31
1000	1990	1989.6
1001	1989	1989.4
1003	1991	1995.81
1004	1991	1993.7
1005	1994	2000.19
1006	1991	1996.2
1007	1991	1998.14
1008	1991	1997.65
1009	1991	1993.3
1010	1991	1996.22
1012	1991	1993.86
1013	1991	1990.06
1014	1994	1996.43
1015	1994	1993.37
1017	1990	1988.9
1019	1987	1988.72
1020	1975	1986.82
1021	1992	1993.62
1022	1988	1991.93
1024	1993	1997.08
1027	1994	1992.27
1028	1995	1997.26
1029	1993	1993.79
1030	1994	1993.39
1032	1995	1996.55
1033	1993	1998.76
1036	1994	1987.76
1038	1987	1999.23
1040	1996	1994.63
1041	1974	1997.94
1043	1991	1991.7
1044	1995	1990.67
1045	1994	1991.09
1046	1995	1995.63
1047	1994	1994.24
1048	1987	1993.97
1051	1990	1988.15
1052	1991	1988.89
1053	1991	1991.39
1054	1991	1990.64
1056	1980	1984.65
1058	1991	1998.37
1059	1987	1993.35
1063	1993	1992.57
1066	1989	1986.81
1068	1994	1993.01
1069	1993	1991.8
1071	1986	1996.31
1075	1992	1985.82
1080	1989	1988.1
1087	1989	1995.78
1088	1990	1993.23
1089	1991	1994.43
1101	1991	1993.5
1102	1998	1996.67
1103	1986	1989.23
1104	1987	1995.62
1105	1993	1992.86
1107	1992	1996.15
1111	1996	1994.89
1112	1994	1996.14
1113	1986	1981.81
1114	1985	1985.56
1116	1990	1987.39
1118	1994	1993.93
1119	1978	1994.58
1120	1998	1991.6
1121	1990	1993.08
1122	1992	1992.72
1123	1990	1996.33
1128	1987	1986.09
1129	1987	1993.14
1131	1987	1983.91
1132	1987	1989.75
1133	1988	1992.33
1134	1981	1984.84
1136	1990	1987.69
1137	1990	1989.07
1138	1991	1992.1
1140	1977	1990.7
1141	1990	1989.77
1142	1992	1993.51
1143	1990	1989.26
1144	1989	1988.81
1145	1991	1982.21
1146	1985	1988.98
1147	1993	1994.14
1149	1998	1998.2
1152	1975	1981.84
1154	1995	1994.9
1155	1996	1994.46
1158	1982	1977.61
1160	1989	1992.5
1161	1995	1997.16
1164	1990	1998.16
1173	1991	1987.58
1174	1991	1995.39
1175	1989	1992.7
1176	1996	1996.24
1178	1976	1995.37
1180	1985	1988.7
1181	1995	1993.12
1182	1995	1992.23
1183	1994	1997.21
1184	1993	1991.62
1185	1994	1996.64
1186	1995	1993.4
1187	1994	1996.64
1188	1994	1995.8
1192	1992	1994.85
1193	1992	1996.71
1195	1991	1991.74
1196	1994	1996.49
1198	1994	1995.42
1200	1993	1990.07
1203	1977	1996.19
1207	1995	1993.57
1208	1984	1986.59
1209	1994	1993.45
1211	1985	1986.56
1212	1975	1993.74
1213	1984	1990.84
1215	1990	1989.65
1230	1988	1993.51
1232	1995	1993.1
1233	1995	1996.33
1236	1988	1992.58
1237	1996	1998.45
1240	1996	1995.67
1241	1996	1995.39
1244	1995	1993.78
1258	1991	1992.12
1259	1992	1989.66
1260	1994	1993.28
1261	1994	1995.59
1262	2001	1995.6
1263	1996	1994.73
1264	1988	1990.5
1265	1994	1992.67
1266	1995	1991.93
1267	1984	1983.92
1270	1990	1989.1
1271	1991	1988.18
1272	1994	1989.2
1277	1970	1970.05
1278	1970	1972.58
1280	1965	1973.62
1282	1980	1981.04
1284	1980	1980.07
1285	1980	1980.19
1286	1980	1986.55
1287	1980	1987.5
1288	1980	1990.8
1289	1981	1988.98
1290	1985	1983.78
1291	1983	1988.72
1292	1983	1985.7
1293	1987	1986.33
1295	1991	1990.75
1296	1991	1989.98
1297	1987	1985.75
1298	1987	1985.57
1299	1987	1984.25
1301	1988	1980.61
1302	1989	1988.78
1303	1987	1990.6
1305	1987	1995.1
1306	1992	1993.81
1307	1992	1993.66
1314	1992	1992.35
1315	1991	1991.16
1316	1996	1994.32
1317	1994	1997.14
1318	1997	1997.13
1326	1991	1990.61
1329	1988	1983.61
1339	1992	1987.28
1340	1989	1986.83
1345	1988	1986.52
1346	1989	1991.52
1351	1988	1992.12
1352	1994	1997.59
1353	1996	1995.82
1355	1998	1995.29
1356	1977	1979.68
1357	1986	1977.52
1358	1989	1994.09
1359	1987	1988
1361	1977	1990.71
1362	1996	1993.53
1363	1982	1983.71
1366	1994	1995.89
1369	1988	1998.56
1370	1988	1997.92
1371	1993	1985.13
1373	1980	1980.61
1374	1995	1990.77
1376	1990	1990.6
1378	1981	1996.56
1379	1990	1988.79
1380	1976	1990.54
1381	1987	1982.42
1382	1991	1993.32
1384	1990	1995.34
1385	1988	1986.69
1386	1977	1989.3
1387	1990	1990.03
1388	1993	1994.89
1389	1996	1996.39
1390	1992	1989.14
1392	1983	1984.43
1393	1954	1990
1394	1993	1990.97
1395	1993	1993.68
1397	1994	1996.24
1398	1990	1990.75
1399	1993	1993.61
1400	1996	1998.28
1401	1977	1980.14
1404	1989	1985.08
1406	1994	1991.94
1407	1996	1994.35
1411	1986	1984.17
1412	1983	1994.47
1413	1976	1993.93
1414	1995	1986.7
1415	1987	1983.55
1417	1989	1993.21
1418	1985	1993.28
1419	1985	1987.35
1420	1985	1987.19
1421	1985	1986.79
1429	1993	1987.04
1431	1978	1990.31
1432	1976	1986.55
1434	1994	1993.68
1435	1985	1988.31
1436	1985	1987.04
1437	1985	1985.72
1439	1989	1991.74
1440	1986	1984.78
1444	1987	1976.2
1445	1991	1988.99
1446	1994	1996.58
1447	1984	1980.25
1448	1980	1982.22
1452	1992	1991.1
1453	1995	1993.47
1455	1996	1995.88
1459	1985	1989.22
1460	1989	1987.72
1462	1987	1988.26
1463	1992	1989.84
1464	1996	1993.6
1466	1995	1993.52
1468	1998	1994.22
1469	1986	1995.53
1470	1982	1995.76
1471	1982	1982.18
1473	1988	1997.53
1474	1988	1995.71
1476	1984	1988.84
1477	1992	1995.06
1478	1992	1995.33
1479	1992	1994.92
1482	1995	1991.23
1486	1989	1991.41
1487	1993	1989.75
1488	1995	1995.12
1489	1995	1995.02
1490	1991	1989.32
1491	1992	1993.44
1493	1988	1987.16
1495	1991	1988.35
1497	1982	1994.43
1499	1993	1989.43
1500	1994	1991.82
1501	1996	1997.25
1503	1988	1994.31
1506	1993	1990.9
1509	1976	1982.41
1510	1977	1986.22
1511	1982	1985.5
1512	1982	1987.69
1513	1994	1994.83
1519	1994	1996.78
1520	1991	1987.64
1521	1997	1995.32
1522	1998	1989.44
1523	1992	1992.99
1524	1994	1993.93
1525	1997	1994.34
1528	1971	1985.08
1534	1982	1992.93
1535	1987	1986.88
1536	1986	1987.09
1537	1981	1987.16
1539	1995	1996.19
1543	1980	1983.01
1544	1985	1985.39
1549	1990	1988.19
1553	1995	1988.16
1555	1988	1982.46
1558	1987	1981.9
1559	1986	1988.03
1562	1991	1993.78
1565	1988	1987.27
1572	1990	1992.09
1573	1996	1994.38
1577	1989	1984.91
1580	1989	1991.26
1581	1981	1991.34
1582	1999	1995.93
1583	1986	1984.25
1584	1978	1988
1585	1985	1990.02
1586	1982	1984.7
1588	1986	1984.81
1589	1969	1987.18
1591	1993	1990.87
1592	1996	1995.25
1593	1991	1987.9
1594	1990	1993.79
1595	1994	1987.99
1601	1993	1993
1603	1993	1992.85
1604	1982	1993.32
1605	1992	1988.99
1606	1990	1993.82
1607	1993	1995.8
1608	1994	1993.23
1609	1996	1995.75
1610	1987	1989.98
1611	1976	1994.14
1612	1995	1994.67
1615	1989	1992.15
1616	1994	1996.03
1618	1996	1996.12
1621	1985	1983.26
1627	1993	1995.18
1628	1992	1990.64
1629	1981	1991.06
1630	1990	1989.53
1632	1994	1989.3
1633	1983	1990.51
1634	1986	1982.74
1635	1987	1996.03
1638	1992	1989.6
1639	1991	1990.64
1641	1997	1996.85
1642	1988	1993.44
1644	1989	1987.33
1647	1991	1991.05
1649	1990	1988.77
1652	1992	1993.65
1654	1997	1992.27
1657	2000	1998.62
1659	1994	1997.15
1660	1992	1992.88
1662	1996	1996.66
1665	1994	1993.24
1666	1981	1992.61
1670	1992	1996
1672	1995	1990.48
1674	1986	1981.59
1675	1980	1987.64
1676	1994	1996.33
1677	1997	1995.52
1687	1995	1996.14
1690	1993	1995.79
1716	1996	1992.27
1717	1995	1994.06
1718	1974	1993.57
1725	1994	1991.87
1727	1972	1990.99
1728	1988	1985.1
1730	1993	1997.52
1733	1992	1988.42
1734	1992	1995.25
1737	1981	1987.82
1738	1981	1987.97
1739	1972	1992.43
1740	1995	1989.76
1741	1996	1993.56
1742	1995	1993.56
1743	1986	1988.23
1745	1994	1994.09
1746	1992	1993.7
1747	1995	1994.73
1748	1996	1996
1749	1994	1992.21
1750	1994	1996.81
1756	1986	1991.43
1757	1985	1994.25
1758	1993	1990.97
1759	1990	1993.12
1760	1991	1992.33
1761	1998	1997.04
1762	1992	1994.57
1767	1983	1997.54
1770	1996	1999.29
1773	1988	1987.34
1774	1993	1993.76
1777	1980	1994.14
1778	1993	1989.7
1781	1994	1996.53
1783	1995	1993.71
1785	1995	1992.5
1786	1988	1983.12
1787	1998	1996.46
1788	1995	1997.24
1789	1999	1997.09
1791	1984	1983.6
1794	1996	1996.57
1795	1997	1996.46
1796	1994	1993.04
1800	1982	1991.26
1801	1996	1996.42
1802	1993	1996.51
1803	1990	1986.36
1805	1993	1991.91
1806	1988	1989.15
1807	1985	1991.05
1808	1994	1992.95
1809	1992	1994.96
1810	1992	1995.59
1811	1993	1993.37
1812	1990	1989.9
1813	1988	1984.41
1814	1988	1991.94
1815	1988	1991.14
1816	1991	1989.83
1819	1994	1994.74
1820	1998	1995.64
1822	1993	1993.5
1823	1991	1995.42
1824	1990	1992.81
1825	1991	1991.35
1826	1998	1994.8
1827	1995	1994.7
1828	1991	1991.27
1829	1991	1995.28
1830	1991	1994.93
1831	1996	1994.74
1832	1990	1989.28
1833	1996	1998.81
1836	1991	1991.46
1837	1994	1994.01
1838	1994	1997.01
1839	1987	1988.61
1840	1995	1997.07
1841	1977	1988.85
1842	1996	1998.26
1843	1992	1991.01
1844	1993	1994.12
1845	1992	1996.66
1846	1995	1994.58
1847	1994	1997.45
1848	1994	1994.4
1849	1996	1996.74
1852	1997	1998.82
1854	1975	1993.11
1856	1996	1996.18
1857	1996	1995.41
1859	1993	1993.35
1861	1993	1996.07
1869	1992	1988.18
1870	1993	1997.27
1871	1993	1997.26
1874	1994	1993.62
1875	1994	1993.48
1876	1994	1995.9
1877	1990	1994.37
1879	1993	1991.17
1880	1993	1996.51
1889	1994	1990.36
1890	1981	1990.92
1891	1995	1990.25
1892	1956	1989.17
1893	1977	1991.57
1894	1993	1994.7
1896	1996	1998.14
1901	1988	1992.56
1902	1996	1994.29
1906	1988	1985.34
1907	1989	1986.55
1908	1989	1987.84
1909	1991	1988.72
1910	1991	1986.81
1936	1988	1992.77
1937	1988	1992.53
1938	1984	1982.21
1939	1981	1994.46
1942	1990	1989.36
1943	1996	1994.53
1944	1994	1996.97
1945	1995	1998.65
1946	1995	1993.76
1947	1994	1991.62
1948	1994	1993.53
1949	1996	1996.56
1950	1977	1985.13
1952	1996	1995.6
1953	1996	1998.68
1954	1998	1996.97
1955	1996	1997.46
1956	1983	1983.85
1958	1985	1982.99
1959	1988	1990.81
1960	1991	1991.84
1962	1988	1991.78
1965	1975	1983.27
1967	1995	1990.55
1968	1975	1990.28
1969	1990	1989.1
1973	1988	1984.29
1975	1984	1993.77
1977	1987	1988.85
1978	1994	1993.19
1979	1994	1993.88
1983	1996	1991.79
1984	1986	1994.85
1990	1975	1984.4
1992	1992	1990.83
1993	1994	1993.21
1994	1996	1993.98
1995	1994	1992.65
1996	1990	1993.7
1997	1992	1992.7
1998	1996	1997.59
2000	1996	1997.2
2001	1998	1996.08
2002	1989	1992.54
2004	1994	1995.42
2005	1992	1995.73
2006	1981	1992.73
2009	1992	1997.72
2010	1993	1991.35
2011	1993	1992.23
2012	1995	1990.6
2013	1996	1997.07
2014	1996	1996.95
2016	1992	1995.93
2017	1992	1992.81
2018	1992	1995.77
2019	1989	1991.56
2020	1989	1993.89
2021	1995	1993.7
2022	1988	1990.72
2027	1989	1980.99
2028	1990	1991.19
2030	1996	1994.88
2034	1996	1993.67
2035	1981	1987.85
2036	1997	1992.89
2037	1996	1993.75
2038	1988	1987.21
2040	1991	1991.77
2041	1987	1994.55
2042	1992	1991.99
2043	1994	1991.92
2044	1994	1992.14
2045	1995	1991.92
2046	1991	1994.16
2047	1993	1991.48
2048	1991	1991.57
2049	1993	1993.82
2050	1994	1994.39
2052	1985	1981.69
2054	1992	1991.62
2056	1984	1986.87
2057	1981	1988.55
2058	1988	1990.58
2059	1976	1993.68
2060	1994	1992.5
2063	1988	1992.35
2064	1985	1983.68
2065	1989	1988.81
2066	1993	1989.48
2067	1984	1991.73
2068	1988	1987.87
2069	1997	1993.44
2070	1996	1998.16
2071	1988	1990.34
2072	1993	1995.38
2073	1990	1991.96
2074	1990	1995.1
2077	1995	1997.3
2078	1987	1992.76
2079	1996	1996.79
2081	1998	1995.41
2091	1985	1985.56
2098	1975	1985.99
2099	1986	1984.89
2100	1993	1995.54
2101	1988	1997.15
2104	1996	1997.46
2107	1992	1994.65
2108	1988	1988.55
2109	1991	1991.25
2110	1994	1994.27
2113	1985	1986.67
2115	1992	1994.61
2116	1992	1995.78
2117	1994	1994.82
2118	1992	1992.64
2119	1994	1997.26
2120	1989	1995.48
2122	1990	1994.01
2123	1990	1994.13
2124	1990	1992.92
2125	1996	1997.42
2128	1991	1995.24
2130	1975	1992.78
2131	1991	1991.88
2132	1994	1991.23
2134	1997	1998.89
2135	1996	1999.14
2137	1998	1998.74
2138	1990	1995.17
2139	1996	1997.66
2140	1997	1996.64
2145	1995	1996.98
2146	1996	1995.82
2147	1962	1980.34
2149	1991	1991.84
2150	1994	1992.05
2151	1991	1994.06
2152	1985	1983.14
2153	1981	1981.15
2155	1986	1988.17
2157	1979	1985.89
2158	1977	1985.39
2159	1983	1986.71
2160	1979	1989.6
2161	1974	1989
2162	1974	1992.23
2165	1985	1996.18
2166	1997	1995.53
2168	1985	1973.36
2170	1988	1978.61
2172	1994	1990.58
2173	1996	1989.65
2175	1995	1996.8
2176	1992	1991.14
2177	1995	1996.83
2178	1995	1997.02
2180	1980	1983.38
2181	1984	1991.29
2182	1992	1993.97
2185	1991	1993
2186	1995	1993.96
2187	1996	1998.73
2188	1994	1997.95
2189	1997	1996.6
2191	1994	1996.32
2192	1989	1991.18
2193	1997	1989.98
2194	1975	1981.5
2195	1995	1995.26
2196	1998	1997.55
2197	1992	1989.81
2199	1993	1987.79
2200	1986	1985.74
2202	1995	1994.57
2203	1988	1980.28
2204	1990	1990.94
2205	1988	1984.55
2206	1988	1988.81
2207	1990	1983.59
2208	1986	1990.36
2213	1988	1986.02
2217	1994	1987.84
2218	1993	1996.31
2219	1993	1994.68
2220	1995	1995.3
2224	1989	1983.75
2232	1988	1989.5
2235	1975	1982.64
2237	1992	1990.67
2239	1994	1992.88
2241	1987	1989.04
2242	1981	1990.03
2243	1968	1977.73
2244	1972	1975.07
2245	1993	1992.68
2246	1986	1986.41
2248	1986	1993.64
2249	1987	1990.58
2250	1988	1990.76
2251	1989	1989.2
2253	1995	1991.37
2254	1990	1992.25
2255	1996	1992.22
2256	1996	1999.23
2257	1994	1996.72
2259	1996	1994.94
2260	1989	1987.23
2262	1995	1997.72
2263	1990	1988.86
2264	1990	1989.81
2266	1972	1971.13
2268	1985	1988.07
2271	1976	1987.99
2273	1994	1991.52
2275	1996	1995.45
2281	1994	1995.59
2286	1991	1991.49
2288	1990	1986.1
2289	1993	1992.33
2294	1994	1994.45
2299	1993	1995.67
2300	1994	1995.94
2302	1997	1992.41
2305	1994	1995.39
2307	1997	1996.97
2308	1993	1995.25
2313	1991	1991.93
2314	1993	1994.61
2315	1994	1999.71
2316	1981	1987.85
2317	1993	1993.29
2318	1993	1992.85
2319	1991	1992.94
2321	1987	1990.86
2322	1991	1990.9
2323	1993	1991.65
2324	1992	1989.49
2326	1991	1992.59
2328	1970	1987.91
2329	1992	1996.32
2330	1994	1993.43
2331	1993	1993.45
2332	1982	1987.3
2334	1992	1998.23
2335	1979	1979.36
2339	1990	1988.04
2346	1993	1997.08
2350	1985	1990.72
2353	1983	1985.7
2354	1990	1989.37
2355	1990	1991.55
2356	1980	1985.3
2357	1982	1992.56
2358	1992	1996.65
2359	1992	1997.78
2395	1995	1994.72
2475	1994	1990.06
2487	1996	1996.48
2488	1974	1984.8
2492	1991	1988.39
2494	1993	1995.15
2495	1978	1983.96
2515	1996	1995.71
2516	1994	1989.17
2517	1984	1981.73
2519	1984	1993.48
2520	1966	1982.11
2521	1990	1986.98
2523	1981	1994.72
2524	1991	1997.25
2525	1990	1998.06
2526	1987	1990.84
2528	1992	1995.5
2529	1994	1995.9
2530	1987	1995.77
2531	1993	1992.73
2534	1975	1986.76
2537	1984	1994.74
2538	1976	1990.02
2539	1968	1983.05
2548	1970	1983.83
2549	1996	1996.13
2550	1994	1993.47
2554	1988	1987.17
2556	1989	1987.88
2557	1994	1987.47
2558	1992	1988.91
2559	1994	1989.97
2560	1989	1989.06
2561	1992	1991.23
2562	1991	1990.85
2563	1990	1988.4
2565	1992	1990.78
2566	1989	1986.99
2567	1994	1990.41
2569	1991	1993.32
2571	1990	1986.37
2572	1991	1987.72
2580	1997	1994.88
2581	1980	1989.68
2582	1979	1992.41
2583	1992	1989.16
2584	1981	1983.56
2585	1992	1995.2
2587	1988	1995.46
2588	1974	1995.25
2589	1995	1991.57
2590	1995	1995.49
2591	1996	1996.19
2592	1973	1984.59
2593	1995	1987.58
2595	1980	1990.95
2596	1988	1984.26
2615	1992	1993.3
2617	1994	1993.82
2618	1984	1983.19
2619	1992	1991.95
2620	1975	1994.27
2621	1993	1989.7
2623	1989	1988.98
2624	1991	1992.85
2625	1991	1990.71
2626	1988	1991.74
2628	1986	1989.72
2629	1981	1985.62
2631	1998	1996.31
2632	1983	1991.98
2633	1991	1992.54
2634	1991	1992.12
2635	1994	1992.79
2636	1993	1995.84
2637	1993	1992.42
2638	1977	1973.33
2639	1986	1988.85
2641	1972	1997.09
2642	1975	1991.23
2644	1992	1996.37
2645	1991	1988.23
2646	1994	1993.51
2648	1995	1995.95
2649	1996	1994.15
2650	1992	1991.22
2660	1995	1993.81
2664	1990	1987.48
2665	1994	1989.75
2668	1993	1990.91
2669	1994	1993.9
2670	1989	1986.62
2671	1983	1994.9
2672	1993	1991
2673	1991	1990.44
2674	1994	1995.03
2675	1997	1995.27
2676	1994	1997.28
2677	1986	1989.77
2683	1970	1987.86
2686	1993	1996.82
2687	1982	1994.77
2689	1980	1997.47
2690	1987	1982.53
2692	1992	1988
2693	1977	1995.69
2694	1972	1989.45
2695	1984	1989.34
2696	1993	1995.24
2700	1981	1990.02
2701	1990	1989.82
2705	1975	1984.96
2706	1991	1986.1
2707	1994	1989.35
2709	1998	1995.48
2710	1985	1995.79
2712	1994	2000.94
2717	1979	1981.56
2719	1994	1990.26
2720	1968	1981.76
2729	1972	1989.36
2730	1994	1992.2
2731	1980	1996.1
2733	1994	1997.76
2734	1990	1991.31
2735	1987	1989.55
2737	1988	1992.38
2739	1975	1985.08
2740	1993	1991.67
2741	1990	1987.36
2742	1990	1991.4
2743	1995	1989.15
2744	1983	1987.7
2747	1990	1992.7
2752	1985	1978.05
2760	1979	1992.24
2762	1996	1993.48
2764	1991	1992.1
2765	1996	2001.57
2766	1979	1996.7
2767	1991	1990.6
2768	1993	1992.25
2769	1991	1991.44
2770	1986	1985.9
2771	1987	1984.76
2774	1993	1988.83
2775	1988	1985.3
2778	1986	1979.17
2779	1988	1986.1
2780	1987	1990.36
2782	1986	1987.49
2783	1987	1987.72
2784	1990	1990.31
2785	1996	1992.41
2786	1995	1998.15
2788	1994	1992.05
2791	1995	1997.53
2793	1996	1996.48
2794	1994	1993.37
2796	1982	1987.07
2797	1992	1995.28
2798	1992	1987.5
2799	1987	1991.38
2800	1996	1998.52
2801	1993	1993.57
2803	1992	1995.87
2804	1993	1997.39
2805	1979	1978.49
2806	1970	1979.6
2810	1992	1989.04
2811	1983	1994.04
2812	1985	1995.71
2813	1990	1991.99
2815	1987	1993.84
2817	1990	1990.24
2819	1974	1982.94
2820	1975	1992.73
2821	1980	1979.1
2822	1989	1988.57
2823	1996	1993.1
2824	1993	1994.53
2825	1994	1996.23
2826	1994	1998.83
2827	1994	1993.37
2828	1995	1997.29
2829	1993	1999.31
2831	1995	1994.58
2832	1988	1998.65
2833	1988	1995.68
2838	1996	1999.31
2840	1988	1997.9
2845	1997	1998.35
2846	1996	1998.39
2847	1996	1995.91
2848	1997	1996.25
2849	1993	1998.52
2853	1997	2000.56
2854	1998	1999.29
2857	1996	1996.18
2861	1997	1998.65
2862	1997	1997.49
2863	1996	1997.91
2864	1997	1999.22
2868	1992	1993.93
2869	1993	1994.64
2870	1993	1995.25
2872	1993	1996.27
2873	1994	1993.89
2874	1996	1996.79
2876	1987	1980.71
2877	1990	1991.73
2878	1987	1980.98
2879	1994	1989.36
2880	1992	1989.33
2882	1998	1997.48
2886	1992	1992.76
2887	1992	1994.78
2888	1996	1996.17
2889	1994	1994.22
2890	1991	1988.06
2891	1990	1989
2893	1992	1989.1
2894	1992	1995.04
2895	1993	1990.53
2896	1990	1988.05
2897	1993	1990.16
2898	1993	1987.94
2899	1993	1992.29
2900	1994	1990.6
2901	1992	1989.57
2902	1992	1989.4
2905	1992	1991.34
2906	1995	1992.65
2908	1975	1983.34
2909	1991	1993.23
2912	1995	1991.64
2913	1996	1989.41
2914	1995	1994.27
2917	1996	1993.91
2918	1996	1994.07
2922	1984	1987.19
2923	1988	1982.34
2925	1991	1990.33
2926	1994	1997.18
2928	1997	1995.08
2931	1993	1992.92
2932	1975	1992.7
2935	1988	1990.49
2936	1976	1980.06
2937	1979	1989.71
2941	1998	1997.67
2948	1988	1994.38
2949	1993	1987.44
2950	1985	1982.59
2954	1997	1994.1
2957	1988	1994.7
2958	1988	1992.95
2959	1988	1990.59
2960	1987	1996.83
2961	1987	1996.25
2962	1988	1993.92
2963	1985	1993.84
2965	1988	1993.03
2967	1988	1995.87
2968	1988	1995.11
2975	1992	1994.08
2977	1991	1995.81
2978	1994	1991.85
2979	1992	1997.12
2980	1992	1990.01
2981	1994	1992.46
2982	1992	1992.78
2983	1991	1990.07
2984	1991	1993.71
2986	1995	1996.62
2987	1978	1985.83
2990	1977	1985.41
2992	1989	1991.38
2993	1975	1996.37
2995	1982	1995.98
2997	1980	1988.34
2998	1992	1995.04
2999	1990	1991.14
3000	1992	1995.53
3001	1986	1992.18
3002	1976	1990.22
3003	1988	1994.11
3004	1993	1991.39
3005	1974	1991.27
3009	1984	1996.13
3013	1997	1996.43
3024	1989	1991.87
3026	1991	1993.21
3028	1996	1992.37
3029	1975	1989.66
3030	1992	1991.23
3032	1992	1990.95
3033	1976	1986.05
3034	1991	1987.58
3035	1985	1993.28
3036	1986	1991.99
3037	1996	1995.66
3038	1997	1996.46
3042	1986	1995.11
3043	1961	1979.41
3045	1961	1989.34
3049	1988	1998.55
3052	1993	1991.89
3053	1985	1988.16
3054	1991	1990.9
3059	1989	1992
3060	1998	1992.9
3062	1998	1997.29
3064	1993	1990.8
3065	1994	1992.85
3066	1996	1993.12
3067	1990	1986.35
3068	1994	1994.3
3069	1987	1990.53
3070	1996	1996.69
3071	1991	1996.97
3073	1975	1987.08
3074	1975	1984.32
3075	1982	1979.72
3077	1977	1995
3081	1993	1988.05
3082	1988	1985.44
3083	1992	1996.91
3084	1992	1991.88
3087	1992	1992.54
3091	1992	1991.01
3092	1975	1997.14
3093	1990	1989.5
3096	1989	1989.68
3099	1993	1990.64
3101	1975	1994.68
3104	1988	1997.65
3108	1986	1991.26
3109	1986	1991.72
3111	1985	1991.29
3112	1985	1986.48
3115	1983	1992.52
3117	1982	1982.86
3118	1983	1991.34
3122	1982	1979.9
3131	1992	1992.2
3133	1987	1985.35
3134	1989	1989.25
3135	1987	1988.75
3141	1982	1989.93
3142	1991	1993.38
3145	1980	1983.36
3148	1976	1989.27
3150	1985	1988.21
3151	1985	1989.29
3155	1990	1987.32
3156	1984	1986.95
3157	1986	1985.32
3158	1994	1983.61
3161	1992	1992
3162	1988	1983.25
3163	1992	1990.5
3164	1989	1985.54
3166	1992	1992.9
3167	1994	1997.55
3171	1993	1989.74
3172	1991	1988.75
3174	1996	1998.71
3175	1996	1995.63
3176	1994	1991.85
3177	1995	1995.59
3181	1986	1988.05
3182	1991	1990.75
3184	1986	1991.26
3185	1992	1994.84
3187	1992	1993.16
3188	1993	1995.14
3189	1992	1994.92
3191	1989	1992.86
3192	1990	1992.01
3195	1991	1990.08
3196	1996	1993.98
3198	1995	1994.99
3199	1996	1996.23
3200	1996	1992.3
3202	1989	1993.41
3203	1989	1993.64
3204	1989	1990.65
3206	1989	1992.77
3207	1989	1994.78
3208	1992	1994.31
3211	1975	1993.7
3212	1988	1993.78
3213	1989	1991.4
3214	1989	1992.7
3215	1984	1991.68
3216	1984	1992.06
3217	1987	1986.37
3218	1989	1992.4
3219	1989	1992.79
3223	1986	1990.55
3224	1986	1992.55
3225	1986	1993.11
3226	1986	1995.97
3227	1986	1995.32
3228	1989	1997.47
3229	1986	1995.15
3234	1989	1995.79
3235	1989	1993.33
3236	1989	1992.73
3237	1989	1994.4
3238	1989	1993.94
3239	1989	1990.76
3241	1993	1995.09
3242	1993	1977.33
3248	1990	1990.16
3249	1988	1990.58
3250	1985	1985.64
3251	1978	1985.19
3257	1995	1991.69
3263	1971	1982.87
3265	1982	1982.15
3267	1994	1995.71
3268	1995	1997.25
3269	1987	1989.75
3270	1989	1997.29
3273	1972	1982.9
3274	1991	1993.09
3276	1971	1992
3280	1994	1991.54
3281	1998	1996.6
3290	1991	1985.94
3291	1987	1992.97
3292	1972	1993.6
3293	1977	1995.91
3294	1993	1995.2
3295	1989	1989.25
3297	1991	1990.94
3298	1991	1992.3
3300	1992	1996.05
3301	1993	1990.47
3305	1985	1991.44
3308	1992	1990.55
3309	1986	1980.82
3312	1987	1979.89
3313	1992	1985.79
3315	1986	1987.29
3320	1988	1988.39
3321	1997	1998.58
3338	1998	1996.72
3340	1995	1991.79
3344	1992	1997.58
3351	1988	1988.2
3355	1988	1992.89
3357	1994	1991.08
3358	1991	1988.51
3359	1994	1989.85
3361	1988	1992.25
3362	1995	1996.2
3363	1993	1993.1
3364	1998	1995.28
3371	1989	1987.63
3375	1986	1986.64
3376	1991	1993.71
3381	1987	1988.6
3382	1993	1991.91
3383	1985	1983.25
3384	1989	1990.87
3385	1992	1992.75
3386	1984	1998.88
3394	1992	1992.58
3397	1993	1989.25
3399	1992	1990.81
3400	1995	1994.59
3416	1978	1987.29
3417	1968	1983.44
3418	1976	1985.33
3419	1994	1988.77
3420	1999	1993.55
3422	1994	1992.32
3425	1965	1985.15
3426	1987	1987.86
3428	1992	1991.27
3430	1994	1996.98
3433	1986	1995.15
3434	1983	1997.58
3437	1997	1993.47
3443	1985	1999.21
3454	1990	1989.46
3455	1994	1995.36
3456	1980	1990.87
3459	1987	1986.05
3460	1988	1992.7
3467	1985	1995.63
3475	1989	1987.44
3476	1997	1992.32
3479	1972	1981.3
3480	1986	1985.69
3481	1978	1979.41
3482	1987	1983.2
3483	1989	1991.75
3484	1988	1982.63
3485	1989	1984.31
3486	1988	1982.77
3487	1990	1985.25
3488	1975	1988.64
3489	1989	1990.06
3490	1993	1995.17
3491	1994	1989.91
3508	1991	1992.32
3516	1989	1991.23
3543	1986	1993.67
3547	1994	1996.82
3549	1994	1994
3551	1996	1995.1
3552	1984	1985.35
3553	1984	1983.37
3556	1995	1993.18
3557	1990	1984.58
3558	1983	1984.93
3559	1984	1984.3
3560	1985	1985.68
3561	1988	1989.14
3562	1986	1998.64
3565	1975	1982.62
3566	1990	1989.75
3567	1986	1985.94
3568	1991	1992.2
3569	1975	1985.86
3570	1988	1988.85
3572	1989	1989.74
3574	1989	1989.33
3575	1990	1989.47
3577	1988	1997.18
3578	1989	1989.73
3579	1988	1991.83
3586	1975	1984.78
3587	1993	1992.07
3588	1993	1990.66
3589	1990	1992.2
3592	1976	1990.27
3593	1990	1991.54
3595	1993	1995.87
3596	1992	1988.23
3597	1995	1995.07
3601	1993	1994.86
3603	1984	1994.25
3604	1989	1991.81
3605	1993	1990.97
3606	1991	1992.11
3607	1988	1997.51
3608	1994	1993.16
3609	1992	1992.95
3611	1996	1994.26
3612	1980	1990.67
3613	1996	1995.87
3614	1988	1991.82
3615	1988	1986.27
3617	1996	1997.44
3619	1991	1996.67
3620	1988	1987.29
3621	1996	1996.78
3622	1996	1998.52
3623	1986	1984.12
3624	1986	1984.71
3625	1986	1986.92
3626	1991	1995.06
3627	1985	1990.49
3628	1993	1992.21
3630	1959	1982.96
3631	1995	1994.58
3632	1994	1995.82
3633	1989	1995.01
3636	1968	1993.75
3638	1997	1994.61
3640	1993	1995.93
3641	1995	1998.17
3643	1976	1985.68
3645	1989	1994.76
3646	1996	1990.54
3651	1993	1989.33
3652	1991	1993.75
3655	1988	1989.13
3656	1997	1998.19
3658	1990	1991.01
3659	1988	1987.94
3660	1989	1992.47
3661	1995	1995.59
3662	1996	1992.75
3663	2001	1997.28
3664	1964	1996.26
3665	1997	1998.45
3667	1991	1990.32
3669	1997	1997.7
3670	1991	1989.82
3671	1994	1996.9
3672	1987	1988.4
3673	1985	1987.66
3674	1986	1989.52
3676	1987	1989.26
3678	1986	1990.31
3679	1991	1989.28
3680	1993	1992.16
3681	1995	1994.95
3682	1987	1992.55
3683	1987	1984.69
3684	1985	1986.67
3685	1986	1987.75
3687	1985	1990.97
3688	1987	1985.51
3691	1989	1989.1
3692	1997	1992.38
3693	1990	1991.4
3695	1990	1990.8
3696	1991	1997.27
3697	1987	1989.54
3698	1987	1988.51
3699	1987	1986.76
3700	1995	1978.66
3702	1993	1993.33
3703	1996	1993.26
3704	1975	1990.35
3705	1996	1995.91
3706	1987	1994.21
3708	1990	1985.02
3709	1990	1990.57
3712	1983	1985.02
3714	1996	1992.58
3716	1975	1992.36
3717	1991	1988.84
3720	1996	1994.52
3725	1988	1987.05
3727	1990	1988.43
3728	1989	1987.37
3732	1991	1992.5
3735	1991	1986.82
3736	1990	1987.07
3737	1989	1986.11
3739	1990	1987.71
3741	1991	1990.24
3743	1998	1997.03
3744	1995	1995.35
3745	1993	1989.5
3746	1992	1988.38
3747	1993	1992.05
3748	1992	1991.24
3749	1991	1990.48
3750	1999	1993.02
3751	1998	1991.81
3752	1996	1993.7
3753	1989	1998.97
3755	1996	1997.63
3756	1994	1992.37
3757	1994	1991.51
3758	1993	1992.93
3759	1993	1989.8
3760	1994	1991.97
3762	1995	1991.74
3764	1995	1993.72
3765	1995	1993.27
3766	1996	1994.29
3767	1995	1993.63
3768	1972	1992.41
3769	1998	1998.67
3772	1997	1996.25
3775	1996	1995.06
3776	1996	1995.91
3778	1993	1991.91
3779	1994	1993.77
3782	1996	1995.89
3783	1997	1994.77
3784	1996	1991.14
3785	1996	1996.26
3786	1991	1996.6
3787	1997	1997.52
3788	1996	1997.98
3790	1994	1995.23
3791	1991	1987.49
3792	1957	1999.98
3795	1985	1990.96
3796	1997	1991.87
3797	1998	1996.12
3798	1994	1992.62
3799	1992	1991
3801	1993	1997
3805	1996	1997.54
3811	1994	1999.13
3814	1996	1998.9
3815	1987	1987.54
3816	1979	1983.56
3817	1987	1993.96
3818	1978	1987.58
[truncated: 10,949 more rows]

## Sheet: 2F
gene_ncbi	target	predicted
1	1.44716	1.33355
10	2.78604	1.71259
13	1.30103	1.17365
14	1.4624	1.50519
15	1.50515	1.44198
16	1.5563	1.82049
18	1.5682	1.62669
19	2.79169	2.43945
20	1.59106	1.55494
21	1.79239	1.52125
22	1.5563	1.71416
23	1.70757	1.75908
24	2.233	1.93128
25	2.82347	2.40717
27	1.92428	1.71526
29	1.43136	1.5607
30	1.57978	1.60051
33	1.39794	1.65189
34	1.96848	1.9301
35	1.66276	1.81774
36	1.47712	1.31957
37	1.76343	2.09409
38	1.94939	1.86855
39	1.73239	1.81559
40	1.5682	1.90106
41	1.83251	2.06266
43	2.24055	2.42649
47	1.91381	2.00507
48	1.87506	1.95085
49	1.50515	1.62031
50	1.65321	1.9387
51	1.59106	1.88212
52	2.07918	1.62715
53	1.54407	1.69879
54	1.89209	2.10758
55	1.92942	1.72654
56	1.11394	1.29109
58	2.52114	2.03279
60	2.62325	2.61904
70	2.2014	1.97091
81	2.27184	2.33156
86	1.95904	1.9213
87	2.24797	2.09629
88	2.02938	1.55404
90	2.04532	1.95112
91	1.89209	1.7689
92	1.98227	1.90817
93	1.81291	1.67701
94	2.1271	1.94423
95	1.6902	1.50453
97	1.07918	1.16387
98	1.44716	1.14488
100	2.30963	2.38349
101	1.68124	1.79129
102	2.39967	2.26573
103	2.27646	2.15632
105	1.43136	1.07442
107	1.57978	1.64817
108	1.5563	1.49361
109	1.716	2.02748
111	1.74819	2.01211
112	1.6721	1.98101
114	1.62325	1.5964
115	1.5682	1.54266
116	2.01284	2.23195
118	2.31387	1.8346
119	1.74819	1.67587
120	1.60206	1.71335
123	1.85126	2.20832
124	1.64345	1.40771
127	1.76343	1.6042
128	1.81954	1.98525
130	1.34242	1.32319
131	1.73239	1.60392
132	1.57978	2.0432
134	2	2.40535
135	2.42488	2.77123
136	1.99123	2.23065
142	2.91222	2.71254
143	1.5682	1.30533
147	1.80618	1.96592
148	2.04139	2.15669
154	2.95904	2.73963
155	2.49415	2.28662
158	1.75587	1.7607
160	2.01703	1.80684
161	1.91381	1.88215
164	1.88649	1.83063
166	1.6902	1.75014
167	1	1.03297
174	2.38382	2.33204
175	1.68124	1.42675
176	2.08279	1.20963
177	2.81889	2.80654
181	1.74036	2.07146
183	2.97267	2.714
186	2.26951	2.35694
187	1.77815	1.84162
189	1.91381	1.75352
190	2.12057	1.81991
191	1.95904	1.89369
197	2.37658	2.34097
202	1.38021	1.20097
203	1.60206	1.94647
208	2.42488	2.54048
210	2.0607	1.947
212	1.6902	2.16454
213	2.65321	2.64789
214	2.1038	2.02899
215	2.03743	1.69172
216	2.37291	2.32086
217	2.69897	2.2966
218	1.74819	1.89404
219	1.69897	1.4193
220	1.64345	1.94348
223	1.4624	1.67541
224	1.73239	1.72881
225	1.41497	1.4409
229	1.73239	1.76926
230	1.74036	2.01104
231	2.17898	2.28607
238	2.62737	1.60653
239	2.11394	1.98292
240	2.40312	2.50849
241	2.11059	1.84265
242	1.49136	1.42683
247	1.66276	1.56729
248	1.64345	1.57009
249	2.3075	2.41033
257	1.07918	1.13575
258	1.38021	1.56372
259	2.03743	2.045
262	1.65321	1.97521
267	2.02531	1.72693
269	1.6902	1.86647
270	1.92428	1.5173
271	1.44716	1.69475
272	1.38021	1.4888
273	1.85733	1.64647
274	2.19312	1.96508
275	1.47712	1.34339
283	2.23045	2.44316
284	2.39967	2.26992
285	2.53656	2.37677
286	1.87506	1.93323
287	1.87506	1.61604
288	1.96848	2.08995
290	2.09342	2.15558
291	1.97772	1.97474
292	2.0086	1.88632
301	2.40824	2.65471
306	1.72428	1.74155
307	1.85126	1.89612
308	2.24797	2.21354
309	1.95424	1.92429
310	1.80618	1.97404
311	1.79239	1.64614
312	1.27875	1.02096
314	0.954243	0.951313
316	1.4624	1.75464
317	2.17609	2.11133
318	1.32222	1.39467
319	1.34242	1.16063
320	1.6721	1.65568
322	1.99123	1.88156
323	1.43136	1.6153
325	1.94448	1.97631
326	2.16137	1.47763
327	1.50515	1.65238
328	2.68753	2.30826
329	2.35984	1.99505
330	2.3483	1.96687
332	3.01072	2.72117
333	1.68124	1.52502
334	1.85733	2.2159
335	2.92065	2.62937
336	2.15534	2.48588
338	2.83442	2.90571
339	1.59106	1.75486
343	1.75587	1.54165
345	2.54283	1.63775
347	1.95904	1.67311
348	3.56961	3.3159
350	2.29667	2.32139
351	3.32469	3.22958
353	1.72428	2.06935
354	2.56585	1.64547
355	3.0216	2.94453
356	2.77085	2.72424
357	1.14613	1.30676
358	2.41497	2.45533
359	2.14301	2.14708
360	2.14301	2.28807
361	2.34635	2.42283
362	2.0607	2.18017
363	0.90309	1.26222
364	1.69897	1.73416
366	1.90849	1.96269
367	3.26411	3.02637
368	1.97772	1.91565
369	1.86332	1.82941
372	1.68124	1.88157
373	1.49136	1.2233
377	1.6721	1.47575
378	1.74819	1.74981
379	1.25527	1.10398
381	1.65321	1.53364
383	2.1271	2.38691
384	1.79239	2.0122
387	2.8893	2.97422
388	2.0569	2.14785
390	1.77085	1.74043
391	1.6721	1.80556
392	1.88649	1.74656
393	1.47712	1.38384
394	1.49136	1.66812
395	1.04139	1.26561
396	2.1038	2.06757
397	1.88081	1.65463
398	1.20412	1.07123
399	1.57978	1.4901
400	1.59106	1.54133
401	1.47712	1.36673
402	1.60206	1.77011
403	1.53148	1.4693
405	2.22011	2.30222
406	2.11059	2.33289
407	1.5682	1.50804
408	2.30963	2.25341
409	2.42813	2.48075
410	2.03743	1.89842
411	1.77815	1.70563
412	1.90309	1.75074
414	1.04139	1.15695
415	1.36173	1.42687
416	1.04139	1.09802
417	1.04139	1.21025
419	1.32222	1.27815
420	1.32222	1.21313
421	1.5682	1.46202
427	1.86332	1.67273
429	1.89209	1.90252
430	1.39794	1.37883
432	1.74036	1.64773
435	1.5682	1.739
440	1.80618	1.7063
443	1.59106	1.55966
460	1.07918	1.31048
462	2.29003	2.14591
463	1.77815	1.72537
466	1.86332	1.89484
467	2.27184	2.2288
471	1.76343	1.68741
473	1.59106	1.6819
474	1.62325	1.53444
476	2.21484	2.55306
477	2.04922	1.90693
478	1.85733	1.71807
480	1.30103	1.31861
482	1.61278	1.57133
486	1.49136	1.38542
487	1.74819	1.8165
488	2.26245	2.69057
489	1.61278	1.69441
491	1.6902	1.97206
492	1.43136	1.32799
493	1.9345	1.96439
495	1.34242	1.56762
496	1.38021	1.60442
498	2.15229	2.10709
501	1.72428	1.44349
506	2.10037	2.13017
509	1.81954	1.84168
513	1.36173	1.56984
515	1.65321	1.7632
516	1.38021	1.58901
517	1.27875	1.15533
518	1.07918	1.18419
521	1.43136	1.38662
523	1.5682	1.71564
525	1.6902	1.59835
526	1.57978	1.86486
527	1.60206	1.64383
529	1.5682	1.91532
533	1.14613	1.25189
534	1.25527	1.25104
537	1.53148	1.62453
538	2.09691	2.44466
540	2.39445	1.94963
545	2.60314	2.13481
546	2.19312	2.131
547	1.6721	1.40789
549	1.36173	1.20644
550	1.54407	1.49112
551	2.30963	1.94107
552	1.8451	2.31104
553	1.5563	1.60719
554	2.07918	1.88081
558	2.24797	2.00531
563	2.0086	1.84696
566	1.77085	1.51305
567	2.51851	3.38812
572	2.3927	2.32485
579	1.11394	1.22784
580	2.26951	1.7057
581	2.94448	2.89617
583	1.62325	1.63727
585	1.68124	1.81754
586	1.57978	1.70865
590	2.32428	1.87752
593	1.73239	1.58019
594	1.5563	1.46402
595	3.10585	2.8148
597	1.92942	1.93336
598	2.78746	2.71896
599	1.91381	1.85329
604	2.45179	2.18699
605	1.30103	0.992546
607	1.61278	1.43215
608	1.65321	1.54005
611	1.23045	1.59999
613	2.56585	2.1737
617	1.5563	1.39994
622	1.27875	1.42322
627	3.1726	2.871
629	2.20952	2.47879
632	2.27646	2.43501
633	2.01284	2.03144
634	2.27875	2.42652
635	1.94448	1.61059
636	1.50515	1.42183
637	2.34242	2.34571
638	1.87506	1.4878
639	2.07918	1.90653
640	1.88649	1.64316
641	2.38739	1.8955
642	1.75587	1.73561
643	1.92428	1.7048
644	1.61278	1.74067
645	1.34242	1.4439
646	1.41497	1.32825
649	1.85126	1.6743
650	2.70672	2.68001
651	1.4624	1.67846
652	2.54531	2.71814
653	1.5682	1.83602
654	2.07918	2.16505
655	2.35411	2.39637
657	2.12057	2.07418
658	1.99564	1.61024
659	2.31387	2.13392
662	1.25527	1.23472
663	1.41497	1.39272
664	2.12057	2.0082
665	1.63347	1.88506
666	1.38021	1.39743
667	1.97313	1.74717
669	1.43136	1.43263
670	1.27875	1.00431
672	3.35218	2.98929
673	3.19229	2.45665
677	1.66276	1.81072
678	1.32222	1.50936
680	1.27875	1.464
682	2.63849	2.33022
683	1.6721	1.507
684	2.40824	2.17051
685	1.62325	1.7319
686	1.63347	1.38685
687	1.64345	1.58275
688	2.15229	2.23311
689	1.51851	1.79733
694	1.68124	1.70634
695	2.38739	2.28149
696	1.34242	1.30347
699	2.0569	2.01051
701	2.27416	2.22431
705	1.59106	1.70226
706	2.0086	2.10403
708	2.25285	1.96356
710	2.18469	1.80843
712	2.1038	2.08567
714	1.83251	1.41545
717	2.02531	1.86584
718	2.68664	2.77573
719	1.6902	2.00639
722	1.85733	1.79764
725	1.57978	1.59191
726	1.4624	1.38262
727	2.28556	2.02035
728	2.05308	2.25927
729	1.68124	1.98375
730	1.75587	1.48739
731	1.62325	1.42828
732	1.69897	1.62315
733	1.41497	1.14826
734	0.845098	1.02791
735	1.85126	1.49229
740	1.41497	1.39203
741	1.17609	0.985818
744	1.32222	1.05129
747	1.07918	1.36253
752	1.44716	1.50154
754	1.4624	1.32586
755	1.27875	1.18749
760	2.24304	2.27664
761	1.64345	1.62506
762	1.68124	1.76575
765	1.54407	1.52206
766	1	1.20055
767	1.61278	1.34329
768	2.36549	1.70559
770	1.14613	1.10984
771	1.68124	1.49817
773	2.26717	2.39954
776	1.80618	2.16485
778	1.70757	1.58175
779	1.77085	1.743
781	1.72428	1.94017
782	1.41497	1.51082
783	1.79239	1.77565
784	1.30103	1.7455
786	1.11394	1.16017
788	1.49136	1.35801
790	1.89209	1.84624
793	1.65321	2.39199
794	1.87506	2.0992
796	2.51983	1.17738
799	1.9345	1.75396
800	1.86332	1.65703
801	2.58995	1.83836
808	2.21748	1.8437
810	1.51851	0.987817
811	2.50786	2.64359
813	1.87506	1.77538
814	1.86332	1.98314
815	2.19033	2.48194
816	1.87506	1.82645
817	1.86332	2.20045
818	2.11059	1.99262
819	1.51851	1.68469
821	2.32222	2.34348
822	1.69897	1.7152
823	2.24304	2.4918
824	2.09342	2.15096
825	2.00432	1.99883
826	1.76343	2.05386
827	1.17609	1.4473
829	1.88649	1.90924
831	2.00432	2.18171
832	1.86332	2.10092
833	1.4624	1.54593
834	2.36922	2.58669
835	2.15836	2.21483
836	2.99564	2.97941
837	1.82607	2.06847
838	1.6721	1.05474
839	2.09691	1.95318
840	2.29667	2.07992
841	2.85065	2.57627
842	2.53908	2.28052
843	2.07918	1.19105
844	1.41497	1.71548
845	1.73239	1.99272
847	2.49969	2.64482
857	2.88195	2.95124
858	1.98677	1.99547
859	2.01703	2.02558
862	2.13988	1.45848
863	1.57978	1.55893
864	2.44091	2.22819
865	1.99564	2.11952
866	1.9345	1.70486
867	2.78032	2.27243
868	2.10037	2.14835
869	1.11394	1.58357
871	2.04139	2.08276
873	1.90309	1.84292
874	1.70757	1.36603
875	2.50651	2.42876
881	0.778151	0.870107
885	2.02531	2.22598
886	1.91381	1.97849
887	2.06446	1.91488
889	1.98677	1.87361
890	2.44248	2.49829
891	2.58995	2.43797
892	1.77815	1.65701
894	2.21219	2.20187
896	2.22272	2.1746
898	2.56703	2.24462
899	1.36173	1.54911
900	1.61278	1.87734
901	1.5563	1.35243
902	2.1038	1.67546
904	2.42488	1.81018
905	1.57978	1.32025
908	1.93952	1.9225
909	1.89209	1.3257
910	1.6721	1.71043
911	1.6902	1.46443
912	2.17319	2.4444
913	1.50515	1.19226
914	1.99564	2.11276
915	1.96379	1.87971
916	2.09691	2.24352
917	1.96848	1.75188
919	2.3032	2.24257
920	3.2383	3.31533
921	1.90309	2.04225
922	1.43136	1.49908
923	1.6902	1.44727
924	1.61278	1.30073
925	2.0607	2.51206
929	2.80754	2.54687
930	2.01284	2.00277
932	1.20412	1.12659
939	1.98677	1.95632
940	2.47857	2.57976
941	2.24055	2.61774
942	2.2878	2.49939
943	2.24797	1.71699
944	1.5563	1.56386
945	1.86923	1.24638
946	1.07918	1.387
947	2.45484	2.10995
949	2.40654	2.39787
950	1.88649	1.77794
951	1.41497	1.61137
952	2.30103	2.31106
954	1.20412	1.60734
955	1.36173	1.19693
956	1.14613	1.31959
957	1.36173	1.46493
958	2.69984	2.63658
959	2.63548	2.61859
960	2.96661	2.91171
961	2.14301	2.05622
962	1.72428	1.88373
963	1.60206	1.53309
965	1.85126	1.15311
966	2.26717	1.57906
967	2.22789	1.84033
968	1.75587	1.89452
969	1.86332	2.00112
970	1.88649	1.51666
972	2.12057	2.13649
973	1.81291	2.01507
974	1.81954	1.92335
975	2.36361	2.03922
978	1.92428	1.4997
987	1.44716	1.56241
988	2	1.90526
990	2.07188	1.9911
993	2.1959	1.97142
994	2.07188	1.98024
995	2.23805	1.7155
996	2.26717	1.91488
997	2.16137	1.50494
999	3.18724	3.0834
1000	2.39967	2.4137
1001	2.00432	1.93062
1003	2.27184	2.0836
1004	1.36173	1.63369
1005	1.07918	1.12966
1006	1.27875	1.58852
1007	1.20412	1.05526
1008	1.32222	1.31461
1009	1.75587	1.87186
1010	1.34242	1.18986
1012	2.24304	1.94185
1013	1.30103	1.49307
1014	1.23045	1.27702
1015	1.62325	1.45708
1017	2.82151	2.7556
1019	2.63548	2.52651
1020	2.45179	2.6394
1021	2.40654	2.11448
1022	2.18752	1.89071
1024	1.99564	1.60762
1027	2.93044	2.94071
1028	2.21748	0.956397
1029	3.28307	2.60536
1030	2.54407	2.15783
1032	1.77085	1.58476
1033	1.63347	1.2004
1036	1.50515	1.71751
1038	1	0.963006
1040	1.17609	1.23971
1041	1.77815	1.44566
1043	1.4624	1.18607
1044	1.60206	1.48796
1045	2.40993	2.06693
1046	1.23045	1.25575
1047	1.38021	1.44981
1048	2.2833	1.4897
1051	2.57171	2.46081
1052	1.86923	2.04672
1053	1.75587	1.39349
1054	1.53148	1.71807
1056	1.86923	1.70589
1058	2.01284	1.52722
1059	1.74036	1.6043
1063	1.86332	2.08711
1066	1.9345	1.86449
1068	1.27875	1.29798
1069	1.85126	1.66675
1071	2.75435	1.34581
1075	1.92428	2.07334
1080	3.11893	2.84526
1087	1.50515	1.20036
1088	1.41497	1.22966
1089	0.69897	1.03265
1101	1	1.40639
1102	1.23045	1.22168
1103	1.94448	2.14421
1104	1.88649	1.61995
1105	1.716	1.72455
1107	1.90849	1.65662
1111	2.60531	2.41689
1112	1.44716	1.42458
1113	2.29003	2.05736
1114	1.75587	1.6727
1116	2.45788	2.07936
1118	2.01284	1.27565
1119	1.73239	1.63356
1120	1.43136	1.59855
1121	1.79239	1.51076
1122	1.36173	1.3176
1123	1.62325	1.54171
1128	2.02938	2.20944
1129	2.10721	1.73806
1131	2.17319	2.20833
1132	1.5563	1.72941
1133	1.4624	1.58074
1134	1.79239	1.73902
1136	2.29003	1.76124
1137	2.233	2.04184
1138	2.2878	1.86169
1140	1.41497	1.6472
1141	2.02531	2.09203
1142	1.72428	1.40325
1143	2.04922	1.81544
1144	1.49136	1.5028
1145	1.63347	1.80143
1146	1.43136	1.50731
1147	2.617	2.26362
1149	1.47712	1.37301
1152	2.0086	2.02808
1154	1.77085	1.69085
1155	1.44716	1.60255
1158	1.98677	2.02797
1160	1.38021	1.53217
1161	1.69897	1.43508
1164	1.61278	1.50101
1173	2.10721	1.96762
1174	1.62325	1.52152
1175	1.64345	1.55036
1176	1.49136	1.31052
1178	1.49136	1.1785
1180	2.01703	1.72378
1181	1.63347	1.68401
1182	1.74819	2.00701
1183	1.30103	1.22629
1184	1.89763	1.697
1185	1.47712	1.3613
1186	1.716	1.71197
1187	1.36173	1.25045
1188	1.69897	1.29041
1192	1.99564	1.86782
1193	1.41497	1.17028
1195	1.64345	1.61272
1196	1.59106	1.55002
1198	1.54407	1.3856
1200	1.9345	1.98722
1203	1.44716	1.51555
1207	1.74819	1.78576
1208	1.32222	1.54028
1209	1.49136	1.51817
1211	1.78533	1.59112
1212	1.61278	1.45848
1213	2.38382	2.24597
1215	2.02119	1.85676
1230	2.08279	2.22885
1232	2.20683	2.03799
1233	1.86332	1.96234
1236	2.35411	2.18382
1237	1.70757	1.34644
1240	1.68124	1.66444
1241	1.79239	1.78042
1244	2.42325	2.10204
1258	1.43136	1.66046
1259	1.30103	1.728
1260	0.954243	1.6775
1261	1.6721	1.81519
1262	0.69897	1.22209
1263	1.76343	1.66687
1264	1.63347	1.85884
1265	1.43136	1.65211
1266	1.47712	1.71456
1267	1.86332	2.35237
1270	1.92428	2.00985
1271	1.61278	1.68437
1272	1.76343	1.75671
1277	2.7767	3.00072
1278	2.4456	2.40502
1280	2.4456	2.60093
1282	2.22272	2.22647
1284	1.97313	1.97582
1285	2.06446	2.15995
1286	1.86332	1.59844
1287	2.10721	1.55069
1288	1.74036	1.49135
1289	2.07555	1.89397
1290	1.68124	1.77781
1291	1.91908	1.91588
1292	1.72428	1.85824
1293	1.73239	1.75106
1295	1.5682	1.49039
1296	1.51851	1.39023
1297	1.66276	1.71106
1298	1.6721	1.52506
1299	1.59106	1.61066
1301	1.8451	1.77762
1302	1.76343	1.59908
1303	1.59106	1.6717
1305	1.43136	1.45211
1306	1.5563	1.65349
1307	1.25527	1.27964
1314	1.85126	1.8624
1315	1.96848	1.92129
1316	2.12385	1.98751
1317	1.81291	1.6628
1318	1.17609	1.25584
1326	1.97772	2.03868
1329	1.54407	1.86444
1339	1	1.40217
1340	1.44716	1.58538
1345	1.32222	1.39628
1346	1.30103	1.45918
1351	1.11394	1.35704
1352	1.32222	1.45047
1353	1.23045	1.23157
1355	1.23045	1.41816
1356	2.2014	2.2473
1357	1.20412	1.6723
1358	1.32222	1.26654
1359	1.32222	1.75816
1361	2.26482	2.09626
1362	1.5682	1.47821
1363	1.74819	2.16046
1366	1.91381	1.81891
1369	1.36173	1.48614
1370	1.14613	0.985537
1371	1.6721	1.73507
1373	1.9345	1.94056
1374	1.9345	2.0278
1376	1.88081	1.67848
1378	2.28556	1.40111
1379	0.954243	2.16964
1380	2.08279	1.93809
1381	1.5682	1.80226
1382	1.85126	1.70556
1384	1.43136	1.53072
1385	2.7185	2.72156
1386	2.32838	2.27054
1387	2.85248	2.63854
1388	1.44716	1.59035
1389	1	1.111
1390	2.03743	2.30737
1392	2.21219	2.37558
1393	1.70757	1.62652
1394	2.32838	2.233
1395	1.96379	2.06085
1397	1.39794	1.39348
1398	2.38739	2.03485
1399	2.27416	1.96557
1400	1.65321	1.60923
1401	3.23121	2.52107
1404	1.57978	1.6389
1406	1.74819	1.63911
1407	1.90309	2.09968
1411	1.64345	1.73101
1412	1.04139	1.26974
1413	1.27875	1.27944
1414	1.59106	1.55774
1415	1.69897	1.60871
1417	1.17609	1.25408
1418	1	1.32856
1419	1.38021	1.46912
1420	1.60206	1.40796
1421	1.97313	1.51065
1429	1.44716	1.50354
1431	1.68124	1.86655
1432	3.06221	3.32193
1434	1.96379	1.90479
1435	2.29003	2.55124
1436	2.22011	2.27829
1437	2.40824	2.58886
1439	1.95424	1.90552
1440	2.233	2.26858
1444	1.07918	2.97627
1445	2.33244	2.27863
1446	1.36173	1.07907
1447	1.59106	1.70285
1448	1.38021	1.28104
1452	2.10721	2.20627
1453	2.03342	2.05998
1455	1.38021	1.29229
1459	2.32634	2.0489
1460	2.38202	2.26836
1462	2.16732	2.24072
1463	1.5682	1.5947
1464	1.85733	2.08458
1466	1.30103	1.67589
1468	1.64345	1.46125
1469	1.47712	1.32676
1470	1.5682	1.26955
1471	2.6149	2.24607
1473	1.34242	1.08279
1474	1.61278	1.25968
1476	1.94939	2.02286
1477	1.57978	1.57167
1478	1.79239	1.7662
1479	1.62325	1.78243
1482	2.19312	1.99119
1486	1.07918	1.40109
1487	2.233	1.97579
1488	2.05308	1.84158
1489	1.63347	1.60264
1490	2.63246	2.71752
1491	1.86923	1.94747
1493	2.95472	2.56779
1495	2.17609	2.33218
1497	1.70757	1.53058
1499	3.30341	3.10929
1500	2.37107	2.22467
1501	1.79934	1.51231
1503	1.6902	1.81313
1506	1.07918	1.23169
1509	2.42488	2.39353
1510	1.61278	1.93347
1511	2.0607	2.06306
1512	1.83251	1.84394
1513	2.15229	2.26708
1519	1.07918	1.03189
1520	2.11394	2.2817
1521	1.27875	1.20071
1522	1.64345	1.77887
1523	1.95424	1.7314
1524	2.3962	2.69351
1525	2.08991	2.02531
1528	1.80618	1.79024
1534	1.23045	1.33074
1535	2.45332	1.9895
1536	2.38202	2.76858
1537	1.68124	1.64958
1539	1.04139	0.861614
1543	2.97359	2.347
1544	2.60746	2.39049
1549	1.07918	1.77248
1553	1.6902	1.69084
1555	2.43136	2.17129
1558	2.2833	1.92042
1559	2.89042	1.75899
1562	1.60206	1.18465
1565	2.93702	1.39208
1572	1.25527	1.54787
1573	1.95424	1.44518
1577	2.76492	2.38289
1580	1.53148	1.43425
1581	2.01703	1.8557
1582	1.14613	1.28639
1583	2.08636	2.2053
1584	1.93952	1.75977
1585	2.46982	1.43092
1586	2.67578	2.19501
1588	2.79379	2.45376
1589	2.45025	1.72816
1591	2.17319	1.81743
1592	1.6721	1.68516
1593	1.85733	1.88839
1594	2.16732	1.9851
1595	1.4624	1.84932
1601	2.06446	2.09635
1603	1.4624	1.57632
1604	2.29667	2.07283
1605	2.07188	2.4926
1606	1.64345	1.81979
1607	1.49136	1.4885
1608	1.36173	1.54033
1609	1.43136	1.2395
1610	1.83885	1.8792
1611	1.25527	1.34578
1612	2.28556	1.77318
1615	1.76343	1.77561
1616	2.35793	2.15427
1618	1.79934	1.24406
1621	2.27416	2.35923
1627	1.88081	1.93603
1628	1.72428	1.68151
1629	1.74036	1.57345
1630	2.03342	1.98726
1632	1.20412	1.56777
1633	1.95904	1.56868
1634	2.29003	2.48756
1635	1.25527	1.14998
1638	1.70757	1.82121
1639	2.19866	2.0376
1641	1.92942	2.09014
1642	2.41664	1.97036
1644	1.99564	2.03479
1647	2.17319	2.10083
1649	2.29447	2.39375
1652	1.44716	1.6266
1654	2.24304	1.98775
1657	1.11394	1.17516
1659	1.50515	1.53013
1660	2.27875	1.99687
1662	1.49136	1.43004
1665	1.89209	1.96869
1666	1.60206	1.47431
1670	1.79934	1.43715
1672	2.24055	1.83135
1674	2.07918	2.43031
1675	1.5682	1.68532
1676	1.80618	1.61954
1677	1.76343	1.59085
1687	1.59106	1.40825
1690	1.73239	1.49353
1716	1.63347	1.43418
1717	1.97772	1.75245
1718	1.77085	1.8544
1725	1.57978	1.56283
1727	1.92428	1.62754
1728	2.68034	2.26365
1730	1.39794	1.48479
1733	1.6721	1.81899
1734	2.01284	1.99563
1737	1.70757	1.65545
1738	1.78533	1.92534
1739	2.26245	2.36148
1740	1.81954	1.80328
1741	1.81954	1.86481
1742	2.28103	2.30103
1743	1.66276	1.78574
1745	1.30103	1.52348
1746	1.47712	1.45549
1747	1.64345	1.54773
1748	1.68124	1.21543
1749	1.65321	1.71725
1750	1.32222	1.34034
1756	2.57978	2.63982
1757	1.20412	1.09804
1758	1.75587	1.92977
1759	2.17609	2.08447
1760	2.11394	1.75788
1761	1.53148	1.46321
1762	1.27875	1.2708
1767	1.51851	1.34829
1770	1.32222	1.04139
1773	1.87506	1.83619
1774	1.41497	1.22549
1777	1.5563	1.65718
1778	2.13354	2.27555
1781	1.72428	1.29305
1783	1.47712	1.57918
1785	2.26245	2.41268
1786	2.64836	2.81652
1787	1.5563	1.45931
1788	2.3962	2.41339
1789	2.46982	2.23914
1791	1.50515	1.6985
1794	1.64345	1.76592
1795	1.43136	1.48251
1796	1.94448	1.80401
1800	1.50515	1.32215
1801	1.34242	1.26855
1802	1.20412	1.1441
1803	2.55751	2.46786
1805	1.41497	1.44513
1806	2.27416	1.6342
1807	1.25527	1.34126
1808	1.96848	2.12702
1809	1.59106	1.85506
1810	1.59106	1.60386
1811	1.6721	1.54018
1812	2.36922	2.23378
1813	2.99034	2.93823
1814	2.51055	1.99853
1815	2.77085	1.75555
1816	2.0086	2.07223
1819	1.44716	1.49385
1820	1.5563	1.60291
1822	1.8451	1.62294
1823	1.66276	1.54289
1824	1.85126	1.67438
1825	1.716	1.58407
1826	1.50515	1.64934
1827	1.96379	1.81236
1828	1.95424	1.75411
1829	2.01284	1.72054
1830	1.97313	1.7243
1831	1.74036	1.79857
1832	2.18184	2.26903
1833	1.04139	1.18573
1836	1.59106	1.525
1837	1.70757	1.8868
1838	1.47712	1.67355
1839	2.20952	2.28309
1840	1.38021	1.40448
1841	1.30103	1.61479
1842	1	1.00414
1843	2.24055	2.35292
1844	1.41497	1.25477
1845	1.60206	1.53085
1846	1.66276	1.64133
1847	1.41497	1.39855
1848	1.90309	2.10243
1849	1.25527	1.17207
1852	1.38021	1.32925
1854	1.65321	1.7133
1856	2.0086	1.94369
1857	1.85733	1.7584
1859	2.13672	2.23632
1861	2.2014	1.94144
1869	2.79865	2.42047
1870	1.89763	1.75204
1871	2.08279	1.87598
1874	2.07555	1.98278
1875	1.62325	1.8085
1876	1.76343	1.55036
1877	1.44716	1.65
1879	1.69897	1.82716
1880	1.27875	1.46435
1889	2.0569	1.99327
1890	2.19312	1.6751
1891	1.5563	1.7115
1892	1.65321	1.67058
1893	1.79239	1.58692
1894	1.89763	1.89121
1896	1.91381	1.11736
1901	2.15836	2.19277
1902	1.85733	2.03823
1906	2.85003	2.80888
1907	1.81954	1.83328
1908	1.79239	1.89788
1909	2.26007	2.23855
1910	2.28556	2.49635
1936	1.95904	1.76989
1937	1.91381	1.88826
1938	2.09342	2.30279
1939	1.25527	1.35846
1942	1.81954	1.81784
1943	1.34242	1.60439
1944	1.36173	1.371
1945	1.39794	1.43808
1946	1.59106	1.81571
1947	1.86332	2.01669
1948	2.02938	1.99484
1949	1.39794	1.60862
1950	2.78462	2.50185
1952	1.69897	1.50898
1953	0.90309	1.08245
1954	1.17609	1.2068
1955	0.845098	1.21578
1956	3.62397	3.211
1958	2.57054	2.80179
1959	1.92428	2.20579
1960	1.57978	1.73197
1962	1.32222	1.58305
1965	2.3032	2.37476
1967	1.62325	1.78757
1968	1.68124	1.87337
1969	2.35218	2.06398
1973	2.03743	2.21214
1975	1.88649	1.92465
1977	2.48001	2.26615
1978	2.36922	2.21323
1979	1.57978	1.74893
1983	1.6721	1.85549
1984	2	1.99581
1990	1.38021	1.44201
1992	1.69897	1.74989
1993	1.44716	1.53829
1994	2.55509	2.192
1995	1.14613	1.2777
1996	1.68124	1.79767
1997	1.59106	1.76734
1998	1.38021	1.5548
2000	1.43136	1.71607
2001	1.44716	1.2534
2002	2.22011	2.02155
2004	1.43136	1.60537
2005	1.44716	1.47915
2006	2.33846	1.14559
2009	1.25527	1.26634
2010	2.14613	1.85703
2011	1.94448	1.97118
2012	1.4624	1.51546
2013	1.5682	1.43969
2014	1.34242	1.2527
2016	1.11394	1.42685
2017	2.38202	2.3262
2018	1.53148	1.35561
2019	1.47712	1.70891
2020	1.66276	1.44546
2021	1.59106	1.59399
2022	2.54407	2.23479
2027	1.38021	1.78508
2028	1.59106	1.60366
2030	2.08636	1.96566
2034	2.57171	2.46582
2035	2.03743	2.03007
2036	1.66276	1.74501
2037	1.68124	1.89143
2038	1.5563	1.54101
2040	1.90309	1.62868
2041	1.72428	1.63878
2042	1.76343	1.78261
2043	1.75587	2.08252
2044	1.49136	1.57789
2045	1.64345	1.68347
2046	1.25527	1.28001
2047	1.74819	1.84906
2048	2.11394	1.9538
2049	1.41497	1.59453
2050	2.03743	1.84005
2052	2.52244	1.94838
2054	1.63347	1.86878
2056	2.51188	2.51093
2057	2.31387	2.36482
2058	1.87506	1.77477
2059	1.90309	1.8483
2060	2.11394	1.94765
2063	1.25527	1.44452
2064	3.34498	2.80102
2065	2.59106	2.33979
2066	2.41162	2.221
2067	2.75051	2.29908
2068	2.86213	2.04935
2069	1.70757	1.76359
2070	1.61278	1.383
2071	2.17026	1.80141
2072	2.27416	1.78829
2073	2.34044	1.60876
2074	2.21748	1.9037
2077	1.41497	1.46556
2078	2.49136	1.76151
2079	1.66276	1.7781
2081	2.13988	1.99532
2091	2.02119	2.23079
2098	1.64345	1.8136
2099	3.4221	3.22368
2100	2.98767	2.85381
2101	2.14301	1.26084
2104	1.96379	1.69025
2107	1.78533	1.86796
2108	1.66276	1.61512
2109	1.59106	1.70663
2110	1.54407	1.41851
2113	2.48144	2.36943
2115	1.89209	1.65093
2116	0.954243	1.21327
2117	1.30103	1.37827
2118	1.91381	1.86581
2119	1.79934	1.87936
2120	2.27646	1.96082
2122	2.10721	1.79278
2123	1.25527	1.57498
2124	1.07918	1.23169
2125	1.44716	1.31075
2128	1	1.18546
2130	2.36736	2.04881
2131	1.9345	1.86131
2132	1.98227	1.62051
2134	1.04139	0.856433
2135	1.20412	1.09626
2137	1.41497	1.40479
2138	1.82607	1.62724
2139	1.5563	1.45728
2140	1.27875	1.63415
2145	1.32222	1.64105
2146	2.78247	2.54502
2147	3.08171	2.42833
2149	2.52114	2.25665
2150	2.47276	2.50829
2151	1.78533	1.43567
2152	2.67117	2.38058
2153	3.05269	2.1422
2155	2.58659	2.12805
2157	2.69373	2.2066
2158	2.32428	2.40835
2159	2.41497	1.73306
2160	2.18752	1.72784
2161	2.20952	1.54967
2162	2.44091	1.9144
2165	1.78533	1.16487
2166	2.08636	2.12031
2168	2.02531	2.36078
2170	2.04922	1.9976
2172	1.43136	1.39907
2173	1.74036	1.70402
2175	2.21219	1.99979
2176	2.08279	2.10146
2177	2.23805	2.0813
2178	1.6902	1.20337
2180	1.57978	1.98343
2181	1.6721	1.62617
2182	1.79934	1.7652
2185	2.42813	2.27326
2186	1.73239	1.91748
2187	1.44716	1.21147
2188	1.76343	1.21394
2189	2.04139	1.67617
2191	1.98677	1.56574
2192	1.96848	1.92602
2193	1.69897	1.60792
2194	2.39094	2.25341
2195	1.74036	1.67165
2196	0.845098	1.2747
2197	1.57978	1.82134
2199	1.57978	1.69553
2200	2.49276	2.50968
2202	2.07918	1.72765
2203	1.82607	1.6603
2204	1.85733	2.4808
2205	2.06446	2.10303
2206	2	1.61477
2207	1.6902	2.28692
2208	2.0607	1.90771
2213	2.23553	2.49363
2217	1.95904	2.15869
2218	1.63347	1.61234
2219	1.716	1.4945
2220	1.91381	1.27296
2224	1.77815	1.92313
2232	1.44716	1.45978
2235	1.97313	2.17167
2237	2.24304	2.19971
2239	1.49136	1.62769
2241	1.86332	1.77016
2242	1.90309	1.82477
2243	2.46538	2.49487
2244	2.53148	2.02732
2245	1.62325	1.5784
2246	2.28103	1.9579
2248	1.61278	1.47854
2249	1.6902	1.55811
2250	1.66276	1.51994
2251	1.32222	1.4199
2253	1.77815	1.93081
2254	1.81954	1.73804
2255	1.97772	2.04693
2256	0.954243	1.23873
2257	1.59106	1.44869
2259	1.43136	1.47571
2260	2.62531	2.67816
2262	1.70757	1.2868
2263	2.67486	2.48928
2264	2.24551	1.89523
2266	2.38917	2.3443
2268	1.93952	1.9397
2271	1.92428	1.77107
2273	1.95904	1.78812
2275	1.66276	1.35132
2281	1.49136	1.79736
2286	1.36173	1.39869
2288	2.04139	1.98786
2289	2.27646	2.02867
2294	1.63347	1.46784
2299	1.25527	1.20385
2300	1.32222	1.18561
2302	1.32222	1.4888
2305	2.45788	2.28953
2307	1	0.999285
2308	2.60531	2.629
2313	2.12057	1.89702
2314	1.72428	1.92234
2315	1.76343	0.957539
2316	2.54407	2.45668
2317	1.97313	1.70047
2318	2	1.62759
2319	1.96848	1.87446
2321	2.74974	2.12566
2322	2.69461	2.21537
2323	1.73239	1.9208
2324	2.30535	2.20237
2326	1.51851	1.64771
2328	1.94939	1.89387
2329	1.07918	1.30577
2330	1.32222	1.34112
2331	1.68124	1.9282
2332	2.68305	2.6436
2334	1.59106	1.23172
2335	2.75587	2.87578
2339	1.63347	1.71287
2346	2.18469	1.11821
2350	1.57978	1.49704
2353	2.58995	2.87166
2354	1.68124	2.0808
2355	1.68124	1.83558
2356	1.76343	1.66153
2357	2.01284	1.84141
2358	2.01703	2.02007
2359	1.34242	1.36426
2395	2.19033	2.13554
2475	3.1176	3.20995
2487	1.74036	1.54963
2488	1.86923	2.0244
2492	2.35603	2.054
2494	2.11059	1.99991
2495	2.13988	2.15731
2515	1.14613	1.43611
2516	2.29667	2.19877
2517	1.75587	1.77692
2519	1.32222	1.33145
2520	1.98227	2.12125
2521	2.48572	2.07124
2523	1.77085	1.70684
2524	2.08279	1.71439
2525	1.89209	1.31317
2526	1.82607	1.90269
2528	1.51851	1.51613
2529	1.47712	1.49912
2530	1.75587	1.71942
2531	1.32222	1.36518
2534	2.70501	2.58162
2537	1.41497	1.40145
2538	1.83251	2.08965
2539	2.47422	2.31426
2548	2.13354	1.97601
2549	2.14922	1.95883
2550	2.04532	2.22949
2554	2.05308	2.15142
2556	1.65321	1.77675
2557	1.54407	1.59115
2558	1.60206	1.82383
2559	1.60206	1.77967
2560	1.74036	1.65768
2561	1.90849	1.74467
2562	1.98677	1.83326
2563	1.30103	1.71924
2565	1.32222	1.29417
2566	2.08279	1.97364
2567	1.4624	1.37159
2569	1.57978	1.49848
2571	2.02531	2.37762
2572	2.01703	2.17742
2580	1.76343	1.66678
2581	1.68124	1.9981
2582	1.59106	1.42419
2583	1.23045	1.5601
2584	1.63347	1.74923
2585	1	1.22023
2587	1.54407	1.62195
2588	1.77815	1.33351
2589	1.63347	1.77268
2590	1.86332	1.61003
2591	1.64345	1.47575
2592	2	1.69767
2593	1.41497	1.63447
2595	1.69897	1.10712
2596	1.75587	2.199
2615	1.44716	1.13114
2617	1.79934	1.94918
2618	1.68124	1.91662
2619	1.53148	1.54497
2620	1.27875	1.38194
2621	2.09691	1.99914
2623	2.32838	2.1403
2624	2.18469	2.2614
2625	2.43297	2.24179
2626	2.32222	2.41134
2628	1.54407	1.70311
2629	2.44091	2.21233
2631	1.50515	1.30729
2632	1.65321	1.57718
2633	1.76343	1.5318
2634	1.43136	1.67365
2635	1	1.55685
2636	0.69897	1.1721
2637	1.11394	1.47817
2638	2.34439	1.96612
2639	1.716	1.72465
2641	2.35025	1.06748
2642	1.5682	1.94766
2644	1.38021	1.37274
2645	2.40483	2.0804
2646	2.25527	1.52211
2648	2.11727	2.00537
2649	1.43136	1.64188
2650	1.60206	1.68603
2660	2.10721	2.37207
2664	1.85733	1.8887
2665	1.6902	1.92779
2668	2.21748	2.47225
2669	1.39794	1.61998
2670	2.31175	2.51305
2671	1.8451	1.68915
2672	1.716	1.95183
2673	1.70757	1.80436
2674	1.82607	2.09601
2675	1.44716	1.79018
2676	1.36173	1.49259
2677	1.92428	1.62863
2683	1.89209	2.12912
2686	1.20412	1.1465
2687	1.25527	1.23717
2689	1.62325	1.43177
2690	2.44871	2.68493
2692	1.89209	1.84477
2693	2.06819	2.10695
2694	1.30103	1.38771
2695	1.83251	2.02699
2696	1.78533	1.98838
2700	1.72428	1.63513
2701	1.87506	2.04914
2705	2.25285	2.22191
2706	2.81291	2.33551
2707	1.74036	1.84095
2709	1.17609	1.33467
2710	1.43136	1.14866
2712	0.90309	0.821333
2717	2.18469	1.9765
2719	2.16732	1.92319
2720	2.0086	2.05199
2729	2	2.0898
2730	1.88081	2.08586
2731	1.54407	1.40171
2733	1.47712	1.4434
2734	1.5563	1.75335
2735	2.43457	1.86587
2737	2.07918	2.13889
2739	2.04139	2.05847
2740	2.14922	2.18146
2741	2.07918	1.74929
2742	1.27875	1.43269
2743	1.59106	1.70531
2744	1.87506	1.95795
2747	1.64345	1.50445
2752	1.94939	2.39057
2760	1.70757	1.65185
2762	1.53148	1.56694
2764	1.25527	1.67697
2765	0.845098	0.830753
2766	1.43136	1.03611
2767	1.96848	2.08293
2768	1.98227	1.98284
2769	1.61278	1.57147
2770	2.18752	1.92168
2771	2.16732	2.496
2774	1.5563	1.68566
2775	1.93952	2.07976
2778	2.5977	2.71216
2779	1.44716	1.77055
2780	1.50515	1.40291
2782	2.11059	2.2109
2783	1.9345	1.87621
2784	2.56229	1.60203
2785	1.32222	1.34677
2786	1.27875	1.12947
2788	1.41497	1.41697
2791	1.25527	0.957463
2793	1.30103	1.2516
2794	1.30103	1.5688
2796	1.95904	2.61411
2797	1.70757	1.42348
2798	2.0607	1.97053
2799	1.43136	1.39059
2800	1.34242	1.38342
2801	1.98677	2.08643
2803	1.54407	1.53487
2804	1.6902	1.54318
2805	1.77085	1.80517
2806	1.716	1.90575
2810	2.29003	2.1377
2811	2.45484	1.7904
2812	1.79239	1.33544
2813	1.47712	1.50282
2815	1.77815	1.13973
2817	1.68124	1.79115
2819	1.39794	1.8838
2820	1.49136	1.79707
2821	2.01284	2.32518
2822	1.716	1.43284
2823	1.47712	1.41054
2824	1.44716	1.22911
2825	1.32222	1.16227
2826	1.47712	1.20079
2827	1.23045	1.33596
2828	1.30103	1.28039
2829	1.38021	1.30171
2831	1.11394	0.876384
2832	1	0.894367
2833	2.35411	2.21531
2838	1.34242	1.44577
2840	1.27875	1.27148
2845	1.04139	0.995165
2846	1.25527	1.13458
2847	1.61278	1.71089
2848	0.778151	0.750657
2849	1.11394	0.969147
2853	0.69897	0.648584
2854	0.90309	0.782589
2857	1.20412	1.28367
2861	1.47712	1.43713
2862	1.23045	0.928106
2863	1.51851	1.63791
2864	1.68124	1.73854
2868	1.70757	1.33543
2869	1.94448	1.97699
2870	1.79239	1.84025
2872	1.51851	1.61119
2873	1.8451	1.77881
2874	1.6902	1.38036
2876	2.46538	2.71456
2877	1.68124	1.86073
2878	1.91381	1.93285
2879	1.98227	2.25586
2880	1.25527	1.43605
2882	1.43136	1.13899
2886	1.8451	1.52067
2887	1.94448	1.90295
2888	1.65321	1.57694
2889	1.89209	1.90998
2890	2.03342	2.30304
2891	2	2.06448
2893	1.72428	1.73573
2894	1.36173	1.26284
2895	1.41497	2.06033
2896	2.50651	2.38613
2897	1.77085	1.82921
2898	1.93952	1.90762
2899	1.50515	1.51512
2900	1.44716	1.5334
2901	1.30103	1.50854
2902	2.26245	2.22687
2905	1.87506	1.71637
2906	1.80618	1.65267
2908	2.94939	2.96904
2909	1.74819	1.84899
2912	1.63347	1.76991
2913	1.91381	1.6727
2914	1.57978	1.60441
2917	1.73239	2.0737
2918	1.5682	1.66928
2922	1.78533	1.59444
2923	2.24055	2.31403
2925	1.75587	1.72496
2926	1.38021	1.51679
2928	0.69897	1.04839
2931	2.14301	2.25126
2932	2.99211	2.94267
2935	1.76343	1.81456
2936	1.89763	2.14588
2937	1.74036	1.81596
2941	1.76343	1.15477
2948	1.59106	1.32018
2949	1.44716	1.66198
2950	3.1345	2.44597
2954	1.77815	1.43121
2957	1.82607	1.67752
2958	1.53148	1.51834
2959	2.14922	1.89347
2960	1.74819	1.48168
2961	1.74036	1.57931
2962	2.04139	1.66149
2963	1.83885	1.65224
2965	2.03743	1.69301
2967	1.69897	1.51784
2968	1.82607	1.50242
2975	1.6902	1.67126
2977	1.38021	1.36785
2978	1.5682	1.55069
2979	1.20412	1.4509
2980	1.32222	1.43286
2981	1.30103	1.45407
2982	1.53148	1.9985
2983	1.47712	1.85206
2984	1.61278	1.71432
2986	0.954243	1.29447
2987	1.23045	1.50879
2990	1.78533	2.26801
2992	1.51851	1.6398
2993	1.94939	1.34344
2995	1.5682	1.17649
2997	1.85126	1.96104
2998	1.25527	1.56575
2999	1.41497	1.40745
3000	1.83885	1.46348
3001	1.76343	1.78284
3002	2.39094	1.60127
3003	1.30103	1.26776
3004	1.34242	1.25991
3005	1.76343	1.8615
3009	1.95904	1.27443
3013	1.41497	1.17674
3024	2.11394	1.26101
3026	1.77815	1.62668
3028	1.92942	1.8424
3029	1.54407	1.52952
3030	2.06819	1.78982
3032	1.88081	1.73597
3033	1.62325	1.72387
3034	1.17609	1.72616
3035	1.57978	1.60444
3036	1.6902	1.49966
3037	1.86923	2.01168
3038	1.54407	1.58364
3042	0.845098	0.982356
3043	2.82607	2.13373
3045	2.07918	1.75344
3049	1	0.771596
3052	1.39794	1.51271
3053	1.72428	1.74637
3054	2.14922	1.83984
3059	1.69897	1.6851
3060	1.97313	2.0963
3062	1.74819	1.73137
3064	2.70501	2.51698
3065	2.93601	2.69584
3066	2.68842	2.51796
3067	1.72428	2.14321
3068	1.92942	1.95528
3069	1.81291	1.83394
3070	1.5563	1.81679
3071	1.14613	1.21815
3073	2.0607	1.94158
3074	1.97313	2.08487
3075	2.80686	2.45165
3077	2.91381	2.43759
3081	1.57978	1.46517
3082	2.80821	2.73373
3083	1.36173	1.32578
3084	2.58092	1.947
3087	2.19033	1.99054
3091	3.36884	3.27587
3092	1.87506	1.80836
3093	1.86923	1.7483
3096	1.5682	1.50273
3099	2.06819	2.04297
3101	1.36173	1.3506
3104	1.20412	1.14033
3108	1.96379	1.77781
3109	1.99123	1.68735
3111	1.80618	1.48082
3112	1.73239	1.88605
3115	2.5172	2.17166
3117	2.86153	2.63773
3118	1.8451	1.90605
3122	2.37475	2.3552
3131	1.50515	1.39611
3133	2.3784	2.06621
3134	1.97772	1.99244
3135	2.80482	2.39041
3141	1.66276	1.4532
3142	1.5682	1.40684
3145	2	2.02923
3148	1.91381	1.87579
3150	1.70757	1.77149
3151	1.61278	1.69656
3155	1.6721	1.53095
3156	2.21219	2.14424
3157	1.32222	1.83312
3158	1.38021	1.87118
3161	1.90309	1.97764
3162	2.90363	3.00154
3163	1.78533	2.16609
3164	2.25768	2.3856
3166	0.90309	1.14598
3167	0.778151	1.0251
3171	1.38021	1.67809
3172	2.60531	2.37843
3174	1.27875	1.37173
3175	1.47712	1.58083
3176	1.81954	1.53017
3177	1.51851	1.23549
3181	2.31597	2.43297
3182	1.8451	1.85135
3184	2.23805	2.07503
3185	2.11394	1.92867
3187	2.16435	1.92628
3188	1.79239	1.79205
3189	1.79934	1.69198
3191	2.08991	2.136
3192	2.28556	2.15014
3195	1.54407	1.3735
3196	1.17609	1.17931
3198	1.8451	1.44964
3199	1.23045	1.53367
3200	1.39794	1.53798
3202	1.74036	1.63336
3203	1.11394	1.2883
3204	1.59106	1.56432
3206	2.11727	1.65558
3207	1.6721	1.52119
3208	1.30103	1.53589
3211	1.53148	1.31967
3212	1.4624	1.4951
3213	1.4624	1.56906
3214	1.70757	1.48147
3215	1.5682	1.50923
3216	1.5563	1.41533
3217	1.85733	1.7802
3218	1.23045	1.53439
3219	1.6902	1.38511
3223	1.4624	1.50215
3224	1.50515	1.65642
3225	1.41497	1.52547
3226	1.32222	1.45978
3227	1.25527	1.24016
3228	0.60206	0.882427
3229	1.44716	1.12562
3234	1.20412	1.37889
3235	1.51851	1.24666
3236	1.65321	1.48203
3237	1.27875	1.45903
3238	1.23045	1.18474
3239	1.75587	1.77601
3241	1.50515	1.5909
3242	1.27875	1.8165
3248	2.01284	1.912
3249	1.73239	1.53999
3250	1.53148	1.6993
3251	2.18469	2.40585
3257	1.63347	1.88378
3263	1.83251	1.80083
3265	2.80277	2.61033
3267	1.69897	1.74098
3268	1.17609	1.14225
3269	1.93952	2.16493
3270	1.25527	1.03279
3273	1.86923	1.36842
3274	1.78533	1.96482
3276	2.28103	2.14949
3280	2.07555	2.23352
3281	1.17609	1.57347
3290	2.30535	2.39489
3291	2.17319	1.89909
3292	2.10037	1.53805
3293	1.66276	1.41443
3294	1.88649	1.50873
3295	1.95424	1.85154
3297	2.43136	2.49234
3298	1.69897	1.88433
3300	1.59106	1.24475
3301	2.1038	1.92229
3305	2.13033	1.63839
3308	2.74896	2.16195
3309	2.73159	2.81298
3312	2.68305	2.50743
3313	2.31806	2.34525
3315	2.66087	2.47373
3320	2.92117	2.49864
3321	1	1.25548
3338	1.11394	1.06927
3340	1.44716	1.86797
3344	1.07918	1.39863
3351	2.23045	2.25621
3355	1.20412	1.15493
3357	1.81291	1.95748
3358	2.35984	2.21752
3359	2.08636	2.20188
3361	1.53148	1.2582
3362	1.79934	1.36705
3363	1.66276	1.90832
3364	1.81954	1.70212
3371	2.29667	2.51302
3375	2.36922	1.87734
3376	1.85126	1.69954
3381	1.66276	1.81982
3382	1.57978	1.66802
3383	3.01157	3.19481
3384	1.78533	1.81004
3385	1.89763	1.54466
3386	1.63347	1.00937
3394	2.01703	1.93219
3397	2.38739	2.35443
3399	1.94448	2.25908
3400	1.86923	1.51379
3416	2.233	1.99755
3417	2.63144	2.17693
3418	2.3075	1.83354
3419	1.54407	1.52811
3420	1.53148	1.52018
3422	1.30103	1.55064
3425	1.77815	1.82192
3426	2.0086	1.57085
3428	2.07555	1.68005
3430	1.36173	1.30538
3433	1.57978	1.41747
3434	1.74036	1.22944
3437	1.66276	1.36924
3443	1.77815	0.895598
3454	2.13354	2.24326
3455	1.98227	1.70006
3456	2.52892	1.86802
3459	2.21748	2.36235
3460	1.94448	1.6828
3467	1.32222	1.11964
3475	1.62325	1.75251
3476	1.74036	1.81237
3479	3.16435	3.18879
3480	2.92324	2.69711
3481	2.72835	2.63987
3482	2.29667	2.48254
3483	1.73239	1.57521
3484	2.37475	2.14694
3485	2.30103	2.22067
3486	2.77887	2.42291
3487	1.90849	2.08023
3488	2.15836	2.1203
3489	1.81954	1.64183
3490	2.02531	1.67684
3491	2.27875	2.16683
3508	1.60206	1.66346
3516	2.15534	2.26016
3543	1.4624	1.46304
3547	1.30103	1.24135
3549	1.90309	1.97073
3551	2.6561	2.5723
3552	2.91593	2.48463
3553	3.35755	3.16945
3556	1.83251	1.72536
3557	2.95328	2.74101
3558	2.84942	2.47286
3559	2.63347	2.48446
3560	2.14301	2.13334
3561	2.01703	2.29891
3562	2.12385	1.71926
3565	2.99957	3.12779
3566	2.59879	2.55511
3567	2.30103	2.27635
3568	1.89209	1.6799
3569	3.55303	2.98966
3570	2.49831	2.13423
3572	2.34044	2.51247
3574	2.3075	2.1291
3575	2.34439	2.16941
3577	2.27416	1.86304
3578	2.02531	1.82312
3579	2.4624	2.53284
3586	3.39585	3.18962
3587	2.07918	1.80382
3588	1.85733	1.69894
3589	2.11727	1.58427
3592	2.51983	2.05638
3593	2.66464	2.43087
3595	1.88649	1.73447
3596	2.71767	2.39536
3597	1.72428	1.90376
3601	1.93952	2.22842
3603	2.12385	1.99286
3604	2.01703	1.90944
3605	2.93349	2.78126
3606	2.89542	2.94553
3607	1.53148	1.43567
3608	1.99123	1.95048
3609	2.2014	2.02057
3611	2.40312	2.49515
3612	1.53148	1.56506
3613	1.4624	1.59386
3614	1.74036	1.5034
3615	1.95904	1.86031
3617	1.27875	1.29601
3619	1.82607	1.80591
3620	2.46835	2.4612
3621	1.98227	1.61251
3622	1.74036	1.35934
3623	2.1271	2.13557
3624	2.35411	2.21409
3625	2	1.90116
3626	1.47712	1.45817
3627	2.66932	2.41363
3628	1.34242	1.27296
3630	2.86034	2.70581
3631	1.36173	1.41025
3632	1.20412	1.24862
3633	1.44716	1.50936
3636	2.0086	2.05457
3638	1.79934	1.67841
3640	1.99123	1.91824
3641	1.17609	1.16979
3643	2.74115	2.53596
3645	1.32222	1.32425
3646	1.98227	1.92915
3651	2.15534	2.27615
3652	1.14613	1.05758
3655	2.36922	2.23122
3656	1.6721	1.64585
3658	1.85733	1.96668
3659	2.39094	2.38265
3660	1.79239	1.79531
3661	2.51587	2.18364
3662	2.11727	2.17333
3663	2.28556	1.71529
3664	2.08991	1.63283
3665	2.1271	1.79932
3667	2.69636	2.41588
3669	1.27875	1.11925
3670	1.86923	2.08486
3671	1	1.02846
3672	2.08636	2.0115
3673	2.56585	2.27024
3674	2.54158	2.03239
3676	2.36736	2.37959
3678	2.52114	2.34877
3679	1.69897	1.86625
3680	1.70757	1.79039
3681	1.25527	1.35003
3682	1.64345	1.82208
3683	2.25285	2.18552
3684	2.4183	2.33775
3685	2.70329	2.42277
3687	1.96379	1.84717
3688	3.03019	3.1024
3691	2.32634	1.96601
3692	1.81954	1.8127
3693	2.10037	2.01819
3695	1.89209	1.82607
3696	1.59106	1.55148
3697	1.6721	1.52115
3698	1.60206	1.41919
3699	1.57978	1.51353
3700	1.64345	1.60411
3702	1.94448	1.89792
3703	1.53148	1.57469
3704	2.00432	1.71441
3705	1.41497	1.45728
3706	1.41497	1.23998
3708	2.2014	2.59766
3709	1.74819	2.26345
3712	1.54407	1.51566
3714	1.75587	1.91439
3716	2.46982	2.22672
3717	3.01912	2.56975
3720	1.57978	1.74638
3725	3.00775	2.71229
3727	2.02938	2.0931
3728	2.27416	2.26749
3732	2.22011	1.60843
3735	1.95424	1.92951
3736	1.79239	1.96696
3737	1.78533	1.81249
3739	1.6902	1.7768
3741	2.02938	1.86663
3743	0.778151	0.759934
3744	0.954243	0.944611
3745	1.75587	1.72729
3746	1.39794	1.79696
3747	0.954243	1.46284
3748	1.32222	1.36211
3749	1.30103	1.35983
3750	1.17609	1.37057
3751	1.77815	1.93803
3752	1.74036	1.71486
3753	2.27184	0.939241
3755	1.14613	0.941236
3756	1.86923	1.5074
3757	2.70501	1.90161
3758	1.70757	1.63903
3759	2.11727	2.05793
3760	1.59106	1.78463
3762	1.90849	1.59907
3764	1.63347	1.82249
3765	1.20412	1.36459
3766	1.81291	1.99108
3767	2.49831	2.12676
3768	1.53148	1.53819
3769	1.39794	1.35447
3772	1.43136	1.46103
3775	1.38021	1.47406
3776	1.77085	1.85494
3778	2.23045	2.45557
3779	1.76343	1.98019
3782	1.90309	2.01886
3783	2.04922	2.21044
3784	2.66652	2.18076
3785	2.0569	1.70942
3786	1.85733	1.58496
3787	1.04139	0.947183
3788	0.778151	0.900908
3790	1.20412	1.12229
3791	2.88705	2.89759
3792	1.62325	1.09456
3795	1.49136	1.56683
3796	1.69897	1.77024
3797	1.07918	1.50034
3798	1.78533	1.6108
3799	2.01703	2.12113
3801	1.49136	1.53113
3805	2.11059	1.68003
3811	2.27184	1.2459
3814	2.24797	2.12759
3815	2.92221	2.81946
3816	2.03342	1.69229
3817	1.89209	0.961795
3818	1.8451	1.61015
[truncated: 10,949 more rows]

## Sheet: 3B
gene_ncbi	target	predicted
1	5.93464	6.61583
10	8.29254	7.56895
13	6.17981	6.63485
14	5.456	5.84383
15	6.71148	7.43632
16	7.2452	6.76819
18	6.29873	7.86763
19	8.26816	7.89078
20	7.03175	7.04983
21	7.39759	6.53234
22	6.72738	7.07724
23	7.23965	6.43658
24	7.96583	7.52921
25	8.18547	7.25119
27	7.34592	6.97748
29	6.81218	6.68412
30	7.14224	6.05923
33	7.16764	6.78615
34	7.49532	6.84976
35	6.99261	6.96092
36	7.12757	5.99419
37	7.27843	7.14491
38	6.98578	7.0178
39	6.36614	6.62589
40	6.59595	7.0473
41	7.46485	7.21774
43	7.57082	7.98589
47	6.9218	7.5556
48	7.53033	7.18965
49	7.76361	6.98132
50	6.85513	7.35519
51	6.77005	7.08335
52	7.17003	6.3421
53	6.31449	7.15193
54	6.86998	8.21573
55	7.67318	7.68167
56	6.92947	6.60715
58	7.85628	7.77643
60	8.00235	7.9402
70	7.69794	8.02183
81	7.54337	7.64512
86	6.51604	6.93866
87	7.54942	7.30217
88	7.35043	6.42568
90	7.31658	7.56542
91	7.11184	7.4074
92	7.60511	7.67097
93	7.43506	7.5756
94	7.56728	7.34794
95	7.26456	6.97739
97	2.48078	5.56838
98	6.54381	6.39386
100	7.74088	7.95114
101	6.97356	7.50235
102	7.87938	7.68776
103	7.79018	7.5188
105	6.84222	6.45354
107	7.33411	7.32558
108	6.70165	6.91097
109	7.47557	7.2347
111	7.40095	7.60164
112	7.20302	7.66005
114	7.19081	6.91319
115	7.20935	7.4039
116	7.46798	7.43359
118	7.48522	7.01474
119	6.89393	7.25653
120	6.90855	7.12865
123	6.92787	7.59969
124	7.1411	6.69696
127	7.30831	6.85685
128	7.08939	7.09159
130	6.79204	6.29523
131	7.74439	6.97969
132	6.95988	7.19814
134	7.99784	7.49664
135	8.24214	7.39739
136	7.71625	7.79645
142	8.47337	7.55681
143	6.51942	5.73678
147	7.29467	7.67043
148	7.32846	7.61271
154	8.81312	8.23291
155	7.66696	7.47608
158	7.13367	7.22123
160	7.05442	6.89377
161	6.91011	7.44625
164	6.70257	7.35391
166	6.83349	6.71051
167	2.48078	6.18632
174	7.1265	7.52588
175	6.94382	6.997
176	7.61863	5.79162
177	8.23721	7.60659
181	7.38755	7.25457
183	8.47223	7.61122
186	7.74316	7.34134
187	7.02708	6.76934
189	6.9313	7.52256
190	7.65865	7.1207
191	7.47727	7.22824
197	7.81356	7.58991
202	7.2919	5.92052
203	6.50437	7.51347
208	7.71449	7.56954
210	7.89334	7.17617
212	6.91036	8.11259
213	8.32164	7.85103
214	7.63864	7.7778
215	7.17798	6.98179
216	7.93145	7.58296
217	8.10456	7.85115
218	7.0338	7.41923
219	6.78615	6.06769
220	7.39579	7.19089
223	6.75893	6.69156
224	7.28874	7.05896
225	4.98394	6.71162
229	6.76974	7.325
230	5.99973	7.73346
231	7.88085	7.28215
238	7.92779	7.29276
239	7.8312	7.26212
240	7.88302	7.69009
241	7.57273	7.35758
242	6.86631	6.65716
247	7.09505	7.3079
248	7.49679	7.14586
249	7.75572	7.97969
257	6.095	6.08097
258	7.24957	6.46269
259	7.60362	7.71579
262	7.51793	7.81473
267	7.28056	6.59528
269	6.78593	6.87185
270	7.37549	7.02387
271	7.40906	6.84881
272	6.50226	6.57868
273	7.42425	6.78708
274	7.80084	7.28704
275	5.17047	7.03315
283	7.48784	7.41403
284	7.74688	7.10783
285	8.05434	7.77179
286	7.99384	7.86105
287	7.72149	7.44566
288	7.33199	7.88528
290	7.63705	8.35018
291	7.0971	7.33672
292	7.52111	7.07886
301	7.76743	8.1929
306	7.15522	6.68518
307	6.7438	7.7496
308	7.58696	7.36208
309	7.1487	7.47561
310	7.17288	7.1904
311	6.87567	6.62093
312	6.26168	5.36215
314	2.8911	5.82115
316	6.4631	7.6449
317	7.69501	6.83005
318	6.58743	6.15433
319	6.62109	5.97522
320	7.20904	6.57496
322	7.33263	6.95986
323	6.95928	7.07397
325	7.08695	7.27516
326	7.45805	6.6282
327	7.03102	6.71824
328	8.29637	7.45228
329	7.51606	7.08099
330	7.44227	6.96468
332	8.24429	7.9833
333	7.08366	6.67985
334	7.16742	7.37866
335	8.67905	7.4219
336	7.72056	8.03564
338	8.55768	7.95489
339	7.37365	6.71966
343	7.1599	6.97221
345	8.03378	6.36841
347	7.35958	7.20484
348	9.54294	8.23702
350	7.59517	7.88997
351	9.21071	8.57085
353	6.8651	7.32948
354	8.40568	6.95451
355	8.32183	8.03446
356	8.16912	7.73387
357	6.32713	6.25432
358	8.1076	7.89416
359	7.41183	7.42456
360	7.12709	7.68119
361	7.95916	7.85625
362	7.6629	7.26604
363	6.73931	6.23177
364	6.33966	7.45434
366	7.35704	7.42514
367	8.84007	8.04714
368	7.40288	6.85625
369	7.10835	7.03388
372	4.95831	6.84494
373	6.1527	5.82945
377	6.32487	5.98586
378	7.18375	6.33555
379	5.93343	5.77328
381	6.25618	5.95046
383	7.9897	7.68702
384	7.33253	6.61267
387	8.3854	8.13622
388	7.62399	7.81706
390	7.0113	6.59596
391	6.70535	6.93546
392	7.00517	7.20294
393	7.31742	6.73823
394	7.01269	6.67634
395	7.08156	6.4601
396	7.52138	7.31592
397	6.80072	7.07458
398	6.25631	5.36344
399	7.47573	6.54785
400	6.1018	6.32691
401	6.88262	6.75939
402	6.56359	6.6743
403	6.40421	6.3123
405	7.68936	7.55944
406	7.94215	7.58531
407	7.1905	6.28823
408	7.79983	7.42255
409	7.89505	7.481
410	6.39462	7.33438
411	7.28692	7.38852
412	7.37108	7.71219
414	6.05077	6.13367
415	6.2809	7.53332
416	5.03705	6.05506
417	6.46324	6.26264
419	6.21993	6.25373
420	6.19868	6.33727
421	6.39314	6.67194
427	7.32299	7.24113
429	7.80421	7.28192
430	6.78934	6.53147
432	7.11549	7.11692
435	5.77446	7.38152
440	7.48255	6.5756
443	7.11502	6.88872
460	7.05113	7.23857
462	7.50551	8.01683
463	6.9502	7.50892
466	6.97105	6.89428
467	7.71046	7.26631
471	7.13098	6.11123
473	6.78529	7.00596
474	7.44839	7.46497
476	7.72209	8.2335
477	7.44406	7.06432
478	7.31572	6.88448
480	7.32905	6.26119
482	6.99504	7.1256
486	7.09825	6.4665
487	6.92922	7.53829
488	7.96806	7.84722
489	6.32439	7.36511
491	7.47532	7.70008
492	6.0414	6.25539
493	7.39556	7.65393
495	7.2494	7.0916
496	6.81393	7.37441
498	7.34455	8.16471
501	6.76032	6.61472
506	7.21807	7.46016
509	6.65628	6.63409
513	5.54341	5.61585
515	5.71642	6.38375
516	6.02809	6.74853
517	6.03185	5.29585
518	6.00927	6.14972
521	5.54795	5.4955
523	5.89364	6.27623
525	7.16928	7.0376
526	6.90536	7.49234
527	6.40864	6.40029
529	7.54987	6.63733
533	6.37154	5.63051
534	5.8649	5.54819
537	7.03809	6.83932
538	7.73677	7.50247
540	7.76971	7.24373
545	8.10661	7.44582
546	7.65288	7.29983
547	7.42755	6.86103
549	5.44404	6.40471
550	5.73046	6.27244
551	7.98943	7.17452
552	7.76974	7.19578
553	7.03255	6.73978
554	7.85496	7.2641
558	7.84437	7.48836
563	6.99297	7.47251
566	7.62577	5.71141
567	7.92756	7.93866
572	7.76369	7.29558
579	6.33249	5.59852
580	7.62993	6.56818
581	8.34221	7.47738
583	6.8449	6.77959
585	7.28819	6.41972
586	6.37874	7.13544
590	7.85003	7.8685
593	7.62926	7.23724
594	6.53196	7.30063
595	8.42978	8.13937
597	7.67471	7.8597
598	8.25495	7.87969
599	7.07597	7.13476
604	8.16962	7.95219
605	5.42726	4.97148
607	7.17289	5.48496
608	7.08542	6.78123
611	7.34925	7.06742
613	7.9475	7.32627
617	6.85906	6.77698
622	7.09179	6.13024
627	8.99279	8.22925
629	7.65821	7.78195
632	7.79677	7.44421
633	7.52389	7.71151
634	7.77035	7.92308
635	7.4616	6.71785
636	6.86284	6.86114
637	7.82889	7.03681
638	7.39752	5.66018
639	7.78274	7.40151
640	7.45127	7.27396
641	7.73173	7.49104
642	6.84085	7.12462
643	7.76791	7.47639
644	7.08789	7.00454
645	5.39542	6.30315
646	7.31374	6.06747
649	7.27254	7.17117
650	8.24382	8.12525
651	6.94173	7.62372
652	8.27391	7.96368
653	6.67895	7.43772
654	7.34942	7.50531
655	7.63905	8.09646
657	7.24159	7.43067
658	7.18784	6.91562
659	7.98456	6.84774
662	6.71643	6.25706
663	5.69584	6.22714
664	7.72252	6.59229
665	6.67935	6.66904
666	6.38468	6.27583
667	7.15776	6.8953
669	6.15541	6.67477
670	7.25107	4.95771
672	8.91278	8.64658
673	8.75141	8.08801
677	6.6664	7.48434
678	6.38505	6.69639
680	6.73166	6.67008
682	7.82668	7.5585
683	6.77015	7.27282
684	8.28812	7.37743
685	6.86814	7.24644
686	6.52395	5.95453
687	7.25651	6.44378
688	7.61638	6.90208
689	6.14766	6.66943
694	5.82785	7.51788
695	7.76633	7.89566
696	7.15463	6.59615
699	7.6157	7.63582
701	7.40183	7.5121
705	6.0246	6.66207
706	8.05743	7.22719
708	7.48265	7.34016
710	7.69321	7.4692
712	7.9386	7.48354
714	6.7351	6.95944
717	7.54945	7.45991
718	8.26664	7.85148
719	7.41413	6.94143
722	6.41363	6.99603
725	5.96027	7.26936
726	7.21988	6.56957
727	7.80051	7.30398
728	7.70146	7.74697
729	7.14636	7.35906
730	6.98935	6.88834
731	6.8093	5.54474
732	6.50478	5.78346
733	6.98943	6.21811
734	3.59144	5.04747
735	6.89956	7.10129
740	5.48996	5.31643
741	4.22304	5.70171
744	7.06581	6.01697
747	6.70257	6.45435
752	6.23568	6.74373
754	5.72903	6.02005
755	6.2223	5.39958
760	7.63652	7.97097
761	6.8921	6.78314
762	7.20932	7.43783
765	5.83917	7.3581
766	6.18403	6.67386
767	6.52732	6.59547
768	7.58588	6.45078
770	6.69393	6.22893
771	7.17296	6.75527
773	7.84844	7.91015
776	7.65	7.56092
778	7.08647	6.78933
779	7.55926	7.43573
781	7.03141	7.98098
782	7.04795	6.72148
783	7.23605	7.10419
784	6.80666	6.8235
786	5.80995	6.54579
788	6.85546	5.92314
790	7.38645	6.91806
793	6.98219	7.79212
794	7.05056	7.69994
796	7.46523	5.88597
799	7.49269	7.83214
800	7.52013	6.88986
801	8.1326	6.9342
808	7.78126	7.12169
810	6.74419	5.20491
811	7.8956	7.80557
813	6.11521	6.90651
814	7.38678	7.05793
815	7.86114	7.5132
816	7.23337	6.89397
817	7.68718	7.22109
818	7.85452	7.53015
819	7.25053	7.05023
821	7.592	7.45487
822	7.02854	7.00226
823	7.83143	7.88447
824	7.16739	6.93135
825	6.89375	7.50357
826	6.91192	7.55966
827	4.86928	6.62467
829	6.95781	6.99219
831	7.5189	7.41144
832	6.70938	7.70801
833	6.90843	5.85835
834	7.60378	8.04913
835	7.33649	7.60577
836	8.42646	7.8363
837	7.08739	7.14351
838	6.50296	5.64196
839	7.40537	6.81853
840	7.60232	6.59976
841	8.31787	7.69881
842	7.73207	7.26874
843	7.05072	5.74093
844	6.99084	7.00348
845	7.17893	7.05332
847	8.04496	7.95624
857	8.4552	7.91012
858	7.57595	6.86698
859	7.44384	7.25281
862	7.54137	7.1557
863	6.75601	6.74107
864	7.614	7.59796
865	7.41276	7.41384
866	6.65137	6.84172
867	8.12373	7.18774
868	7.17143	6.56394
869	6.64144	6.9119
871	7.14875	7.67863
873	7.19713	7.83384
874	7.40634	5.54485
875	7.88842	7.44087
881	3.29989	4.89215
885	7.83203	7.65302
886	7.48823	7.50198
887	7.77258	6.99611
889	7.40514	6.98621
890	7.66275	8.27375
891	7.73004	7.78607
892	7.09765	6.55103
894	7.65508	7.47839
896	7.64211	7.20592
898	7.96211	7.46222
899	6.64684	5.81378
900	6.29108	6.79386
901	6.48967	6.24343
902	7.1727	6.17254
904	7.87713	6.65999
905	6.48434	6.0906
908	7.15122	6.43373
909	7.77719	5.67107
910	7.88322	5.72541
911	7.56644	6.99739
912	8.16257	7.82367
913	5.03317	6.5284
914	7.60283	7.88223
915	7.40787	7.33364
916	7.71132	8.34117
917	7.63914	7.4135
919	7.79139	7.87843
920	9.40898	8.4244
921	7.11323	7.78018
922	6.18008	6.50729
923	6.92067	7.24489
924	7.50607	6.81857
925	7.76451	8.27515
929	8.28778	7.77159
930	7.87563	7.1094
932	6.92658	5.77914
939	7.72832	7.1703
940	8.21004	7.97102
941	7.74387	8.23787
942	7.7669	8.04372
943	7.66002	7.51009
944	7.09981	7.34666
945	7.96099	6.22174
946	6.88606	6.31513
947	8.03224	7.74268
949	8.18148	7.31408
950	7.11754	6.55521
951	7.02644	7.00717
952	7.8821	7.68258
954	6.91155	7.06255
955	5.98179	5.90836
956	6.35152	6.50933
957	6.83699	6.80776
958	8.12712	7.86941
959	8.24945	7.46086
960	8.4225	8.10511
961	7.95198	6.68231
962	6.99372	7.35359
963	7.02714	7.29157
965	7.08129	5.67759
966	7.87668	6.45572
967	7.71452	6.97254
968	7.51341	7.3707
969	7.6686	7.78878
970	7.02278	6.11248
972	7.70252	7.39405
973	7.59456	7.59089
974	7.41158	7.75615
975	8.04129	6.94458
978	6.79754	7.0703
987	6.69649	6.55335
988	7.4659	6.78931
990	7.29647	7.27156
993	7.6277	7.39893
994	6.76541	7.23917
995	7.43392	6.92778
996	7.34602	6.88664
997	7.56231	6.95483
999	8.31001	8.44969
1000	7.75727	7.7088
1001	7.11075	7.59536
1003	7.88896	7.64209
1004	5.62224	7.41884
1005	2.70476	5.67097
1006	6.95248	6.74482
1007	6.91882	5.95173
1008	7.14538	6.39649
1009	7.30023	7.31918
1010	6.00102	6.70156
1012	7.35584	7.60627
1013	6.34706	6.83429
1014	6.65985	6.23652
1015	6.65471	6.86823
1017	8.09938	7.53882
1019	7.92535	7.20559
1020	7.87177	7.82537
1021	7.66289	7.39335
1022	7.30086	6.82796
1024	7.40974	5.69384
1027	8.36622	7.69845
1028	7.43599	4.78976
1029	8.70024	6.71648
1030	7.8199	7.80987
1032	6.74056	6.17534
1033	7.27646	5.093
1036	6.77509	6.32951
1038	6.63132	4.50098
1040	7.01248	6.51977
1041	7.2871	5.77299
1043	6.42932	5.76427
1044	7.20605	7.00112
1045	7.62163	8.01632
1046	6.94656	6.09688
1047	5.12881	6.09877
1048	7.21816	6.8897
1051	8.2034	7.45659
1052	7.50376	7.44301
1053	7.31318	6.88186
1054	6.84671	7.0391
1056	7.33596	7.438
1058	7.64457	6.12354
1059	7.13352	6.44681
1063	7.42321	7.91456
1066	7.82214	7.48995
1068	6.51541	6.56325
1069	6.88756	6.81857
1071	8.20732	6.81191
1075	7.39762	7.69848
1080	8.92981	8.28681
1087	6.64259	6.16213
1088	7.06853	6.23058
1089	3.14406	6.70887
1101	2.81011	6.54271
1102	5.08975	6.39177
1103	7.86221	7.68085
1104	7.11798	5.80406
1105	7.3507	7.21291
1107	7.1749	6.50041
1111	7.92834	7.97275
1112	6.74383	6.62354
1113	7.7288	7.45064
1114	7.23531	7.11499
1116	7.94333	8.23588
1118	7.74447	6.73927
1119	7.29241	6.58151
1120	6.8865	6.54698
1121	7.01502	6.98848
1122	5.96932	7.01247
1123	7.20056	6.46957
1128	7.29816	8.00154
1129	7.99629	6.86308
1131	7.72741	7.86199
1132	6.40529	7.0454
1133	6.81907	7.2991
1134	7.60495	7.95113
1136	8.09175	7.34475
1137	7.92895	7.14416
1138	8.46705	6.56462
1140	6.75851	6.37485
1141	7.78524	7.31186
1142	7.54617	6.91366
1143	7.96303	7.20337
1144	6.86197	7.47614
1145	7.30639	7.66913
1146	6.37538	6.88487
1147	8.03706	6.88876
1149	6.67724	6.3527
1152	7.47117	7.72664
1154	6.77258	7.02784
1155	6.08137	6.20967
1158	7.52181	7.63974
1160	6.87129	6.67181
1161	6.50212	5.32148
1164	6.91632	5.66833
1173	7.62103	7.30738
1174	6.50844	5.54178
1175	6.61504	6.37592
1176	6.30596	6.37486
1178	7.0623	6.25979
1180	7.49979	7.21378
1181	7.26995	6.57114
1182	7.53564	7.29888
1183	6.92706	6.13825
1184	6.78043	6.79627
1185	5.94013	6.85381
1186	7.1817	6.74436
1187	6.20548	5.57563
1188	5.98111	6.56349
1192	7.09444	6.70371
1193	6.21109	5.86048
1195	6.54516	6.3905
1196	6.07592	6.43282
1198	5.88004	6.00725
1200	7.58235	7.38566
1203	6.8393	6.23716
1207	6.54017	6.82291
1208	6.91756	7.37625
1209	6.04834	6.8944
1211	7.24757	7.45187
1212	7.2366	5.48575
1213	7.48974	7.66322
1215	7.66499	7.19926
1230	7.40081	7.54989
1232	7.66984	7.13721
1233	7.01823	7.18658
1236	7.80522	7.29466
1237	6.97683	6.10928
1240	7.50932	6.83416
1241	7.04254	6.69688
1244	7.90509	7.83714
1258	7.53653	7.13153
1259	7.0896	7.85776
1260	6.33277	7.25556
1261	6.95336	7.29707
1262	7.43633	6.24262
1263	7.0833	6.47811
1264	7.01565	7.09965
1265	6.56795	7.06403
1266	4.35176	6.80135
1267	7.27187	7.44154
1270	7.38474	6.82336
1271	6.80203	7.7293
1272	7.34395	7.62999
1277	8.13742	8.03601
1278	7.83424	8.43638
1280	7.95402	8.06702
1282	7.87011	7.77939
1284	7.10909	7.54981
1285	7.57254	7.87209
1286	6.93566	6.86368
1287	7.22471	6.61794
1288	6.34292	5.9694
1289	7.85165	7.83182
1290	7.18004	7.42929
1291	7.18737	7.58248
1292	7.06708	7.61597
1293	7.11384	7.65994
1295	7.00052	7.0636
1296	7.35186	6.60304
1297	7.45652	7.10263
1298	6.78406	7.58799
1299	6.68686	6.93048
1301	7.2099	8.00069
1302	7.31864	7.24846
1303	7.31032	7.80321
1305	6.53046	6.40765
1306	7.54623	7.02089
1307	6.37824	6.57047
1314	6.66293	6.62139
1315	6.21601	7.05498
1316	7.7924	6.83795
1317	7.67737	6.60113
1318	6.56398	5.81114
1326	7.59832	7.30598
1329	6.53061	7.20558
1339	6.35405	6.63866
1340	4.73806	5.97553
1345	4.71017	5.6942
1346	6.65224	5.75321
1351	5.93764	5.96725
1352	6.71802	6.00998
1353	7.09092	5.85948
1355	6.27956	5.65867
1356	7.59624	7.5975
1357	6.83354	7.23206
1358	6.41637	5.84872
1359	7.27206	7.38131
1361	7.14016	6.98311
1362	7.27029	6.89255
1363	7.43824	7.4785
1366	7.6085	6.59843
1369	7.0226	6.20947
1370	6.45015	5.34356
1371	7.13435	7.30842
1373	7.44248	7.28273
1374	7.71712	7.64795
1376	6.9348	6.67065
1378	8.17528	6.69073
1379	6.06976	7.23869
1380	7.9779	7.1969
1381	6.52345	7.36364
1382	7.26601	6.5674
1384	7.42554	7.24543
1385	8.42032	7.79578
1386	7.54129	7.51028
1387	8.25273	7.78001
1388	6.62499	6.54454
1389	3.29396	5.60904
1390	7.63451	7.71977
1392	7.88164	8.10545
1393	7.53569	7.56578
1394	8.21367	7.29763
1395	7.44754	7.07577
1397	6.12834	5.73593
1398	7.67433	7.28495
1399	7.49567	6.99076
1400	6.79241	6.64945
1401	8.93895	7.82119
1404	6.82713	7.45917
1406	7.2497	7.37421
1407	7.48629	7.34636
1411	7.38527	7.68758
1412	6.99031	6.43783
1413	6.56693	6.08795
1414	7.18015	7.99308
1415	6.90074	7.53132
1417	5.94062	4.99071
1418	6.25091	6.23331
1419	6.28202	6.5498
1420	6.83036	6.66623
1421	7.63141	6.78175
1429	6.66131	6.41913
1431	6.70359	7.28928
1432	8.51329	8.0148
1434	6.20813	6.70519
1435	7.87836	7.79241
1436	7.74434	7.89976
1437	7.97233	8.05315
1439	7.15879	7.2585
1440	7.74137	8.13486
1444	5.58054	8.19034
1445	7.94887	7.74608
1446	6.05773	5.59814
1447	6.85091	7.73893
1448	6.41112	7.16464
1452	7.38653	7.81794
1453	7.43128	6.82973
1455	5.83569	6.33679
1459	7.3276	7.19266
1460	7.80304	7.92581
1462	7.67302	7.97138
1463	7.63566	6.97649
1464	7.88944	7.28837
1466	6.35227	6.70852
1468	6.1526	6.35669
1469	6.39045	6.11228
1470	6.47326	5.8767
1471	8.18594	7.74976
1473	5.6677	6.43164
1474	7.09076	6.84894
1476	7.4713	7.25267
1477	6.38802	6.41281
1478	7.32097	6.97632
1479	6.59717	6.64439
1482	7.70647	7.64896
1486	6.23143	6.63563
1487	7.7014	7.41009
1488	7.08545	7.34531
1489	6.63213	7.0114
1490	8.0638	8.48496
1491	6.9697	6.36661
1493	8.19568	7.96147
1495	7.28819	7.5424
1497	7.25231	6.28949
1499	8.64816	8.219
1500	7.73088	7.38658
1501	7.44056	6.41226
1503	6.86438	6.88188
1506	4.93198	6.21525
1509	7.76324	7.99506
1510	6.9718	7.51093
1511	7.73492	7.397
1512	7.13507	6.9222
1513	7.67982	7.24851
1519	5.49115	5.51368
1520	7.48556	8.32543
1521	6.9118	6.66533
1522	6.66857	7.192
1523	7.55256	7.5178
1524	8.14042	7.28935
1525	7.77218	7.55656
1528	7.26311	6.77615
1534	7.28519	6.31823
1535	7.71347	7.2326
1536	7.81668	7.89161
1537	6.34061	6.1973
1539	6.13541	4.66073
1543	8.24606	7.95414
1544	7.90822	7.51211
1549	4.46827	7.4162
1553	7.2599	7.25539
1555	8.93144	7.62819
1558	7.93069	7.26505
1559	8.22119	6.92048
1562	6.88946	6.5217
1565	8.5044	7.02036
1572	7.71417	7.27035
1573	7.74494	6.93094
1577	8.47764	7.44354
1580	6.89982	7.18005
1581	7.60069	7.06748
1582	6.37525	6.69349
1583	7.45284	7.5147
1584	6.68224	7.05338
1585	7.34663	6.70245
1586	7.96036	7.6892
1588	8.47923	7.76089
1589	7.67452	7.84016
1591	7.92254	7.0499
1592	7.34129	7.37341
1593	7.53097	7.34374
1594	7.63345	6.77746
1595	7.21256	7.73752
1601	7.52272	7.17505
1603	7.18614	6.72868
1604	8.05828	6.96409
1605	7.72713	8.21418
1606	7.22543	6.75774
1607	6.56917	6.77245
1608	6.97373	6.80662
1609	7.02929	6.24046
1610	6.54444	7.02698
1611	5.583	5.83953
1612	7.44861	6.82571
1615	5.69257	6.34433
1616	7.62915	6.66788
1618	6.97667	5.47505
1621	8.11751	8.0096
1627	6.58784	6.91575
1628	6.74118	6.62713
1629	6.93305	6.88518
1630	7.57733	7.17171
1632	7.08493	6.90094
1633	7.55368	6.96858
1634	7.74639	8.19652
1635	6.62656	5.21448
1638	7.18487	7.01299
1639	7.90119	7.25737
1641	7.76725	7.21005
1642	7.41171	7.30884
1644	7.52915	7.7142
1647	7.16677	6.96118
1649	7.62708	6.76693
1652	6.31749	6.65202
1654	7.192	7.05223
1657	6.1928	5.69066
1659	5.12547	6.19702
1660	7.31055	7.05766
1662	4.87223	5.85944
1665	6.65515	6.7877
1666	6.94398	6.43068
1670	7.63563	6.20329
1672	7.67123	6.03919
1674	7.27812	7.65049
1675	7.09389	7.19189
1676	6.87978	6.75491
1677	7.25803	6.71471
1687	6.95046	6.30284
1690	7.72145	6.20115
1716	7.27218	6.69196
1717	7.50333	6.51837
1718	7.69524	6.86859
1725	7.10502	6.66971
1727	7.43005	6.20926
1728	7.99547	7.04363
1730	6.49495	6.71498
1733	6.98848	7.51539
1734	7.73199	6.79183
1737	7.06777	6.89217
1738	7.13017	7.42343
1739	7.70578	7.56174
1740	7.21907	7.24768
1741	7.0151	6.66519
1742	7.65171	6.95583
1743	6.97557	6.85026
1745	6.89691	6.6396
1746	7.29011	6.8558
1747	7.44838	6.4374
1748	6.93074	6.23244
1749	6.69372	7.13607
1750	5.97735	6.18119
1756	8.04101	7.54658
1757	6.93787	6.09967
1758	7.86663	7.37392
1759	7.94498	7.5273
1760	7.61864	6.78471
1761	7.5477	7.10687
1762	5.663	6.06894
1767	7.27603	6.42952
1770	6.78643	6.22427
1773	6.59533	7.64871
1774	6.66127	6.99747
1777	6.8374	6.45664
1778	7.34984	7.60006
1781	6.69258	6.019
1783	6.42786	6.70642
1785	7.66062	7.58813
1786	8.17427	8.33127
1787	6.72892	6.4008
1788	8.15489	7.21373
1789	7.92134	6.87986
1791	7.39521	7.47996
1794	7.31342	7.19572
1795	6.78131	6.7862
1796	7.47521	6.68957
1800	6.63953	6.87073
1801	6.9071	6.02046
1802	7.37328	5.10417
1803	7.81154	7.98541
1805	5.96318	6.20686
1806	7.58436	6.99497
1807	6.70489	7.09943
1808	7.40191	7.18139
1809	5.76101	7.01831
1810	5.68349	6.45747
1811	7.37634	7.04086
1812	8.17068	7.5854
1813	8.66995	8.18637
1814	8.08703	6.94277
1815	8.51365	6.86394
1816	7.6153	7.73999
1819	6.33711	6.25219
1820	7.3217	6.76492
1822	6.99717	6.98232
1823	6.58156	6.72028
1824	6.75151	7.11691
1825	6.70867	6.75395
1826	7.29624	7.12265
1827	7.56774	6.2613
1828	7.57693	6.9085
1829	7.39713	6.50391
1830	7.15625	6.79911
1831	6.66556	6.51984
1832	7.28246	7.07992
1833	5.54423	6.38467
1836	7.09581	7.26589
1837	6.54652	7.33719
1838	6.26297	6.61329
1839	7.92163	7.79243
1840	6.23506	6.2687
1841	7.13509	6.10809
1842	6.02119	5.32196
1843	7.86431	7.36203
1844	6.41637	6.57683
1845	7.4485	6.03008
1846	7.19744	6.83646
1847	6.8936	6.63161
1848	7.21247	7.01175
1849	6.39997	5.18324
1852	6.4134	5.6483
1854	7.04345	6.18045
1856	7.17108	6.69307
1857	6.64285	6.80759
1859	7.65898	7.30958
1861	7.92417	6.60611
1869	8.09642	7.43651
1870	6.96165	6.36539
1871	7.49841	6.54171
1874	7.39606	6.9286
1875	7.14213	7.11744
1876	7.25778	6.99991
1877	6.61934	6.27717
1879	6.967	7.86745
1880	6.5606	6.54478
1889	7.25813	7.66345
1890	7.106	6.96633
1891	6.30723	6.49195
1892	6.36999	6.5944
1893	6.69758	7.17657
1894	6.74912	7.41167
1896	7.01354	6.12547
1901	7.9653	7.98014
1902	7.47816	7.36014
1906	8.09449	8.03781
1907	7.15459	7.05394
1908	7.05121	7.38775
1909	7.39896	7.52257
1910	7.82406	8.13916
1936	6.9929	6.86949
1937	6.33257	6.24003
1938	7.40811	7.74931
1939	6.02134	6.3617
1942	7.21866	6.70606
1943	7.20367	7.1608
1944	6.32144	6.44562
1945	8.87418	6.14835
1946	6.89084	7.36016
1947	7.35253	7.04059
1948	7.64525	7.52889
1949	7.33634	6.94916
1950	8.12084	7.65156
1952	6.55235	6.59852
1953	5.46429	5.88199
1954	5.23551	6.15637
1955	4.85417	5.63919
1956	9.11356	8.3025
1958	8.10711	8.65418
1959	7.25758	7.44586
1960	7.52502	7.40157
1962	6.59865	6.60476
1965	7.96805	7.48448
1967	6.72028	6.57846
1968	6.6918	6.99338
1969	8.01447	7.96812
1973	7.48312	7.51485
1975	6.79127	6.85245
1977	8.0214	7.58173
1978	7.66782	6.86852
1979	6.62022	6.92668
1983	7.1702	6.64066
1984	7.16864	6.5087
1990	6.62635	7.08812
1992	7.12092	7.39594
1993	6.7698	6.53123
1994	8.11723	7.04603
1995	6.95633	7.31207
1996	7.41152	7.0689
1997	6.83876	7.18874
1998	6.29761	5.7321
2000	7.01674	6.61431
2001	6.5368	6.11937
2002	7.56609	6.76603
2004	4.58591	6.53505
2005	6.99176	6.02168
2006	8.0241	5.81936
2009	6.04758	5.9603
2010	7.28008	6.73224
2011	7.21476	7.48687
2012	6.5376	6.93097
2013	7.72983	6.51166
2014	3.50311	5.69815
2016	6.20865	5.93209
2017	7.79915	7.90679
2018	7.06387	6.20758
2019	7.38761	7.27263
2020	7.66064	6.94119
2021	7.13779	6.53956
2022	8.00068	7.46598
2027	4.71499	7.05913
2028	7.37983	7.31101
2030	7.90241	6.77626
2034	8.11508	7.77006
2035	7.85745	7.86882
2036	6.71722	6.94186
2037	7.00206	6.89542
2038	7.64116	7.35886
2040	7.01959	6.6943
2041	7.04499	7.31265
2042	7.09781	7.9262
2043	7.3781	7.59324
2044	7.19839	7.29034
2045	6.36443	7.5169
2046	2.48078	6.84926
2047	7.22465	7.02757
2048	7.68091	7.63553
2049	7.3071	7.12429
2050	7.52798	6.98146
2052	7.8371	7.19757
2054	6.81312	6.94365
2056	8.04995	8.0995
2057	7.76676	7.24795
2058	6.96529	6.91523
2059	7.0675	7.1009
2060	7.40706	7.31821
2063	6.30459	6.7494
2064	8.95303	8.06081
2065	8.01784	7.79782
2066	8.02598	7.51833
2067	8.13833	7.10966
2068	8.31492	7.35627
2069	7.10629	7.38947
2070	7.48096	6.51947
2071	7.12148	7.22159
2072	7.61299	6.87834
2073	7.56826	7.04509
2074	7.73037	6.96592
2077	5.99746	6.15086
2078	8.05734	7.11539
2079	6.45244	7.14221
2081	7.75899	7.13442
2091	6.76099	7.30294
2098	7.12183	7.00341
2099	9.03223	8.47878
2100	8.5402	7.69045
2101	7.5214	6.13956
2104	7.37805	6.85031
2107	7.2666	6.82771
2108	7.23053	6.0252
2109	6.46216	5.78343
2110	7.10843	6.18455
2113	7.90721	7.68752
2115	7.51471	6.99755
2116	6.57483	5.71551
2117	6.68835	6.38783
2118	6.82056	7.07799
2119	6.58824	6.64216
2120	7.81513	7.29358
2122	7.32666	7.21295
2123	5.36109	5.85902
2124	2.48078	5.63525
2125	5.90785	6.17012
2128	6.7904	6.58206
2130	7.81994	7.03545
2131	7.33747	7.33502
2132	6.42344	6.76644
2134	2.48078	5.72728
2135	5.10253	5.90973
2137	6.29282	6.60507
2138	7.24688	7.52821
2139	6.78558	6.43039
2140	6.81721	6.70269
2145	6.8432	6.46845
2146	8.22378	8.31619
2147	8.5722	7.98623
2149	8.09016	7.30383
2150	7.88611	7.62461
2151	7.3073	6.76714
2152	8.40436	7.54679
2153	8.45272	7.75946
2155	7.89979	7.68655
2157	8.33515	7.68312
2158	8.05569	8.12597
2159	8.21062	7.45325
2160	7.79785	7.46037
2161	8.10066	6.6274
2162	7.55646	7.1052
2165	7.18848	5.80404
2166	7.92995	6.65924
2168	7.59089	7.94231
2170	7.29002	7.53509
2172	7.18539	7.22324
2173	7.50546	7.30178
2175	7.73053	7.16264
2176	7.48278	7.35063
2177	7.77985	7.42255
2178	6.68204	6.58358
2180	7.46789	7.24672
2181	7.54936	6.62919
2182	7.38981	7.00609
2185	7.81498	7.3552
2186	7.10625	6.77946
2187	6.58388	6.58306
2188	6.8221	6.04863
2189	7.14365	7.1767
2191	7.35527	7.0852
2192	7.45541	7.70764
2193	5.9163	6.29687
2194	7.81952	7.89165
2195	6.78005	7.42892
2196	5.31019	6.19128
2197	6.57321	6.80862
2199	7.00027	7.34181
2200	7.91188	8.46754
2202	7.42845	6.9681
2203	7.26961	7.09879
2204	7.33619	8.81814
2205	7.45694	7.67934
2206	6.37359	7.29259
2207	6.00418	7.77996
2208	7.44815	7.45558
2213	7.78828	7.5791
2217	8.00671	7.83622
2218	6.64115	6.38822
2219	6.86327	6.96347
2220	7.11155	6.21813
2224	7.57505	7.28193
2232	6.46424	7.08734
2235	7.8153	7.94156
2237	7.75214	7.47155
2239	6.82493	7.08443
2241	7.34227	7.62352
2242	7.15278	7.64346
2243	7.90527	7.84482
2244	7.89545	7.49921
2245	6.82343	7.22877
2246	7.85244	7.22392
2248	6.94659	6.41285
2249	7.01469	6.58733
2250	7.31113	7.32015
2251	6.24237	7.01067
2253	7.2937	7.52232
2254	7.32768	7.24091
2255	7.624	7.5195
2256	5.00863	5.06481
2257	6.55785	6.78887
2259	7.07341	6.76553
2260	8.09308	8.02193
2262	6.93003	6.24942
2263	8.19556	7.83389
2264	7.54431	7.45628
2266	7.92407	7.67373
2268	7.32845	7.38676
2271	7.70842	6.7115
2273	7.25626	6.70471
2275	5.70319	6.11509
2281	7.1202	6.94234
2286	7.13847	5.90935
2288	7.53455	7.75268
2289	8.26399	7.51624
2294	7.29852	6.80857
2299	6.82462	6.22821
2300	6.50467	6.33737
2302	7.10046	6.92934
2305	8.1934	7.40843
2307	3.89677	4.91744
2308	8.17947	7.86543
2313	7.55106	7.42675
2314	6.84146	7.02874
2315	7.01195	5.04789
2316	8.07486	8.02091
2317	6.87644	6.68657
2318	6.84102	7.21027
2319	6.46514	6.85502
2321	8.31302	7.22395
2322	8.4891	7.82688
2323	7.78961	7.03766
2324	7.50874	8.24541
2326	7.21613	7.28836
2328	7.59271	8.24011
2329	6.38288	6.4865
2330	6.65333	6.58209
2331	7.2989	7.12388
2332	8.64207	7.60293
2334	6.79069	6.67009
2335	8.31542	8.11398
2339	6.86077	7.26811
2346	7.73708	6.24984
2350	7.05295	6.9184
2353	7.90727	7.91258
2354	7.16727	7.43727
2355	6.37828	7.51891
2356	7.79798	7.07045
2357	7.87287	7.45899
2358	7.7042	6.42978
2359	5.6167	6.35961
2395	7.80846	6.83255
2475	8.72337	8.36719
2487	7.05126	6.48466
2488	7.37187	7.50442
2492	7.65958	7.76262
2494	7.79886	7.3903
2495	7.16512	7.54495
2515	6.43155	6.38202
2516	7.6802	7.56166
2517	7.02766	7.97669
2519	3.6386	6.16069
2520	7.15248	7.36348
2521	7.96077	6.89339
2523	6.84923	6.69736
2524	7.72891	6.31036
2525	6.786	6.16472
2526	7.06424	7.28796
2528	6.43907	6.46927
2529	6.4924	6.95003
2530	7.06904	7.12239
2531	5.82941	6.81664
2534	8.13201	7.7481
2537	6.42128	6.42626
2538	7.13071	7.31453
2539	8.07102	7.71378
2548	7.31322	7.76435
2549	7.46975	7.19741
2550	7.92202	7.03247
2554	7.77439	8.07432
2556	7.14788	7.48913
2557	7.17906	7.18874
2558	7.30673	7.70845
2559	7.18999	7.29503
2560	7.45667	7.28561
2561	7.67704	7.55589
2562	7.68915	7.62685
2563	7.26249	7.07557
2565	7.16585	6.78712
2566	7.5336	7.69221
2567	7.32691	7.26124
2569	7.37969	6.90136
2571	7.77867	7.64332
2572	7.74889	7.69614
2580	7.7214	6.91134
2581	7.66879	7.71601
2582	6.89245	6.097
2583	6.95736	6.9336
2584	6.81313	6.99954
2585	6.44953	5.64893
2587	7.56884	6.85789
2588	7.23171	6.37984
2589	7.21049	6.92087
2590	7.07107	6.44905
2591	6.84943	6.37543
2592	7.5816	7.05627
2593	4.02298	6.90437
2595	6.62862	6.09939
2596	7.3304	7.40438
2615	7.1152	6.62705
2617	7.54725	6.82847
2618	7.5619	7.28865
2619	6.79707	7.05417
2620	5.70829	6.73893
2621	7.58037	7.38519
2623	8.04351	7.40802
2624	7.90343	7.70743
2625	8.01417	7.29018
2626	7.91126	7.25788
2628	6.63272	6.99383
2629	8.10543	7.31161
2631	6.18548	5.23063
2632	6.65858	6.68656
2633	6.90744	6.7921
2634	6.60542	7.19955
2635	2.48078	6.51748
2636	5.93607	6.51617
2637	7.14758	7.25486
2638	8.00725	7.51484
2639	7.09912	6.9945
2641	7.99787	5.61409
2642	7.1222	7.99391
2644	6.30134	5.84016
2645	7.82634	7.16567
2646	7.63122	7.10707
2648	7.30145	7.23775
2649	7.13261	7.43218
2650	7.15023	7.39698
2660	7.74965	7.6402
2664	6.91721	7.68754
2665	6.76414	7.05935
2668	7.56139	7.81453
2669	7.12611	6.8848
2670	7.82431	7.64819
2671	7.15808	6.78633
2672	7.26688	7.53459
2673	6.98145	7.43695
2674	7.22014	7.19823
2675	7.00396	6.85246
2676	6.62944	6.20458
2677	7.56067	6.91676
2683	7.38761	7.44575
2686	5.8457	5.94256
2687	6.93778	6.74484
2689	7.18193	5.76432
2690	7.61643	8.24221
2692	7.21668	7.37424
2693	6.89338	7.22625
2694	6.81086	6.8032
2695	7.32967	7.13799
2696	7.26636	6.9294
2700	7.39739	7.15563
2701	7.46921	7.38488
2705	7.65788	7.3395
2706	8.28284	7.9087
2707	7.12712	6.96479
2709	4.14616	5.4545
2710	6.93418	6.07418
2712	4.67108	4.37779
2717	7.42298	7.36471
2719	7.31198	7.44479
2720	7.07072	7.66032
2729	7.6828	7.39612
2730	7.25372	6.86791
2731	5.76479	6.56086
2733	7.05474	5.89575
2734	7.19669	7.58331
2735	7.93476	6.9516
2737	7.38854	7.63966
2739	7.24466	7.03701
2740	7.82364	7.8376
2741	7.98366	7.33838
2742	6.96317	7.01719
2743	6.53553	7.11246
2744	7.52577	7.20218
2747	6.65337	6.2265
2752	6.92716	8.20513
2760	7.2083	7.0079
2762	6.66058	6.18163
2764	6.61238	6.67255
2765	4.76391	4.77369
2766	6.82965	5.54119
2767	7.3803	7.14345
2768	7.49017	6.97958
2769	6.88554	7.47851
2770	7.69881	7.3439
2771	7.65856	7.85762
2774	6.98947	7.48081
2775	7.40949	7.61019
2778	8.16758	7.98188
2779	6.74208	7.54885
2780	6.88117	7.18355
2782	7.49901	7.82604
2783	7.0238	7.55316
2784	7.8018	7.43452
2785	7.28442	6.28574
2786	5.9325	4.66022
2788	6.17915	6.98501
2791	5.23904	5.49838
2793	6.75795	5.45899
2794	3.53178	6.72857
2796	7.51971	7.2229
2797	7.22611	6.80971
2798	8.09153	7.45002
2799	4.62995	6.4705
2800	6.8003	6.24544
2801	7.37602	6.96186
2803	6.59877	6.43172
2804	7.07196	6.07266
2805	6.47612	7.37229
2806	7.32448	7.42728
2810	7.34058	7.51229
2811	7.93024	6.78727
2812	7.23328	6.66772
2813	7.15923	6.66858
2815	6.90923	6.28422
2817	7.16213	6.99069
2819	7.14814	7.13917
2820	6.6405	6.95385
2821	7.47011	7.66348
2822	7.66457	7.35966
2823	6.95854	7.02538
2824	6.745	6.37461
2825	6.51649	6.18533
2826	6.49102	5.34449
2827	6.02444	6.41935
2828	6.52906	6.16824
2829	4.23907	6.00947
2831	3.93738	5.98947
2832	3.50311	5.19072
2833	8.01031	6.80149
2838	7.4605	6.10438
2840	5.81824	6.43674
2845	6.78129	6.20339
2846	5.20268	5.86597
2847	6.70935	6.43195
2848	6.2085	4.67763
2849	4.75908	6.31783
2853	5.88849	4.57944
2854	6.67052	5.20003
2857	5.83479	6.87423
2861	6.4479	6.04087
2862	3.42025	5.73557
2863	5.13652	7.01394
2864	7.10782	6.71125
2868	7.47816	6.32871
2869	7.58148	7.23113
2870	7.14787	6.87957
2872	6.42309	6.12398
2873	6.44889	6.39557
2874	6.8655	6.23191
2876	7.90948	7.64432
2877	6.70582	6.9804
2878	7.51002	7.40836
2879	7.1681	7.39023
2880	5.66828	7.46351
2882	6.93658	5.8938
2886	7.59729	6.96381
2887	7.1851	7.17409
2888	7.16685	6.66641
2889	6.86453	7.08136
2890	7.68	7.63244
2891	7.56624	7.45453
2893	7.05806	7.36629
2894	6.99209	6.83624
2895	6.44997	7.14406
2896	8.20993	7.35709
2897	7.70331	7.17492
2898	7.60361	7.26899
2899	7.26225	7.26096
2900	6.88079	6.94166
2901	6.93881	7.12931
2902	8.0657	7.64057
2905	7.50621	7.00268
2906	7.33632	7.14911
2908	8.70752	8.16946
2909	7.37247	7.20734
2912	7.28869	6.86071
2913	7.69966	7.09586
2914	6.81094	7.00151
2917	7.59055	6.93021
2918	6.9612	6.80315
2922	7.21089	6.86909
2923	7.59058	7.96865
2925	7.29676	6.97701
2926	7.31229	5.52228
2928	6.96626	5.96214
2931	7.61426	6.91852
2932	8.59388	7.48691
2935	6.75104	7.38379
2936	7.57041	7.42298
2937	7.12767	6.84807
2941	7.41069	5.63599
2948	6.11712	6.29251
2949	6.62239	6.60792
2950	8.48104	8.17694
2954	7.66975	6.80367
2957	6.70176	6.27217
2958	6.40838	5.70473
2959	7.8097	7.02849
2960	6.68721	5.53852
2961	6.6678	5.65222
2962	6.88814	6.29566
2963	6.64988	5.99668
2965	7.37938	7.02893
2967	6.13626	5.44034
2968	7.2726	6.65164
2975	6.83749	6.95668
2977	6.60813	6.24711
2978	7.41367	6.95128
2979	6.71067	5.92487
2980	6.51802	7.16663
2981	3.07874	7.11521
2982	6.84874	7.11297
2983	7.00944	7.2149
2984	7.41821	7.36577
2986	4.96411	6.19892
2987	4.5183	7.33963
2990	7.76019	7.46337
2992	7.19934	6.78356
2993	7.59837	6.01689
2995	6.93259	6.11835
2997	7.30936	7.50745
2998	5.95616	6.44953
2999	7.11818	6.57413
3000	7.42726	6.58653
3001	6.98525	7.30498
3002	7.97442	7.23937
3003	6.79437	6.96969
3004	7.16249	7.26805
3005	7.45088	6.33755
3009	7.19016	5.59115
3013	5.74047	5.36491
3024	7.52768	5.97902
3026	6.77684	7.11799
3028	7.34841	7.04813
3029	6.64358	7.03538
3030	7.08171	6.67065
3032	6.55799	6.64542
3033	6.54031	6.92378
3034	7.2289	7.69544
3035	7.34153	6.48912
3036	6.91221	6.52469
3037	7.10554	8.08319
3038	7.42598	7.13108
3042	6.01778	5.54672
3043	8.45186	7.08905
3045	6.79487	6.70136
3049	6.35842	4.6488
3052	7.10703	6.95203
3053	7.34362	7.15331
3054	7.61552	7.26897
3059	6.58764	6.79407
3060	7.76249	6.96369
3062	6.82455	6.89388
3064	8.64946	7.38979
3065	8.1321	7.57817
3066	7.95441	7.6011
3067	7.24716	7.45682
3068	6.46671	6.92541
3069	6.88665	7.64494
3070	6.24382	6.81334
3071	5.56569	6.58092
3073	7.62996	7.5261
3074	7.30715	7.23809
3075	8.43763	7.92284
3077	8.51178	7.06484
3081	6.06861	7.63302
3082	8.33805	8.16668
3083	6.5115	6.87417
3084	8.30475	7.68912
3087	7.32368	7.49287
3091	8.73338	8.31817
3092	7.14942	6.884
3093	6.81638	7.0104
3096	6.87602	7.40855
3099	7.59859	7.08268
3101	6.49276	6.13489
3104	6.52497	5.40538
3108	7.42613	6.97941
3109	7.57115	6.46722
3111	7.15111	7.2064
3112	6.90059	7.53665
3115	8.46545	7.68176
3117	8.28398	7.6307
3118	7.29368	7.03285
3122	7.64289	8.59653
3131	6.88519	6.99962
3133	7.56946	7.32244
3134	7.37999	7.35613
3135	7.93641	7.74454
3141	6.97818	7.13487
3142	6.86817	7.11004
3145	7.14799	7.24331
3148	7.67481	7.12997
3150	7.24786	6.55627
3151	7.09027	6.2605
3155	7.14397	7.07019
3156	7.85599	7.86081
3157	6.4963	6.91206
3158	6.19216	7.04355
3161	7.5094	7.50837
3162	8.62353	8.18011
3163	7.52878	6.81368
3164	7.62714	7.96951
3166	6.71395	6.68874
3167	6.12138	5.05179
3171	7.24826	7.4066
3172	8.00428	7.83882
3174	6.30896	6.17305
3175	7.20261	6.80004
3176	7.38408	6.62814
3177	6.84177	6.30107
3181	7.5494	7.27005
3182	6.46889	7.17484
3184	7.7473	7.41172
3185	6.74976	6.22671
3187	6.55879	6.99882
3188	6.69592	5.78178
3189	6.07042	6.20213
3191	7.46167	7.20292
3192	7.10341	7.07756
3195	7.42963	7.30544
3196	6.65424	6.79731
3198	7.313	6.11793
3199	5.07201	6.534
3200	6.63819	6.91924
3202	7.0424	6.72235
3203	5.3835	5.90451
3204	6.68015	6.65659
3206	7.17605	7.0205
3207	6.91522	6.82056
3208	2.81011	6.89348
3211	7.22755	6.43148
3212	6.92434	6.60364
3213	6.94072	7.01755
3214	7.45965	6.97089
3215	7.12081	7.17896
3216	6.7947	6.25669
3217	7.21576	7.46951
3218	5.55095	6.66823
3219	6.35341	6.26045
3223	5.61858	6.93758
3224	6.99806	6.61621
3225	5.80322	6.27929
3226	6.97585	5.52367
3227	3.65637	6.2523
3229	6.32695	6.36027
3234	6.62995	5.27385
3235	7.39863	6.22305
3236	6.75705	6.56679
3237	6.57955	6.5212
3238	6.56026	6.55932
3239	6.62815	7.17482
3241	6.74537	5.99272
3242	4.47126	7.15303
3248	7.8543	7.75282
3249	7.40485	7.00189
3250	7.35631	6.02553
3251	8.00907	7.51741
3257	7.38792	7.05616
3263	7.3778	6.88633
3265	8.21559	7.88788
3267	7.18321	6.70824
3268	5.55613	5.79952
3269	7.19894	7.60759
3270	6.79291	5.19115
3273	7.76201	5.89834
3274	6.90047	7.17969
3276	7.44312	7.36755
3280	7.32863	7.32827
3281	6.39512	6.89884
3290	7.26807	7.79921
3291	7.38756	7.34702
3292	7.68745	7.17366
3293	7.22775	6.25832
3294	6.57498	6.51768
3295	6.44035	7.31756
3297	8.14303	7.46244
3298	6.83751	7.28512
3300	6.05793	5.00933
3301	6.91092	7.40048
3305	6.42692	6.90415
3308	7.97361	7.35715
3309	8.15414	7.97413
3312	7.90247	8.13992
3313	7.70346	7.21208
3315	8.3176	7.97963
3320	8.19758	8.34417
3321	6.08561	5.65117
3338	4.26058	6.01072
3340	7.0123	7.26797
3344	6.26207	5.1905
3351	7.83761	7.96587
3355	6.93997	6.53731
3357	7.27597	7.31384
3358	8.1841	7.57354
3359	7.56763	7.40545
3361	7.2115	6.83368
3362	7.14745	6.20936
3363	7.19296	7.2927
3364	7.12996	6.33605
3371	8.09798	8.03791
3375	8.07636	7.15128
3376	5.93962	6.32398
3381	7.64091	6.89383
3382	7.34865	7.00923
3383	8.47796	8.29997
3384	6.65085	7.25637
3385	7.12743	6.51778
3386	7.44282	5.81064
3394	7.60514	7.07426
3397	7.74109	7.75321
3399	7.50275	7.50706
3400	7.2856	6.61113
3416	7.83141	7.47408
3417	8.44869	7.56819
3418	7.75164	7.18947
3419	5.57902	5.82909
3420	6.09501	5.57934
3422	6.73453	6.06098
3425	7.55792	7.24566
3426	7.39469	7.68946
3428	7.81448	6.76624
3430	6.48334	5.46
3433	6.75006	6.23299
3434	7.43993	5.58011
3437	6.85626	6.28164
3443	6.76838	5.62586
3454	7.70361	7.26587
3455	7.17026	6.3526
3456	8.24734	7.04986
3459	7.65614	7.60524
3460	7.01043	6.83868
3467	6.91489	6.30342
3475	7.31952	7.37357
3476	6.51021	7.00319
3479	8.70695	8.27771
3480	8.40764	8.30568
3481	8.24818	8.25184
3482	7.68235	8.16035
3483	6.65378	7.26831
3484	7.74251	7.73269
3485	7.62224	7.65097
3486	8.37868	7.90096
3487	7.32916	7.59925
3488	7.61934	7.48161
3489	6.86735	6.76359
3490	7.63461	6.88876
3491	7.70438	7.66845
3508	6.76737	7.01159
3516	7.85532	7.44907
3543	7.09284	6.07224
3547	5.28368	6.4898
3549	7.69638	7.15254
3551	8.11795	7.1742
3552	8.1561	7.53099
3553	8.73484	8.39985
3556	7.18239	7.26533
3557	8.06351	8.68071
3558	8.41546	7.54056
3559	8.08499	8.45599
3560	7.25915	7.73596
3561	7.73395	8.54884
3562	7.45075	6.62752
3565	8.30499	8.22094
3566	8.11726	7.40557
3567	7.69995	7.21985
3568	7.38803	7.11067
3569	9.12389	8.03277
3570	8.0682	7.20875
3572	7.47215	7.76508
3574	8.25835	7.27296
3575	8.18901	7.93724
3577	7.58729	7.48413
3578	7.91174	7.08773
3579	7.74336	7.72546
3586	8.84629	8.70773
3587	8.01238	7.31778
3588	7.29467	6.95307
3589	7.39418	7.11525
3592	7.8862	7.40948
3593	8.16092	7.31854
3595	6.77514	6.81541
3596	8.22743	7.13796
3597	6.90668	7.1712
3601	7.87739	6.40204
3603	7.74618	7.71921
3604	7.80407	7.17279
3605	8.32859	7.61978
3606	8.08519	7.79031
3607	6.40948	6.43642
3608	6.97183	6.93439
3609	7.53825	7.04255
3611	7.57237	7.81395
3612	5.80256	6.75504
3613	6.15656	5.82246
3614	7.41975	6.92887
3615	7.15564	7.24653
3617	6.69607	7.14885
3619	7.13024	7.01417
3620	8.15675	7.70385
3621	6.648	6.95218
3622	7.03292	5.86246
3623	7.23357	7.33803
3624	7.62336	7.72365
3625	7.62221	7.03555
3626	6.50954	6.56455
3627	8.13531	7.29423
3628	6.86744	6.50266
3630	8.78695	7.38285
3631	6.57196	6.88218
3632	6.65855	6.02606
3633	7.25637	6.42817
3636	7.26378	7.26331
3638	7.42101	6.74161
3640	7.36154	7.05455
3641	6.93506	5.12726
3643	8.24228	7.76507
3645	6.95464	6.77966
3646	7.04744	7.09026
3651	7.93994	7.18765
3652	6.92079	6.17016
3655	7.90069	7.7057
3656	6.65424	6.34463
3658	7.62986	7.20657
3659	7.90635	7.21037
3660	7.02627	6.98928
3661	8.22413	6.88913
3662	7.73139	7.80452
3663	7.92073	6.30192
3664	7.52512	7.05808
3665	7.86211	6.60775
3667	8.16105	7.35885
3669	6.83146	5.38206
3670	6.95993	7.43016
3671	4.2272	6.10339
3672	7.6373	7.58625
3673	7.79572	7.99193
3674	8.12603	7.64938
3676	7.97654	7.94941
3678	8.14937	7.42061
3679	7.45416	7.02324
3680	7.38403	7.27167
3681	6.98763	6.75088
3682	6.92599	7.20203
3683	7.84579	8.13046
3684	8.12881	7.87119
3685	8.15659	8.09292
3687	7.63421	7.21126
3688	8.52411	8.07438
3691	7.7125	7.38594
3692	7.26078	6.50973
3693	7.47878	7.42532
3695	7.62424	7.21741
3696	6.88233	6.33852
3697	6.46009	6.52352
3698	6.23221	6.03846
3699	7.04161	6.78973
3700	6.936	7.63305
3702	7.61579	7.17278
3703	6.75303	6.83238
3704	7.13891	6.55392
3705	7.04899	6.53922
3706	6.11293	6.59211
3708	7.91145	8.30674
3709	7.24948	7.76873
3712	6.81143	6.78956
3714	7.23164	7.628
3716	7.89389	7.13049
3717	8.29586	7.80665
3720	7.08731	7.49115
3725	8.24417	8.00661
3727	7.19595	7.0337
3728	7.4826	7.23852
3732	7.31951	6.81179
3735	7.44216	6.94012
3736	7.24318	7.50814
3737	7.55777	7.72354
3739	6.97942	7.3576
3741	7.60038	7.088
3743	6.31465	5.93534
3744	6.39181	6.45235
3745	7.36028	7.1965
3746	7.46344	7.22631
3747	6.12241	7.34588
3748	7.40214	7.28384
3749	7.18923	7.10488
3750	6.52995	6.87611
3751	7.44983	7.55881
3752	6.70395	7.12835
3753	7.87103	5.29254
3755	6.08244	4.97094
3756	6.39031	7.41596
3757	8.33467	7.7665
3758	7.69322	7.39152
3759	7.81153	8.44125
3760	7.3082	7.34162
3762	7.36931	7.15847
3764	6.92351	7.31222
3765	5.9101	6.79389
3766	7.27354	7.35273
3767	7.92422	7.18549
3768	7.04264	6.95086
3769	7.40791	6.89116
3772	6.65294	6.89191
3775	5.55449	6.68427
3776	7.67353	7.07528
3778	8.163	8.36066
3779	7.55726	7.28398
3782	7.38406	7.35245
3783	7.94522	7.44925
3784	8.13481	7.4637
3785	7.62362	6.97801
3786	7.47425	6.67346
3787	6.79242	5.62756
3788	3.50311	5.84891
3790	6.36055	6.34685
3791	8.29239	8.05503
3792	6.65129	5.05322
3795	7.08491	6.46235
3796	6.6146	7.37552
3797	6.5208	6.63193
3798	6.80276	7.32398
3799	8.00758	7.66637
3801	6.76409	6.58844
3805	7.34961	6.30217
3811	7.61516	5.76366
3814	7.46613	6.50133
3815	8.24008	8.13585
3816	8.15471	7.65867
3817	7.09929	5.28603
3818	6.77373	7.55219
3820	7.30028	7.27563
[truncated: 10,891 more rows]

## Sheet: 4D
gene_ncbi	occurence	enrichment		gene_ncbi	gtx_fraction	enrichment		gene_ncbi	has_phenotype	enrichment
1	9	-0.0959249		1	0.00475059	-3.12769		1	0.181818	0.447963
2	32	1.73415		2	0.0595794	0.520942		2	0.171429	0.363075
9	0			9	0.0540332	0.379974		9	0.0943396	-0.498597
10	16	0.73415		10	0.015824	-1.39176		10	0.06	-1.1515
12	9	-0.0959249		12	0.0383481	-0.114718		12	0.0588235	-1.18007
13	0			13	0.0250868	-0.726942		13	0.105263	-0.340532
14	10	0.0560782		14	0.0262447	-0.661847		14	0.166667	0.322433
15	0			15	0.00926999	-2.16323		15	0.176471	0.404895
16	26	1.43459		16	0.0707861	0.769593		16	0.111111	-0.26253
18	13	0.43459		18	0.11433	1.46126		18	0.178571	0.421968
19	1	-3.26585		19	0.111111	1.42006		19	0.0967742	-0.461839
20	14	0.541505		20	0.039953	-0.0555686		20	0.0961538	-0.471117
21	10	0.0560782		21	0.0509456	0.295085		21	0.0851064	-0.647194
22	16	0.73415		22	0.0289575	-0.519934		22	0.107143	-0.314997
23	39	2.01955		23	0.0477273	0.200942		23	0.0204082	-2.70731
24	0			24	0.021978	-0.917811		24	0
25	11	0.193582		25	0.0467001	0.169554		25	0.178571	0.421968
26	1	-3.26585		26	0.0204554	-1.02139		26	0.278481	1.06305
27	14	0.541505		27	0.0711812	0.777624		27	0.15	0.17043
28	1	-3.26585		28	0.0245499	-0.758154		28	0.0769231	-0.793045
29	10	0.0560782		29	0.0554501	0.417317		29	0.113208	-0.235563
30	13	0.43459		30	0.0463142	0.157581		30	0.107143	-0.314997
31	54	2.48904		31	0.0737452	0.828676		31	0.0943396	-0.498597
32	9	-0.0959249		32	0.0826613	0.99334		32	0.140845	0.0795761
33	1	-3.26585		33	0.0309	-0.426267		33	0.15	0.17043
34	28	1.54151		34	0.0432323	0.058238		34	0.125	-0.0926049
35	3	-1.68089		35	0.0242002	-0.778855		35	0.178571	0.421968
36	10	0.0560782		36	0.0649449	0.645345		36	0.0740741	-0.847492
37	20	1.05608		37	0.0424547	0.0320503		37	0.148148	0.152508
38	35	1.86343		38	0.0675415	0.701902		38	0.0588235	-1.18007
39	25	1.37801		39	0.0916335	1.142		39	0.109091	-0.289002
40	0			40	0.0212273	-0.96795		40	0.153846	0.206955
41	1	-3.26585		41	0.0401389	-0.0488697		41	0.113636	-0.230108
43	0			43	0.0289464	-0.520491		43	0.107143	-0.314997
47	39	2.01955		47	0.0931076	1.16503		47	0.0980392	-0.443102
48	10	0.0560782		48	0.0622864	0.585044		48	0.150943	0.179475
49	2	-2.26585		49	0.00829187	-2.3241		49	0.12069	-0.143231
50	10	0.0560782		50	0.0420849	0.0194318		50	0.132075	-0.0131704
51	11	0.193582		51	0.0779468	0.908617		51	0.0727273	-0.873965
52	11	0.193582		52	0.0505596	0.284114		52	0.03125	-2.0926
53	15	0.641041		53	0.0403131	-0.0426232		53	0.0757576	-0.815071
54	7	-0.458495		54	0.0490158	0.239375		54	0.104478	-0.351339
55	4	-1.26585		55	0.0470946	0.181688		55	0.125	-0.0926049
56	0			56	0.0173737	-1.25696		56	0.230769	0.791918
58	27	1.48904		58	0.0173678	-1.25746		58	0.0980392	-0.443102
59	37	1.9436		59	0.0733004	0.819949		59	0.0377358	-1.82053
60	120	3.64104		60	0.0473804	0.190418		60	0.175439	0.396433
70	17	0.821613		70	0.0336037	-0.305252		70	0.0727273	-0.873965
71	68	2.82161		71	0.184751	2.15364		71	0.125	-0.0926049
72	7	-0.458495		72	0.0509331	0.294732		72	0.12963	-0.0401375
81	62	2.68835		81	0.0490347	0.239932		81	0.107143	-0.314997
86	42	2.12647		86	0.0621622	0.582164		86	0.418919	1.65214
87	46	2.25771		87	0.0795589	0.938151		87	0.12069	-0.143231
88	18	0.904075		88	0.023175	-0.841305		88	0.116667	-0.192141
89	6	-0.680887		89	0.0137374	-1.59577		89	0.06	-1.1515
90	0			90	0.0494018	0.250691		90	0.150442	0.174679
91	14	0.541505		91	0.0598687	0.527929		91	0.0806452	-0.724873
92	5	-0.943922		92	0.0535511	0.367043		92	0.125	-0.0926049
93	5	-0.943922		93	0.042537	0.034847		93	0.196429	0.559472
94	2	-2.26585		94	0.0358106	-0.213488		94	0.198198	0.572411
95	18	0.904075		95	0.0314465	-0.400971		95	0.04	-1.73646
97	0			97	0.038854	-0.0958091		97	0.166667	0.322433
98	0			98	0.0381769	-0.121174		98	0.0363636	-1.87396
100	4	-1.26585		100	0.0675415	0.701902		100	0.240506	0.851542
101	1	-3.26585		101	0.0470861	0.181428		101	0.107143	-0.314997
102	4	-1.26585		102	0.0760324	0.872742		102	0.112903	-0.239446
103	52	2.43459		103	0.055577	0.420616		103	0.0892857	-0.578032
104	5	-0.943922		104	0.0938093	1.17586		104	0.142857	0.10004
105	3	-1.68089		105	0.0156908	-1.40396		105	0.08	-0.736461
107	0			107	0.0602782	0.537764		107	0.113208	-0.235563
108	1	-3.26585		108	0.0332811	-0.319168		108	0.0576923	-1.20808
109	4	-1.26585		109	0.076834	0.887872		109	0.0576923	-1.20808
111	0			111	0.0339303	-0.2913		111	0.394366	1.565
112	5	-0.943922		112	0.0325874	-0.34956		112	0.0740741	-0.847492
113	0			113	0.0667696	0.685319		113	0.166667	0.322433
114	2	-2.26585		114	0.019798	-1.06852		114	0.115385	-0.208082
115	9	-0.0959249		115	0.0734197	0.822295		115	0.0740741	-0.847492
116	0			116	0.0163436	-1.34515		116	0.428571	1.685
117	0			117	0.0297143	-0.482716		117	0.0655738	-1.02334
118	26	1.43459		118	0.0582787	0.489095		118	0.12	-0.151499
119	4	-1.26585		119	0.0588682	0.503616		119	0.179487	0.429348
120	20	1.05608		120	0.104593	1.33284		120	0.0652174	-1.0312
123	0			123	0.0817513	0.977369		123	0.204082	0.614613
124	0			124	0.0157639	-1.39724		124	0.0769231	-0.793045
125	2	-2.26585		125	0.0533024	0.360329		125	0.03125	-2.0926
126	0			126	0.0304487	-0.447491		126	0.0727273	-0.873965
127	1	-3.26585		127	0.0113048	-1.87694		127	0.113208	-0.235563
128	7	-0.458495		128	0.0638055	0.619809		128	0.0416667	-1.67757
130	0			130	0.0181397	-1.19472		130	0.0980392	-0.443102
131	2	-2.26585		131	0.0138942	-1.57938		131	0.16129	0.275127
132	9	-0.0959249		132	0.0606061	0.54559		132	0.185185	0.474436
133	0			133	0.119259	1.52215		133	0.137255	0.0423247
134	1	-3.26585		134	0.0344828	-0.267997		134	0.223881	0.748197
135	0			135	0.0360656	-0.20325		135	0.166667	0.322433
136	0			136	0.0639717	0.623562		136	0.111111	-0.26253
140	2	-2.26585		140	0.0154242	-1.42868		140	0.129032	-0.0468012
141	3	-1.68089		141	0.0334601	-0.311432		141	0.0384615	-1.79304
142	63	2.71143		142	0.0798065	0.942634		142	0.15493	0.21708
143	4	-1.26585		143	0.0829817	0.998921		143	0.19697	0.563441
146	1	-3.26585		146	0.0177348	-1.22729		146	0.169231	0.344459
147	1	-3.26585		147	0.0196928	-1.0762		147	0.0595238	-1.16299
148	0			148	0.0165722	-1.32511		148	0.147727	0.148403
150	0			150	0.0320688	-0.372701		150	0.0833333	-0.677567
151	0			151	0.0124417	-1.73869		151	0.109375	-0.28525
152	0			152	0.0331918	-0.323045		152	0.140625	0.0773201
153	0			153	0.0467681	0.171651		153	0.05	-1.41453
154	0			154	0.0752605	0.858021		154	0.141414	0.0853934
155	0			155	0.0108066	-1.94195		155	0.078125	-0.770677
156	15	0.641041		156	0.0438356	0.0782312		156	0.237037	0.83058
157	5	-0.943922		157	0.0676806	0.70487		157	0.15748	0.240639
158	48	2.31911		158	0.0607055	0.547955		158	0.111111	-0.26253
159	14	0.541505		159	0.0455423	0.133334		159	0.0925926	-0.525564
160	59	2.61679		160	0.0468594	0.174467		160	0.240741	0.852947
161	41	2.0917		161	0.0454367	0.129987		161	0.163265	0.292685
162	37	1.9436		162	0.0312621	-0.409459		162	0.0731707	-0.865194
163	54	2.48904		163	0.0605944	0.545311		163	0.106383	-0.325266
164	26	1.43459		164	0.0509119	0.294129		164	0.166667	0.322433
165	0			165	-6	-6		165	0.15	0.17043
166	11	0.193582		166	0.0470861	0.181428		166	0.153846	0.206955
167	0			167	0.00926283	-2.16435		167	0.0238095	-2.48492
173	0			173	0.00725514	-2.5168		173	0.115385	-0.208082
174	2	-2.26585		174	0.0185409	-1.16316		174	0.161765	0.279364
175	3	-1.68089		175	0.0644539	0.634395		175	0.105263	-0.340532
176	0			176	0.0250489	-0.729124		176	0.0833333	-0.677567
177	0			177	0.0258587	-0.68322		177	0.113208	-0.235563
178	41	2.0917		178	0.0446775	0.105678		178	0.145455	0.126035
181	0			181	0.00887097	-2.22671		181	0.190476	0.515078
182	0			182	0.116943	1.49386		182	0.122807	-0.11814
183	1	-3.26585		183	0.0324199	-0.356992		183	0.132075	-0.0131704
185	0			185	0.055577	0.420616		185	0.181818	0.447963
186	0			186	0.00849093	-2.28988		186	0.151163	0.18157
187	0			187	0.023543	-0.818572		187	0.147541	0.146583
189	3	-1.68089		189	0.0150637	-1.46279		189	0.145455	0.126035
190	1	-3.26585		190	0.0308761	-0.427381		190	0.09375	-0.507642
191	44	2.19358		191	0.105118	1.34006		191	0.133333	0.000504515
196	1	-3.26585		196	0.0909091	1.13055		196	0.121212	-0.136999
197	5	-0.943922		197	0.0100347	-2.04887		197	0.0909091	-0.552037
199	0			199	0.0387172	-0.100896		199	0.136364	0.032926
202	7	-0.458495		202	0.0920125	1.14796		202	0.0869565	-0.616167
203	6	-0.680887		203	0.0238318	-0.800986		203	0.0934579	-0.512144
204	18	0.904075		204	0.0765856	0.8832		204	0.106383	-0.325266
205	4	-1.26585		205	0.103649	1.31976		205	0.119048	-0.162994
207	11	0.193582		207	0.0475087	0.194319		207	0.213836	0.681975
208	10	0.0560782		208	0.0522042	0.330293		208	0.19084	0.517828
210	6	-0.680887		210	0.0609803	0.554471		210	0.2	0.585467
211	16	0.73415		211	0.0590506	0.508078		211	0.117647	-0.180068
212	0			212	0.0152702	-1.44316		212	0.111111	-0.26253
213	31	1.68835		213	0.0193939	-1.09827		213	0.0784314	-0.76503
214	5	-0.943922		214	0.109464	1.39851		214	0.18	0.433464
215	7	-0.458495		215	0.0326481	-0.346872		215	0.131148	-0.0233422
216	3	-1.68089		216	0.0659341	0.667152		216	0.147059	0.14186
217	14	0.541505		217	0.0785931	0.920531		217	0.0923077	-0.53001
218	5	-0.943922		218	0.0419186	0.0137176		218	0.133333	0.000504515
219	29	1.59213		219	0.0702431	0.758485		219	0.0943396	-0.498597
220	2	-2.26585		220	0.0929872	1.16316		220	0.125	-0.0926049
221	6	-0.680887		221	0.0651491	0.649874		221	0.125	-0.0926049
222	1	-3.26585		222	0.0335778	-0.306366		222	0.0754717	-0.820525
223	14	0.541505		223	0.0829187	0.997826		223	0.209677	0.653639
224	30	1.64104		224	0.103129	1.3125		224	0.0754717	-0.820525
225	1	-3.26585		225	0.015824	-1.39176		225	0.0961538	-0.471117
226	62	2.68835		226	0.0472319	0.185889		226	0.137931	0.0494141
229	4	-1.26585		229	0.0152522	-1.44485		229	0.109091	-0.289002
230	34	1.82161		230	0.0860672	1.05159		230	0.132075	-0.0131704
231	40	2.05608		231	0.0700121	0.753733		231	0.0925926	-0.525564
238	3	-1.68089		238	0.023101	-0.845916		238	0.118812	-0.165854
239	0			239	0.0115785	-1.84242		239	0.117647	-0.180068
240	0			240	0.0678964	0.709463		240	0.0545455	-1.289
241	0			241	0.0467001	0.169554		241	0.0566038	-1.23556
242	6	-0.680887		242	0.0183881	-1.1751		242	0.0377358	-1.82053
246	1	-3.26585		246	0.0200695	-1.04887		246	0.261538	0.97249
247	1	-3.26585		247	0.0320463	-0.373713		247	0.0909091	-0.552037
248	4	-1.26585		248	0.0142802	-1.53986		248	0.107692	-0.307618
249	2	-2.26585		249	0.03125	-0.410016		249	0.136364	0.032926
250	4	-1.26585		250	0.0233281	-0.8318		250	0.151515	0.184929
251	0			251	0.0191856	-1.11385		251	0.126761	-0.072427
257	0			257	0.00888031	-2.22519		257	0.422535	1.66454
258	0			258	0.00791139	-2.39187		258	0.142857	0.10004
259	0			259	0.0194018	-1.09768		259	0.196078	0.556898
262	15	0.641041		262	0.0694712	0.742544		262	0.452055	1.76196
265	0			265	0.00565885	-2.87529		265	0.116279	-0.196942
266	0			266	0.00529316	-2.97167		266	0.181818	0.447963
267	23	1.25771		267	0.049843	0.263519		267	0.1	-0.414533
268	0			268	-6	-6		268	0.157895	0.24443
269	0			269	0.0129513	-1.68077		269	0.117647	-0.180068
270	4	-1.26585		270	0.00927046	-2.16316		270	0.0188679	-2.82053
271	11	0.193582		271	0.150725	1.85997		271	0.177419	0.41263
272	2	-2.26585		272	0.0771903	0.894547		272	0.107143	-0.314997
273	7	-0.458495		273	0.0436125	0.0708695		273	0.2	0.585467
274	15	0.641041		274	0.0633939	0.610472		274	0.163636	0.29596
275	1	-3.26585		275	0.0356723	-0.219069		275	0
276	2	-2.26585		276	0			276	0.102041	-0.385387
277	0			277	0			277	0
278	15	0.641041		278	0			278	0
279	2	-2.26585		279	0.00327869	-3.66268		279	0.0434783	-1.61617
280	1	-3.26585		280	0.0590164	0.507243		280	0.0638298	-1.06223
283	4	-1.26585		283	0.0650371	0.647391		283	0.0740741	-0.847492
284	2	-2.26585		284	0.0657792	0.663758		284	0.175439	0.396433
285	5	-0.943922		285	0.0388761	-0.0949904		285	0.111111	-0.26253
286	1	-3.26585		286	0.0458398	0.142727		286	0.142857	0.10004
287	11	0.193582		287	0.0778256	0.906372		287	0.0545455	-1.289
288	12	0.319113		288	0.102165	1.29895		288	0.107143	-0.314997
290	0			290	0.0642424	0.629654		290	0.0208333	-2.67757
291	20	1.05608		291	0.0656117	0.660082		291	0.145455	0.126035
292	62	2.68835		292	0.0549922	0.405355		292	0.137931	0.0494141
293	51	2.40658		293	0.0482815	0.217598		293	0.148148	0.152508
301	49	2.34886		301	0.0895407	1.10867		301	0.0769231	-0.793045
302	59	2.61679		302	0.0691799	0.736482		302	0.0925926	-0.525564
306	4	-1.26585		306	0.111515	1.4253		306	0.111111	-0.26253
307	8	-0.26585		307	0.0887688	1.09618		307	0.309524	1.21552
308	21	1.12647		308	0.0733308	0.820546		308	0.264706	0.989857
309	20	1.05608		309	0.070851	0.770916		309	0.0754717	-0.820525
310	23	1.25771		310	0.0508925	0.293581		310	0.183333	0.459936
311	23	1.25771		311	0.0862134	1.05404		311	0.0576923	-1.20808
312	5	-0.943922		312	0.0173678	-1.25746		312	0.145161	0.123124
313	0			313	0.0226263	-0.875874		313	0.122807	-0.11814
314	2	-2.26585		314	0.0277885	-0.579384		314	0.0638298	-1.06223
316	0			316	0.0990603	1.25443		316	0.224138	0.749854
317	5	-0.943922		317	0.0625978	0.59224		317	0.211538	0.666387
318	0			318	0.0194401	-1.09483		318	0.0892857	-0.578032
319	0			319	0.00308761	-3.74931		319	0.0754717	-0.820525
320	1	-3.26585		320	0.0193783	-1.09943		320	0.0243902	-2.45016
321	2	-2.26585		321	0.0439985	0.0835806		321	0.0487805	-1.45016
322	13	0.43459		322	0.0306083	-0.43995		322	0.22	0.722971
323	9	-0.0959249		323	0.0897335	1.11178		323	0.108696	-0.294239
324	29	1.59213		324	0.0598225	0.526815		324	0.126761	-0.072427
325	0			325	0.00733308	-2.50138		325	0.0227273	-2.55204
326	0			326	0.00965251	-2.1049		326	0.229508	0.784013
327	19	0.982078		327	0.0560461	0.432741		327	0.0727273	-0.873965
328	28	1.54151		328	0.052652	0.342615		328	0.125	-0.0926049
329	22	1.19358		329	0.0461478	0.15239		329	0.140845	0.0795761
330	3	-1.68089		330	0.122294	1.55841		330	0.438202	1.71706
331	46	2.25771		331	0.0539895	0.378806		331	0.480769	1.85081
332	6	-0.680887		332	0.136293	1.71477		332	0.309859	1.21708
333	32	1.73415		333	0.0467033	0.169652		333	0.156863	0.23497
334	9	-0.0959249		334	0.0748196	0.849544		334	0.337349	1.33971
335	14	0.541505		335	0.0204554	-1.02139		335	0.0322581	-2.0468
336	4	-1.26585		336	0.010775	-1.94619		336	0.203704	0.611939
337	2	-2.26585		337	0.00899492	-2.20669		337	0.119403	-0.158694
338	21	1.12647		338	0.0197493	-1.07207		338	0.142857	0.10004
339	0			339	0.00981162	-2.08131		339	0.109091	-0.289002
341	2	-2.26585		341	0.0571652	0.461266		341	0.151515	0.184929
343	0			343	0.0150579	-1.46335		343	0.0576923	-1.20808
344	1	-3.26585		344	-6	-6		344	0.0925926	-0.525564
345	2	-2.26585		345	0.00887688	-2.22575		345	0.175676	0.398381
346	0			346	-6	-6		346	0.0638298	-1.06223
347	13	0.43459		347	0.0537374	0.372053		347	0.0454545	-1.55204
348	5	-0.943922		348	0.0657588	0.663311		348	0.138462	0.0549523
350	0			350	0.0181397	-1.19472		350	0.208955	0.648661
351	1912	7.63502		351	0.0594824	0.518591		351	0.186441	0.484184
353	16	0.73415		353	0.0529162	0.349837		353	0.1	-0.414533
354	2	-2.26585		354	0.00888374	-2.22463		354	0.134615	0.0143103
355	9	-0.0959249		355	0.105751	1.34872		355	0.168831	0.341048
356	6	-0.680887		356	0.015824	-1.39176		356	0.2	0.585467
357	0			357	0.0547517	0.39903		357	0.106383	-0.325266
358	2	-2.26585		358	0.0527962	0.346563		358	0.109589	-0.282429
359	0			359	0.0129228	-1.68395		359	0.148148	0.152508
360	1	-3.26585		360	0.133466	1.68453		360	0.0961538	-0.471117
361	0			361	0.0243069	-0.772508		361	0.145161	0.123124
362	1	-3.26585		362	0.0179898	-1.20669		362	0.0754717	-0.820525
363	0			363	0.0127413	-1.70436		363	0.0384615	-1.79304
364	0			364	0.0311987	-0.412387		364	0.0727273	-0.873965
366	0			366	0.0370656	-0.16379		366	0.0196078	-2.76503
367	10	0.0560782		367	0.0508925	0.293581		367	0.114286	-0.221888
368	1	-3.26585		368	0.0183194	-1.1805		368	0.0943396	-0.498597
369	19	0.982078		369	0.030888	-0.426824		369	0.205128	0.621993
372	26	1.43459		372	0.0382092	-0.119953		372	0.642857	2.26997
373	31	1.68835		373	0.0447704	0.108672		373	0.103448	-0.365623
374	3	-1.68089		374	0.115014	1.46986		374	0.0576923	-1.20808
375	14	0.541505		375	-6	-6		375	0.136986	0.0394986
377	10	0.0560782		377	0.0764862	0.881327		377	0.103448	-0.365623
378	34	1.82161		378	0.0630303	0.602173		378	0.448718	1.75128
379	1	-3.26585		379	0.0470817	0.181294		379	0.127273	-0.0666097
381	32	1.73415		381	0.0563847	0.441433		381	0.111111	-0.26253
382	9	-0.0959249		382	0.0693374	0.739762		382	0.112903	-0.239446
383	19	0.982078		383	0.0238748	-0.798386		383	0.12963	-0.0401375
384	1	-3.26585		384	0.0918564	1.14551		384	0.104167	-0.355639
387	32	1.73415		387	0.0412722	-0.00870039		387	0.283019	1.08637
388	6	-0.680887		388	0.102356	1.30165		388	0.228571	0.778112
389	8	-0.26585		389	0.0749455	0.85197		389	0.0727273	-0.873965
390	0			390	0.0941721	1.18143		390	0.0740741	-0.847492
391	4	-1.26585		391	0.0451912	0.122169		391	0.113208	-0.235563
392	22	1.19358		392	0.0554059	0.416168		392	0.227273	0.769892
393	2	-2.26585		393	0.0297412	-0.481409		393	0.0943396	-0.498597
394	7	-0.458495		394	0.0674068	0.699022		394	0.0892857	-0.578032
395	0			395	0.0440582	0.0855384		395	0.148936	0.160161
396	51	2.40658		396	0.0694712	0.742544		396	0.0943396	-0.498597
397	4	-1.26585		397	0.0918564	1.14551		397	0.378378	1.5053
398	5	-0.943922		398	0.0278788	-0.574704		398	0.150943	0.179475
399	0			399	0.0410694	-0.0158101		399	0.160714	0.269965
400	11	0.193582		400	0.0640679	0.62573		400	0.102041	-0.385387
401	1	-3.26585		401	0.00673001	-2.62519		401	0.0754717	-0.820525
402	8	-0.26585		402	0.0325581	-0.350854		402	0.166667	0.322433
403	2	-2.26585		403	0.0644539	0.634395		403	0.117647	-0.180068
405	14	0.541505		405	0.0539309	0.377239		405	0.113208	-0.235563
406	4	-1.26585		406	0.0644539	0.634395		406	0.14	0.0708938
407	4	-1.26585		407	0.00773616	-2.42418		407	0.08	-0.736461
408	8	-0.26585		408	0.084453	1.02428		408	0.107143	-0.314997
409	14	0.541505		409	0.0467181	0.170111		409	0.111111	-0.26253
410	3	-1.68089		410	0.0400317	-0.0527291		410	0.105263	-0.340532
411	7	-0.458495		411	0.0432966	0.0603821		411	0.0925926	-0.525564
412	0			412	0.0879969	1.08358		412	0.129032	-0.0468012
414	0			414	0.0672237	0.695098		414	0.0784314	-0.76503
415	0			415	0.025741	-0.689803		415	0.0909091	-0.552037
416	0			416	0.0166023	-1.32249		416	0.122807	-0.11814
417	0			417	0.00888889	-2.2238		417	0.0869565	-0.616167
419	2	-2.26585		419	0.0201532	-1.04287		419	0.142857	0.10004
420	1	-3.26585		420	0.0178504	-1.21792		420	0.113208	-0.235563
421	1	-3.26585		421	0.0266306	-0.640785		421	0.06	-1.1515
427	10	0.0560782		427	0.103184	1.31328		427	0.0961538	-0.471117
429	0			429	0.0385951	-0.105453		429	0.0821918	-0.697467
430	0			430	0.0258359	-0.684497		430	0.140351	0.0745051
432	0			432	0.0277885	-0.579384		432	0.115385	-0.208082
433	0			433	0.0135083	-1.62003		433	0.140351	0.0745051
434	0			434	0.00819336	-2.34134		434	0.145455	0.126035
435	11	0.193582		435	0.0400641	-0.0515622		435	0.0384615	-1.79304
438	0			438	0.00651324	-2.67242		438	0.12963	-0.0401375
439	25	1.37801		439	0.0301042	-0.463907		439	0.0769231	-0.793045
440	45	2.226		440	0.14589	1.81293		440	0.157895	0.24443
443	1	-3.26585		443	0.0383593	-0.114296		443	0.0727273	-0.873965
444	13	0.43459		444	0.118502	1.51296		444	0.132075	-0.0131704
445	54	2.48904		445	0.109381	1.39742		445	0.0862069	-0.628658
460	0			460	0.0235018	-0.821103		460	0
462	0			462	0.00887688	-2.22575		462	0.137931	0.0494141
463	2	-2.26585		463	0.0654113	0.655668		463	0.0517241	-1.36562
466	6	-0.680887		466	0.0505987	0.285228		466	0.0645161	-1.0468
467	28	1.54151		467	0.138443	1.73735		467	0.107143	-0.314997
468	30	1.64104		468	0.152941	1.88103		468	0.147541	0.146583
471	40	2.05608		471	0.0659977	0.668543		471	0.0961538	-0.471117
472	15	0.641041		472	0.0644539	0.634395		472	0.226667	0.766039
473	6	-0.680887		473	0.0579151	0.480066		473	0.0754717	-0.820525
474	0			474	0.0106804	-1.95891		474	0.0909091	-0.552037
475	7	-0.458495		475	0.0414568	-0.00226357		475	0.234043	0.812238
476	66	2.77854		476	0.0592742	0.513532		476	0.216667	0.700944
477	9	-0.0959249		477	0.0414873	-0.00120325		477	0.166667	0.322433
478	29	1.59213		478	0.0346634	-0.260457		478	0.191489	0.522731
479	28	1.54151		479	0.0274747	-0.595766		479	0.111111	-0.26253
480	5	-0.943922		480	0.0115385	-1.84742		480	0.0425532	-1.64719
481	26	1.43459		481	0.101505	1.28961		481	0.25	0.907395
482	0			482	0.0277669	-0.580505		482	0.0943396	-0.498597
483	8	-0.26585		483	0.038282	-0.117207		483	0.142857	0.10004
486	0			486	0.00898876	-2.20768		486	0.178571	0.421968
487	8	-0.26585		487	0.0121534	-1.77251		487	0.16	0.263539
488	52	2.43459		488	0.0938093	1.17586		488	0.107143	-0.314997
489	19	0.982078		489	0.0652258	0.65157		489	0.132075	-0.0131704
490	24	1.31911		490	0.111649	1.42702		490	0.0851064	-0.647194
491	24	1.31911		491	0.033422	-0.313076		491	0.12963	-0.0401375
492	21	1.12647		492	0.0235473	-0.818312		492	0.0392157	-1.76503
493	21	1.12647		493	0.108066	1.37997		493	0.0408163	-1.70731
495	14	0.541505		495	0.00926283	-2.16435		495	0.08	-0.736461
496	1	-3.26585		496	0.00656117	-2.66185		496	0.0625	-1.0926
498	92	3.25771		498	0.0428406	0.0451064		498	0.0980392	-0.443102
501	17	0.821613		501	0.0392003	-0.0830071		501	0.0555556	-1.26253
506	78	3.01955		506	0.0427683	0.0426687		506	0.155172	0.219339
509	84	3.12647		509	0.0414274	-0.00328706		509	0.0980392	-0.443102
513	19	0.982078		513	0.0332946	-0.318583		513	0.0425532	-1.64719
514	27	1.48904		514	0.0290853	-0.51358		514	0.0408163	-1.70731
515	50	2.37801		515	0.048151	0.213693		515	0.163636	0.29596
516	5	-0.943922		516	0.0641447	0.627459		516	0.145455	0.126035
517	2	-2.26585		517	0.0343497	-0.273576		517	0.148148	0.152508
518	2	-2.26585		518	0.0490158	0.239375		518	0.132075	-0.0131704
521	31	1.68835		521	0.0263158	-0.657944		521	0.0833333	-0.677567
522	31	1.68835		522	0.0316612	-0.391157		522	0.125	-0.0926049
523	63	2.71143		523	0.0690853	0.734506		523	0.2	0.585467
525	15	0.641041		525	0.0233372	-0.831239		525	0.175439	0.396433
526	69	2.84267		526	0.0559629	0.4306		526	0.32	1.26354
527	5	-0.943922		527	0.0590164	0.507243		527	0.208955	0.648661
528	29	1.59213		528	0.0797569	0.941738		528	0.105263	-0.340532
529	34	1.82161		529	0.0482439	0.216475		529	0.0980392	-0.443102
533	2	-2.26585		533	0.045816	0.141979		533	0.263158	0.981396
534	3	-1.68089		534	0.0312	-0.412326		534	0.0930233	-0.51887
535	43	2.16041		535	-6	-6		535	0.0961538	-0.471117
537	19	0.982078		537	0.0442443	0.09162		537	0.269841	1.01758
538	7	-0.458495		538	0.0620717	0.580064		538	0.181818	0.447963
539	68	2.82161		539	0.0638767	0.621416		539	0.0625	-1.0926
540	3	-1.68089		540	0.0343629	-0.273019		540	0.127273	-0.0666097
545	19	0.982078		545	0.0494208	0.251247		545	0.305556	1.1969
546	9	-0.0959249		546	0.0702974	0.759599		546	0.112676	-0.242352
547	7	-0.458495		547	0.0386677	-0.102744		547	0.135593	0.0247521
549	2	-2.26585		549	0.0578927	0.479509		549	0.0754717	-0.820525
550	23	1.25771		550	0.0307273	-0.434349		550	0.0454545	-1.55204
551	1	-3.26585		551	0.00773616	-2.42418		551	0.131579	-0.0186043
552	0			552	0.0193695	-1.10008		552	0.0909091	-0.552037
553	0			553	0.00848485	-2.29091		553	0.1875	0.492358
554	0			554	0.0131223	-1.66185		554	0.161765	0.279364
558	2	-2.26585		558	0.0818217	0.978611		558	0.192593	0.531019
563	9	-0.0959249		563	0.0420687	0.0188749		563	0.0714286	-0.89996
566	1	-3.26585		566	0.00806127	-2.36479		566	0.0566038	-1.23556
567	11	0.193582		567	0.0853282	1.03915		567	0.2	0.585467
570	1	-3.26585		570	0.0203523	-1.02868		570	0.12963	-0.0401375
571	16	0.73415		571	-6	-6		571	0.0163934	-3.02334
572	10	0.0560782		572	0.02781	-0.57827		572	0.234375	0.814286
573	20	1.05608		573	0.0850741	1.03485		573	0.148148	0.152508
574	0			574	-6	-6		574	0.137931	0.0494141
575	2	-2.26585		575	0.0185471	-1.16268		575	0.19697	0.563441
576	0			576	0.0367079	-0.177782		576	0.0847458	-0.65332
577	0			577	0.0235521	-0.818015		577	0.177419	0.41263
578	2	-2.26585		578	0.0488003	0.233018		578	0.189873	0.510505
579	0			579	0.0150579	-1.46335		579	0.0833333	-0.677567
580	7	-0.458495		580	0.0987467	1.24986		580	0.340206	1.35188
581	15	0.641041		581	0.06139	0.56413		581	0.188406	0.49931
582	6	-0.680887		582	0.00321543	-3.69079		582	0.0888889	-0.584458
583	4	-1.26585		583	0.066918	0.688522		583	0.06	-1.1515
585	5	-0.943922		585	0.0426949	0.0401904		585	0.0681818	-0.967074
586	4	-1.26585		586	0.0983669	1.2443		586	0.0754717	-0.820525
587	4	-1.26585		587	0.0439985	0.0835806		587	0.118644	-0.167893
590	1	-3.26585		590	0.060832	0.550959		590	0.037037	-1.84749
593	22	1.19358		593	0.029316	-0.502186		593	0.261538	0.97249
594	6	-0.680887		594	0.0625241	0.590541		594	0.150943	0.179475
595	11	0.193582		595	0.10961	1.40044		595	0.161765	0.279364
596	5	-0.943922		596	0.0771903	0.894547		596	0.19697	0.563441
597	1	-3.26585		597	0.0852953	1.03859		597	0.2	0.585467
598	11	0.193582		598	0.0717812	0.789734		598	0.297297	1.15737
599	4	-1.26585		599	0.0534676	0.364794		599	0.171875	0.366827
602	0			602	-6	-6		602	0.211268	0.664539
604	4	-1.26585		604	0.115837	1.48016		604	0.125	-0.0926049
605	15	0.641041		605	0.0490158	0.239375		605	0.16	0.263539
607	3	-1.68089		607	0.0374373	-0.149397		607	0.142857	0.10004
608	0			608	0.0119645	-1.79511		608	0.0576923	-1.20808
610	0			610	0.0243431	-0.770358		610	0.0980392	-0.443102
611	0			611	0.00656371	-2.66129		611	0.25	0.907395
613	24	1.31911		613	0.0519581	0.323477		613	0.17094	0.358958
617	7	-0.458495		617	0.0332551	-0.320297		617	0.0943396	-0.498597
622	10	0.0560782		622	0.0755311	0.863198		622	0
623	0			623	0.0622951	0.585246		623	0.1	-0.414533
624	1	-3.26585		624	0.0509456	0.295085		624	0.182796	0.455699
627	2	-2.26585		627	0.0789173	0.926469		627	0.108696	-0.294239
629	5	-0.943922		629	0.0287736	-0.529127		629	0.0892857	-0.578032
631	2	-2.26585		631	0.0274402	-0.59758		631	0.4375	1.71475
632	0			632	0			632	0.157895	0.24443
633	1	-3.26585		633	0.0571208	0.460144		633	0.0465116	-1.51887
634	5	-0.943922		634	0.0748746	0.850603		634	0.181818	0.447963
635	6	-0.680887		635	0.0181397	-1.19472		635	0.0566038	-1.23556
636	5	-0.943922		636	0.0787072	0.922624		636	0.0212766	-2.64719
637	8	-0.26585		637	0.0771277	0.893376		637	0.152542	0.194677
638	4	-1.26585		638	0.055191	0.410562		638	0.15	0.17043
639	2	-2.26585		639	0.0858663	1.04822		639	0.0625	-1.0926
640	11	0.193582		640	0.0165959	-1.32304		640	0.121212	-0.136999
641	16	0.73415		641	0.0961538	1.21147		641	0.191176	0.520372
642	25	1.37801		642	0.0514129	0.308257		642	0.0740741	-0.847492
643	0			643	0.0200695	-1.04887		643	0.0819672	-0.701414
644	2	-2.26585		644	0.0629101	0.599419		644	0.0909091	-0.552037
645	4	-1.26585		645	0.0710699	0.775367		645	0.0727273	-0.873965
646	0			646	0.0419138	0.013553		646	0
648	24	1.31911		648	0.047536	0.195148		648	0.138462	0.0549523
649	0			649	0.0645037	0.635509		649	0.122807	-0.11814
650	1	-3.26585		650	0.0834299	1.00669		650	0.104167	-0.355639
651	0			651	0.0166023	-1.32249		651	0.106383	-0.325266
652	1	-3.26585		652	0.0600471	0.532222		652	0.173077	0.37688
653	0			653	0.0385951	-0.105453		653	0.0851064	-0.647194
654	0			654	0.0528753	0.348723		654	0.0188679	-2.82053
655	7	-0.458495		655	0.0559629	0.4306		655	0.180328	0.436089
656	5	-0.943922		656	0.0325546	-0.351012		656	0.0392157	-1.76503
657	12	0.319113		657	0.0551978	0.410738		657	0.25	0.907395
658	1	-3.26585		658	0.0548571	0.401807		658	0.168142	0.335144
659	3	-1.68089		659	0.0824155	0.989043		659	0.216216	0.697942
660	6	-0.680887		660	0.0177538	-1.22575		660	0.108911	-0.291385
661	21	1.12647		661	0.0385951	-0.105453		661	0.0408163	-1.70731
662	12	0.319113		662	0.039367	-0.0768841		662	0.101695	-0.390285
663	5	-0.943922		663	0.0733254	0.820441		663	0.245614	0.88186
664	7	-0.458495		664	0.0850044	1.03366		664	0.140351	0.0745051
665	11	0.193582		665	0.0915493	1.14068		665	0.169811	0.3494
666	2	-2.26585		666	0.0442978	0.0933638		666	0.179104	0.426268
667	35	1.86343		667	0.102165	1.29895		667	0.130435	-0.0312043
668	1	-3.26585		668	0.0151692	-1.45273		668	0.147541	0.146583
669	4	-1.26585		669	0.0505596	0.284114		669	0.0526316	-1.34053
670	1	-3.26585		670	0.0416827	0.00557807		670	0.0925926	-0.525564
671	0			671	-6	-6		671	0.0465116	-1.51887
672	17	0.821613		672	0.102855	1.30867		672	0.336134	1.33451
673	18	0.904075		673	0.0773333	0.897218		673	0.241379	0.856769
675	16	0.73415		675	0.0864531	1.05805		675	0.419355	1.65364
676	2	-2.26585		676	0.00464037	-3.16156		676	0.115789	-0.203029
677	7	-0.458495		677	0.0964679	1.21618		677	0.0862069	-0.628658
678	5	-0.943922		678	0.111926	1.4306		678	0.0925926	-0.525564
680	0			680	0.00771903	-2.42738		680	0.1	-0.414533
682	19	0.982078		682	0.0328059	-0.339918		682	0.0888889	-0.584458
683	0			683	0.0409108	-0.021389		683	0.16	0.263539
684	3	-1.68089		684	0.0849093	1.03205		684	0.170213	0.352806
685	0			685	0.0413976	-0.00432361		685	0.0930233	-0.51887
686	11	0.193582		686	0.0562096	0.436945		686	0.0754717	-0.820525
687	1	-3.26585		687	0.104593	1.33284		687	0.0980392	-0.443102
688	4	-1.26585		688	0.0868391	1.06447		688	0.196721	0.56162
689	22	1.19358		689	0.0405405	-0.034507		689	0.169811	0.3494
694	2	-2.26585		694	0.109647	1.40093		694	0.125	-0.0926049
695	6	-0.680887		695	0.0238384	-0.800586		695	0.195489	0.552552
696	3	-1.68089		696	0.00579374	-2.8413		696	0.0769231	-0.793045
699	16	0.73415		699	0.125707	1.59812		699	0.205128	0.621993
701	23	1.25771		701	0.120453	1.53652		701	0.24	0.848501
705	20	1.05608		705	0.055191	0.410562		705	0.108696	-0.294239
706	6	-0.680887		706	0.0589159	0.504786		706	0.0508475	-1.39029
708	128	3.73415		708	0.0663217	0.675609		708	0.0930233	-0.51887
710	5	-0.943922		710	0.0787341	0.923116		710	0.0784314	-0.76503
712	7	-0.458495		712	0.0229483	-0.855487		712	0.27451	1.04232
713	2	-2.26585		713	0.0304902	-0.445529		713	0.176471	0.404895
714	2	-2.26585		714	0.027804	-0.578582		714	0.0888889	-0.584458
715	0			715	0.0810498	0.964936		715	0.030303	-2.137
716	1	-3.26585		716	0.0918367	1.1452		716	0.112903	-0.239446
717	0			717	0.0244318	-0.765111		717	0.125	-0.0926049
718	9	-0.0959249		718	0.102142	1.29863		718	0.12766	-0.0622312
719	0			719	0.0351216	-0.241515		719	0.0689655	-0.950586
720	9	-0.0959249		720	0.0491803	0.244209		720	0.0851064	-0.647194
721	1	-3.26585		721	0.0590164	0.507243		721	0.0754717	-0.820525
722	5	-0.943922		722	0.0219992	-0.916419		722	0.0243902	-2.45016
725	0			725	0.028218	-0.557256		725	0.0731707	-0.865194
726	0			726	0.0424266	0.0310983		726	0.0727273	-0.873965
727	0			727	0.0575068	0.469859		727	0.206897	0.634377
728	0			728	0.0400467	-0.0521905		728	0.0833333	-0.677567
729	3	-1.68089		729	0.0173678	-1.25746		729	0.296296	1.15251
730	1	-3.26585		730	0.0269654	-0.622761		730	0.25	0.907395
731	0			731	0.00849093	-2.28988		731	0.108696	-0.294239
732	0			732	0.0141072	-1.55744		732	0.102041	-0.385387
733	0			733	0.0112858	-1.87937		733	0.0980392	-0.443102
734	1	-3.26585		734	0.0732472	0.818901		734	0.0930233	-0.51887
735	1	-3.26585		735	0.00463142	-3.16435		735	0.102041	-0.385387
738	16	0.73415		738	0.0299494	-0.471343		738	0.135135	0.0198698
740	35	1.86343		740	0.0376766	-0.140203		740	0.148936	0.160161
741	15	0.641041		741	0.0302566	-0.456622		741	0.0666667	-0.999495
744	2	-2.26585		744	0.0463142	0.157581		744	0.104167	-0.355639
745	0			745	0.0490773	0.241185		745	0.137255	0.0423247
746	0			746	-6	-6		746	0.121212	-0.136999
747	3	-1.68089		747	0.0270916	-0.616025		747	0.105263	-0.340532
752	8	-0.26585		752	0.0478764	0.205444		752	0.0416667	-1.67757
753	0			753	0.0641853	0.628372		753	0.159091	0.255318
754	2	-2.26585		754	0.0512319	0.30317		754	0.0454545	-1.55204
755	8	-0.26585		755	0.0188309	-1.14077		755	0.114286	-0.221888
757	0			757	0.0696517	0.746287		757	0.0961538	-0.471117
758	3	-1.68089		758	0.0178571	-1.21737		758	0.0612245	-1.12235
759	1	-3.26585		759	0.0143355	-1.53428		759	0.109091	-0.289002
760	6	-0.680887		760	0.0825936	0.992158		760	0.122807	-0.11814
761	1	-3.26585		761	0.0181397	-1.19472		761	0.0961538	-0.471117
762	0			762	0.0339394	-0.290912		762	0.0961538	-0.471117
763	0			763	0.00938233	-2.14585		763	0.113636	-0.230108
765	0			765	0.0111926	-1.89133		765	0.0576923	-1.20808
766	0			766	0.0150521	-1.46391		766	0.131148	-0.0233422
767	1	-3.26585		767	0.0428462	0.0452954		767	0.0925926	-0.525564
768	0			768	0.0549495	0.404234		768	0.166667	0.322433
770	2	-2.26585		770	0.0723525	0.80117		770	0.0681818	-0.967074
771	6	-0.680887		771	0.113982	1.45686		771	0.166667	0.322433
773	3	-1.68089		773	0.0465753	0.165694		773	0.268657	1.01123
774	0			774	0.0269654	-0.622761		774	0.0714286	-0.89996
775	2	-2.26585		775	0.0533088	0.360502		775	0.101449	-0.393774
776	0			776	0.039753	-0.0628089		776	0.0754717	-0.820525
777	0			777	0.0269962	-0.621116		777	0.0566038	-1.23556
778	0			778	0.00970089	-2.09768		778	0.12069	-0.143231
779	0			779	0.0109632	-1.9212		779	0.132075	-0.0131704
780	9	-0.0959249		780	-6	-6		780	0.157025	0.236459
781	18	0.904075		781	0.0489935	0.238719		781	0.0576923	-1.20808
782	4	-1.26585		782	0.0281745	-0.559485		782	0.111111	-0.26253
783	0			783	0.0451912	0.122169		783	0.06	-1.1515
784	1	-3.26585		784	0.0598357	0.527135		784	0.117647	-0.180068
785	0			785	0.0355777	-0.222901		785	0.147541	0.146583
786	0			786	0.00470958	-3.1402		786	0.134615	0.0143103
788	8	-0.26585		788	0.0494208	0.251247		788	0.111111	-0.26253
790	61	2.66489		790	0.0702431	0.758485		790	0.210526	0.659468
793	1	-3.26585		793	0.0379351	-0.13034		793	0.0930233	-0.51887
794	4	-1.26585		794	0.0541414	0.38286		794	0.204545	0.617888
795	1	-3.26585		795	0.00463142	-3.16435		795	0.0714286	-0.89996
796	0			796	0.0187867	-1.14416		796	0.0416667	-1.67757
797	1	-3.26585		797	0.0143384	-1.53399		797	0.140625	0.0773201
799	0			799	0.0200695	-1.04887		799	0.0344828	-1.95059
800	30	1.64104		800	0.0980316	1.23938		800	0.0769231	-0.793045
801	38	1.98208		801	0.101824	1.29413		801	0.217391	0.705761
805	16	0.73415		805	0.0443844	0.0961806		805	0.21	0.655856
808	17	0.821613		808	0.0775762	0.901742		808	0.173077	0.37688
810	35	1.86343		810	0.0281745	-0.559485		810	0.0487805	-1.45016
811	59	2.61679		811	0.0705329	0.764424		811	0.108696	-0.294239
813	55	2.51551		813	0.0965046	1.21672		813	0.105263	-0.340532
814	2	-2.26585		814	0.0584884	0.494279		814	0.143939	0.110929
815	11	0.193582		815	0.0235571	-0.817709		815	0.10101	-0.400033
816	14	0.541505		816	0.0416988	0.00613499		816	0.171429	0.363075
817	24	1.31911		817	0.0969267	1.22302		817	0.19469	0.546648
818	18	0.904075		818	0.0693374	0.739762		818	0.189189	0.505297
819	8	-0.26585		819	0.0447704	0.108672		819	0.047619	-1.48492
820	0			820	0.0231571	-0.842419		820	0.298851	1.16489
821	87	3.17709		821	0.0772435	0.895541		821	0.1	-0.414533
822	7	-0.458495		822	0.072407	0.802258		822	0.108696	-0.294239
823	32	1.73415		823	0.0517172	0.316771		823	0.166667	0.322433
824	26	1.43459		824	0.0833655	1.00558		824	0.383721	1.52552
825	0			825	0.0393443	-0.0777191		825	0.227273	0.769892
826	33	1.77854		826	0.0443014	0.09348		826	0.0862069	-0.628658
827	0			827	0.0235521	-0.818015		827	0.169492	0.34668
828	1	-3.26585		828	0.0572917	0.464453		828	0.111111	-0.26253
829	63	2.71143		829	0.0401389	-0.0488697		829	0.0227273	-2.55204
830	42	2.12647		830	0.0348432	-0.252995		830	0.0952381	-0.484922
831	19	0.982078		831	0.0995334	1.26131		831	0.14	0.0708938
832	72	2.90408		832	0.0529339	0.350321		832	0.148936	0.160161
833	29	1.59213		833	0.105681	1.34778		833	0.160714	0.269965
834	0			834	0.106263	1.35569		834	0.225806	0.760554
835	6	-0.680887		835	0.0660843	0.670436		835	0.125	-0.0926049
836	11	0.193582		836	0.055577	0.420616		836	0.215385	0.692382
837	0			837	0.0829795	0.998883		837	0.25	0.907395
838	0			838	0.0247253	-0.747886		838	0.172414	0.371342
839	5	-0.943922		839	0.055191	0.410562		839	0.16129	0.275127
840	9	-0.0959249		840	0.0700039	0.753563		840	0.15873	0.252043
841	10	0.0560782		841	0.065091	0.648587		841	0.152778	0.196902
842	12	0.319113		842	0.0421572	0.0219079		842	0.1	-0.414533
843	2	-2.26585		843	0.0482439	0.216475		843	0.127273	-0.0666097
844	0			844	0.0106973	-1.95662		844	0.111111	-0.26253
845	0			845	0.0173745	-1.2569		845	0.0227273	-2.55204
846	0			846	0.0107116	-1.9547		846	0.1	-0.414533
847	30	1.64104		847	0.0891548	1.10244		847	0.118644	-0.167893
857	28	1.54151		857	0.11154	1.42562		857	0.0724638	-0.879201
858	1	-3.26585		858	0.0914705	1.13943		858	0.12	-0.151499
859	0			859	0.011583	-1.84186		859	0.12766	-0.0622312
860	0			860	0.0839347	1.01539		860	0.145455	0.126035
861	10	0.0560782		861	-6	-6		861	0.0983607	-0.43838
862	4	-1.26585		862	0.0550212	0.406114		862	0.203704	0.611939
863	2	-2.26585		863	0.0455598	0.133891		863	0.145833	0.129788
864	2	-2.26585		864	0.0451563	0.121055		864	0.0517241	-1.36562
865	7	-0.458495		865	0.0829795	0.998883		865	0.0888889	-0.584458
866	1	-3.26585		866	0.0177538	-1.22575		866	0.0754717	-0.820525
867	35	1.86343		867	0.0691752	0.736383		867	0.134831	0.0166242
868	19	0.982078		868	0.0755792	0.864117		868	0.410959	1.62446
869	0			869	0.01621	-1.35699		869	0.191489	0.522731
871	39	2.01955		871	0.0927046	1.15877		871	0.180328	0.436089
873	18	0.904075		873	0.0505596	0.284114		873	0.152542	0.194677
874	7	-0.458495		874	0.057529	0.470416		874	0.0909091	-0.552037
875	29	1.59213		875	0.095082	1.1953		875	0.0892857	-0.578032
881	1	-3.26585		881	0.0130952	-1.66483		881	0.12	-0.151499
883	4	-1.26585		883	0.0355075	-0.225747		883	0.175439	0.396433
885	0			885	0.0185257	-1.16435		885	0.0888889	-0.584458
886	0			886	0.00779327	-2.41357		886	0.0862069	-0.628658
887	2	-2.26585		887	0.0212685	-0.965153		887	0.0172414	-2.95059
889	3	-1.68089		889	0.0365682	-0.183282		889	0.111111	-0.26253
890	28	1.54151		890	0.133153	1.68114		890	0.183099	0.458088
891	42	2.12647		891	0.137904	1.73172		891	0.15493	0.21708
892	14	0.541505		892	0.0333595	-0.315775		892	0.172414	0.371342
894	4	-1.26585		894	0.0798919	0.944178		894	0.213115	0.677097
896	16	0.73415		896	0.0744681	0.84275		896	0.122807	-0.11814
898	12	0.319113		898	0.0720439	0.795003		898	0.228571	0.778112
899	0			899	0.0809542	0.963234		899	0.047619	-1.48492
900	4	-1.26585		900	0.0686993	0.726424		900	0.109091	-0.289002
901	0			901	0.133308	1.68282		901	0.0535714	-1.315
902	16	0.73415		902	0.0480808	0.211589		902	0.145161	0.123124
904	19	0.982078		904	0.0448328	0.110683		904	0.114754	-0.215987
905	11	0.193582		905	0.0433131	0.0609301		905	0.206349	0.630555
908	147	3.93382		908	0.0627178	0.595002		908	0.186047	0.48113
909	0			909	0.0156617	-1.40663		909	0.0227273	-2.55204
910	0			910	0.0125253	-1.72903		910	0.125	-0.0926049
911	0			911	0.0246465	-0.752492		911	0.0612245	-1.12235
912	0			912	0.0385827	-0.105919		912	0.111111	-0.26253
913	1	-3.26585		913	0.0165959	-1.32304		913	0.132075	-0.0131704
914	1	-3.26585		914	0.0183953	-1.17453		914	0.163934	0.298586
915	0			915	0.0173317	-1.26046		915	0.0576923	-1.20808
916	1	-3.26585		916	0.0127364	-1.70492		916	0.202532	0.603614
917	0			917	0.0138942	-1.57938		917	0.22807	0.774945
919	0			919	0.0216133	-0.941955		919	0.117647	-0.180068
920	4	-1.26585		920	0.0277992	-0.578828		920	0.0757576	-0.815071
921	0			921	0.0142687	-1.54102		921	0.142857	0.10004
922	0			922	0.0131274	-1.66129		922	0.122807	-0.11814
923	1	-3.26585		923	0.0236343	-0.812993		923	0.142857	0.10004
924	0			924	0.0220162	-0.915305		924	0.121212	-0.136999
925	1	-3.26585		925	0.0223092	-0.896234		925	0.0192308	-2.79304
926	1	-3.26585		926	0.00771903	-2.42738		926	0.0701754	-0.925495
928	4	-1.26585		928	0.0852525	1.03787		928	0.131148	-0.0233422
929	1	-3.26585		929	0.0486674	0.229085		929	0.176471	0.404895
930	1	-3.26585		930	0.0121236	-1.77606		930	0.108696	-0.294239
931	7	-0.458495		931	0.0208655	-0.992751		931	0.111111	-0.26253
932	0			932	0.0129108	-1.68529		932	0.12963	-0.0401375
933	0			933	-6	-6		933	0.127273	-0.0666097
939	1	-3.26585		939	0.0228385	-0.862404		939	0.145161	0.123124
940	1	-3.26585		940	0.0223852	-0.891328		940	0.206349	0.630555
941	3	-1.68089		941	0.0401389	-0.0488697		941	0.18	0.433464
942	1	-3.26585		942	0.0374373	-0.149397		942	0.0740741	-0.847492
943	0			943	0.0200695	-1.04887		943	0.122807	-0.11814
944	0			944	0.033422	-0.313076		944	0.1875	0.492358
945	0			945	0.0266876	-0.637703		945	0.0555556	-1.26253
946	0			946	0.0178919	-1.21457		946	0.0816327	-0.707315
947	0			947	0.0302198	-0.458379		947	0.12963	-0.0401375
948	1	-3.26585		948	0.0650096	0.64678		948	0.117647	-0.180068
949	13	0.43459		949	0.071401	0.782072		949	0.037037	-1.84749
950	11	0.193582		950	0.0752566	0.857945		950	0.0925926	-0.525564
951	0			951	0.0324199	-0.356992		951	0.0232558	-2.51887
952	0			952	0.0416827	0.00557807		952	0.0847458	-0.65332
953	0			953	0.0552571	0.412288		953	0.173913	0.383833
954	0			954	0.0241872	-0.779631		954	0.106383	-0.325266
955	11	0.193582		955	0.0467325	0.170555		955	0.384615	1.52888
956	0			956	0.03861	-0.104896		956	0.0384615	-1.79304
957	2	-2.26585		957	0.0426829	0.0397868		957	0.107143	-0.314997
958	1	-3.26585		958	0.0505596	0.284114		958	0.106667	-0.321424
959	0			959	0.00927046	-2.16316		959	0.222222	0.73747
960	12	0.319113		960	0.154528	1.89592		960	0.122807	-0.11814
961	8	-0.26585		961	0.108596	1.38702		961	0.105263	-0.340532
962	3	-1.68089		962	0.042537	0.034847		962	0.142857	0.10004
963	0			963	0.0413127	-0.00728552		963	0.163265	0.292685
965	8	-0.26585		965	0.0818218	0.978614		965	0.0869565	-0.616167
966	14	0.541505		966	0.0902052	1.11934		966	0.113208	-0.235563
967	6	-0.680887		967	0.0615563	0.568035		967	0.0638298	-1.06223
968	2	-2.26585		968	0.00655738	-2.66268		968	0.0666667	-0.999495
969	0			969	0.0536472	0.369632		969	0.0666667	-0.999495
970	2	-2.26585		970	0.0359212	-0.209037		970	0.192982	0.533937
971	0			971	0.0149137	-1.47724		971	0.12	-0.151499
972	2	-2.26585		972	0.0690853	0.734506		972	0.12766	-0.0622312
973	0			973	0.0192976	-1.10545		973	0.259259	0.959863
974	1	-3.26585		974	0.0196835	-1.07688		974	0.0222222	-2.58446
975	11	0.193582		975	0.0523053	0.333085		975	0.101695	-0.390285
976	7	-0.458495		976	0.0667696	0.685319		976	0.0333333	-1.9995
977	0			977	0.0482998	0.218146		977	0.0925926	-0.525564
978	3	-1.68089		978	0.0500587	0.269747		978	0.0612245	-1.12235
983	48	2.31911		983	0.132929	1.67871		983	0.242718	0.864751
984	14	0.541505		984	0.0482315	0.216104		984	0.318182	1.25532
987	15	0.641041		987	0.0595145	0.519369		987	0.176471	0.404895
988	54	2.48904		988	0.0420687	0.0188749		988	0.364865	1.45283
989	37	1.9436		989	0.0532334	0.35846		989	0.0588235	-1.18007
990	17	0.821613		990	0.12051	1.53721		990	0.35	1.39282
991	29	1.59213		991	0.123504	1.57262		991	0.232143	0.80048
993	11	0.193582		993	0.118487	1.51279		993	0.256757	0.945869
994	9	-0.0959249		994	0.0818217	0.978611		994	0.126761	-0.072427
995	4	-1.26585		995	0.0775762	0.901742		995	0.314607	1.23902
996	47	2.28874		996	0.0690853	0.734506		996	0.22	0.722971
997	13	0.43459		997	0.031715	-0.388709		997	0.213333	0.678576
998	21	1.12647		998	0.0482625	0.217032		998	0.38	1.51147
999	12	0.319113		999	0.0667696	0.685319		999	0.25	0.907395
1000	4	-1.26585		1000	0.0613663	0.563574		1000	0.14	0.0708938
1001	0			1001	0.06346	0.611975		1001	0.104167	-0.355639
1002	1	-3.26585		1002	0.0436125	0.0708695		1002	0.142857	0.10004
1003	3	-1.68089		1003	0.0301275	-0.462793		1003	0.190476	0.515078
1004	0			1004	0.0527915	0.346433		1004	0.0454545	-1.55204
1005	0			1005	0.0190587	-1.12342		1005	0
1006	0			1006	0.0212355	-0.967393		1006	0
1007	1	-3.26585		1007	0.0143913	-1.52868		1007	0.113636	-0.230108
1008	1	-3.26585		1008	0.0396733	-0.0657047		1008	0.121951	-0.128229
1009	0			1009	0.088872	1.09786		1009	0.245902	0.883548
1010	0			1010	0.0344561	-0.269115		1010	0.155556	0.222897
1012	12	0.319113		1012	0.0794078	0.935409		1012	0.0204082	-2.70731
1013	0			1013	0.0154381	-1.42738		1013	0.0930233	-0.51887
1014	0			1014	0.014867	-1.48176		1014	0.191489	0.522731
1015	0			1015	0.0192308	-1.11046		1015	0.0238095	-2.48492
1016	0			1016	0.0293323	-0.501382		1016	0.191489	0.522731
1017	36	1.90408		1017	0.0914705	1.13943		1017	0.173333	0.379016
1018	18	0.904075		1018	0.00327869	-3.66268		1018	0.160377	0.266937
1019	41	2.0917		1019	0.0726125	0.806345		1019	0.154545	0.213498
1020	20	1.05608		1020	0.0521212	0.327998		1020	0.135135	0.0198698
1021	13	0.43459		1021	0.102545	1.30431		1021	0.190141	0.512535
1022	17	0.821613		1022	0.0827586	0.995037		1022	0.150794	0.178043
1024	18	0.904075		1024	0.0432266	0.0580455		1024	0.224138	0.749854
1025	28	1.54151		1025	-6	-6		1025	0.231405	0.795887
1026	61	2.66489		1026	0.118487	1.51279		1026	0.178947	0.425002
1027	36	1.90408		1027	0.0664093	0.677512		1027	0.142857	0.10004
1028	12	0.319113		1028	0.0883829	1.08989		1028	0.10989	-0.278471
1029	39	2.01955		1029	0.0554049	0.416141		1029	0.205882	0.627287
1030	15	0.641041		1030	0.0736802	0.827405		1030	0.30303	1.18493
1031	14	0.541505		1031	0.0923379	1.15305		1031	0.126437	-0.0761168
1032	7	-0.458495		1032	0.0494018	0.250691		1032	0.116883	-0.189466
1033	3	-1.68089		1033	0.106409	1.35767		1033	0.160494	0.267985
1036	1	-3.26585		1036	0.0467001	0.169554		1036	0.138462	0.0549523
1038	0			1038	0.0131223	-1.66185		1038	0.179487	0.429348
1039	6	-0.680887		1039	0.0630952	0.603659		1039	0.222222	0.73747
1040	3	-1.68089		1040	0.0691227	0.735287		1040	0.04	-1.73646
1041	6	-0.680887		1041	0.0212273	-0.96795		1041	0.05	-1.41453
1043	0			1043	0.0401389	-0.0488697		1043	0.195652	0.553758
1044	1	-3.26585		1044	0.0100347	-2.04887		1044	0.147541	0.146583
1045	1	-3.26585		1045	0.0133029	-1.64213		1045	0.287356	1.10831
1046	2	-2.26585		1046	0.00709499	-2.549		1046	0.0508475	-1.39029
1047	22	1.19358		1047	0.0722008	0.798142		1047	0.137255	0.0423247
1048	3	-1.68089		1048	0.0374373	-0.149397		1048	0.075	-0.82957
1050	13	0.43459		1050	0.0517974	0.319009		1050	0.176471	0.404895
1051	4	-1.26585		1051	0.0930506	1.16414		1051	0.140625	0.0773201
1052	1	-3.26585		1052	0.106219	1.35509		1052	0.23913	0.843265
1053	9	-0.0959249		1053	0.0109976	-1.91668		1053	0.22	0.722971
1054	9	-0.0959249		1054	0.0931205	1.16523		1054	0.104167	-0.355639
1056	1	-3.26585		1056	0.0243337	-0.770915		1056	0.178571	0.421968
1058	1	-3.26585		1058	0.114628	1.46501		1058	0.155556	0.222897
1059	31	1.68835		1059	0.0383712	-0.113849		1059	0.06	-1.1515
1060	13	0.43459		1060	0.0354223	-0.229213		1060	0.04	-1.73646
1062	7	-0.458495		1062	0.106523	1.35922		1062	0.214286	0.685003
1063	17	0.821613		1063	0.129294	1.63871		1063	0.0666667	-0.999495
1066	1	-3.26585		1066	0.0592105	0.511981		1066	0.224138	0.749854
1068	1	-3.26585		1068	0.00771903	-2.42738		1068	0.246154	0.885027
1069	21	1.12647		1069	0.055577	0.420616		1069	0.0925926	-0.525564
1070	12	0.319113		1070	0.0422535	0.0251993		1070	0.0888889	-0.584458
1071	0			1071	0.0177778	-1.2238		1071	0.0689655	-0.950586
1072	80	3.05608		1072	0.0596731	0.523209		1072	0.285714	1.10004
1073	33	1.77854		1073	0.0867689	1.06331		1073	0.148148	0.152508
1075	10	0.0560782		1075	0.123532	1.57294		1075	0.183333	0.459936
1080	1	-3.26585		1080	0.0273452	-0.602583		1080	0.184615	0.46999
1081	1	-3.26585		1081	0.0208414	-0.994422		1081	0.0930233	-0.51887
1082	0			1082	0			1082	0.0625	-1.0926
1084	0			1084	0.01433	-1.53484		1084	0.155556	0.222897
1087	2	-2.26585		1087	0.0274131	-0.599005		1087	0.22	0.722971
1088	2	-2.26585		1088	0.00745683	-2.47724		1088	0.102041	-0.385387
1089	0			1089	0.00849749	-2.28876		1089	0.121951	-0.128229
1101	0			1101	0.0226828	-0.872272		1101	0.0285714	-2.22189
1102	5	-0.943922		1102	0.065251	0.652127		1102	0.0185185	-2.84749
1103	0			1103	0.00753968	-2.4613		1103	0.163934	0.298586
1104	39	2.01955		1104	0.0752605	0.858021		1104	0.140625	0.0773201
1105	17	0.821613		1105	0.0554711	0.417865		1105	0.0983607	-0.43838
1106	7	-0.458495		1106	-6	-6		1106	0.103448	-0.365623
1107	98	3.34886		1107	0.0637558	0.618684		1107	0.118644	-0.167893
1108	55	2.51551		1108	0.0524894	0.338153		1108	0.1	-0.414533
1109	3	-1.68089		1109	0.00694728	-2.57935		1109	0.152542	0.194677
1111	31	1.68835		1111	0.107985	1.37888		1111	0.308511	1.21079
1112	4	-1.26585		1112	0.0991231	1.25535		1112	0.027027	-2.30206
1113	6	-0.680887		1113	0.025923	-0.679639		1113	0.0943396	-0.498597
1114	27	1.48904		1114	0.0331918	-0.323045		1114	0.0263158	-2.34053
1116	3	-1.68089		1116	0.0671555	0.693634		1116	0.156863	0.23497
1117	1	-3.26585		1117	0.0448485	0.111187		1117	0.0392157	-1.76503
1118	0			1118	0.0108066	-1.94195		1118	0.150943	0.179475
1119	0			1119	0.0609803	0.554471		1119	0.158416	0.249184
1120	1	-3.26585		1120	0.0295082	-0.492757		1120	0.120482	-0.145716
1121	9	-0.0959249		1121	0.0486137	0.227492		1121	0.0806452	-0.724873
1122	7	-0.458495		1122	0.0729206	0.812455		1122	0.255319	0.937769
1123	3	-1.68089		1123	0.0620396	0.579316		1123	0.142857	0.10004
1124	1	-3.26585		1124	-6	-6		1124	0.106383	-0.325266
1128	0			1128	0.022542	-0.881259		1128	0.138462	0.0549523
1129	1	-3.26585		1129	0.0206065	-1.01077		1129	0.12069	-0.143231
1130	11	0.193582		1130	0.0787341	0.923116		1130	0.133333	0.000504515
1131	0			1131	0.0410179	-0.0176204		1131	0.125	-0.0926049
1132	0			1132	0.0144025	-1.52755		1132	0.128571	-0.0519629
1133	0			1133	0.0108865	-1.93134		1133	0.149254	0.163234
1134	0			1134	0.023929	-0.795113		1134	0.16129	0.275127
1135	0			1135	0.0133333	-1.63883		1135	0.105263	-0.340532
1136	0			1136	0.0289687	-0.519377		1136	0.08	-0.736461
1137	2	-2.26585		1137	0.0166087	-1.32193		1137	0.175439	0.396433
1138	2	-2.26585		1138	0.0536472	0.369632		1138	0.116667	-0.192141
1139	1	-3.26585		1139	0.0139752	-1.57101		1139	0.118644	-0.167893
1140	0			1140	0.0266306	-0.640785		1140	0.0377358	-1.82053
1141	0			1141	0.0243254	-0.771412		1141	0.0588235	-1.18007
1142	0			1142	0.00578927	-2.84242		1142	0.0555556	-1.26253
1143	0			1143	0.0115785	-1.84242		1143	0.113208	-0.235563
1144	0			1144	0.0131223	-1.66185		1144	0.0925926	-0.525564
1145	0			1145	0.00810498	-2.35699		1145	0.111111	-0.26253
1146	0			1146	0.00658979	-2.65557		1146	0.155172	0.219339
1147	24	1.31911		1147	0.066365	0.67655		1147	0.276423	1.05234
1149	0			1149	0.0143913	-1.52868		1149	0.277778	1.0594
1152	54	2.48904		1152	0.136302	1.71487		1152	0.145833	0.129788
1153	35	1.86343		1153	0.0998861	1.26641		1153	0.186441	0.484184
1154	5	-0.943922		1154	0.0446255	0.103997		1154	0.180556	0.43791
1155	16	0.73415		1155	0.0407094	-0.0285107		1155	0.132075	-0.0131704
1158	11	0.193582		1158	0.0111926	-1.89133		1158	0.09375	-0.507642
1159	15	0.641041		1159	0.057971	0.481459		1159	0.163934	0.298586
1160	3	-1.68089		1160	0.0181818	-1.19138		1160	0.11236	-0.24641
1161	19	0.982078		1161	0.0426281	0.0379318		1161	0.214286	0.685003
1163	27	1.48904		1163	0.0912106	1.13533		1163	0.163043	0.290724
1164	14	0.541505		1164	0.107477	1.37208		1164	0.144444	0.115982
1173	43	2.16041		1173	0.0521437	0.32862		1173	0.285714	1.10004
1174	16	0.73415		1174	0.0606178	0.545868		1174	0.18	0.433464
1175	17	0.821613		1175	0.0548166	0.400741		1175	0.204545	0.617888
1176	27	1.48904		1176	0.061089	0.55704		1176	0.0961538	-0.471117
1178	1	-3.26585		1178	0.0115785	-1.84242		1178	0.116279	-0.196942
1179	1	-3.26585		1179	0.00656371	-2.66129		1179	0.08	-0.736461
1180	1	-3.26585		1180	0.0115785	-1.84242		1180	0.214286	0.685003
1181	2	-2.26585		1181	0.0301606	-0.461207		1181	0.0714286	-0.89996
1182	5	-0.943922		1182	0.0771903	0.894547		1182	0.0980392	-0.443102
1183	0			1183	0.0687524	0.727538		1183	0.115385	-0.208082
1184	3	-1.68089		1184	0.0578546	0.478558		1184	0.037037	-1.84749
1185	3	-1.68089		1185	0.0401389	-0.0488697		1185	0.0784314	-0.76503
1186	18	0.904075		1186	0.0388235	-0.096941		1186	0.214286	0.685003
1187	1	-3.26585		1187	0.0287081	-0.532413		1187	0.122807	-0.11814
1188	0			1188	0.0151633	-1.45329		1188	0.0877193	-0.603567
1191	32	1.73415		1191	-6	-6		1191	0.263158	0.981396
1192	32	1.73415		1192	0.0951087	1.1957		1192	0.210526	0.659468
1193	6	-0.680887		1193	0.0407204	-0.0281192		1193	0.196078	0.556898
1195	12	0.319113		1195	0.0787854	0.924056		1195	0.232759	0.804302
1196	10	0.0560782		1196	0.0369168	-0.169593		1196	0.20339	0.609715
1198	18	0.904075		1198	0.0331602	-0.324419		1198	0.220472	0.726065
1200	6	-0.680887		1200	0.0847049	1.02857		1200	0.0588235	-1.18007
1201	4	-1.26585		1201	0.0530973	0.354767		1201	0.108696	-0.294239
1203	10	0.0560782		1203	0.0625954	0.592185		1203	0.2	0.585467
1207	36	1.90408		1207	0.059248	0.512894		1207	0.14	0.0708938
1208	0			1208	0.00977708	-2.0864		1208	0.150943	0.179475
1209	7	-0.458495		1209	0.0301158	-0.46335		1209	0.172414	0.371342
1211	47	2.28874		1211	0.0449746	0.115237		1211	0.257143	0.948037
1212	34	1.82161		1212	0.0679799	0.711236		1212	0.25	0.907395
1213	125	3.69993		1213	0.0409424	-0.0202749		1213	0.115385	-0.208082
1215	0			1215	0.00849093	-2.28988		1215	0.0961538	-0.471117
1230	0			1230	0.0409108	-0.021389		1230	0.05	-1.41453
1232	0			1232	0.00926283	-2.16435		1232	0.116667	-0.192141
1233	0			1233	0.0133438	-1.6377		1233	0.129032	-0.0468012
1234	0			1234	0.0208414	-0.994422		1234	0.135135	0.0198698
1235	1	-3.26585		1235	0			1235	0.142857	0.10004
1236	0			1236	0.0374373	-0.149397		1236	0.0666667	-0.999495
1237	0			1237	0.00694712	-2.57938		1237	0.0983607	-0.43838
1238	0			1238	0.0160183	-1.37415		1238	0
1240	0			1240	0.0324324	-0.356435		1240	0.129032	-0.0468012
1241	0			1241	0.044436	0.0978568		1241	0.0892857	-0.578032
[truncated: 18,354 more rows]

## Sheet: S1
gene_ncbi	papers	names	symbols	patents (max. 1 gene/patent)	patents (any amount of genes/patent)	go_negating_False_temporary_False	go_negating_False_temporary_True
[truncated: 19,229 more rows]

[truncated: 21 more sheets: S2A, S3B, S3C, S4, S5A, S5B, S5C, S5D, S5E, S5F, S6A, S6B, S7A, S7B, S8, S9B, S9D, S9E, S10B, S11A …]
