# Supplementary material for: Large-scale investigation of the reasons why potentially important genes are ignored
Source: PLoS Biol. 2018 Sep 18;16(9):e2006643. doi: 10.1371/journal.pbio.2006643 (PMC6143198; doi:10.1371/journal.pbio.2006643)
Supplement: S2 Data — Mapping of PubMed IDs to Web of Science IDs for publications linked to genes. (XLSX) [file pbio.2006643.s015.xlsx]

## Sheet: Sheet1
pubmed_id	wos_id	matching_score
2	A1975AT31100014	96
3	A1975AT31100030	98
46	A1975AX94000006	100
82	A1975AX62800004	95
87	A1975AZ48400009	92
154	A1975AW03800008	98
290	A1975AV41500005	92
357	A1975AZ80200005	100
393	A1975BA19000004	92
408	A1975AY44900020	100
454	A1975AW34100007	98
475	A1975AW07200009	97
512	A1975AX47700005	98
1021	A1975AW23900037	100
1271	A1975BB74100006	100
1377	A1976BD35200040	100
1391	A1976BD73100023	98
1758	A1976BG66500048	98
2009	A1976BC88800002	100
2288	A1976BG58800019	96
3214	A1976BK54900011	95
3498	A1976BJ25200031	99
3621	A1976BF13300002	98
3631	A1976BG73300021	100
3654	A1976BE21400004	100
4094	A1976BM18600030	100
4126	A1976BM99400004	100
4319	A1976BK89300032	100
4403	A1976BP67400001	98
4429	A1976BS42900006	100
4442	A1976BP34100011	99
4578	A1976BJ41200004	96
5113	A1976BP03800025	98
5438	A1976BM52000031	99
5453	A1976BS46500028	100
5634	A1976BU38000001	95
5898	A1976BS46700027	100
5996	A1975AZ70000014	97
5999	A1975AZ70000025	100
6050	A1976BT72300002	98
6271	A1976BP08500002	98
6434	A1976BY87100036	98
6463	A1976BV47800039	98
6493	A1976BR99900002	100
7240	A1976BL47000002	93
7308	A1976BS62700002	98
7543	A1976BU75500005	100
7783	A1976BY59800025	100
8037	A1976BT77500036	93
8153	A1976BK06800004	98
8776	A1976CB88300016	100
9080	A1976BY08300005	100
9282	A1976CD30700033	95
9287	A1976CF37900008	93
9387	A1976CG60800002	98
9904	A1976CF64000019	98
9982	A1976CG67900023	99
10081	A1976CC01900045	100
10451	A1976CG11300010	100
10995	A1976CL77200026	98
11969	A1976CR07700004	100
12133	A1977CR47000017	100
12161	A1976CP04800006	100
12173	A1976CP04800047	99
12345	A1976CM60800067	95
12798	A1977CS26400015	99
12803	A1976CN53600023	100
12952	A1976CN82500022	100
13292	A1976CN87000016	100
13525	A1977CU50000007	96
13760	A1977CT55400009	97
13782	A1976CR46100010	98
13846	A1977CX42000016	98
13929	A1977CX02600031	100
13990	A1977CX51100006	95
14002	A1977CW68300013	99
14008	A1977CW68300011	96
14104	A1977CV77900057	100
14140	A1977CV50700021	97
14144	A1977CX26200006	100
14159	A1977CX94300016	97
14611	A1976CL10800010	100
14921	A1977DA15100022	98
14922	A1977DA15100028	99
14930	A1977CU00900022	98
15040	A1977CX33300006	92
15253	A1977CZ32700083	95
15555	A1977CT17500020	98
15587	A1977DC41300008	98
15937	A1977DD42100004	83
15983	A1977DE00300056	98
16001	A1977DF06500002	97
16260	A1977DD25100029	100
16600	A1977DE06500047	99
16880	A1977DG80800004	99
16890	A1977DG80800032	100
17096	A1977CT09000003	88
17168	A1977CU58500005	91
17398	A1977DE83400008	100
18196	A1977DM18700004	96
18197	A1977DM18700005	100
18198	A1977DM18700006	100
18258	A1977DL57300013	98
18452	A1977DD95800006	100
18463	A1977DS11600043	98
18468	A1977DS11600066	95
18469	A1977DU85000017	98
18473	A1977DU85000036	99
18558	A1977DQ25500011	96
19428	A1977DG78900010	100
19463	A1977DV73300024	97
19475	A1977DX51300013	100
20086	A1977DL27000047	98
20306	A1977DP18100010	100
20623	A1977DT27000023	100
20889	A1977DX06600035	100
21075	A1977DT31100003	98
21148	A1977DW19100006	100
21305	A1977DZ09100025	100
21608	A1977DR90100004	95
21832	A1977DV59000004	96
24037	A1978EL81600001	100
24122	A1977EK19600010	92
24127	A1977EQ60300002	100
24218	A1978EM12800113	98
24458	A1975AZ83500010	100
24639	A1978EW93100022	100
24643	A1978EM99800013	98
25645	A1978ES71600010	100
25878	A1978EV26000014	100
26561	A1978FB08100018	98
26562	A1978FB08100019	98
26565	A1978FC20800009	100
26660	A1978EY72300028	98
26682	A1978FE05100032	98
27051	A1978EW33900001	97
27502	A1978FA86200030	98
27503	A1978FA86200031	97
27591	A1978FL51600003	96
28117	A1978FH92200002	99
28118	A1978FH92200014	99
28321	A1978FP93300013	100
28323	A1978FP93300043	99
28326	A1978FQ86300017	99
28418	A1978FG85700005	98
28750	A1978FL95000014	97
28751	A1978FL95000015	96
28752	A1978FL95000016	97
28753	A1978FL95000017	98
30751	A1978FS19400012	99
30756	A1978FV31800024	98
31313	A1978FX10500001	93
31872	A1978FU05500012	97
32536	A1978GC25200010	100
32908	A1978GC94000007	99
33381	A1978FU61400028	100
33657	A1978FW05500026	99
33671	A1978FX80100040	97
33672	A1978FY46000027	100
33805	A1979GK56100005	98
34215	A1979GM37500019	100
34385	A1978GC27600036	99
34554	A1979GJ30500011	100
34600	A1979GL19700023	100
34614	A1979GU03700089	100
36376	A1979GT79400028	99
36443	A1979HC22900011	99
36599	A1979GN17100020	99
36611	A1979GS38600093	95
36885	A1979GP65000030	100
36973	A1979GP39500011	100
37276	A1979GV86800008	96
37288	A1979HF58700039	100
37501	A1979HA49100031	100
37899	A1979HC23900040	96
39940	A1979HS35200016	99
40036	A1979HA69800005	97
40615	A1979HU88500005	100
40950	A1979HR60300023	100
40956	A1979HV87000002	99
41243	A1979HM88600086	99
41272	A1979HQ64400001	100
42494	A1979HU21200008	100
42538	A1979JA00100026	100
42642	A1979HS24100008	99
42643	A1979HS24100009	99
43196	A1979HU38700012	99
43815	A1979JA10800010	98
44191	A1979HX39600001	100
44217	A1979JE97100008	98
45555	A1979GS50300015	100
45608	A1979GX69100003	100
46187	A1975V448800022	98
47244	A1975V793600004	97
49056	A1975AG70300065	100
49232	A1975W113000011	96
50862	A1975AN77300021	98
51849	A1975AS78500054	97
52377	A1975AV58300003	97
53069	A1975AW82400012	96
54332	A1975AY48100006	94
55435	A1976BG10600007	98
55640	A1976BE70000065	89
56406	A1976BM38300009	97
57115	A1976BQ34700019	100
57116	A1976BQ34700020	99
57241	A1976BJ86300002	97
57640	A1976BK47700005	100
57668	A1976BN14800009	100
57899	A1976BQ43100008	100
58956	A1976BX01400014	100
59595	A1976BR15100015	100
59727	A1976CB26200005	100
60330	A1976CB55600009	100
60899	A1976BZ22700003	94
61031	A1976CB53400006	98
61047	A1976CG98500001	100
61061	A1976BZ03100023	88
61484	A1976CG24700056	100
61580	A1976BY34300016	97
61878	A1976CF16100005	100
61889	A1976CK60800014	100
62014	A1976CG23700026	95
62428	A1976CF89900004	95
62795	A1976CP46100027	97
63517	A1977CT37700038	96
63556	A1976CL85500007	95
64119	A1977CR93700003	98
65153	A1976CQ72200004	98
65471	A1976CQ23900015	100
66293	A1977DD28200047	97
66297	A1977DD28200061	98
66419	A1976CZ68800010	100
66781	A1977DA77500005	96
67110	A1977DE00300014	100
67117	A1977DD60300003	97
67170	A1977DB75600003	96
67547	A1977DG42000008	99
67636	A1977DD65600009	98
67897	A1977DE06900002	99
67901	A1977DE21800012	97
68094	A1977DJ17700010	100
68598	A1977DA33000137	99
68759	A1977DD06900004	64
68943	A1977DQ24200001	100
68958	A1977DQ20300041	98
68973	A1977DM97300042	97
69663	A1977DS22200034	95
69706	A1977DM86600006	98
70067	A1977DM32700018	100
70226	A1977DV80300004	98
70227	A1977DU17300006	97
70228	A1977DU17300019	100
70252	A1977DT77700011	100
70253	A1977DN09700010	96
70273	A1977DR78700027	100
70277	A1977DS42300008	96
70279	A1977DM76900009	98
70320	A1977DP01400004	99
70328	A1977DR67200001	95
70397	A1977DL78700008	95
70498	A1977DT38400021	99
70575	A1977CY07600006	95
70587	A1977DR67700003	100
70761	A1977DK92400007	95
70852	A1977DT09300003	99
71198	A1977DW73000034	100
71212	A1977DV77200014	95
71897	A1977DX06600044	96
72068	A1977EB09000028	98
72071	A1977EC59400029	99
72779	A1977ED43800007	93
73571	A1977EE05200013	100
75164	A1978EK89000003	96
75870	A1977EK86900009	100
76619	A1978EY70100008	99
76687	A1978EW17300029	100
77307	A1978EX58100017	97
77677	A1978EX41600024	100
80233	A1978FP96500023	96
80265	A1978FQ73200055	100
81686	A1978FR60600030	99
82586	A1978GA23100055	96
82934	A1978FY08100003	93
83140	A1978FX08600001	100
84616	A1978GH15400065	95
84617	A1978GH15400066	95
85002	A1979GK73200004	99
86471	A1979GG12100010	97
88439	A1979HN21500052	100
88451	A1979HG69900088	97
88695	A1979GU57900020	100
88735	A1979HA49100085	98
89034	A1979HD59100009	99
89758	A1979HD26800030	79
89843	A1979GR57700014	100
89876	A1979HQ62900010	100
89900	A1979HK21200045	100
89911	A1979HD29500021	99
90087	A1979HM71500019	97
90365	A1979HF94100002	100
92029	A1979HM88600053	98
92527	A1979HH83900008	100
92985	A1979HM90900002	100
93026	A1979HX65300007	99
93503	A1979HS83600010	98
93644	A1979HY76300007	97
93675	A1979HX60800011	100
93692	A1979JC81000004	89
93836	A1979HU87600011	99
94102	A1979HT19000001	99
94144	A1979JA27200013	99
94160	A1979HY88300012	95
94263	A1979JB12000005	97
94264	A1979JB12000007	100
94834	A1979HQ37900014	100
95586	A1978EZ71100007	99
95660	A1977DF97300008	98
95791	A1979GX69100013	99
96430	A1978EZ15100002	92
96440	A1978FF05900031	97
96525	A1978FD14000005	100
96922	A1978FF57000025	96
97096	A1978FC43400033	98
97167	A1978FG91300008	99
97168	A1978FG91300010	99
97169	A1978FK00600003	94
97289	A1978FK70400016	90
97290	A1978FK70400017	98
97293	A1978FK70400049	99
97294	A1978FK70400051	96
97295	A1978FK70400052	96
97296	A1978FK70400053	97
97297	A1978FK70400054	97
97298	A1978FK70400055	96
97355	A1978FF00700009	100
97511	A1978FD69500008	98
97665	A1978FB94300022	100
98165	A1978FH92200001	100
98166	A1978FH92200004	96
98167	A1978FH92200012	98
98179	A1978FC65500022	98
98520	A1978FL46900032	95
98523	A1978FP93300001	100
98524	A1978FP93300036	99
98639	A1978FL22100003	97
98714	A1978FG65000041	100
98767	A1978FJ88100073	98
99136	A1978EU91600001	100
99160	A1978FF56000001	98
99435	A1978FP55600007	98
99744	A1978FN26200082	100
99815	A1978FQ55400006	100
100103	A1978FK64700019	96
100152	A1978FV95000004	100
100348	A1978FQ71800001	97
100357	A1978FT22700012	98
100358	A1978FT22700013	98
100360	A1978FT22700023	100
100557	A1978FS42000060	97
100604	A1978FT95800023	97
100784	A1978FS46500082	100
100785	A1978FS46500092	100
101549	A1978FZ87600043	100
101590	A1978FW65100007	99
101767	A1978FR83800002	89
102349	A1978FV81000010	97
102365	A1978FY28600002	96
102414	A1979GB75800004	98
102659	A1978FT87600003	100
102718	A1978FS51300007	98
102720	A1978FV70700002	91
103000	A1978FZ26600029	98
103003	A1978GA88900031	100
103004	A1978GA88900032	96
103093	A1978FY61700016	98
103098	A1978FY61700080	97
103464	A1978GC14200007	96
103542	A1978FX08600017	98
103569	A1978FX81800014	100
103570	A1978FX81800015	100
103573	A1978GA25700035	93
103630	A1978GC55400003	100
103631	A1978GC55400034	98
103779	A1978FX52700011	98
103957	A1978FR34300004	98
104376	A1978FZ82300012	85
104386	A1979GG63500009	96
104708	A1978FU55900009	99
104709	A1978FU55900012	100
104710	A1978FU55900015	99
104974	A1979GF08600009	100
104978	A1979GF08600095	100
105082	A1978FX80800007	100
105245	A1978FZ79400001	98
105715	A1978GB04000013	100
105716	A1978GB04000015	100
105717	A1978GB04000001	97
105719	A1978GB04000007	100
105791	A1978GJ02800009	97
105963	A1978GB78600003	95
105964	A1978GB78600004	98
105965	A1978GB78600005	96
106370	A1979GL07300001	92
106371	A1979GL07300002	89
106394	A1979GL33900067	100
106397	A1979GL33900073	100
106884	A1979GR87100016	97
107043	A1979GH25700016	100
107164	A1979GU03700050	99
107167	A1979GU03700079	97
107359	A1979GS77300035	99
107425	A1979GP19100011	86
107465	A1979GM36000008	99
107702	A1978GJ97400005	99
107703	A1978GJ97400006	99
107964	A1979GV14300027	100
108154	A1979GG12100002	100
108155	A1979GG12100003	97
108168	A1978GM08800003	97
108402	A1979GM63600002	100
108517	A1979GQ06600003	99
108520	A1979GQ06700005	97
108678	A1979GP42700079	100
108887	A1979GT68800001	95
109079	A1978GM39700008	98
109330	A1978FP11300011	99
109409	A1979GZ82300010	99
109438	A1979HE14300017	99
109448	A1979HE51600033	100
109505	A1979GL84000019	99
109517	A1979GU71100044	93
109567	A1979GZ57800006	97
109570	A1979GZ57800017	99
109811	A1979GT13700031	100
109841	A1979GW30700066	100
110313	A1979GQ76200011	100
110315	A1979GQ76200014	97
110316	A1979GQ76200016	100
110453	A1979GP37900011	95
110454	A1979GP37900012	100
110455	A1979GP37900013	98
110460	A1979GV91300022	93
110462	A1979HA03000001	96
110766	A1979HA45300011	100
110817	A1979GX60100005	99
110910	A1979HF58700037	100
111144	A1979HD95800030	100
111146	A1979HE95900035	99
111149	A1979HF85100061	100
111240	A1979HA49100053	98
111243	A1979HA49100077	98
111245	A1979HA49100086	100
111247	A1979HA49100095	100
111931	A1979HF35800032	94
112021	A1979HC05400005	95
112102	A1979HL61200076	100
112998	A1979GY76800006	100
113029	A1979HA47000010	100
113060	A1979HB57300038	95
113270	A1979GZ63300005	98
113407	A1979HM86500054	99
113647	A1979HH02800008	98
113684	A1979HN52500051	87
113776	A1979HF94100008	100
114164	A1979HB71100014	100
114165	A1979HB71100015	100
114169	A1979GW54600017	100
114209	A1979HL81500003	100
114214	A1979HN35300011	100
114447	A1979HJ65700006	100
114507	A1979HK38000004	100
114515	A1979HQ50700085	99
114522	A1979HS35200060	95
114582	A1979HT92000010	97
114750	A1979GZ05600001	100
114987	A1979HL29600007	92
115000	A1979HE02600087	96
115008	A1979HJ25800090	100
115009	A1979HJ25800094	100
115502	A1979HN16800015	100
115743	A1979HG44400009	98
115744	A1979HG44400010	98
115747	A1979HG44400014	100
115853	A1979HN34900037	98
115860	A1979HN34900017	99
115862	A1979HU44900004	100
115863	A1979HU44900009	98
115869	A1979HW10000040	100
115888	A1979HY50200071	100
115892	A1979HS61900002	99
116134	A1979HU09200056	100
116192	A1979HR28400010	99
116197	A1979HT53100010	89
116224	A1979HR46000038	100
116697	A1979HW00900001	100
116894	A1979HN04700007	99
117548	A1979HW64600017	100
117549	A1979HW64600018	100
117844	A1979HS77500017	96
117900	A1979HU21200001	99
117907	A1979HX65300043	96
118077	A1979HY45900012	100
118082	A1979HW25300002	96
118171	A1979HS24100039	99
118263	A1979HL50700014	98
118451	A1979HW11500025	100
118583	A1979HY12900006	100
118915	A1979HY47800023	97
118920	A1979HW16300009	97
119618	A1979HZ04400001	100
119664	A1979HV23600010	99
119665	A1979HV23600011	97
119666	A1979HV23600012	100
119669	A1979HV23600015	97
119674	A1979JG46300016	98
119822	A1979HS11400017	100
119900	A1979HU38000009	93
119942	A1979HH30300002	100
120185	A1979HZ91300003	100
120192	A1979JB45200004	100
120193	A1979JB45200006	99
120194	A1979JB45200007	100
120196	A1979JB45200011	100
121656	A1979JR49000003	100
121760	A1979GE69900042	95
121997	A1979JG77500005	98
122583	A1979GL14300002	100
122902	A1975V527000005	96
122932	A1975V389200003	98
123121	A1975V340700016	97
123234	A1975V518300011	86
123277	A1975W109700022	98
123345	A1975V990600019	100
123543	A1975AA42800006	97
123850	A1975AE28800030	95
123852	A1975V216100003	100
124018	A1975AD03800043	100
124471	A1975V672500001	99
124727	A1975AJ00700012	100
125160	A1975AF22900022	100
125246	A1975AB36800008	100
125264	A1975AF50300044	100
125265	A1975AF50300045	100
125666	A1975AP01600002	100
126256	A1975AQ22300001	96
126327	A1975AN09600007	98
126433	A1975AJ89300007	86
126863	A1975AV14900034	95
126991	A1975AW17400014	97
127175	A1975AU75000020	99
127839	A1975AQ72800015	97
128550	A1976BD35200019	100
129673	A1975BC54900005	100
130376	A1976BJ84500060	98
131121	A1976BN46200002	100
131127	A1976BP34100046	98
131232	A1976BQ41100001	97
131843	A1976BN06400009	98
132428	A1976BY87100033	97
132662	A1976BV58700042	100
133085	A1976BR27500004	98
133823	A1976CD56400013	100
134998	A1976CH22700018	100
135262	A1976CH21100004	100
135755	A1976CH38000032	100
136644	A1976CK01000022	94
136989	A1976CN04700009	96
137233	A1977CR47000072	97
138862	A1976CU11900008	97
139147	A1977CV41700009	95
139401	A1977DA15100031	97
139462	A1977CZ18300001	97
140050	A1977DE44500014	97
140764	A1977DE06900018	99
141008	A1977DF51700061	97
141272	A1977DE83200009	100
141448	A1977DN14200044	96
142009	A1977DK88000016	96
144914	A1977DZ33900020	98
145439	A1978EG94300043	97
145474	A1977EC52900007	100
146110	A1977EG17700004	98
146197	A1977EH42100041	98
146288	A1977EF33900043	99
146491	A1977EH47100033	97
146699	A1978EL81600030	98
146828	A1978EF87700025	100
147195	A1978ER32000001	100
148514	A1978FA09700001	98
148515	A1978FA09700002	97
149128	A1978FE05100045	96
149586	A1978FF57000013	95
149795	A1978FK70400050	97
150859	A1978FJ21200024	100
151587	A1978FQ44400019	92
152199	A1978FQ27400021	98
152321	A1978FU15600002	95
152600	A1977DZ29200006	99
153745	A1978FT22400008	100
153904	A1978GA46300023	99
156182	A1979HE14300003	100
156307	A1979GY22800031	100
156568	A1979HG15100013	100
156693	A1979GT32400015	99
157835	A1978HF85900021	100
157839	A1978HF85900040	96
158022	A1979HM86500095	95
158216	A1979HN52600023	100
158358	A1979GS95000013	100
158460	A1978HF86000045	100
158465	A1978HF86000053	98
159130	A1979HR01000007	100
159206	A1979HN37300004	99
159284	A1979HR60300014	100
159290	A1979HV87000022	100
159306	A1979HY50200029	100
159460	A1979HM88600097	100
159937	A1979HX55900004	99
159999	A1979HK32200011	94
160412	A1979HY95200010	100
160413	A1979HY95200011	100
160489	A1979HR22600002	100
160491	A1979HW38000007	100
160544	A1979HY91800007	97
160554	A1979HW11500007	100
160562	A1979JA38200030	100
160563	A1979JA38200058	98
160567	A1979JA38200112	100
160949	A1979HM98400007	96
160950	A1979HM98400008	94
161156	A1979JE30900019	100
161328	A1979HH97800005	99
161506	A1979JB12000017	98
162962	A1975V202000007	100
163228	A1975V425300015	100
163235	A1975V425300056	95
163250	A1975V845000012	98
163355	A1975V526000008	99
163359	A1975V526000015	97
163593	A1975V596900011	100
163697	A1975W018300034	99
164350	A1975V588000010	96
164450	A1975W139100047	97
164459	A1975AA37800047	99
164654	A1975V833700013	100
164664	A1975V833700056	96
164889	A1975W210400024	100
165186	A1975AD05500045	97
165216	A1975W261700027	97
165751	A1975AB75500040	96
165973	A1975AG33400004	92
166019	A1975AC56800003	100
166020	A1975AC56800006	97
166841	A1975AC13300020	98
166976	A1975AJ00700016	99
166984	A1975V305100027	98
167016	A1975AK27200037	100
167017	A1975AK27200038	95
167018	A1975AK27200041	92
167097	A1975AL50400020	98
167165	A1975AG62400026	86
167351	A1975AF43900003	92
167714	A1975V434500023	100
167848	A1975AJ61300003	100
167860	A1975AJ61200005	97
168390	A1975AJ59600005	95
168391	A1975AJ59600006	95
169231	A1975AN64600021	99
170210	A1975AK33700013	100
170252	A1975AT26100079	100
170260	A1975AR59200035	96
170267	A1975AS78500016	94
170282	A1975AU23300035	98
170908	A1975AL06700003	100
171258	A1975AX15200003	100
171582	A1975AU66900021	100
172293	A1975AY18500003	98
172314	A1975AT68900031	100
172460	A1975BA49000005	99
172499	A1975AW07900017	98
172504	A1975AY77900038	98
172587	A1976BA41200003	99
172599	A1975AV38700014	97
172850	A1975AY51200015	100
173280	A1975AX35600020	98
173291	A1975AP40500012	100
173531	A1975AX25200016	96
173707	A1976BD35200007	100
173710	A1976BF55600021	100
173808	A1975AY08000011	96
174092	A1975BB20500085	100
174115	A1976BG66500071	100
174456	A1975AS44100003	100
174834	A1976BG97200002	96
175900	A1976BK81700004	97
175958	A1976BH75200006	96
176369	A1976BE88600003	95
176472	A1976BL40800010	97
176591	A1976BE90400042	100
176725	A1976BK58600024	100
176891	A1976BL06500004	98
176952	A1976BK43300035	95
177389	A1976BR44600008	99
177404	A1976BS42900028	100
177406	A1976BS42900036	100
177407	A1976BS42900054	98
178338	A1976BR29600012	100
178359	A1976BQ10600021	95
178595	A1976BJ71200029	100
178819	A1976BH61900005	100
178875	A1976BL52700003	96
178992	A1976BN21200015	100
179788	A1976BM99900005	95
179860	A1975AX93000027	99
179975	A1976BY87100037	98
179992	A1976BU38100007	100
179997	A1976BU38100034	90
180329	A1976BV50800009	96
180537	A1976BV58700061	96
180539	A1976BV58700067	98
180890	A1976BR14000014	98
181141	A1976BJ75700002	100
181330	A1976BW37700001	94
181362	A1976BU75500014	98
181363	A1976BU75500015	97
181364	A1976BU75500020	98
182034	A1976BU74400035	97
182062	A1976BS29800002	95
182209	A1976BY98300026	94
182215	A1976CB73400010	99
184393	A1976CC90300028	100
184469	A1976CE95700068	100
184959	A1976CG70200011	95
185014	A1976CK04200031	98
185058	A1975AB47000013	95
185218	A1976CK99600040	98
185426	A1976CK42100008	95
186024	A1976CH05700010	96
186263	A1976CH24000029	97
186616	A1976BU71400033	98
187062	A1976CM27900012	98
187516	A1977CR69500003	100
187527	A1976CP77100006	100
187714	A1977CQ67900001	98
187739	A1976CP41500010	95
187753	A1976CL85500008	98
187774	A1976CD10400028	96
187892	A1976CQ95700015	97
188049	A1976CR52200093	99
188805	A1977CS76700033	100
189178	A1976CN25000008	98
189201	A1977CR11700048	100
189315	A1977CT87000011	98
189701	A1977CU96500039	100
189796	A1977CT29200022	99
189806	A1977CW07600005	100
189810	A1977CU15700009	100
190207	A1977CV77900009	100
190360	A1977CU18900006	95
191069	A1977DB18500031	100
191409	A1977CZ75500014	99
192265	A1977DC41300002	97
192266	A1977DC41300003	100
192352	A1977DE54700003	99
192455	A1977DG87600001	100
192717	A1977DE00300078	100
193030	A1977CZ32600030	100
193099	A1977DD25100027	98
193572	A1977DF96600007	98
193610	A1977DH72700008	95
193763	A1977DG55500003	99
193988	A1977DM76100006	95
194244	A1977DH08300039	98
194639	A1977DM14900004	100
194980	A1977DM97300017	96
195572	A1977DK09200006	100
195585	A1977DF57500011	93
195601	A1977DM47600007	99
195602	A1977DM47600008	100
195688	A1977DL28400012	100
195816	A1977DK88000011	96
195932	A1977DQ19600047	100
195962	A1977DU85000043	100
195963	A1977DU85000051	100
196056	A1977DP11800009	100
196096	A1977DM97200013	97
196770	A1977DS42300021	100
196814	A1977DV28800002	96
196892	A1977DS73400023	93
197059	A1977DU20100046	100
197196	A1977DW68400014	98
197206	A1977DE09500009	100
197391	A1977DS75500015	100
197526	A1977DP86600082	97
198184	A1977DY39800001	99
198211	A1977DP18100005	100
198234	A1977DY01400019	94
198263	A1977DP41100017	100
198439	A1977DQ94300008	100
198666	A1977DU80200043	100
199233	A1977EA83000006	98
199234	A1977DU13100011	96
199252	A1977DY15700014	97
199353	A1977DY09600020	92
200486	A1977DZ46600011	98
200636	A1978EC02400008	97
200835	A1977DW12500006	95
201371	A1978EF30400004	100
201607	A1978EG93500026	98
201628	A1978EK02600008	97
201845	A1977DM79700022	98
201855	A1977EB16800039	100
202189	A1977EF14000011	100
202302	A1978EK55100022	98
202877	A1978EJ04500042	99
202969	A1978EK58300006	100
203189	A1977EJ05600003	98
203245	A1977DS15000221	91
203652	A1978EL50400019	99
204014	A1978ER50700023	97
204065	A1977DC92700003	98
204068	A1978EM45100001	99
204308	A1978EN23400022	98
204339	A1978ER95700014	100
204531	A1978ES45700005	97
204643	A1978EX28600016	98
204727	A1978EQ03200021	97
205416	A1978EW70500022	95
205481	A1978EV73700011	100
205532	A1978ES78900008	97
205879	A1978EY18300090	97
206412	A1978FA39900008	98
206535	A1978EV26000022	98
206553	A1978FC15600026	98
206651	A1978EY72200001	97
206891	A1978EU94600052	89
206900	A1978EU94600089	100
207678	A1978FC29900037	100
208277	A1978FD88800009	97
208984	A1978EV88200011	96
209011	A1978FF67800029	100
209108	A1978FG82200034	99
209408	A1978FH78000011	87
209461	A1978FB94300069	95
209463	A1978FB94300072	100
210174	A1978FP93300068	99
210175	A1978FP93300069	97
210289	A1978FQ05200016	100
210748	A1978FN50100007	100
210759	A1978FF14800007	98
210796	A1978FL95000020	98
210911	A1978FN79700010	97
210961	A1978FL83700020	95
211115	A1978FP55600014	100
211261	A1978FH98900004	100
211509	A1978FN26200083	99
211512	A1978FN26200101	100
211514	A1978FN26200111	99
211976	A1978FL43400010	96
212064	A1978FP95800018	97
212173	A1978FS88300036	99
212201	A1978FQ44400008	97
212204	A1975AZ22600011	97
212416	A1978FJ35700019	100
212501	A1978FK50800010	98
212505	A1978FN38200015	100
212714	A1978FR18700001	92
212768	A1978FQ50000004	98
213023	A1978FM51900012	100
213279	A1978FU65800004	100
213363	A1978FM62200016	95
213434	A1978FZ87600021	100
213736	A1978FM92300017	100
214126	A1978FU54300012	100
214242	A1978FU73000024	98
214761	A1978FU93300014	95
214811	A1978FT40900004	95
215195	A1978FX81800011	98
215197	A1978GA25700003	100
215212	A1978GB05300011	97
215461	A1978GC22800040	98
216006	A1978GC25200056	100
216007	A1978GC25200061	100
216346	A1978FU55900016	100
216414	A1979GD79900013	100
216904	A1978GA70800005	100
217167	A1979GH92300004	100
217515	A1978FY69900020	100
217634	A1978FC69000008	97
217867	A1979GL72000023	100
218021	A1978GE72600012	100
218608	A1979GL17900011	100
218621	A1979GR87100005	100
218624	A1979GR87100036	97
218634	A1979GL88400023	97
218813	A1979GJ70200007	100
218932	A1979GS35600027	100
218942	A1979GS35600057	99
219226	A1979GD34500035	100
219245	A1979GH40000011	100
219426	A1978GL63400007	100
219475	A1979GP33300032	100
219476	A1979GP33300033	100
220041	A1979GH76600007	100
220211	A1979GR63800016	100
220224	A1979GX33800035	98
220950	A1978GM39700018	99
221468	A1979HA83400071	100
221492	A1979HE51600003	99
221535	A1979GX20300015	100
221571	A1979GL84000026	94
221612	A1979GV40800013	100
221781	A1979GP89100010	100
221818	A1979GP32500029	100
221822	A1979GR17300051	97
221835	A1979GZ95900022	100
221901	A1979GS38600030	99
221903	A1979GS38600039	98
221916	A1979GW30700015	96
222204	A1978GG53400005	99
222487	A1979GE80000002	100
222615	A1979GZ66700041	98
222728	A1979HA45300038	99
222730	A1979HD60200047	100
223169	A1979HD57600002	99
223176	A1979HA32500008	100
223596	A1979GS74000009	100
223769	A1979HB72600017	98
224043	A1979HJ62800087	98
224191	A1979GX00200005	100
224277	A1979GU80100005	100
224913	A1979HF72800026	100
224930	A1979HG24800001	100
225064	A1979HG97600014	100
225287	A1979HQ94300015	100
225306	A1979HE79300006	99
225318	A1979HM86500053	100
225535	A1979GX88800004	100
225862	A1979HL87600003	100
226119	A1979HK16700013	98
226487	A1979HN43000014	100
226830	A1979HQ68900004	100
226968	A1979HE02600063	99
227365	A1979HE96800020	100
227533	A1979HT25200008	99
227779	A1979HQ80700026	98
227780	A1979HQ80700027	96
227832	A1979HR60300002	100
227840	A1979HV87000016	100
227870	A1979HW10000036	100
228065	A1979HS69600006	95
228265	A1979HR46000011	96
228283	A1979HR46000115	99
228287	A1979HR46000128	100
228288	A1979HR46000129	100
228301	A1979HM88600088	100
228748	A1979HT46300003	99
228860	A1979HL27000009	94
229067	A1979HT96900013	94
229230	A1979HF70900009	97
229891	A1979HV68200012	99
229894	A1979HX19800004	100
229896	A1979HX19800006	100
229901	A1979HY72200010	100
229902	A1979HY72200011	100
229976	A1979HX65300006	95
230407	A1979HW38000005	100
230476	A1979HW11500010	100
230515	A1979JA38200127	100
231461	A1979JG97000005	100
231541	A1979JA10800004	100
231655	A1979HV73800018	98
231763	A1979HY88300005	96
231933	A1979HX71500014	100
232452	A1979JK65000011	99
234434	A1975V425300034	99
234462	A1975V887100005	96
234468	A1975V887100042	100
235298	A1975V793900001	97
235429	A1975V588000026	100
235520	A1975W139100029	100
235552	A1975AB45600049	100
235974	A1975AA79700028	96
236016	A1975W132700018	98
236311	A1975AE57800015	100
236639	A1975AB11000006	99
236911	A1975AD78200019	100
237463	A1975AK10100031	100
237754	A1975V140800006	100
237904	A1975AG12000029	98
237922	A1975AK27200029	98
238647	A1975AJ61200001	97
238844	A1975AC89200028	95
238936	A1975AF50300027	98
238951	A1975AF50300020	100
238953	A1975AN17000001	98
238997	A1975AM69800051	100
239942	A1975AN94400014	96
240144	A1975AH29900001	99
240188	A1975AE31700002	99
240388	A1975AL90700025	100
240389	A1975AL90700027	98
240428	A1975AR73200022	99
240429	A1975AR73200023	98
240682	A1975W014600012	98
240690	A1975AH11100019	97
240816	A1975AR59200010	100
240817	A1975AR59200011	99
240824	A1975AR59200034	97
240839	A1975AS78500031	99
240872	A1975AQ50100006	96
241395	A1975AV66800032	99
241744	A1975AW17400024	99
241745	A1975AW17400033	98
241853	A1975V635800004	100
242004	A1975AU75000033	91
242324	A1975AH20100027	97
264238	A1978ES45300026	95
264241	A1978FU83100027	98
265535	A1977CW79100073	100
265538	A1977CW79100077	99
265581	A1977CZ32700015	100
267922	A1977DL65800015	100
269425	A1977DV62800022	86
270322	A1977DH25400012	86
270627	A1977EA17400013	99
270684	A1977DZ33900067	98
270715	A1977EC59300030	100
270752	A1977EC59300094	86
271968	A1977EH42100059	100
271989	A1977EH42100092	93
272676	A1978EM12800022	99
273224	A1978EQ77900018	100
273235	A1978EQ77900041	98
273256	A1978EQ77900087	100
273258	A1978EQ77900091	99
274701	A1978EU94600016	98
275859	A1978FF05900076	100
276882	A1978FB94300081	92
276901	A1978FJ45700001	96
278975	A1978FN26200013	99
279003	A1978FN26200074	99
279004	A1978FN26200075	100
281540	A1979GE51200015	100
281700	A1978FY61700060	100
281705	A1978FY61700071	100
281712	A1978FY61700083	95
282622	A1978GC25200060	100
282625	A1978GC25200073	100
282632	A1978GC25200090	99
282634	A1978GC25200095	99
282635	A1978GC25200096	99
284003	A1978GH49600011	98
284359	A1979GF88500091	100
284382	A1979GL33900009	100
284410	A1979GL33900069	100
286295	A1979GP42700022	99
286744	A1979HC22900002	100
286869	A1979GR50000007	98
286873	A1979GU97200007	100
287010	A1979GS38600040	100
287022	A1979GS38600062	100
287034	A1979GS38600089	99
288045	A1979HA49100016	100
291015	A1979HE02600081	100
291037	A1979HJ25800033	99
291594	A1979HS81500002	100
291905	A1979HR46000025	100
291916	A1979HR46000052	100
291920	A1979HR46000064	100
291939	A1979HR46000102	100
293683	A1979HW11500079	100
293685	A1979HW11500084	100
293714	A1979JA38200042	100
293720	A1979JA38200055	95
293741	A1979JA38200111	100
293751	A1979JA38200137	100
294497	A1979HU24700015	100
295036	A1979JH66000002	99
297012	A1979JF52700013	100
299762	A1977CT37700009	97
299766	A1977CQ67900002	100
299767	A1977CQ67900009	100
300079	A1977CX03300005	95
300277	A1977CZ96000026	100
300752	A1977DJ18100021	98
301314	A1977DA33000179	100
302007	A1977DL65800076	100
302667	A1977DD72000002	76
305463	A1978EQ03200027	99
305895	A1978ET23900001	99
307021	A1978EZ98600049	100
309725	A1978FP35300011	99
309768	A1978FW25500027	100
309884	A1979GD05700004	100
309911	A1978FV70700008	100
310441	A1978FR34300003	93
310848	A1979GG62000052	99
310876	A1979GD93300007	97
311819	A1979GQ80900019	98
312840	A1979GQ35500038	99
312864	A1979GX20000023	100
312902	A1979HC22900010	100
314952	A1979HL51200006	96
315777	A1979HU76200006	98
315916	A1979HJ77700002	95
318163	A1978GB97800011	92
318637	A1977CR47000022	100
318639	A1977CR47000032	100
318645	A1977CR47000051	98
318648	A1977CR47000060	98
318664	A1977CS45800066	98
318855	A1977CS05400014	98
319193	A1977CT50100001	95
319195	A1977CT50100012	100
319197	A1977CT50100002	95
319242	A1977CT66900018	97
319345	A1977CS93100011	97
319365	A1977CS63400017	100
319747	A1977CS79700027	98
319792	A1977CS65100024	100
319906	A1977CV95700011	96
319999	A1977CU37400017	96
320005	A1977CV98000018	96
320007	A1977CW68300035	95
320036	A1977CV22400005	98
320066	A1977CU65900016	95
320178	A1977CV77900066	100
320188	A1977CV77900011	99
320192	A1977CV77900017	97
320197	A1977CV77900048	99
320198	A1977CV77900049	100
320199	A1977CV50700031	100
320204	A1977CV50700028	97
320207	A1977CX26200040	100
320209	A1977CX94300001	98
320213	A1977CX94300029	99
320561	A1977CW46100017	96
320562	A1977CW46100019	100
321007	A1977CX62700032	100
321008	A1977CX62700034	93
321018	A1977DB18500024	98
321031	A1977CZ31000005	100
321250	A1977CY98000028	95
321329	A1977DA09500005	95
321423	A1977DA15100021	100
321440	A1977CX65000014	92
321449	A1977DA52000038	100
321450	A1977DA52000050	95
321452	A1977DC39400009	90
321933	A1977CW71100004	100
321938	A1977CW71100009	95
321939	A1977CW71100012	100
322139	A1977CW79100066	97
322142	A1977CZ32700044	94
322143	A1977CZ32700050	94
322147	A1977CZ32700078	100
322281	A1977DA10600022	92
322702	A1977DC41300010	97
322825	A1977DC84100001	90
323006	A1977DA70000022	95
323051	A1977DB11300066	99
323055	A1977DB82400023	100
323217	A1977DE00300013	99
323221	A1977DE00300017	100
323230	A1977DE00300033	100
323236	A1977DE00300051	98
323237	A1977DE00300002	100
323238	A1977DE00300057	98
323244	A1977DE00300008	100
323252	A1977DD63900035	96
323256	A1977DF06500009	100
323498	A1977DE70400006	98
323854	A1977DD25100039	100
323855	A1977DD25100047	97
324259	A1977DH82100023	90
324806	A1977DH83600016	93
324809	A1977DH83600037	95
324865	A1977DA44800001	96
324866	A1977DA44800002	100
324971	A1977DK13600009	99
324975	A1977DK13600017	100
324984	A1977DK13600040	100
324991	A1977DA43400016	98
324994	A1977DG80800031	99
324999	A1977DJ90400052	100
325056	A1977DK39300044	100
325138	A1977DM76100029	98
325177	A1977CZ87400016	96
325230	A1977DE27800026	100
325364	A1977CY09100005	98
325370	A1977CY09100012	98
325371	A1977CY09100013	98
325388	A1977DB95200009	97
325390	A1977DB95200013	97
325520	A1977CZ30900015	92
325525	A1977DC98400025	100
325555	A1977DH08300016	98
325558	A1977DH08300023	100
325648	A1977DH96500017	97
326259	A1977DF48600003	98
326744	A1977DF20100004	98
326752	A1977DN14200015	100
326762	A1977DN14200030	100
326765	A1977DN14200004	95
326784	A1977DQ20300052	97
326785	A1977DQ20300053	97
326955	A1977DM97300025	97
327021	A1977DE83700003	98
327077	A1977DK67100004	95
327272	A1977DD80100007	99
327273	A1977DD80100008	98
327286	A1977DF45600015	100
327330	A1977DH14800052	93
328059	A1977DK88600006	82
328165	A1977DP66500009	95
328339	A1977DL00100004	97
328484	A1977DQ19600018	93
328493	A1977DQ19600040	97
328503	A1977DS11600065	95
328896	A1977DM10700001	97
329098	A1977DH66200001	98
329104	A1977DH66200008	99
329109	A1977DK22000001	97
329117	A1977DK22000012	94
329143	A1977DP39300023	98
329276	A1977DL65800013	93
329878	A1977DS26700005	100
329887	A1977DW25500010	99
329890	A1977DU17300020	98
329997	A1977DL69200002	94
330164	A1977DM39900019	96
330225	A1977DN89100010	96
330236	A1977DQ04000033	100
330247	A1977DT50900032	98
330498	A1977DU20100014	100
330499	A1977DU20100016	97
330500	A1977DU20100017	98
330505	A1977DU20100032	99
330521	A1977DV73300016	98
330525	A1977DW32600002	96
330529	A1977DW32600022	100
330534	A1977DX51300007	98
330535	A1977DX51300014	95
330538	A1977DX51300050	90
331074	A1977DN17300010	98
331075	A1977DN17300012	87
331076	A1977DP20200014	97
331078	A1977DP20200006	96
331082	A1977DS75500007	98
331083	A1977DS75500008	96
331313	A1977DP86600030	96
331322	A1977DP86600087	100
331323	A1977DP86600088	100
331474	A1977DT59900008	96
332081	A1977DL05900019	96
332083	A1977DL05900030	98
332086	A1977DR95300028	100
332162	A1977DQ83100004	86
333293	A1977DT77400044	100
333392	A1977DN53700034	100
333433	A1977DT27000046	98
333434	A1977DT27000047	99
333440	A1977DT27000083	100
334253	A1977EA83000012	97
334257	A1977EA83000023	97
334529	A1977DT31100012	100
334530	A1977DT31100013	98
334569	A1977DY53600044	95
334718	A1977DW69600001	100
334721	A1977DW69600024	100
334732	A1977DW69600047	97
334734	A1977DW69600007	100
334736	A1977DZ66200001	100
334737	A1977DZ66200002	98
334742	A1977DZ66200012	100
334749	A1977DZ66200036	100
334750	A1977DZ66200043	100
334770	A1977EB09000071	97
334771	A1977EB09000072	98
334962	A1977EB64000006	98
335020	A1977DW43400022	99
335083	A1977DZ09100026	100
336087	A1977ED53000010	98
336372	A1977EB89500022	99
336401	A1977DZ46600010	100
336507	A1977EC87800076	97
336609	A1977EC65600012	100
336611	A1977EC65600021	95
336621	A1977EE27600059	99
336626	A1977EE90900025	100
336628	A1977EE90900038	96
336889	A1977DS66500021	100
337109	A1977DW12500009	98
337120	A1977DW12600010	97
337124	A1977DY94200005	99
337131	A1977DY94200015	96
337132	A1977DY94200016	98
337235	A1977DY73400003	95
337236	A1977DY73400008	93
337294	A1977DZ33900014	96
337303	A1977EC59300039	87
337967	A1977DS46500003	98
337970	A1977EC62900012	100
338303	A1977ED76700010	99
338418	A1977DG55300004	98
338576	A1978EG93500002	100
338582	A1978EG93500037	99
338583	A1978EG93500041	100
338588	A1978EG93500047	96
338607	A1978EK02600023	98
338862	A1977EB52300005	100
338992	A1977EE67500013	97
339105	A1977ED22800028	100
339910	A1977DW37300040	96
339946	A1978EH77300018	100
339950	A1978EK55100020	100
339951	A1978EK55100021	98
339956	A1978EJ17200025	99
340230	A1978EG98600024	96
340263	A1977ED83800034	96
340264	A1977ED83800036	98
340280	A1978EJ65100006	100
340455	A1978EL47700004	100
340457	A1978EL47700018	96
340460	A1978EL47700022	97
340887	A1977EB84400001	99
340888	A1977EB84400003	97
340895	A1977EB84400002	98
340903	A1977EC08500013	96
340906	A1977EE13500002	100
340930	A1977EG98000013	100
340931	A1977EG98000014	96
341150	A1977EH42100015	98
341151	A1977EH42100019	95
341152	A1977EH42100020	97
341159	A1977EH42100061	100
341373	A1977ED72500001	96
341968	A1978EM42700001	97
341969	A1978EM42700005	98
341993	A1977EH73700015	91
342117	A1978EN04000015	86
342234	A1978EK79500001	98
342237	A1978EK79500013	99
342244	A1978EM15900004	90
342486	A1978EL81600072	98
342488	A1978EL81600076	97
342516	A1978EL81600070	100
342518	A1978EP71800016	98
342522	A1978EP71800001	100
342526	A1978ER65800008	98
342603	A1978EF14100039	97
342667	A1978EF34700004	100
342701	A1977EG77200001	100
342706	A1977EK19600014	96
342903	A1977EG97600001	100
342908	A1977EG97600006	100
343105	A1978EM12800060	98
343108	A1978EM12800080	99
343113	A1978EM12800021	97
343622	A1978ER33100015	99
344063	A1978EN08800031	97
344065	A1978EN08800008	95
344139	A1977EK02500004	99
344273	A1977EU14000004	100
344309	A1978EL30800015	93
344312	A1978EX28600023	99
345275	A1978EQ77900028	94
346064	A1978EW26000016	100
346237	A1977EP79200001	97
346557	A1978ES78900009	100
346569	A1978ES78900042	98
346582	A1978ES78900072	100
346589	A1978EY67400062	100
347001	A1978EV69500048	100
347028	A1978EW02800009	100
347396	A1978EJ93200018	98
347397	A1978EJ93200019	92
347446	A1978EY18300037	100
348097	A1978EM95800021	100
348198	A1978EQ87200022	98
348233	A1978EV60600001	97
348236	A1978EV60600030	100
348496	A1978EV29500016	98
348683	A1978EV26000036	98
348687	A1978EV26000007	95
348689	A1978EV26000013	97
348695	A1978FA09000053	100
348696	A1978FA09000060	96
349114	A1978EY72200013	98
349502	A1978EW20400009	95
349554	A1978EU94600009	85
349560	A1978EU94600038	95
349562	A1978EU94600047	100
349579	A1977EX54100008	97
350268	A1978EU47800030	97
350280	A1978EZ61100009	90
350680	A1978ET10400001	97
350821	A1978EY72300005	100
350831	A1978EY72300039	95
350835	A1978FC29900038	94
350858	A1978FC29900031	100
350870	A1978FE05100030	98
350878	A1978FF83500015	99
350879	A1978FF83500017	95
350880	A1978FF83500027	96
351195	A1978FB92500005	96
351612	A1978FF05900022	100
351619	A1978FF05900070	100
351929	A1978FD88800005	99
352222	A1978FA22000001	97
352343	A1978FC77900041	97
352533	A1978FA32400018	93
352693	A1978FE52200021	97
352722	A1978FC43400006	99
352727	A1978FE19300016	100
352892	A1978FB05100010	95
353036	A1978FF67800006	100
353047	A1978FK40200040	100
353051	A1978FK70400039	97
353292	A1978FG41700006	98
353489	A1978FD39800002	95
353494	A1978FA35300001	96
353496	A1978FA35300003	96
353502	A1978FA35300012	100
353503	A1978FA35300002	97
353728	A1978FD98400003	96
353740	A1978FH78000005	92
354428	A1978FC32800007	100
354508	A1978FH01600028	100
354687	A1978FD85200002	94
354688	A1978FD85200011	93
354931	A1978FH02500002	96
355225	A1978FL46900019	97
355227	A1978FL46900021	97
355237	A1978FL46900040	100
355247	A1978FP93300012	95
355248	A1978FP93300025	100
355249	A1978FP93300046	92
355254	A1978FQ86300016	89
355890	A1978FL81400022	97
355891	A1978FL81400023	95
355892	A1978FL81400025	96
356046	A1978FJ88100022	100
356053	A1978FJ88100079	98
356879	A1978FK66400030	100
356892	A1978FM01400016	95
357151	A1978FM17900033	99
357416	A1978FP55600048	97
357427	A1978FP55600035	96
357433	A1978FT06100054	97
357435	A1978FT06100072	97
357689	A1978FJ35000005	100
357845	A1977ES36100016	97
358146	A1978FN62900002	100
358148	A1978FN62900008	96
358189	A1978FN26200014	100
358190	A1978FN26200015	97
358199	A1978FN26200043	100
358200	A1978FN26200044	98
358336	A1978FL70000008	91
358983	A1978FL31000011	98
359039	A1978FJ11000030	97
359042	A1978FJ11000033	96
359053	A1978FT56700019	100
359325	A1978FN69200016	98
359327	A1978FN69200026	95
359407	A1978FR97300009	95
359547	A1978FU27300030	98
359552	A1978FW57000014	98
359555	A1978FW57000041	95
359704	A1978FS42000131	100
359744	A1978FP50200016	97
359759	A1978FQ11100002	98
360044	A1978FM96800006	95
360074	A1978FT30200025	94
360077	A1978FU54000058	95
360214	A1978FS46500045	95
360215	A1978FS46500046	96
360216	A1978FS46500047	93
360222	A1978FS46500087	98
360298	A1978FH94400001	100
361403	A1978FT47100019	97
361431	A1978FP99000007	93
361546	A1978FR02800006	97
361681	A1978FS19400001	98
361684	A1978FS19400019	100
361686	A1978FS19400023	97
361690	A1978FS19400030	100
361712	A1978FV31800008	100
361719	A1978FV31800031	100
361729	A1978FR28800007	100
361740	A1978FZ87600002	98
362151	A1978FR30200005	100
362163	A1978FS65000004	95
362165	A1978FS65000006	95
362531	A1978FX03600028	100
363055	A1978FU33400027	100
363277	A1978FU73000021	87
363684	A1978GA01200023	100
363686	A1978GA01200029	95
363690	A1978GA01200036	100
363695	A1978GA01200002	100
363701	A1978GA01200021	100
363706	A1978GC40800008	98
363708	A1978GC40800012	97
363710	A1978GC40800035	98
363711	A1978GC40800041	100
363714	A1979GD05700018	94
363715	A1979GD05700019	94
363947	A1978GA23100044	93
364316	A1978FY33900028	87
364413	A1978FU93300005	99
364415	A1978FU93300010	95
364472	A1978FY61700009	98
364479	A1978FY61700039	100
364480	A1978FY61700043	97
364481	A1978FY61700044	99
365089	A1978FW44000023	100
365172	A1978FS42300007	97
365179	A1978FQ75500033	93
365181	A1978FW25400021	100
365223	A1978FU56800024	98
365225	A1978GA25700007	99
365228	A1978GA25700012	92
365243	A1978GB05200010	100
365352	A1978FX85700033	91
365576	A1978GA05200022	93
365579	A1978GC22800017	98
365580	A1978GC22800019	95
365581	A1978GC22800020	95
365689	A1978FR31800009	100
365690	A1978FV96900002	98
366070	A1978FJ17200001	100
366382	A1978GA69600002	98
366433	A1978GA01600032	95
366606	A1978GC25200054	100
366612	A1978GC25200091	100
367364	A1978FT22400021	97
367373	A1978GB77200050	99
367470	A1979GM55000016	100
367781	A1978GG05800014	100
367782	A1978GG05800022	100
368012	A1979GF08600017	100
368023	A1979GF08600060	100
368024	A1979GF08600063	98
368027	A1979GF08600067	100
368030	A1979GF08600075	100
368033	A1979GF08600084	100
368038	A1979GF08600092	96
368041	A1979GF08600098	86
368047	A1978GA46300038	100
368055	A1979GG26700043	98
368061	A1979GL96600038	98
368063	A1979GL96600049	98
368067	A1979GP36500007	100
368069	A1979GP36500038	99
368070	A1979GP36500064	100
368072	A1979GN40700024	100
368073	A1979GN40700048	97
368074	A1979GN40700051	89
368075	A1979GN40700055	99
368244	A1979GG62000039	100
368562	A1978FX96800005	100
368570	A1978FX96900008	97
368586	A1978FZ79400005	97
368647	A1979GH30700053	100
368650	A1979GJ13800049	100
368795	A1978FU61400019	100
368799	A1978FU61400040	100
368800	A1978FU61400047	97
368801	A1978FU61400048	97
368804	A1978FU61400061	100
369459	A1978GC99800028	100
369556	A1978FY46000043	93
369594	A1979GD90000028	100
369600	A1979GF46000014	100
369943	A1978GB78600002	98
369945	A1978GC59100003	95
369954	A1978GJ03600002	100
370104	A1979GL72000021	99
370776	A1978GB97800010	93
370782	A1978GB97800033	92
370785	A1979GG72300013	100
370822	A1979GF88500028	100
370826	A1979GF88500057	100
370831	A1979GF88500021	99
370832	A1979GL33900007	100
370833	A1979GL33900008	100
371539	A1979GF00400003	100
371614	A1978GC27600013	100
371673	A1979GQ76600019	95
371674	A1979GQ76600020	98
371681	A1979GL87600003	100
371963	A1979GJ70200018	100
372032	A1979GP75200004	98
372108	A1979GP24100007	88
372184	A1979GU03700005	100
372191	A1979GV91200042	100
372492	A1979GG26300006	100
372546	A1979GH56600008	100
372746	A1979GK57200003	97
372747	A1979GK57200004	99
372751	A1979GK57200008	100
372752	A1979GK57200009	100
372753	A1979GK57200010	100
373141	A1979GH36700002	99
373631	A1979GH05200035	100
374077	A1979GN16900022	98
374337	A1979GR63800006	100
374338	A1979GR63800007	99
374339	A1979GR63800008	100
374346	A1979GR63800027	100
374366	A1979GT65800004	100
374371	A1979GT65800041	100
374381	A1979GW00700003	100
374393	A1979GW00700034	100
374409	A1979GX33800088	98
374413	A1979GZ30300067	100
374683	A1979GK32400020	91
375003	A1979GJ65700003	95
375006	A1979GJ65700008	96
375034	A1978GL08400004	93
375200	A1979GQ25400007	100
375230	A1979GP42700045	100
375239	A1979GP42700109	100
375976	A1979GY76600030	97
375977	A1979GY76600031	100
375986	A1979GW67400024	100
376318	A1979GW74900006	99
376399	A1979GQ57100001	97
376404	A1979GT45600006	100
376500	A1979GT79400007	100
376516	A1979HE14300029	95
376531	A1979HE51600036	100
377019	A1979GU97200015	98
377229	A1979GT13700028	91
377232	A1979GW32700006	95
377279	A1979GS38600023	99
377281	A1979GS38600038	100
377296	A1979GW30700068	100
377496	A1979HE74600033	99
378222	A1979GN43200043	99
378276	A1979GS78900018	98
378394	A1979GP37900006	87
378403	A1979GV91300017	93
378405	A1979GV91300020	90
378665	A1979GY70100022	100
378695	A1979GT78100010	98
378704	A1979GZ09700001	98
378926	A1979HA45300050	100
378938	A1979HA45300019	100
378941	A1979HA45300025	94
378953	A1979HD60200024	100
378954	A1979HD60200025	99
378961	A1979HD60200008	99
378962	A1979HD60200002	99
378985	A1979HN21500057	100
378999	A1979HG69900048	100
379002	A1979HG69900084	100
379004	A1979HG69900094	97
379277	A1979GR17700015	99
379350	A1979GS02400003	100
379653	A1979HF85100034	98
379819	A1979GZ92200006	99
379826	A1979GZ92200018	94
379827	A1979HA80100001	99
379829	A1979HA80100006	98
379861	A1979HA49100029	99
380639	A1979HC23900011	100
380642	A1979HC23900036	100
380648	A1979HD90700015	100
380993	A1979HD71600015	95
381020	A1979HD19400003	97
381103	A1979GW34300003	99
381283	A1979HJ62800001	99
381286	A1979HJ62800016	98
381294	A1979HJ62800062	100
381296	A1979HJ62800074	98
381298	A1979HJ62800091	100
381306	A1979HL61200063	100
381310	A1979HL61200083	99
381671	A1979GX00300003	100
381941	A1979HK74100031	98
382992	A1979HD84900019	99
383142	A1979HA47000033	91
383236	A1979HB57300037	48
383238	A1979HB57300045	100
383240	A1979HB57300049	97
383376	A1978HF85900016	100
383377	A1978HF85900017	100
383381	A1978HF85900057	100
383382	A1978HF85900059	98
383387	A1978HF85900011	100
383482	A1979HC58400021	100
383483	A1979HC58400003	100
383687	A1979HM51300052	100
383690	A1979HM51300004	98
383691	A1979HM51300009	100
383692	A1979HM51300011	100
383699	A1979HM51300025	98
383712	A1979HM86500067	98
383714	A1979HM86500093	95
383996	A1979GT93400001	99
384144	A1979GV78700005	100
384145	A1979GV78700008	95
384159	A1979HC71700004	99
384161	A1979HC71700008	95
384167	A1979HH02800004	98
384168	A1979HH02800005	98
384209	A1979GL26200004	94
384367	A1979HF94100007	99
384995	A1979GV08900017	100
385001	A1979HF51300047	98
385049	A1979HL81500024	92
385051	A1979HN35300010	100
385058	A1979HC61300007	100
385181	A1979GX06900011	99
385184	A1979HB66100001	100
385314	A1979HH75900007	100
385340	A1979HL87800032	99
385432	A1979HD77200014	100
385448	A1979HJ65700002	95
385587	A1979HQ50700020	93
385603	A1979HS35200003	99
385889	A1979HE03000003	99
386030	A1979GZ49200001	100
386035	A1979GZ49200009	100
386275	A1979HH19700017	100
386281	A1979HN75200002	100
386286	A1979HN75200015	94
386335	A1979HE02600052	100
386349	A1979HJ25800049	100
387032	A1979HK08300046	96
387075	A1979HQ62600021	100
387087	A1979HR04400004	97
387092	A1979HN16800020	98
387256	A1979HR01000003	99
387258	A1979HR01000005	97
387449	A1979HQ66200022	98
387570	A1979HQ80700038	100
387714	A1979HR60300001	100
387716	A1979HR60300016	100
387717	A1979HR60300017	99
387722	A1979HR60300029	100
387731	A1979HV87000006	99
387737	A1979HV87000024	100
387742	A1979HV87000038	99
387748	A1979HV87000054	100
387752	A1979HU44900012	100
387754	A1979HU44900028	98
387774	A1979HW10000057	94
387909	A1979HE80500017	99
387910	A1979HE80500018	99
388227	A1979HS44300064	93
388350	A1979HT53100017	100
388420	A1979HR46000026	99
388423	A1979HR46000042	100
388425	A1979HR46000050	99
388426	A1979HR46000057	100
388427	A1979HR46000062	97
388433	A1979HR46000105	99
388955	A1979HQ93600004	100
389287	A1979HY94100004	100
389712	A1979HN04700020	98
390093	A1979HH83900011	100
390161	A1979HF70900008	97
390162	A1979HF70900011	100
390304	A1979HK32200005	100
390305	A1979HK32200006	97
390313	A1979HR98200007	89
390403	A1979HY94600067	100
390404	A1979HY94600068	100
390405	A1979HY94600069	94
391222	A1979HL98500032	98
391232	A1979HU85900047	100
391265	A1979HV68200011	98
391274	A1979HX19800023	99
391404	A1979HX65300021	94
391406	A1979HX65300025	94
391561	A1979HZ82900033	99
391563	A1979JA00100020	100
391567	A1979JA00100007	100
391641	A1979HY45900002	100
392226	A1979HR22600003	90
392469	A1979HY91800014	98
392471	A1979HY91800021	93
392505	A1979HW11500029	100
392507	A1979HW11500039	100
392509	A1979HW11500080	100
393249	A1979HQ87600003	100
393607	A1979HY47800024	98
393608	A1979HY47800026	100
393618	A1979HJ78000006	99
393699	A1979HW59600009	100
393800	A1979HY22000001	100
393829	A1979HM98400006	100
393832	A1979HP34900013	99
394762	A1979HJ28400026	100
395322	A1979JB03400011	98
395323	A1979JB03400012	99
395410	A1979JA27200002	100
395416	A1979JA27200007	100
395896	A1979HX71500002	100
396008	A1979HV94500002	100
396131	A1979JN85700003	100
396444	A1979HU64300014	99
396446	A1979HU64300019	100
396450	A1979HU64300008	90
397913	A1979JN40100004	100
399325	A1979HM63300055	90
399327	A1979HR55200033	94
400784	A1977DF97300009	97
400786	A1977DF97300012	98
400791	A1977DF97300022	100
400797	A1977DF97300042	98
400801	A1977DF97300049	100
400804	A1977DF97300055	99
401508	A1977CR32900012	100
401950	A1977CT27300014	100
401952	A1977CU15900033	100
402295	A1977CU65900001	98
402297	A1977CY53300016	98
402363	A1977CV50700014	97
402366	A1977CX26200049	100
403287	A1977DB93800004	100
403522	A1977CW79100072	97
404122	A1977DD77600006	98
404143	A1977DA70000019	99
404147	A1977DB35900008	98
404389	A1977DE07900017	96
404711	A1977DG46600030	99
405263	A1977DE78500019	98
405273	A1977DA44800006	98
405276	A1977DE21900013	97
405374	A1977DK13600031	98
405375	A1977DK13600037	97
405661	A1977DC98400027	98
405965	A1977DF55800004	98
405969	A1977DE83200011	96
405970	A1977DE83200013	100
405973	A1977DE83400016	98
406153	A1977DK59200009	98
406154	A1977DK59200011	96
406674	A1977DN59900022	99
406675	A1977DN59900025	100
407059	A1977DN09100006	98
407060	A1977DN09100007	97
407115	A1977DP30400005	98
407116	A1977DP30400009	100
407125	A1977DL00100013	95
407127	A1977DP67200005	98
407128	A1977DP67200006	95
407129	A1977DP67200007	100
407130	A1977DP67200011	99
407444	A1977DK22000011	98
407578	A1977DL65800070	100
407927	A1977DP40500019	97
407930	A1977DQ79200002	99
407931	A1977DQ79200016	99
407932	A1977DQ79200029	97
407946	A1977DQ87300003	98
408014	A1977DS42300005	91
408205	A1977CZ58300110	97
408229	A1977DS10800006	100
408708	A1977DQ16600036	98
408710	A1977DR68000042	100
408811	A1977DP86600086	98
409635	A1977DW26600001	100
409699	A1977DR29700004	98
409850	A1977DW07800005	100
410018	A1977DT27000026	99
410021	A1977DT27000090	100
410439	A1977DW50400026	99
410643	A1977DW85800006	97
410769	A1977DZ24000010	98
410789	A1977DZ66200006	100
410895	A1977DR08100007	97
410901	A1977DU40100003	100
411506	A1977ED53000009	100
411791	A1977EE27600060	96
411874	A1977EA09900018	95
412190	A1977DZ33900102	99
412253	A1977ED06200025	96
412495	A1977EB96100015	100
412775	A1977EF18900007	100
412841	A1978EG93500067	97
413544	A1977EB57300009	100
413571	A1978EK55100010	100
413755	A1978EK19100009	99
413765	A1977DW75400008	83
414143	A1978EK65900061	100
414209	A1977EE53300019	94
414223	A1977EH42100099	98
414225	A1977EH42100107	98
414732	A1977EE63200005	100
414747	A1977EH47100030	100
414841	A1978EN04000003	93
414945	A1978EN62700010	100
414959	A1977EJ65500005	100
415024	A1978EM21500006	98
415041	A1978EL81600013	99
415089	A1977DV23700013	95
415109	A1978EL50400011	99
415114	A1978EL51700003	100
415304	A1978EM12800026	95
415762	A1978ES72900010	98
415915	A1978ES45700004	99
415980	A1978EN44600036	99
416336	A1978EQ98300005	95
416337	A1978EQ98300006	95
416441	A1978EQ77900092	96
416851	A1978EV29600001	100
416992	A1978EX40900006	98
417047	A1978EU38500003	100
417081	A1978EY67400037	100
417715	A1978ES71600008	99
417716	A1978ES71600002	100
417719	A1978EQ87200021	98
417724	A1978EW06600017	100
418074	A1978EX57500018	98
418384	A1978EW20400014	97
418407	A1978EU94600035	96
418414	A1978EU94600096	100
418703	A1978EY08400041	100
418775	A1978EY75600007	97
418802	A1978EU47800032	99
418804	A1978EX41600021	96
419532	A1979GJ52100006	97
420754	A1979GH02800025	99
420779	A1979GD90000011	100
420800	A1979GJ82500001	99
422550	A1979GJ25400036	99
426909	A1979GR39800009	99
427118	A1979GQ76600036	100
427772	A1979GL34100026	100
428488	A1979GQ40800015	100
428540	A1979GH25700009	95
428562	A1979GR61900002	100
429360	A1979GV91200048	100
429365	A1979GV91200055	97
429371	A1979GV91200074	95
430558	A1979GH38000001	100
431046	A1979GT57100006	99
432756	A1979GH36700005	100
433854	A1979GR83700008	96
434110	A1979GT26500016	99
434773	A1979GF76700004	97
434821	A1979GH05200004	96
435297	A1979GF46200023	100
437113	A1979GP41800019	100
437315	A1979GG12100014	100
438154	A1979GX33800006	100
438159	A1979GX33800021	100
438215	A1979GZ30300082	97
440433	A1979GV39200049	100
444675	A1979HD08300002	100
446096	A1979GX56700006	99
446759	A1979GV83200032	99
446837	A1979GV75000005	99
447069	A1979GQ57100008	97
447621	A1979GT79400027	100
447675	A1979HE14300019	99
448134	A1979GX20000070	97
448262	A1979GN26600001	99
448285	A1979GV40800011	100
448358	A1979GZ07600006	99
450082	A1979GT72000057	98
450114	A1979GZ08200052	100
450124	A1979GZ95900048	96
450133	A1979HA53500048	95
451601	A1979HC23100016	100
454356	A1979GQ76200012	99
454358	A1979GQ76200002	100
454665	A1979GY02400022	99
455439	A1979GK67800018	100
455464	A1979HA03000004	99
455472	A1979HA03000021	90
456580	A1979GT78100042	97
456601	A1979GZ09700004	98
457131	A1979GT32400004	100
457664	A1979HG69900023	100
457678	A1979HG69900066	98
457681	A1979HG69900072	100
460515	A1979HB31300003	87
460693	A1979GU57900019	99
463490	A1979GT79100013	100
465021	A1979GT94800007	98
465136	A1979HG69900077	98
465367	A1979GX62500006	100
465735	A1979HL21200014	100
466453	A1979HF49300001	100
466791	A1979HL20600018	100
467429	A1979HD71600021	100
467663	A1979HD19400005	99
468082	A1979HH00600001	100
468772	A1979HJ62800027	97
468774	A1979HJ62800029	97
[truncated: 966,779+ more rows]
