# Supplementary material for: Large-scale investigation of the reasons why potentially important genes are ignored
Source: PLoS Biol. 2018 Sep 18;16(9):e2006643. doi: 10.1371/journal.pbio.2006643 (PMC6143198; doi:10.1371/journal.pbio.2006643)
Supplement: S1 Table — NCBI gene identifiers (Entrez genes), NCBI gene symbols, and Ensemble Gene IDs are provided. NCBI, National Center for Biotechnology Information. (XLSX) [file pbio.2006643.s016.xlsx]

## Sheet: Sheet1
gene_ncbi	symbol_ncbi	gene_ensembl
2	A2M	ENSG00000175899
9	NAT1	ENSG00000171428
12	SERPINA3	ENSG00000196136
26	AOC1	ENSG00000002726
28	ABO	ENSG00000175164
31	ACACA	ENSG00000278540
32	ACACB	ENSG00000076555
59	ACTA2	ENSG00000107796
71	ACTG1	ENSG00000184009
72	ACTG2	ENSG00000163017
89	ACTN3	ENSG00000248746
104	ADARB1	ENSG00000197381
113	ADCY7	ENSG00000121281
117	ADCYAP1R1	ENSG00000078549
125	ADH1B	ENSG00000196616
126	ADH1C	ENSG00000248144
133	ADM	ENSG00000148926
140	ADORA3	ENSG00000282608
141	ADPRH	ENSG00000144843
146	ADRA1D	ENSG00000171873
150	ADRA2A	ENSG00000150594
151	ADRA2B	ENSG00000274286
152	ADRA2C	ENSG00000184160
153	ADRB1	ENSG00000043591
156	GRK2	ENSG00000173020
157	GRK3	ENSG00000100077
159	ADSS	ENSG00000035687
162	AP1B1	ENSG00000100280
163	AP2B1	ENSG00000006125
165	AEBP1	ENSG00000106624
173	AFM	ENSG00000079557
178	AGL	ENSG00000162688
182	JAG1	ENSG00000101384
185	AGTR1	ENSG00000144891
196	AHR	ENSG00000106546
199	AIF1	ENSG00000204472
204	AK2	ENSG00000004455
205	AK4	ENSG00000162433
207	AKT1	ENSG00000142208
211	ALAS1	ENSG00000023330
221	ALDH3B1	ENSG00000006534
222	ALDH3B2	ENSG00000132746
226	ALDOA	ENSG00000149925
246	ALOX15	ENSG00000161905
250	ALPP	ENSG00000163283
251	ALPPL2	ENSG00000163286
265	AMELX	ENSG00000125363
266	AMELY	ENSG00000099721
268	AMH	ENSG00000104899
276	AMY1A	ENSG00000237763
277	AMY1B	ENSG00000174876
278	AMY1C	ENSG00000187733
279	AMY2A	ENSG00000243480
280	AMY2B	ENSG00000240038
293	SLC25A6	ENSG00000169100
302	ANXA2	ENSG00000182718
313	AOAH	ENSG00000136250
321	APBA2	ENSG00000034053
324	APC	ENSG00000134982
331	XIAP	ENSG00000101966
337	APOA4	ENSG00000110244
341	APOC1	ENSG00000130208
344	APOC2	ENSG00000224916
346	APOC4	ENSG00000224916
374	AREG	ENSG00000109321
375	ARF1	ENSG00000143761
382	ARF6	ENSG00000165527
389	RHOC	ENSG00000155366
433	ASGR2	ENSG00000161944
434	ASIP	ENSG00000101440
438	ASMT	ENSG00000196433
439	ASNA1	ENSG00000198356
444	ASPH	ENSG00000198363
445	ASS1	ENSG00000130707
468	ATF4	ENSG00000128272
472	ATM	ENSG00000149311
475	ATOX1	ENSG00000177556
479	ATP12A	ENSG00000075673
481	ATP1B1	ENSG00000143153
483	ATP1B3	ENSG00000069849
490	ATP2B1	ENSG00000070961
514	ATP5E	ENSG00000124172
522	ATP5J	ENSG00000154723
528	ATP6V1C1	ENSG00000155097
535	ATP6V0A1	ENSG00000033627
539	ATP5O	ENSG00000241837
570	BAAT	ENSG00000136881
571	BACH1	ENSG00000156273
573	BAG1	ENSG00000107262
574	BAGE
575	ADGRB1	ENSG00000181790
576	ADGRB2	ENSG00000121753
577	ADGRB3	ENSG00000135298
578	BAK1	ENSG00000030110
582	BBS1	ENSG00000174483
587	BCAT2	ENSG00000105552
596	BCL2	ENSG00000171791
602	BCL3	ENSG00000069399
610	HCN2	ENSG00000099822
623	BDKRB1	ENSG00000100739
624	BDKRB2	ENSG00000168398
631	BFSP1	ENSG00000125864
648	BMI1	ENSG00000168283
656	BMP8B	ENSG00000116985
660	BMX	ENSG00000102010
661	POLR3D	ENSG00000168495
668	FOXL2	ENSG00000183770
671	BPI	ENSG00000101425
675	BRCA2	ENSG00000139618
676	BRDT	ENSG00000137948
713	C1QB	ENSG00000173369
715	C1R	ENSG00000159403
716	C1S	ENSG00000182326
720	C4A	ENSG00000244731
721	C4B	ENSG00000224389
738	VPS51	ENSG00000149823
745	MYRF	ENSG00000124920
746	TMEM258	ENSG00000134825
753	LDLRAD4	ENSG00000168675
757	TMEM50B	ENSG00000142188
758	MPPED1	ENSG00000186732
759	CA1	ENSG00000133742
763	CA5A	ENSG00000174990
774	CACNA1B	ENSG00000148408
775	CACNA1C	ENSG00000151067
777	CACNA1E	ENSG00000198216
780	DDR1	ENSG00000204580
785	CACNB4	ENSG00000182389
795	S100G	ENSG00000169906
797	CALCB	ENSG00000175868
805	CALM2	ENSG00000143933
820	CAMP	ENSG00000164047
828	CAPS	ENSG00000105519
830	CAPZA2	ENSG00000198898
846	CASR	ENSG00000036828
860	RUNX2	ENSG00000124813
861	RUNX1	ENSG00000159216
883	KYAT1	ENSG00000171097
926	CD8B	ENSG00000172116
928	CD9	ENSG00000010278
931	MS4A1	ENSG00000156738
933	CD22	ENSG00000012124
948	CD36	ENSG00000135218
953	ENTPD1	ENSG00000138185
971	CD72	ENSG00000137101
976	ADGRE5	ENSG00000123146
977	CD151	ENSG00000177697
983	CDK1	ENSG00000170312
984	CDK11B	ENSG00000248333
989	SEPT7	ENSG00000122545
991	CDC20	ENSG00000117399
998	CDC42	ENSG00000070831
1002	CDH4	ENSG00000179242
1016	CDH18	ENSG00000145526
1018	CDK3	ENSG00000250506
1025	CDK9	ENSG00000136807
1026	CDKN1A	ENSG00000124762
1031	CDKN2C	ENSG00000123080
1039	CDR2	ENSG00000140743
1050	CEBPA	ENSG00000245848
1060	CENPC	ENSG00000145241
1062	CENPE	ENSG00000138778
1070	CETN3	ENSG00000153140
1072	CFL1	ENSG00000172757
1073	CFL2	ENSG00000165410
1081	CGA	ENSG00000135346
1082	CGB3	ENSG00000104827
1084	CEACAM3	ENSG00000170956
1106	CHD2	ENSG00000173575
1108	CHD4	ENSG00000111642
1109	AKR1C4	ENSG00000198610
1117	CHI3L2	ENSG00000064886
1124	CHN2	ENSG00000106069
1130	LYST	ENSG00000143669
1135	CHRNA2	ENSG00000120903
1139	CHRNA7	ENSG00000175344
1153	CIRBP	ENSG00000099622
1159	CKMT1B	ENSG00000237289
1163	CKS1B	ENSG00000173207
1179	CLCA1	ENSG00000016490
1191	CLU	ENSG00000120885
1201	CLN3	ENSG00000188603
1234	CCR5	ENSG00000160791
1235	CCR6	ENSG00000112486
1238	ACKR2	ENSG00000144648
1268	CNR1	ENSG00000118432
1269	CNR2	ENSG00000188822
1281	COL3A1	ENSG00000168542
1294	COL7A1	ENSG00000114270
1300	COL10A1	ENSG00000123500
1308	COL17A1	ENSG00000065618
1310	COL19A1	ENSG00000082293
1311	COMP	ENSG00000105664
1312	COMT	ENSG00000093010
1325	CORT	ENSG00000241563
1327	COX4I1	ENSG00000131143
1337	COX6A1	ENSG00000111775
1347	COX7A2	ENSG00000112695
1349	COX7B	ENSG00000131174
1350	COX7C	ENSG00000127184
1360	CPB1	ENSG00000153002
1364	CLDN4	ENSG00000189143
1365	CLDN3	ENSG00000165215
1368	CPM	ENSG00000135678
1375	CPT1B	ENSG00000205560
1396	CRIP1	ENSG00000213145
1408	CRY2	ENSG00000121671
1409	CRYAA	ENSG00000160202
1410	CRYAB	ENSG00000109846
1427	CRYGS	ENSG00000213139
1428	CRYM	ENSG00000103316
1438	CSF2RA	ENSG00000198223
1441	CSF3R	ENSG00000119535
1442	CSH1	ENSG00000136488
1443	CSH2	ENSG00000213218
1454	CSNK1E	ENSG00000213923
1456	CSNK1G3	ENSG00000151292
1457	CSNK2A1	ENSG00000101266
1465	CSRP1	ENSG00000159176
1472	CST4	ENSG00000101441
1475	CSTA	ENSG00000121552
1485	CTAG1B	ENSG00000184033
1496	CTNNA2	ENSG00000066032
1504	CTRB1	ENSG00000168925
1508	CTSB	ENSG00000164733
1514	CTSL	ENSG00000135047
1515	CTSV	ENSG00000136943
1527	TEX28	ENSG00000278057
1538	CYLC1	ENSG00000183035
1540	CYLD	ENSG00000083799
1545	CYP1B1	ENSG00000138061
1548	CYP2A6	ENSG00000255974
1551	CYP3A7	ENSG00000160870
1557	CYP2C19	ENSG00000165841
1564	CYP2D7	ENSG00000205702
1571	CYP2E1	ENSG00000130649
1576	CYP3A4	ENSG00000160868
1579	CYP4A11	ENSG00000187048
1600	DAB1	ENSG00000173406
1602	DACH1	ENSG00000276644
1613	DAPK3	ENSG00000167657
1617	DAZ1	ENSG00000188120
1620	BRINP1	ENSG00000078725
1622	DBI	ENSG00000155368
1636	ACE	ENSG00000159640
1643	DDB2	ENSG00000134574
1645	AKR1C1	ENSG00000187134
1646	AKR1C2	ENSG00000151632
1650	DDOST	ENSG00000244038
1653	DDX1	ENSG00000079785
1655	DDX5	ENSG00000108654
1656	DDX6	ENSG00000110367
1663	DDX11	ENSG00000013573
1667	DEFA1	ENSG00000206047
1668	DEFA3	ENSG00000239839
1669	DEFA4	ENSG00000164821
1671	DEFA6	ENSG00000164822
1673	DEFB4A	ENSG00000171711
1678	TIMM8A	ENSG00000126953
1719	DHFR	ENSG00000228716
1723	DHODH	ENSG00000102967
1729	DIAPH1	ENSG00000131504
1731	SEPT1	ENSG00000180096
1735	DIO3	ENSG00000197406
1736	DKC1	ENSG00000130826
1755	DMBT1	ENSG00000187908
1763	DNA2	ENSG00000138346
1768	DNAH6	ENSG00000115423
1769	DNAH8	ENSG00000124721
1775	DNASE1L2	ENSG00000167968
1776	DNASE1L3	ENSG00000163687
1780	DYNC1I1	ENSG00000158560
1793	DOCK1	ENSG00000150760
1797	DXO	ENSG00000204348
1798	DPAGT1	ENSG00000172269
1804	DPP6	ENSG00000130226
1821	DRP2	ENSG00000102385
1834	DSPP	ENSG00000152591
1850	DUSP8	ENSG00000184545
1855	DVL1	ENSG00000107404
1903	S1PR3	ENSG00000213694
1911	PHC1	ENSG00000111752
1912	PHC2	ENSG00000134686
1915	EEF1A1	ENSG00000156508
1917	EEF1A2	ENSG00000101210
1933	EEF1B2	ENSG00000114942
1951	CELSR3	ENSG00000008300
1961	EGR4	ENSG00000135625
1964	EIF1AX	ENSG00000173674
1974	EIF4A2	ENSG00000156976
1981	EIF4G1	ENSG00000114867
1982	EIF4G2	ENSG00000110321
1991	ELANE	ENSG00000197561
1999	ELF3	ENSG00000163435
2015	ADGRE1	ENSG00000174837
2023	ENO1	ENSG00000074800
2026	ENO2	ENSG00000111674
2029	ENSA	ENSG00000143420
2033	EP300	ENSG00000100393
2039	DMTN	ENSG00000158856
2051	EPHB6	ENSG00000106123
2053	EPHX2	ENSG00000120915
2055	CLN8	ENSG00000182372
2086	ERV3-1	ENSG00000213462
2090	ESA4
2097	ESB3
2103	ESRRB	ENSG00000119715
2114	ETS2	ENSG00000157557
2121	EVC	ENSG00000072840
2167	FABP4	ENSG00000170323
2169	FABP2	ENSG00000145384
2171	FABP5	ENSG00000164687
2184	FAH	ENSG00000103876
2201	FBN2	ENSG00000138829
2209	FCGR1A	ENSG00000150337
2210	FCGR1B	ENSG00000198019
2212	FCGR2A	ENSG00000143226
2214	FCGR3A	ENSG00000203747
2215	FCGR3B	ENSG00000162747
2222	FDFT1	ENSG00000079459
2230	FDX1	ENSG00000137714
2247	FGF2	ENSG00000138685
2252	FGF7	ENSG00000140285
2258	FGF13	ENSG00000129682
2261	FGFR3	ENSG00000068078
2267	FGL1	ENSG00000104760
2272	FHIT	ENSG00000189283
2274	FHL2	ENSG00000115641
2277	VEGFD	ENSG00000165197
2280	FKBP1A	ENSG00000088832
2287	FKBP3	ENSG00000100442
2290	FOXG1	ENSG00000176165
2295	FOXF2	ENSG00000137273
2296	FOXC1	ENSG00000054598
2297	FOXD1	ENSG00000251493
2298	FOXD4	ENSG00000170122
2301	FOXE3	ENSG00000186790
2303	FOXC2	ENSG00000176692
2304	FOXE1	ENSG00000178919
2306	FOXD2	ENSG00000186564
2309	FOXO3	ENSG00000118689
2312	FLG	ENSG00000143631
2327	FMO2	ENSG00000094963
2342	FNTB	ENSG00000257365
2348	FOLR1	ENSG00000110195
2352	FOLR3	ENSG00000110203
2444	FRK	ENSG00000111816
2483	FRG1	ENSG00000109536
2491	CENPI	ENSG00000102384
2512	FTL	ENSG00000087086
2527	FUT5	ENSG00000130383
2532	ACKR1	ENSG00000213088
2533	FYB	ENSG00000082074
2535	FZD2	ENSG00000180340
2541	G6PR
2542	SLC37A4	ENSG00000137700
2543	GAGE1	ENSG00000205777
2547	XRCC6	ENSG00000196419
2551	GABPA	ENSG00000154727
2553	GABPB1	ENSG00000104064
2555	GABRA2	ENSG00000151834
2564	GABRE	ENSG00000102287
2568	GABRP	ENSG00000094755
2570	GABRR2	ENSG00000111886
2574	GAGE2C
2575	GAGE3
2576	GAGE4
2577	GAGE5
2578	GAGE6
2579	GAGE7
2597	GAPDH	ENSG00000111640
2622	GAS8	ENSG00000141013
2627	GATA6	ENSG00000141448
2643	GCH1	ENSG00000131979
2647	BLOC1S1	ENSG00000135441
2651	GCNT2	ENSG00000111846
2652	OPN1MW	ENSG00000268221
2653	GCSH	ENSG00000140905
2657	GDF1	ENSG00000130283
2658	GDF2	ENSG00000263761
2661	GDF9	ENSG00000164404
2662	GDF10	ENSG00000266524
2678	GGT1	ENSG00000100031
2688	GH1	ENSG00000259384
2691	GHRH	ENSG00000118702
2697	GJA1	ENSG00000152661
2702	GJA5	ENSG00000265107
2703	GJA8	ENSG00000121634
2736	GLI2	ENSG00000074047
2738	GLI4	ENSG00000250571
2745	GLRX	ENSG00000173221
2746	GLUD1	ENSG00000148672
2773	GNAI3	ENSG00000065135
2776	GNAQ	ENSG00000156052
2781	GNAZ	ENSG00000128266
2787	GNG5	ENSG00000174021
2790	GNG10	ENSG00000242616
2792	GNGT1	ENSG00000127928
2802	GOLGA3	ENSG00000090615
2814	GP5	ENSG00000178732
2830	GPR6	ENSG00000146360
2834	PRLHR	ENSG00000119973
2835	GPR12	ENSG00000132975
2837	UTS2R	ENSG00000181408
2841	GPR18	ENSG00000125245
2842	GPR19	ENSG00000183150
2843	GPR20	ENSG00000204882
2844	GPR21	ENSG00000011454
2850	GPR27	ENSG00000170837
2852	GPER1	ENSG00000164850
2856	GPR33	ENSG00000214943
2859	GPR35	ENSG00000178623
2865	FFAR3	ENSG00000185897
2866	GPR42
2867	FFAR2	ENSG00000126262
2875	GPT	ENSG00000167701
2885	GRB2	ENSG00000177885
2892	GRIA3	ENSG00000125675
2903	GRIN2A	ENSG00000183454
2904	GRIN2B	ENSG00000273079
2907	GRINA	ENSG00000178719
2911	GRM1	ENSG00000152822
2915	GRM5	ENSG00000168959
2916	GRM6	ENSG00000113262
2919	CXCL1	ENSG00000163739
2920	CXCL2	ENSG00000081041
2921	CXCL3	ENSG00000163734
2934	GSN	ENSG00000148180
2938	GSTA1	ENSG00000243955
2939	GSTA2	ENSG00000244067
2940	GSTA3	ENSG00000174156
2944	GSTM1	ENSG00000134184
2946	GSTM2	ENSG00000213366
2947	GSTM3	ENSG00000134202
2952	GSTT1
2953	GSTT2	ENSG00000099984
2956	MSH6	ENSG00000116062
2966	GTF2H2	ENSG00000145736
2969	GTF2I	ENSG00000263001
2971	GTF3A	ENSG00000122034
2972	BRF1	ENSG00000185024
2976	GTF3C2	ENSG00000115207
2988	GUK2
2994	GYPB	ENSG00000250361
2996	GYPE	ENSG00000197465
3006	HIST1H1C	ENSG00000187837
3007	HIST1H1D	ENSG00000124575
3008	HIST1H1E	ENSG00000168298
3010	HIST1H1T	ENSG00000187475
3012	HIST1H2AE	ENSG00000277075
3014	H2AFX	ENSG00000188486
3015	H2AFZ	ENSG00000164032
3017	HIST1H2BD	ENSG00000158373
3018	HIST1H2BB	ENSG00000276410
3020	H3F3A	ENSG00000163041
3021	H3F3B	ENSG00000132475
3039	HBA1	ENSG00000206172
3040	HBA2	ENSG00000188536
3046	HBE1	ENSG00000213931
3047	HBG1	ENSG00000213934
3048	HBG2	ENSG00000196565
3050	HBZ	ENSG00000130656
3055	HCK	ENSG00000101336
3061	HCRTR1	ENSG00000121764
3078	CFHR1	ENSG00000244414
3080	CFHR2	ENSG00000080910
3090	HIC1	ENSG00000177374
3094	HINT1	ENSG00000169567
3097	HIVEP2	ENSG00000010818
3098	HK1	ENSG00000156515
3105	HLA-A	ENSG00000206503
3106	HLA-B	ENSG00000234745
3107	HLA-C	ENSG00000204525
3110	MNX1	ENSG00000130675
3113	HLA-DPA1	ENSG00000231389
3119	HLA-DQB1	ENSG00000179344
3120	HLA-DQB2	ENSG00000232629
3121	HLA-DQB3
3123	HLA-DRB1	ENSG00000196126
3125	HLA-DRB3
3126	HLA-DRB4
3127	HLA-DRB5	ENSG00000198502
3140	MR1	ENSG00000153029
3146	HMGB1	ENSG00000189403
3149	HMGB3	ENSG00000029993
3159	HMGA1	ENSG00000137309
3169	FOXA1	ENSG00000129514
3170	FOXA2	ENSG00000125798
3178	HNRNPA1	ENSG00000135486
3183	HNRNPC	ENSG00000092199
3190	HNRNPK	ENSG00000165119
3201	HOXA4	ENSG00000197576
3205	HOXA9	ENSG00000078399
3209	HOXA13	ENSG00000106031
3221	HOXC4	ENSG00000198353
3222	HOXC5	ENSG00000172789
3231	HOXD1	ENSG00000128645
3232	HOXD3	ENSG00000128652
3233	HOXD4	ENSG00000170166
3240	HP	ENSG00000257017
3266	ERAS	ENSG00000187682
3275	PRMT2	ENSG00000160310
3283	HSD3B1	ENSG00000203857
3284	HSD3B2	ENSG00000203859
3299	HSF4	ENSG00000102878
3303	HSPA1A	ENSG00000204389
3304	HSPA1B	ENSG00000204388
3306	HSPA2	ENSG00000126803
3310	HSPA6	ENSG00000173110
3316	HSPB2	ENSG00000170276
3326	HSP90AB1	ENSG00000096384
3329	HSPD1	ENSG00000144381
3336	HSPE1	ENSG00000115541
3337	DNAJB1	ENSG00000132002
3339	HSPG2	ENSG00000142798
3346	HTN1	ENSG00000126550
3347	HTN3	ENSG00000205649
3350	HTR1A	ENSG00000178394
3352	HTR1D	ENSG00000179546
3354	HTR1E	ENSG00000168830
3356	HTR2A	ENSG00000102468
3360	HTR4	ENSG00000164270
3373	HYAL1	ENSG00000114378
3396	MRPL58	ENSG00000167862
3398	ID2	ENSG00000115738
3421	IDH3G	ENSG00000067829
3423	IDS	ENSG00000010404
3429	IFI27	ENSG00000165949
3431	SP110	ENSG00000135899
3439	IFNA1	ENSG00000197919
3440	IFNA2	ENSG00000188379
3441	IFNA4	ENSG00000236637
3442	IFNA5	ENSG00000147873
3444	IFNA7	ENSG00000214042
3445	IFNA8	ENSG00000120242
3446	IFNA10	ENSG00000186803
3447	IFNA13	ENSG00000233816
3448	IFNA14	ENSG00000228083
3449	IFNA16	ENSG00000147885
3451	IFNA17	ENSG00000234829
3452	IFNA21	ENSG00000137080
3458	IFNG	ENSG00000111537
3492	IGH
3512	JCHAIN	ENSG00000132465
3535	IGL
3550	IK	ENSG00000113141
3554	IL1R1	ENSG00000115594
3563	IL3RA	ENSG00000185291
3576	CXCL8	ENSG00000169429
3581	IL9R	ENSG00000124334
3590	IL11RA	ENSG00000137070
3594	IL12RB1	ENSG00000096996
3598	IL13RA2	ENSG00000123496
3600	IL15	ENSG00000164136
3635	INPP5D	ENSG00000168918
3642	INSM1	ENSG00000173404
3654	IRAK1	ENSG00000184216
3675	ITGA3	ENSG00000005884
3689	ITGB2	ENSG00000160255
3690	ITGB3	ENSG00000259207
3694	ITGB6	ENSG00000115221
3707	ITPKB	ENSG00000143772
3710	ITPR3	ENSG00000096433
3713	IVL	ENSG00000163207
3718	JAK3	ENSG00000105639
3726	JUNB	ENSG00000171223
3730	ANOS1	ENSG00000011201
3738	KCNA3	ENSG00000177272
3742	KCNA6	ENSG00000130035
3754	KCNF1	ENSG00000162975
3761	KCNJ4	ENSG00000168135
3763	KCNJ6	ENSG00000157542
3770	KCNJ14	ENSG00000182324
3773	KCNJ16	ENSG00000153822
3777	KCNK3	ENSG00000171303
3780	KCNN1	ENSG00000105642
3781	KCNN2	ENSG00000080709
3800	KIF5C	ENSG00000168280
3802	KIR2DL1	ENSG00000125498
3803	KIR2DL2
3804	KIR2DL3	ENSG00000243772
3806	KIR2DS1
3808	KIR2DS3
3809	KIR2DS4	ENSG00000221957
3810	KIR2DS5
3812	KIR3DL2	ENSG00000240403
3813	KIR3DS1
3821	KLRC1	ENSG00000134545
3822	KLRC2	ENSG00000205809
3823	KLRC3	ENSG00000205810
3831	KLC1	ENSG00000126214
3834	KIF25	ENSG00000125337
3840	KPNA4	ENSG00000186432
3841	KPNA5	ENSG00000196911
3845	KRAS	ENSG00000133703
3846	KRTAP5-9	ENSG00000254997
3851	KRT4	ENSG00000170477
3853	KRT6A	ENSG00000205420
3854	KRT6B	ENSG00000185479
3856	KRT8	ENSG00000170421
3861	KRT14	ENSG00000186847
3866	KRT15	ENSG00000171346
3872	KRT17	ENSG00000128422
3883	KRT33A	ENSG00000006059
3885	KRT34	ENSG00000131737
3886	KRT35	ENSG00000197079
3887	KRT81	ENSG00000205426
3892	KRT86	ENSG00000170442
3899	AFF3	ENSG00000144218
3903	LAIR1	ENSG00000167613
3904	LAIR2	ENSG00000167618
3911	LAMA5	ENSG00000130702
3914	LAMB3	ENSG00000196878
3925	STMN1	ENSG00000117632
3933	LCN1	ENSG00000160349
3934	LCN2	ENSG00000148346
3936	LCP1	ENSG00000136167
3945	LDHB	ENSG00000111716
3949	LDLR	ENSG00000130164
3963	LGALS7	ENSG00000205076
3964	LGALS8	ENSG00000116977
3965	LGALS9	ENSG00000168961
3975	LHX1	ENSG00000273706
3987	LIMS1	ENSG00000169756
3992	FADS1	ENSG00000149485
4007	PRICKLE3	ENSG00000012211
4010	LMX1B	ENSG00000136944
4016	LOXL1	ENSG00000129038
4018	LPA	ENSG00000198670
4019	LPAL1
4026	LPP	ENSG00000145012
4046	LSP1	ENSG00000130592
4052	LTBP1	ENSG00000049323
4061	LY6E	ENSG00000160932
4065	LY75	ENSG00000054219
4077	NBR1	ENSG00000188554
4082	MARCKS	ENSG00000277443
4085	MAD2L1	ENSG00000164109
4086	SMAD1	ENSG00000170365
4089	SMAD4	ENSG00000141646
4090	SMAD5	ENSG00000113658
4101	MAGEA2	ENSG00000268606
4102	MAGEA3	ENSG00000221867
4103	MAGEA4	ENSG00000147381
4104	MAGEA5
4105	MAGEA6	ENSG00000197172
4108	MAGEA9	ENSG00000123584
4111	MAGEA12	ENSG00000213401
4117	MAK	ENSG00000111837
4122	MAN2A2	ENSG00000196547
4123	MAN2C1	ENSG00000140400
4141	MARS	ENSG00000166986
4147	MATN2	ENSG00000132561
4157	MC1R	ENSG00000258839
4161	MC5R	ENSG00000176136
4162	MCAM	ENSG00000076706
4172	MCM3	ENSG00000112118
4184	SMCP	ENSG00000163206
4193	MDM2	ENSG00000135679
4207	BORCS8-MEF2B	ENSG00000064489
4238	MFAP3	ENSG00000037749
4241	MELTF	ENSG00000163975
4246	SCGB2A1	ENSG00000124939
4247	MGAT2	ENSG00000168282
4249	MGAT5	ENSG00000152127
4253	MIA2	ENSG00000150526
4254	KITLG	ENSG00000049130
4267	CD99	ENSG00000002586
4277	MICB	ENSG00000204516
4281	MID1	ENSG00000101871
4297	KMT2A	ENSG00000118058
4301	AFDN	ENSG00000130396
4302	MLLT6	ENSG00000275023
4321	MMP12	ENSG00000262406
4330	MN1	ENSG00000169184
4357	MPST	ENSG00000128309
4359	MPZ	ENSG00000158887
4360	MRC1	ENSG00000260314
4361	MRE11	ENSG00000020922
4431	MSBP1
4432	MSBP2
4435	CITED1	ENSG00000125931
4447	MSK9
4448	MSK10
4467	MSK32
4477	MSMB	ENSG00000263639
4485	MST1	ENSG00000173531
4489	MT1A	ENSG00000205362
4493	MT1E	ENSG00000169715
4495	MT1G	ENSG00000125144
4496	MT1H	ENSG00000205358
4501	MT1X	ENSG00000187193
4502	MT2A	ENSG00000125148
4508	ATP6
4509	ATP8
4512	COX1
4513	COX2
4514	COX3
4519	CYTB
4521	NUDT1	ENSG00000106268
4524	MTHFR	ENSG00000177000
4535	ND1
4536	ND2
4537	ND3
4538	ND4
4539	ND4L
4540	ND5
4541	ND6
4552	MTRR	ENSG00000124275
4582	MUC1	ENSG00000185499
4583	MUC2
4584	MUC3A	ENSG00000169894
4585	MUC4	ENSG00000145113
4586	MUC5AC	ENSG00000215182
4589	MUC7	ENSG00000171195
4593	MUSK	ENSG00000030304
4607	MYBPC3	ENSG00000134571
4609	MYC	ENSG00000136997
4610	MYCL	ENSG00000116990
4612	MYCLK1
4621	MYH3	ENSG00000109063
4624	MYH6	ENSG00000197616
4634	MYL3	ENSG00000160808
4648	MYO7B	ENSG00000169994
4650	MYO9B	ENSG00000099331
4655	MYSA
4673	NAP1L1	ENSG00000187109
4678	NASP	ENSG00000132780
4684	NCAM1	ENSG00000149294
4692	NDN	ENSG00000182636
4697	NDUFA4	ENSG00000189043
4700	NDUFA6	ENSG00000184983
4701	NDUFA7	ENSG00000167774
4706	NDUFAB1	ENSG00000004779
4707	NDUFB1	ENSG00000183648
4708	NDUFB2	ENSG00000090266
4709	NDUFB3	ENSG00000119013
4714	NDUFB8	ENSG00000166136
4717	NDUFC1	ENSG00000109390
4725	NDUFS5	ENSG00000168653
4728	NDUFS8	ENSG00000110717
4733	DRG1	ENSG00000185721
4735	SEPT2	ENSG00000168385
4738	NEDD8	ENSG00000129559
4747	NEFL	ENSG00000277586
4752	NEK3	ENSG00000136098
4756	NEO1	ENSG00000067141
4778	NFE2	ENSG00000123405
4801	NFYB	ENSG00000120837
4808	NHLH2	ENSG00000177551
4809	SNU13	ENSG00000100138
4831	NME2	ENSG00000243678
4836	NMT1	ENSG00000136448
4837	NNMT	ENSG00000166741
4849	CNOT3	ENSG00000088038
4852	NPY	ENSG00000122585
4858	NOVA2	ENSG00000104967
4868	NPHS1	ENSG00000161270
4869	NPM1	ENSG00000181163
4898	NRDC	ENSG00000078618
4904	YBX1	ENSG00000065978
4909	NTF4	ENSG00000225950
4925	NUCB2	ENSG00000070081
4935	GPR143	ENSG00000101850
4946	OAZ1	ENSG00000104904
4947	OAZ2	ENSG00000180304
4951	OCM2	ENSG00000135175
4958	OMD	ENSG00000127083
4974	OMG	ENSG00000126861
4975	OMP	ENSG00000254550
4991	OR1D2	ENSG00000184166
4992	OR1F1	ENSG00000168124
4993	OR2C1	ENSG00000168158
4994	OR3A1	ENSG00000180090
4995	OR3A2	ENSG00000221882
5002	SLC22A18	ENSG00000110628
5003	SLC22A18AS	ENSG00000254827
5005	ORM2	ENSG00000228278
5010	CLDN11	ENSG00000013297
5027	P2RX7	ENSG00000089041
5031	P2RY6	ENSG00000171631
5033	P4HA1	ENSG00000122884
5036	PA2G4	ENSG00000170515
5037	PEBP1	ENSG00000089220
5046	PCSK6	ENSG00000140479
5048	PAFAH1B1	ENSG00000007168
5052	PRDX1	ENSG00000117450
5063	PAK3	ENSG00000077264
5071	PRKN	ENSG00000185345
5083	PAX9	ENSG00000198807
5093	PCBP1	ENSG00000169564
5098	PCDHGC3	ENSG00000240184
5099	PCDH7	ENSG00000169851
5100	PCDH8	ENSG00000136099
5101	PCDH9	ENSG00000184226
5104	SERPINA5	ENSG00000188488
5108	PCM1	ENSG00000078674
5121	PCP4	ENSG00000183036
5132	PDC	ENSG00000116703
5134	PDCD2	ENSG00000071994
5136	PDE1A	ENSG00000115252
5141	PDE4A	ENSG00000065989
5143	PDE4C	ENSG00000105650
5148	PDE6G	ENSG00000185527
5151	PDE8A	ENSG00000073417
5157	PDGFRL	ENSG00000104213
5169	ENPP3	ENSG00000154269
5170	PDPK1	ENSG00000140992
5174	PDZK1	ENSG00000174827
5175	PECAM1	ENSG00000261371
5179	PENK	ENSG00000181195
5183	PEPC
5185	PEPE
5187	PER1	ENSG00000179094
5188	GATB	ENSG00000059691
5193	PEX12	ENSG00000108733
5196	PF4	ENSG00000163737
5199	CFP	ENSG00000126759
5203	PFDN4	ENSG00000101132
5204	PFDN5	ENSG00000123349
5205	ATP8B1	ENSG00000081923
5222	PGA5	ENSG00000256713
5223	PGAM1	ENSG00000171314
5276	SERPINI2	ENSG00000114204
5279	PIGC	ENSG00000135845
5283	PIGH	ENSG00000100564
5288	PIK3C2G	ENSG00000139144
5291	PIK3CB	ENSG00000051382
5296	PIK3R2	ENSG00000105647
5297	PI4KA	ENSG00000241973
5310	PKD1	ENSG00000008710
5325	PLAGL1	ENSG00000118495
5335	PLCG1	ENSG00000124181
5336	PLCG2	ENSG00000197943
5342	PLGLB2	ENSG00000125551
5343	PLGLB1	ENSG00000183281
5349	FXYD3	ENSG00000089356
5350	PLN	ENSG00000198523
5354	PLP1	ENSG00000123560
5358	PLS3	ENSG00000102024
5360	PLTP	ENSG00000100979
5367	PMCH	ENSG00000183395
5408	PNLIPRP2	ENSG00000266200
5413	SEPT5	ENSG00000184702
5414	SEPT4	ENSG00000108387
5430	POLR2A	ENSG00000181222
5431	POLR2B	ENSG00000047315
5434	POLR2E	ENSG00000099817
5437	POLR2H	ENSG00000163882
5439	POLR2J	ENSG00000005075
5440	POLR2K	ENSG00000147669
5445	PON2	ENSG00000105854
5447	POR	ENSG00000127948
5453	POU3F1	ENSG00000185668
5454	POU3F2	ENSG00000184486
5455	POU3F3	ENSG00000198914
5456	POU3F4	ENSG00000196767
5457	POU4F1	ENSG00000152192
5460	POU5F1	ENSG00000204531
5462	POU5F1B	ENSG00000212993
5465	PPARA	ENSG00000186951
5504	PPP1R2	ENSG00000184203
5509	PPP1R3D	ENSG00000132825
5524	PTPA	ENSG00000119383
5539	PPY	ENSG00000108849
5540	NPY4R	ENSG00000204174
5542	PRB1	ENSG00000251655
5544	PRB3	ENSG00000197870
5545	PRB4	ENSG00000230657
5554	PRH1	ENSG00000231887
5555	PRH2	ENSG00000134551
5558	PRIM2	ENSG00000146143
5589	PRKCSH	ENSG00000130175
5591	PRKDC	ENSG00000253729
5593	PRKG2	ENSG00000138669
5597	MAPK6	ENSG00000069956
5612	THAP12	ENSG00000137492
5618	PRLR	ENSG00000113494
5621	PRNP	ENSG00000171867
5624	PROC	ENSG00000115718
5625	PRODH	ENSG00000100033
5629	PROX1	ENSG00000117707
5644	PRSS1	ENSG00000204983
5645	PRSS2	ENSG00000275896
5646	PRSS3	ENSG00000010438
5651	TMPRSS15	ENSG00000154646
5669	PSG1	ENSG00000231924
5670	PSG2	ENSG00000242221
5671	PSG3	ENSG00000221826
5672	PSG4	ENSG00000243137
5673	PSG5	ENSG00000204941
5675	PSG6	ENSG00000170848
5676	PSG7	ENSG00000221878
5678	PSG9	ENSG00000183668
5680	PSG11	ENSG00000243130
5683	PSMA2	ENSG00000106588
5687	PSMA6	ENSG00000100902
5691	PSMB3	ENSG00000277791
5700	PSMC1	ENSG00000100764
5701	PSMC2	ENSG00000161057
5702	PSMC3	ENSG00000165916
5706	PSMC6	ENSG00000100519
5714	PSMD8	ENSG00000099341
5721	PSME2	ENSG00000100911
5725	PTBP1	ENSG00000011304
5728	PTEN	ENSG00000171862
5745	PTH1R	ENSG00000160801
5756	TWF1	ENSG00000151239
5757	PTMA	ENSG00000187514
5763	PTMS	ENSG00000159335
5780	PTPN9	ENSG00000169410
5786	PTPRA	ENSG00000132670
5789	PTPRD	ENSG00000153707
5792	PTPRF	ENSG00000142949
5794	PTPRH	ENSG00000080031
5802	PTPRS	ENSG00000105426
5804	PTPRZ2
5814	PURB	ENSG00000146676
5818	NECTIN1	ENSG00000110400
5819	NECTIN2	ENSG00000130202
5822	PWP2	ENSG00000241945
5828	PEX2	ENSG00000164751
5858	PZP	ENSG00000126838
5859	QARS	ENSG00000172053
5861	RAB1A	ENSG00000138069
5870	RAB6A	ENSG00000175582
5879	RAC1	ENSG00000136238
5884	RAD17	ENSG00000152942
5885	RAD21	ENSG00000164754
5887	RAD23B	ENSG00000119318
5906	RAP1A	ENSG00000116473
5908	RAP1B	ENSG00000127314
5912	RAP2B	ENSG00000181467
5919	RARRES2	ENSG00000106538
5926	ARID4A	ENSG00000032219
5928	RBBP4	ENSG00000162521
5932	RBBP8	ENSG00000101773
5936	RBM4	ENSG00000173933
5937	RBMS1	ENSG00000153250
5940	RBMY1A1	ENSG00000234414
5942	RBMY1C
5949	RBP3	ENSG00000265203
5954	RCN1	ENSG00000049449
5956	OPN1LW	ENSG00000102076
5967	REG1A	ENSG00000115386
5968	REG1B	ENSG00000172023
5988	RFPL1	ENSG00000128250
6003	RGS13	ENSG00000127074
6009	RHEB	ENSG00000106615
6011	GRK1	ENSG00000185974
6019	RLN2	ENSG00000107014
6036	RNASE2	ENSG00000169385
6039	RNASE6	ENSG00000169413
6046	BRD2	ENSG00000204256
6047	RNF4	ENSG00000063978
6059	ABCE1	ENSG00000164163
6091	ROBO1	ENSG00000169855
6119	RPA3	ENSG00000106399
6122	RPL3	ENSG00000100316
6125	RPL5	ENSG00000122406
6128	RPL6	ENSG00000089009
6129	RPL7	ENSG00000147604
6132	RPL8	ENSG00000161016
6134	RPL10	ENSG00000147403
6139	RPL17	ENSG00000215472
6142	RPL18A	ENSG00000105640
6144	RPL21	ENSG00000122026
6152	RPL24	ENSG00000114391
6154	RPL26	ENSG00000161970
6155	RPL27	ENSG00000131469
6156	RPL30	ENSG00000156482
6158	RPL28	ENSG00000108107
6159	RPL29	ENSG00000162244
6161	RPL32	ENSG00000144713
6164	RPL34	ENSG00000109475
6165	RPL35A	ENSG00000182899
6166	RPL36AL	ENSG00000165502
6167	RPL37	ENSG00000145592
6170	RPL39	ENSG00000198918
6171	RPL41	ENSG00000229117
6173	RPL36A	ENSG00000241343
6175	RPLP0	ENSG00000089157
6188	RPS3	ENSG00000149273
6189	RPS3A	ENSG00000145425
6192	RPS4Y1	ENSG00000129824
6193	RPS5	ENSG00000083845
6194	RPS6	ENSG00000137154
6201	RPS7	ENSG00000171863
6202	RPS8	ENSG00000142937
6208	RPS14	ENSG00000164587
6209	RPS15	ENSG00000115268
6218	RPS17	ENSG00000182774
6223	RPS19	ENSG00000105372
6224	RPS20	ENSG00000008988
6228	RPS23	ENSG00000186468
6229	RPS24	ENSG00000138326
6230	RPS25	ENSG00000118181
6231	RPS26	ENSG00000197728
6232	RPS27	ENSG00000177954
6233	RPS27A	ENSG00000143947
6234	RPS28	ENSG00000233927
6235	RPS29	ENSG00000213741
6241	RRM2	ENSG00000171848
6249	CLIP1	ENSG00000130779
6251	RSU1	ENSG00000148484
6259	RYK	ENSG00000163785
6262	RYR2	ENSG00000198626
6263	RYR3	ENSG00000198838
6264	S7
6276	S100A5	ENSG00000196420
6277	S100A6	ENSG00000197956
6278	S100A7	ENSG00000143556
6282	S100A11	ENSG00000163191
6284	S100A13	ENSG00000189171
6288	SAA1	ENSG00000173432
6289	SAA2	ENSG00000134339
6297	SALL2	ENSG00000165821
6309	SC5D	ENSG00000109929
6314	ATXN7	ENSG00000163635
6317	SERPINB3	ENSG00000057149
6318	SERPINB4	ENSG00000206073
6326	SCN2A	ENSG00000136531
6329	SCN4A	ENSG00000007314
6348	CCL3	ENSG00000277632
6349	CCL3L1
6351	CCL4	ENSG00000275302
6352	CCL5	ENSG00000271503
6358	CCL14	ENSG00000276409
6359	CCL15	ENSG00000275688
6360	CCL16	ENSG00000275152
6362	CCL18	ENSG00000275385
6368	CCL23	ENSG00000274736
6374	CXCL5	ENSG00000163735
6375	XCL1	ENSG00000143184
6391	SDHC	ENSG00000143252
6395	SEA
6399	TRAPPC2	ENSG00000196459
6407	SEMG2	ENSG00000124157
6414	SELENOP	ENSG00000250722
6415	SELENOW	ENSG00000178980
6427	SRSF2	ENSG00000161547
6430	SRSF5	ENSG00000100650
6439	SFTPB	ENSG00000168878
6470	SHMT1	ENSG00000176974
6473	SHOX	ENSG00000185960
6482	ST3GAL1	ENSG00000008513
6483	ST3GAL2	ENSG00000157350
6484	ST3GAL4	ENSG00000110080
6492	SIM1	ENSG00000112246
6500	SKP1	ENSG00000113558
6508	SLC4A3	ENSG00000114923
6515	SLC2A3	ENSG00000059804
6526	SLC5A3	ENSG00000198743
6532	SLC6A4	ENSG00000108576
6533	SLC6A6	ENSG00000131389
6539	SLC6A12	ENSG00000111181
6543	SLC8A2	ENSG00000118160
6567	SLC16A2	ENSG00000147100
6588	SLN	ENSG00000170290
6591	SNAI2	ENSG00000019549
6606	SMN1	ENSG00000172062
6607	SMN2	ENSG00000205571
6613	SUMO2	ENSG00000188612
6622	SNCA	ENSG00000145335
6627	SNRPA1	ENSG00000131876
6629	SNRPB2	ENSG00000125870
6631	SNRPC	ENSG00000124562
6632	SNRPD1	ENSG00000167088
6633	SNRPD2	ENSG00000125743
6635	SNRPE	ENSG00000182004
6636	SNRPF	ENSG00000139343
6637	SNRPG	ENSG00000143977
6638	SNRPN	ENSG00000128739
6641	SNTB1	ENSG00000172164
6648	SOD2	ENSG00000112096
6649	SOD3	ENSG00000109610
6650	CAPN15	ENSG00000103326
6651	SON	ENSG00000159140
6654	SOS1	ENSG00000115904
6656	SOX1	ENSG00000182968
6658	SOX3	ENSG00000134595
6664	SOX11	ENSG00000176887
6666	SOX12	ENSG00000177732
6683	SPAST	ENSG00000021574
6695	SPOCK1	ENSG00000152377
6698	SPRR1A	ENSG00000169474
6699	SPRR1B	ENSG00000169469
6700	SPRR2A	ENSG00000241794
6701	SPRR2B	ENSG00000196805
6703	SPRR2D	ENSG00000163216
6704	SPRR2E	ENSG00000203785
6705	SPRR2F	ENSG00000244094
6706	SPRR2G	ENSG00000159516
6710	SPTB	ENSG00000070182
6712	SPTBN2	ENSG00000173898
6714	SRC	ENSG00000197122
6716	SRD5A2	ENSG00000277893
6726	SRP9	ENSG00000143742
6729	SRP54	ENSG00000100883
6734	SRPRA	ENSG00000182934
6736	SRY	ENSG00000184895
6741	SSB	ENSG00000138385
6748	SSR4	ENSG00000180879
6753	SSTR3	ENSG00000278195
6754	SSTR4	ENSG00000132671
6756	SSX1	ENSG00000126752
6757	SSX2	ENSG00000241476
6759	SSX4	ENSG00000268009
6767	ST13	ENSG00000100380
6779	STATH	ENSG00000126549
6786	STIM1	ENSG00000167323
6790	AURKA	ENSG00000087586
6817	SULT1A1	ENSG00000196502
6818	SULT1A3	ENSG00000261052
6821	SUOX	ENSG00000139531
6829	SUPT5H	ENSG00000196235
6837	MED22	ENSG00000148297
6840	SVIL	ENSG00000197321
6844	VAMP2	ENSG00000220205
6845	VAMP7	ENSG00000124333
6846	XCL2	ENSG00000143185
6854	SYN2	ENSG00000157152
6871	TADA2A	ENSG00000276234
6874	TAF4	ENSG00000130699
6876	TAGLN	ENSG00000149591
6880	TAF9	ENSG00000273841
6887	TAL2	ENSG00000186051
6901	TAZ	ENSG00000102125
6903	TBCC	ENSG00000124659
6906	SERPINA7	ENSG00000123561
6908	TBP	ENSG00000112592
6911	TBX6	ENSG00000149922
6916	TBXAS1	ENSG00000059377
6921	ELOC	ENSG00000154582
6923	ELOB	ENSG00000103363
6924	ELOA	ENSG00000011007
6928	HNF1B	ENSG00000275410
6940	ZNF354A	ENSG00000169131
6949	TCOF1	ENSG00000070814
6953	TCP10	ENSG00000203690
6955	TRA
6957	TRB
6964	TRD
6965	TRG
6991	TCTE3	ENSG00000184786
6996	TDG	ENSG00000139372
6997	TDGF1	ENSG00000241186
7003	TEAD1	ENSG00000187079
7004	TEAD4	ENSG00000197905
7005	TEAD3	ENSG00000007866
7007	TECTA	ENSG00000109927
7014	TERF2	ENSG00000132604
7020	TFAP2A	ENSG00000137203
7025	NR2F1	ENSG00000175745
7026	NR2F2	ENSG00000185551
7027	TFDP1	ENSG00000198176
7033	TFF3	ENSG00000160180
7036	TFR2	ENSG00000106327
7049	TGFBR3	ENSG00000069702
7056	THBD	ENSG00000178726
7062	TCHH	ENSG00000159450
7084	TK2	ENSG00000166548
7087	ICAM5	ENSG00000105376
7094	TLN1	ENSG00000137076
7096	TLR1	ENSG00000174125
7100	TLR5	ENSG00000187554
7103	TSPAN8	ENSG00000127324
7114	TMSB4X	ENSG00000205542
7122	CLDN5	ENSG00000184113
7127	TNFAIP2	ENSG00000185215
7133	TNFRSF1B	ENSG00000028137
7139	TNNT2	ENSG00000118194
7143	TNR	ENSG00000116147
7148	TNXB	ENSG00000168477
7155	TOP2B	ENSG00000077097
7156	TOP3A	ENSG00000177302
7162	TPBG	ENSG00000146242
7167	TPI1	ENSG00000111669
7171	TPM4	ENSG00000167460
7177	TPSAB1	ENSG00000172236
7178	TPT1	ENSG00000133112
7179	TPTE	ENSG00000274391
7184	HSP90B1	ENSG00000166598
7189	TRAF6	ENSG00000175104
7205	TRIP6	ENSG00000087077
7223	TRPC4	ENSG00000133107
7248	TSC1	ENSG00000165699
7252	TSHB	ENSG00000134200
7258	TSPY1	ENSG00000258992
7259	TSPYL1	ENSG00000189241
7262	PHLDA2	ENSG00000181649
7263	TST	ENSG00000128311
7273	TTN	ENSG00000155657
7278	TUBA3C	ENSG00000198033
7280	TUBB2A	ENSG00000137267
7284	TUFM	ENSG00000178952
7295	TXN	ENSG00000136810
7296	TXNRD1	ENSG00000198431
7311	UBA52	ENSG00000221983
7314	UBB	ENSG00000170315
7316	UBC	ENSG00000150991
7318	UBA7	ENSG00000182179
7322	UBE2D2	ENSG00000131508
7323	UBE2D3	ENSG00000109332
7332	UBE2L3	ENSG00000185651
7335	UBE2V1	ENSG00000244687
7341	SUMO1	ENSG00000116030
7343	UBTF	ENSG00000108312
7353	UFD1	ENSG00000070010
7364	UGT2B7	ENSG00000171234
7365	UGT2B10	ENSG00000109181
7366	UGT2B15	ENSG00000196620
7367	UGT2B17	ENSG00000197888
7369	UMOD	ENSG00000169344
7371	UCK2	ENSG00000143179
7404	UTY	ENSG00000183878
7416	VDAC1	ENSG00000213585
7422	VEGFA	ENSG00000112715
7424	VEGFC	ENSG00000150630
7431	VIM	ENSG00000026025
7447	VSNL1	ENSG00000163032
7448	VTN	ENSG00000109072
7455	ZAN	ENSG00000146839
7466	WFS1	ENSG00000109501
7468	NSD2	ENSG00000109685
7469	NELFA	ENSG00000185049
7473	WNT3	ENSG00000108379
7474	WNT5A	ENSG00000114251
7490	WT1	ENSG00000184937
7499	XG	ENSG00000124343
7520	XRCC5	ENSG00000079246
7528	YY1	ENSG00000100811
7531	YWHAE	ENSG00000108953
7538	ZFP36	ENSG00000128016
7541	ZBTB14	ENSG00000198081
7544	ZFY	ENSG00000067646
7546	ZIC2	ENSG00000043355
7549	ZNF2	ENSG00000275111
7551	ZNF3	ENSG00000166526
7554	ZNF8	ENSG00000278129
7561	ZNF14	ENSG00000105708
7562	ZNF708	ENSG00000182141
7574	ZNF26	ENSG00000198393
7576	ZNF28	ENSG00000198538
7581	ZNF33A	ENSG00000189180
7582	ZNF33B	ENSG00000196693
7594	ZNF43	ENSG00000198521
7597	ZBTB25	ENSG00000089775
7620	ZNF69	ENSG00000198429
7624	ZNF73
7634	ZNF80	ENSG00000174255
7637	ZNF84	ENSG00000198040
7638	ZNF221	ENSG00000159905
7643	ZNF90	ENSG00000213988
7644	ZNF91	ENSG00000167232
7652	ZNF99	ENSG00000213973
7675	ZNF121	ENSG00000197961
7678	ZNF124	ENSG00000196418
7681	MKRN3	ENSG00000179455
7697	ZNF138	ENSG00000197008
7700	ZNF141	ENSG00000131127
7701	ZNF142	ENSG00000115568
7703	PCGF2	ENSG00000277258
7705	ZNF146	ENSG00000167635
7706	TRIM25	ENSG00000121060
7730	ZNF177	ENSG00000188629
7737	RNF113A	ENSG00000125352
7738	ZNF184	ENSG00000096654
7741	ZSCAN26	ENSG00000197062
7745	ZKSCAN8	ENSG00000198315
7746	ZSCAN9	ENSG00000137185
7750	ZMYM2	ENSG00000121741
7756	ZNF207	ENSG00000010244
7757	ZNF208	ENSG00000160321
7763	ZFAND5	ENSG00000107372
7764	ZNF217	ENSG00000171940
7771	ZNF112	ENSG00000062370
7772	ZNF229	ENSG00000278318
7783	ZP2	ENSG00000103310
7789	ZXDA	ENSG00000198205
7798	LUZP1	ENSG00000169641
7803	PTP4A1	ENSG00000112245
7812	CSDE1	ENSG00000009307
7840	ALMS1	ENSG00000116127
7846	TUBA1A	ENSG00000167552
7851	MALL	ENSG00000144063
7855	FZD5	ENSG00000163251
7866	IFRD2	ENSG00000214706
7869	SEMA3B	ENSG00000012171
7932	OR2H2	ENSG00000204657
7936	NELFE	ENSG00000204356
7978	MTERF1	ENSG00000127989
7979	SEM1	ENSG00000127922
7982	ST7	ENSG00000004866
7984	ARHGEF5	ENSG00000050327
7993	UBXN8	ENSG00000104691
8000	PSCA	ENSG00000167653
8013	NR4A3	ENSG00000119508
8028	MLLT10	ENSG00000078403
8031	NCOA4	ENSG00000266412
8034	SLC25A16	ENSG00000122912
8048	CSRP3	ENSG00000129170
8073	PTP4A2	ENSG00000184007
8079	MLF2	ENSG00000089693
8085	KMT2D	ENSG00000167548
8106	PABPN1	ENSG00000100836
8111	GPR68	ENSG00000119714
8115	TCL1A	ENSG00000100721
8120	AP3B2	ENSG00000103723
8131	NPRL3	ENSG00000103148
8139	GAN	ENSG00000261609
8148	TAF15	ENSG00000270647
8190	MIA	ENSG00000261857
8204	NRIP1	ENSG00000180530
8214	DGCR6	ENSG00000183628
8218	CLTCL1	ENSG00000070371
8224	SYN3	ENSG00000185666
8225	GTPBP6	ENSG00000178605
8226	PUDP	ENSG00000130021
8227	AKAP17A	ENSG00000197976
8237	USP11	ENSG00000102226
8263	F8A1	ENSG00000277203
8269	TMEM187	ENSG00000177854
8284	KDM5D	ENSG00000012817
8287	USP9Y	ENSG00000114374
8293	SERF1A	ENSG00000172058
8294	HIST1H4I	ENSG00000276180
8302	KLRC4	ENSG00000183542
8321	FZD1	ENSG00000157240
8324	FZD7	ENSG00000155760
8325	FZD8	ENSG00000177283
8326	FZD9	ENSG00000188763
8328	GFI1B	ENSG00000165702
8329	HIST1H2AI	ENSG00000196747
8330	HIST1H2AK	ENSG00000275221
8331	HIST1H2AJ	ENSG00000276368
8332	HIST1H2AL	ENSG00000276903
8334	HIST1H2AC	ENSG00000180573
8335	HIST1H2AB	ENSG00000278463
8336	HIST1H2AM	ENSG00000278677
8337	HIST2H2AA3	ENSG00000203812
8338	HIST2H2AC	ENSG00000184260
8339	HIST1H2BG	ENSG00000273802
8340	HIST1H2BL	ENSG00000185130
8341	HIST1H2BN	ENSG00000233822
8342	HIST1H2BM	ENSG00000273703
8343	HIST1H2BF	ENSG00000277224
8344	HIST1H2BE	ENSG00000274290
8345	HIST1H2BH	ENSG00000275713
8346	HIST1H2BI	ENSG00000278588
8347	HIST1H2BC	ENSG00000180596
8348	HIST1H2BO	ENSG00000274641
8349	HIST2H2BE	ENSG00000184678
8350	HIST1H3A	ENSG00000275714
8351	HIST1H3D	ENSG00000197409
8352	HIST1H3C	ENSG00000278272
8353	HIST1H3E	ENSG00000274750
8354	HIST1H3I	ENSG00000275379
8355	HIST1H3G	ENSG00000273983
8356	HIST1H3J	ENSG00000197153
8357	HIST1H3H	ENSG00000278828
8358	HIST1H3B	ENSG00000274267
8359	HIST1H4A	ENSG00000278637
8360	HIST1H4D	ENSG00000277157
8361	HIST1H4F	ENSG00000274618
8362	HIST1H4K	ENSG00000273542
8363	HIST1H4J	ENSG00000197238
8364	HIST1H4C	ENSG00000197061
8365	HIST1H4H	ENSG00000158406
8366	HIST1H4B	ENSG00000278705
8367	HIST1H4E	ENSG00000276966
8368	HIST1H4L	ENSG00000275126
8369	HIST1H4G	ENSG00000275663
8370	HIST2H4A	ENSG00000270882
8383	OR1A1	ENSG00000172146
8386	OR1D5	ENSG00000262628
8387	OR1E1	ENSG00000180016
8388	OR1E2	ENSG00000127780
8389	OR1E3
8390	OR1G1	ENSG00000183024
8392	OR3A3	ENSG00000159961
8396	PIP4K2B	ENSG00000276293
8405	SPOP	ENSG00000121067
8424	BBOX1	ENSG00000129151
8425	LTBP4	ENSG00000090006
8427	ZNF282	ENSG00000170265
8447	DOC2B	ENSG00000272636
8464	SUPT3H	ENSG00000196284
8468	FKBP6	ENSG00000077800
8490	RGS5	ENSG00000143248
8503	PIK3R3	ENSG00000117461
8505	PARG	ENSG00000227345
8509	NDST2	ENSG00000166507
8510	MMP23B	ENSG00000189409
8517	IKBKG	ENSG00000269335
8529	CYP4F2	ENSG00000186115
8530	CST7	ENSG00000077984
8531	YBX3	ENSG00000060138
8562	DENR	ENSG00000139726
8566	PDXK	ENSG00000160209
8570	KHSRP	ENSG00000088247
8577	TMEFF1	ENSG00000241697
8590	OR6A2	ENSG00000184933
8600	TNFSF11	ENSG00000120659
8611	PLPP1	ENSG00000067113
8612	PLPP2	ENSG00000141934
8613	PLPP3	ENSG00000162407
8615	USO1	ENSG00000138768
8623	ASMTL	ENSG00000169093
8629	JRK	ENSG00000234616
8632	DNAH17	ENSG00000187775
8641	PCDHGB4	ENSG00000253953
8649	LAMTOR3	ENSG00000109270
8650	NUMB	ENSG00000133961
8651	SOCS1	ENSG00000185338
8653	DDX3Y	ENSG00000067048
8660	IRS2	ENSG00000185950
8663	EIF3C	ENSG00000184110
8665	EIF3F	ENSG00000175390
8672	EIF4G3	ENSG00000075151
8676	STX11	ENSG00000135604
8681	JMJD7-PLA2G4B	ENSG00000168970
8690	JRKL	ENSG00000183340
8693	GALNT4	ENSG00000257594
8694	DGAT1	ENSG00000185000
8701	DNAH11	ENSG00000105877
8708	B3GALT1	ENSG00000172318
8711	TNK1	ENSG00000174292
8725	URI1	ENSG00000105176
8726	EED	ENSG00000074266
8735	MYH13	ENSG00000006788
8737	RIPK1	ENSG00000137275
8739	HRK	ENSG00000135116
8742	TNFSF12	ENSG00000239697
8747	ADAM21	ENSG00000139985
8774	NAPG	ENSG00000134265
8776	MTMR1	ENSG00000063601
8777	MPDZ	ENSG00000107186
8778	SIGLEC5	ENSG00000105501
8790	FPGT	ENSG00000254685
8794	TNFRSF10C	ENSG00000173535
8798	DYRK4	ENSG00000010219
8801	SUCLG2	ENSG00000172340
8804	CREG1	ENSG00000143162
8809	IL18R1	ENSG00000115604
8815	BANF1	ENSG00000175334
8823	FGF16	ENSG00000196468
8829	NRP1	ENSG00000099250
8831	SYNGAP1	ENSG00000197283
8838	WISP3	ENSG00000112761
8843	HCAR3	ENSG00000255398
8844	KSR1	ENSG00000141068
8851	CDK5R1	ENSG00000176749
8857	FCGBP	ENSG00000275395
8862	APLN	ENSG00000171388
8882	ZPR1	ENSG00000109917
8888	MCM3AP	ENSG00000160294
8894	EIF2S2	ENSG00000125977
8895	CPNE3	ENSG00000085719
8905	AP1S2	ENSG00000182287
8906	AP1G2	ENSG00000213983
8916	HERC3	ENSG00000138641
8924	HERC2	ENSG00000128731
8926	SNURF	ENSG00000214265
8933	FAM127A	ENSG00000134590
8934	RAB29	ENSG00000117280
8941	CDK5R2	ENSG00000171450
8968	HIST1H3F	ENSG00000277775
8969	HIST1H2AG	ENSG00000196787
8970	HIST1H2BJ	ENSG00000124635
8987	STBD1	ENSG00000118804
8989	TRPA1	ENSG00000104321
8996	NOL3	ENSG00000140939
9016	SLC25A14	ENSG00000102078
9020	MAP3K14	ENSG00000006062
9023	CH25H	ENSG00000138135
9027	NAT8	ENSG00000144035
9028	RHBDL1	ENSG00000103269
9040	UBE2M	ENSG00000130725
9052	GPRC5A	ENSG00000013588
9064	MAP3K6	ENSG00000142733
9069	CLDN12	ENSG00000157224
9073	CLDN8	ENSG00000156284
9074	CLDN6	ENSG00000184697
9077	DIRAS3	ENSG00000162595
9080	CLDN9	ENSG00000213937
9081	PRY	ENSG00000169789
9082	XKRY
9083	BPY2	ENSG00000183753
9084	VCY	ENSG00000129864
9085	CDY1	ENSG00000172288
9086	EIF1AY	ENSG00000198692
9087	TMSB4Y	ENSG00000154620
9101	USP8	ENSG00000138592
9103	FCGR2C
9121	SLC16A5	ENSG00000170190
9123	SLC16A3	ENSG00000141526
9125	CNOT9	ENSG00000144580
9134	CCNE2	ENSG00000175305
9135	RABEP1	ENSG00000029725
9138	ARHGEF1	ENSG00000076928
9142	TMEM257	ENSG00000221870
9148	NEURL1	ENSG00000107954
9167	COX7A2L	ENSG00000115944
9189	ZBED1	ENSG00000214717
9200	HACD1	ENSG00000165996
9203	ZMYM3	ENSG00000147130
9209	LRRFIP2	ENSG00000093167
9214	FCMR	ENSG00000162894
9215	LARGE1	ENSG00000133424
9220	TIAF1	ENSG00000221995
9228	DLGAP2	ENSG00000198010
9235	IL32	ENSG00000008517
9236	CCPG1	ENSG00000260916
9245	GCNT3	ENSG00000140297
9249	DHRS3	ENSG00000162496
9252	RPS6KA5	ENSG00000100784
9256	TSPOAP1	ENSG00000005379
9277	WDR46	ENSG00000227057
9284	NPIPA1	ENSG00000183426
9289	ADGRG1	ENSG00000205336
9290	GPR55	ENSG00000135898
9293	GPR52	ENSG00000203737
9295	SRSF11	ENSG00000116754
9315	NREP	ENSG00000134986
9324	HMGN3	ENSG00000118418
9326	ZNHIT3	ENSG00000273611
9338	TCEAL1	ENSG00000172465
9349	RPL23	ENSG00000125691
9362	CPNE6	ENSG00000100884
9368	SLC9A3R1	ENSG00000109062
9370	ADIPOQ	ENSG00000181092
9392	TGFBRAP1	ENSG00000135966
9394	HS6ST1	ENSG00000136720
9398	CD101	ENSG00000134256
9401	RECQL4	ENSG00000160957
9403	SELENOF	ENSG00000183291
9414	TJP2	ENSG00000119139
9419	CRIPT	ENSG00000119878
9423	NTN1	ENSG00000065320
9426	CDY2A	ENSG00000182415
9450	LY86	ENSG00000112799
9453	GGPS1	ENSG00000152904
9473	THEMIS2	ENSG00000130775
9474	ATG5	ENSG00000057663
9488	PIGB	ENSG00000069943
9502	XAGE2	ENSG00000155622
9516	LITAF	ENSG00000189067
9519	TBPL1	ENSG00000028839
9522	SCAMP1	ENSG00000085365
9524	TECR	ENSG00000099797
9534	ZNF254	ENSG00000213096
9538	EI24	ENSG00000149547
9541	CIR1	ENSG00000138433
9547	CXCL14	ENSG00000145824
9554	SEC22B	ENSG00000265808
9559	VPS26A	ENSG00000122958
9560	CCL4L2	ENSG00000276070
9570	GOSR2	ENSG00000108433
9575	CLOCK	ENSG00000134852
9582	APOBEC3B	ENSG00000179750
9592	IER2	ENSG00000160888
9604	RNF14	ENSG00000013561
9605	VPS9D1	ENSG00000075399
9612	NCOR2	ENSG00000196498
9633	TESMIN	ENSG00000132749
9640	ZNF592	ENSG00000166716
9641	IKBKE	ENSG00000263528
9643	MORF4L2	ENSG00000123562
9650	MTFR1	ENSG00000066855
9651	PLCH2	ENSG00000149527
9655	SOCS5	ENSG00000171150
9658	ZNF516	ENSG00000101493
9659	PDE4DIP	ENSG00000178104
9665	KIAA0430	ENSG00000166783
9666	DZIP3	ENSG00000198919
9674	KIAA0040	ENSG00000235750
9677	PPIP5K1	ENSG00000168781
9692	KIAA0391	ENSG00000100890
9694	EMC2	ENSG00000104412
9699	RIMS2	ENSG00000176406
9700	ESPL1	ENSG00000135476
9708	PCDHGA8	ENSG00000253767
9711	RUBCN	ENSG00000145016
9712	USP6NL	ENSG00000148429
9720	CCDC144A	ENSG00000170160
9721	GPRIN2	ENSG00000204175
9730	DCAF1	ENSG00000145041
9747	TCAF1	ENSG00000198420
9750	RIPOR2	ENSG00000111913
9752	PCDHA9	ENSG00000204961
9753	ZSCAN12	ENSG00000158691
9757	KMT2B	ENSG00000272333
9762	LZTS3	ENSG00000088899
9764	KIAA0513	ENSG00000135709
9766	SUSD6	ENSG00000100647
9767	JADE3	ENSG00000102221
9768	PCLAF	ENSG00000166803
9771	RAPGEF5	ENSG00000136237
9772	TMEM94	ENSG00000177728
9774	BCLAF1	ENSG00000029363
9780	PIEZO1	ENSG00000103335
9782	MATR3	ENSG00000015479
9789	SPCS2	ENSG00000118363
9790	BMS1	ENSG00000165733
9792	SERTAD2	ENSG00000179833
9797	TATDN2	ENSG00000157014
9804	TOMM20	ENSG00000173726
9806	SPOCK2	ENSG00000107742
9813	EFCAB14	ENSG00000159658
9818	NUP58	ENSG00000139496
9823	ARMCX2	ENSG00000184867
9824	ARHGAP11A	ENSG00000198826
9839	ZEB2	ENSG00000169554
9842	PLEKHM1	ENSG00000225190
9847	C2CD5	ENSG00000111731
9849	ZNF518A	ENSG00000177853
9852	EPM2AIP1	ENSG00000178567
9859	CEP170	ENSG00000143702
9862	MED24	ENSG00000008838
9865	TRIL	ENSG00000255690
9866	TRIM66	ENSG00000166436
9867	PJA2	ENSG00000198961
9868	TOMM70	ENSG00000154174
9870	AREL1	ENSG00000119682
9875	URB1	ENSG00000142207
9878	TOX4	ENSG00000092203
9880	ZBTB39	ENSG00000166860
9881	TRANK1	ENSG00000168016
9883	POM121	ENSG00000196313
9884	LRRC37A	ENSG00000176681
9890	PLPPR4	ENSG00000117600
9897	WASHC5	ENSG00000164961
9907	AP5Z1	ENSG00000242802
9914	ATP2C2	ENSG00000064270
9915	ARNT2	ENSG00000172379
9920	KBTBD11	ENSG00000176595
9933	PUM3	ENSG00000080608
9935	MAFB	ENSG00000204103
9939	RBM8A	ENSG00000265241
9947	MAGEC1	ENSG00000155495
9948	WDR1	ENSG00000071127
9955	HS3ST3A1	ENSG00000153976
9957	HS3ST1	ENSG00000002587
9958	USP15	ENSG00000135655
9976	CLEC2B	ENSG00000110852
9978	RBX1	ENSG00000100387
9982	FGFBP1	ENSG00000137440
9985	REC8	ENSG00000100918
9987	HNRNPDL	ENSG00000152795
9990	SLC12A6	ENSG00000140199
9994	CASP8AP2	ENSG00000118412
10002	NR2E3	ENSG00000278570
10007	GNPDA1	ENSG00000113552
10016	PDCD6	ENSG00000249915
10071	MUC12	ENSG00000205277
10072	DPP3	ENSG00000254986
10073	SNUPN	ENSG00000169371
10075	HUWE1	ENSG00000086758
10084	PQBP1	ENSG00000102103
10086	HHLA1	ENSG00000132297
10093	ARPC4	ENSG00000241553
10094	ARPC3	ENSG00000111229
10097	ACTR2	ENSG00000138071
10111	RAD50	ENSG00000113522
10124	ARL4A	ENSG00000122644
10129	FRY	ENSG00000073910
10138	YAF2	ENSG00000015153
10139	ARFRP1	ENSG00000101246
10143	CLEC3A	ENSG00000166509
10149	ADGRG2	ENSG00000173698
10156	RASA4	ENSG00000105808
10157	AASS	ENSG00000008311
10159	ATP6AP2	ENSG00000182220
10161	LPAR6	ENSG00000139679
10163	WASF2	ENSG00000158195
10168	ZNF197	ENSG00000186448
10170	DHRS9	ENSG00000073737
10175	CNIH1	ENSG00000100528
10178	TENM1	ENSG00000009694
10179	RBM7	ENSG00000076053
10184	LHFPL2	ENSG00000145685
10190	TXNDC9	ENSG00000115514
10198	MPHOSPH9	ENSG00000051825
10207	PATJ	ENSG00000132849
10214	SSX3	ENSG00000165584
10224	ZNF443	ENSG00000180855
10238	DCAF7	ENSG00000136485
10242	KCNMB2	ENSG00000197584
10247	RIDA	ENSG00000132541
10251	SPRY3	ENSG00000168939
10265	IRX5	ENSG00000176842
10282	BET1	ENSG00000105829
10284	SAP18	ENSG00000150459
10290	SPEG	ENSG00000072195
10295	BCKDK	ENSG00000103507
10299	MARCH6	ENSG00000145495
10302	SNAPC5	ENSG00000174446
10307	APBB3	ENSG00000113108
10314	LANCL1	ENSG00000115365
10321	CRISP3	ENSG00000096006
10324	KLHL41	ENSG00000239474
10333	TLR6	ENSG00000174130
10345	TRDN	ENSG00000186439
10380	BPNT1	ENSG00000162813
10388	SYCP2	ENSG00000196074
10391	CORO2B	ENSG00000103647
10399	RACK1	ENSG00000204628
10402	ST3GAL6	ENSG00000064225
10407	SPAG11B	ENSG00000164871
10408	MYCNOS	ENSG00000233718
10410	IFITM3	ENSG00000142089
10418	SPON1	ENSG00000262655
10435	CDC42EP2	ENSG00000149798
10436	EMG1	ENSG00000126749
10438	C1D	ENSG00000197223
10446	LRRN2	ENSG00000170382
10447	FAM3C	ENSG00000196937
10459	MAD2L2	ENSG00000116670
10471	PFDN6	ENSG00000204220
10472	ZBTB18	ENSG00000179456
10473	HMGN4	ENSG00000182952
10477	UBE2E3	ENSG00000170035
10482	NXF1	ENSG00000162231
10495	ENOX2	ENSG00000165675
10501	SEMA6B	ENSG00000167680
10517	FBXW10	ENSG00000171931
10521	DDX17	ENSG00000100201
10525	HYOU1	ENSG00000149428
10528	NOP56	ENSG00000101361
10531	PITRM1	ENSG00000107959
10536	P3H3	ENSG00000110811
10541	ANP32B	ENSG00000136938
10542	LAMTOR5	ENSG00000134248
10554	AGPAT1	ENSG00000204310
10558	SPTLC1	ENSG00000090054
10566	AKAP3	ENSG00000111254
10577	NPC2	ENSG00000119655
10580	SORBS1	ENSG00000095637
10591	DNPH1	ENSG00000112667
10594	PRPF8	ENSG00000174231
10603	SH2B2	ENSG00000160999
10606	PAICS	ENSG00000128050
10608	MXD4	ENSG00000123933
10609	P3H4	ENSG00000141696
10611	PDLIM5	ENSG00000163110
10612	TRIM3	ENSG00000110171
10620	ARID3B	ENSG00000179361
10622	POLR3G	ENSG00000113356
10626	TRIM16	ENSG00000221926
10628	TXNIP	ENSG00000265972
10630	PDPN	ENSG00000162493
10634	GAS2L1	ENSG00000185340
10638	SPHAR	ENSG00000213029
10640	EXOC5	ENSG00000070367
10647	SCGB1D2	ENSG00000124935
10650	PRELID3A	ENSG00000141391
10659	CELF2	ENSG00000048740
10663	CXCR6	ENSG00000172215
10670	RRAGA	ENSG00000155876
10688	CRSP5
10694	CCT8	ENSG00000156261
10715	CERS1	ENSG00000223802
10720	UGT2B11	ENSG00000213759
10725	NFAT5	ENSG00000102908
10728	PTGES3	ENSG00000110958
10734	STAG3	ENSG00000066923
10738	RFPL3	ENSG00000128276
10744	PTTG2	ENSG00000250254
10745	PHTF1	ENSG00000116793
10746	MAP3K2	ENSG00000169967
10750	GRAP	ENSG00000154016
10762	NUP50	ENSG00000093000
10771	ZMYND11	ENSG00000015171
10772	SRSF10	ENSG00000188529
10777	ARPP21	ENSG00000172995
10781	ZNF266	ENSG00000174652
10782	ZNF274	ENSG00000171606
10793	ZNF273	ENSG00000198039
10798	OR5I1	ENSG00000167825
10801	SEPT9	ENSG00000184640
10816	SPINT3	ENSG00000101446
10817	FRS3	ENSG00000137218
10818	FRS2	ENSG00000166225
10826	FAXDC2	ENSG00000170271
10838	ZNF275	ENSG00000063587
10844	TUBGCP2	ENSG00000130640
10847	SRCAP	ENSG00000080603
10859	LILRB1	ENSG00000104972
10873	ME3	ENSG00000151376
10878	CFHR3	ENSG00000116785
10879	SMR3B	ENSG00000171201
10880	ACTL7B	ENSG00000148156
10881	ACTL7A	ENSG00000187003
10882	C1QL1	ENSG00000131094
10887	PROKR1	ENSG00000169618
10896	OCLM	ENSG00000262180
10901	DHRS4	ENSG00000157326
10926	DBF4	ENSG00000006634
10928	RALBP1	ENSG00000017797
10929	SRSF8	ENSG00000263465
10941	UGT2A1	ENSG00000173610
10944	C11orf58	ENSG00000110696
10951	CBX1	ENSG00000108468
10954	PDIA5	ENSG00000065485
10969	EBNA1BP2	ENSG00000117395
10971	YWHAQ	ENSG00000134308
10974	ADIRF	ENSG00000148671
10975	UQCR11	ENSG00000127540
10985	GCN1	ENSG00000089154
10991	SLC38A3	ENSG00000188338
11000	SLC27A3	ENSG00000143554
11011	TLK2	ENSG00000146872
11013	TMSB15A	ENSG00000158164
11017	SNRNP27	ENSG00000124380
11024	LILRA1	ENSG00000104974
11025	LILRB3	ENSG00000204577
11026	LILRA3
11027	LILRA2	ENSG00000239998
11034	DSTN	ENSG00000125868
11037	STON1	ENSG00000243244
11041	B4GAT1	ENSG00000174684
11045	UPK1A	ENSG00000105668
11056	DDX52	ENSG00000278053
11059	WWP1	ENSG00000123124
11060	WWP2	ENSG00000198373
11061	CNMD	ENSG00000136110
11064	CNTRL	ENSG00000119397
11068	CYB561D2	ENSG00000114395
11072	DUSP14	ENSG00000276023
11079	RER1	ENSG00000157916
11092	SPACA9	ENSG00000165698
11099	PTPN21	ENSG00000070778
11113	CIT	ENSG00000122966
11126	CD160	ENSG00000117281
11140	CDC37	ENSG00000105401
11141	IL1RAPL1	ENSG00000169306
11154	AP4S1	ENSG00000100478
11156	PTP4A3	ENSG00000184489
11157	LSM6	ENSG00000164167
11158	RABL2B	ENSG00000079974
11159	RABL2A	ENSG00000144134
11163	NUDT4	ENSG00000173598
11165	NUDT3	ENSG00000272325
11166	SOX21	ENSG00000125285
11167	FSTL1	ENSG00000163430
11178	LZTS1	ENSG00000061337
11181	TREH	ENSG00000118094
11183	MAP4K5	ENSG00000012983
11188	NISCH	ENSG00000010322
11199	ANXA10	ENSG00000109511
11211	FZD10	ENSG00000111432
11213	IRAK3	ENSG00000090376
11214	AKAP13	ENSG00000170776
11215	AKAP11	ENSG00000023516
11217	AKAP2	ENSG00000241978
11219	TREX2	ENSG00000183479
11223	MST1L
11227	GALNT5	ENSG00000136542
11230	PRAF2	ENSG00000243279
11238	CA5B	ENSG00000169239
11243	PMF1	ENSG00000160783
11245	GPR176	ENSG00000166073
11250	GPR45	ENSG00000135973
11254	SLC6A14	ENSG00000268104
11276	SYNRG	ENSG00000275066
11277	TREX1	ENSG00000213689
11278	KLF12	ENSG00000118922
11283	CYP4F8	ENSG00000186526
11320	MGAT4A	ENSG00000071073
11321	GPN1	ENSG00000198522
11325	DDX42	ENSG00000198231
11331	PHB2	ENSG00000215021
11333	PDAP1	ENSG00000106244
11335	CBX3	ENSG00000122565
11336	EXOC3	ENSG00000180104
11341	SCRG1	ENSG00000164106
11342	RNF13	ENSG00000082996
22794	CASC3	ENSG00000108349
22798	LAMB4	ENSG00000091128
22800	RRAS2	ENSG00000133818
22807	IKZF2	ENSG00000030419
22809	ATF5	ENSG00000169136
22822	PHLDA1	ENSG00000139289
22826	DNAJC8	ENSG00000126698
22829	NLGN4Y	ENSG00000165246
22832	CEP162	ENSG00000135315
22835	ZFP30	ENSG00000120784
22845	DOLK	ENSG00000175283
22859	ADGRL1	ENSG00000072071
22864	R3HDM2	ENSG00000179912
22869	ZNF510	ENSG00000081386
22871	NLGN1	ENSG00000169760
22873	DZIP1	ENSG00000134874
22877	MLXIP	ENSG00000175727
22882	ZHX2	ENSG00000178764
22884	WDR37	ENSG00000047056
22887	FOXJ3	ENSG00000198815
22890	ZBTB1	ENSG00000126804
22898	DENND3	ENSG00000105339
22899	ARHGEF15	ENSG00000198844
22903	BTBD3	ENSG00000132640
22914	KLRK1	ENSG00000213809
22928	SEPHS2	ENSG00000179918
22932	POMZP3	ENSG00000146707
22941	SHANK2	ENSG00000162105
22949	PTGR1	ENSG00000106853
22950	SLC4A1AP	ENSG00000163798
22954	TRIM32	ENSG00000119401
22977	AKR7A3	ENSG00000162482
22978	NT5C2	ENSG00000076685
22979	EFR3B	ENSG00000084710
22990	PCNX1	ENSG00000100731
22993	HMGXB3	ENSG00000113716
22994	CEP131	ENSG00000141577
22997	IGSF9B	ENSG00000080854
23015	GOLGA8A	ENSG00000175265
23025	UNC13A	ENSG00000130477
23026	MYO16	ENSG00000041515
23041	MON2	ENSG00000061987
23049	SMG1	ENSG00000157106
23053	ZSWIM8	ENSG00000214655
23060	ZNF609	ENSG00000180357
23063	WAPL	ENSG00000062650
23067	SETD1B	ENSG00000139718
23070	CMTR1	ENSG00000137200
23077	MYCBP2	ENSG00000005810
23078	VWA8	ENSG00000102763
23081	KDM4C	ENSG00000107077
23085	ERC1	ENSG00000082805
23089	PEG10	ENSG00000242265
23090	ZNF423	ENSG00000102935
23098	SARM1	ENSG00000004139
23114	NFASC	ENSG00000163531
23116	TOGARAM1	ENSG00000198718
23117	NPIPB3
23118	TAB2	ENSG00000055208
23119	HIC2	ENSG00000169635
23122	CLASP2	ENSG00000163539
23127	COLGALT2	ENSG00000198756
23145	SSPO	ENSG00000197558
23149	FCHO1	ENSG00000130475
23151	GRAMD4	ENSG00000075240
23155	CLCC1	ENSG00000121940
23157	SEPT6	ENSG00000125354
23163	GGA3	ENSG00000125447
23176	SEPT8	ENSG00000164402
23185	LARP4B	ENSG00000107929
23186	RCOR1	ENSG00000089902
23187	PHLDB1	ENSG00000019144
23189	KANK1	ENSG00000107104
23191	CYFIP1	ENSG00000273749
23194	FBXL7	ENSG00000183580
23199	GSE1	ENSG00000131149
23228	PLCL2	ENSG00000154822
23241	PACS2	ENSG00000179364
23246	BOP1	ENSG00000261236
23250	ATP11A	ENSG00000068650
23255	MTCL1	ENSG00000168502
23266	ADGRL2	ENSG00000117114
23269	MGA	ENSG00000174197
23277	CLUH	ENSG00000132361
23281	MTUS2	ENSG00000132938
23283	CSTF2T	ENSG00000177613
23284	ADGRL3	ENSG00000150471
23285	KIAA1107	ENSG00000069712
23302	WSCD1	ENSG00000179314
23305	ACSL6	ENSG00000164398
23306	NEMP1	ENSG00000166881
23307	FKBP15	ENSG00000119321
23325	WASHC4	ENSG00000136051
23329	TBC1D30	ENSG00000111490
23331	TTC28	ENSG00000100154
23332	CLASP1	ENSG00000074054
23336	SYNM	ENSG00000182253
23338	JADE2	ENSG00000043143
23344	ESYT1	ENSG00000139641
23349	PHF24	ENSG00000122733
23351	KHNYN	ENSG00000100441
23355	VPS8	ENSG00000156931
23359	FAM189A1	ENSG00000104059
23361	ZNF629	ENSG00000102870
23370	ARHGEF18	ENSG00000104880
23371	TNS2	ENSG00000111077
23379	ICE1	ENSG00000164151
23380	SRGAP2	ENSG00000266028
23383	MAU2	ENSG00000129933
23387	SIK3	ENSG00000160584
23392	KIAA0368	ENSG00000136813
23399	CTDNEP1	ENSG00000175826
23401	FRAT2	ENSG00000181274
23420	NOMO1	ENSG00000103512
23429	RYBP
23432	GPR161	ENSG00000143147
23433	RHOQ	ENSG00000119729
23435	TARDBP	ENSG00000120948
23436	CELA3B	ENSG00000219073
23443	SLC35A3	ENSG00000117620
23457	ABCB9	ENSG00000150967
[truncated: 4,282 more rows]
