# Supplementary material for: Large-scale investigation of the reasons why potentially important genes are ignored
Source: PLoS Biol. 2018 Sep 18;16(9):e2006643. doi: 10.1371/journal.pbio.2006643 (PMC6143198; doi:10.1371/journal.pbio.2006643)
Supplement: S2 Table — (XLSX) [file pbio.2006643.s017.xlsx]

## Sheet: Sheet1
gene_ncbi	Lek et al., 2016: exome variation, syn_z	Lek et al., 2016: exome variation, mis_z	Lek et al., 2016: exome variation, lof_z	Lek et al., 2016: exome variation, pLI	Lek et al., 2016: exome variation, pRec	Lek et al., 2016: exome variation, pNull	Lek et al., 2016: exome variation, exp_syn	Lek et al., 2016: exome variation, exp_mis	Lek et al., 2016: exome variation, exp_lof	Aminoacids_swiss_or_trembl: A	Protein: cysteine	Protein: aspartic acid	Protein: glutamic acid	Protein: phenylalanine	Protein: glycine	Protein: histidine	Protein: isoleucine	Protein: lysine	Protein: Leucine	Protein: methionine	Protein: asparagine	Protein: pyrrolysine	Protein: proline	Protein: glutamine	Protein: arginine	Protein: serine	Protein: threonine	Protein: selenocysteine	Protein: valine	Protein: tryptophan	Protein: tyrosine	Protein: acidic amino acids	Protein: length	Protein: aromatic amino acids	Protein: basic amino acids	Protein: charged amino acids	Protein: GRAVY score of hydrophobicity	Protein: undefined amino acid within UniProt	Protein: helix-affine amino acids	Protein: hydrophobic amino acids	Protein: isoelectric point	Protein: molecular weight	Protein: polar amino acids	Protein: uncharged polar amino acids	Protein: sheet affine amino acids	Protein: turn affine amino acids	Chromosome identifier	Itzhak et al., 2016: protein localization, high curvature ER	Itzhak et al., 2016: protein localization, ERGIC/cisGolgi
1	0.972175	0.158008	-0.629585	-0.789476	0.782744	0.0952341	0.162483	-0.0145945	-0.411068	0.329305	-0.168994	-0.550098	0.432096	0.0235145	0.434304	0.530848	-1.36027	-1.34017	0.781622	-1.46381	-0.900496		0.894544	-0.896396	0.408039	-0.164225	0.738892	-0.0248619	0.885733	0.613257	-0.587816	0.0765245	-0.190573	-0.0750949	-0.578883	0.0765245	0.363996		0.182291	0.0727461	-0.974112	-0.206815	-0.460238	-0.557032	0.631461	0.401949	1.20982	-0.619057	-0.617214
10	-0.435724	-1.98367	-0.790068	-0.733882	0.724388	0.092559	-0.74092	-0.70678	-0.830267	-2.0421	-0.143246	-0.363825	0.246459	0.851214	-0.0670125	-0.399142	1.7169	-0.211325	0.569766	0.171557	1.11519		-0.686271	0.325968	-0.605414	-0.956065	1.82762	-0.0248619	-0.690495	0.0990388	1.55967	0.020528	-0.592816	1.26722	-0.696207	0.020528	0.302908		1.22349	0.332957	-0.952037	-0.571352	0.926634	0.680193	-0.627288	-0.579582	-0.413289	-0.619057	-0.617214
13	-0.745175	-0.768627	-0.770238	-0.789251	0.560187	0.372163	-0.539083	-0.500588	-0.54182	-0.683273	-0.971032	0.491747	-0.907641	0.752015	-0.269753	0.351139	0.210169	-0.0807045	1.12109	-0.50003	1.17718		-0.469432	-1.05241	-0.126962	-0.450553	-0.567505	-0.0248619	1.07564	0.832163	1.89285	-0.467245	-0.37894	1.59401	-0.0133884	-0.467245	0.614939		1.71254	1.23685	0.937279	-0.356775	-0.478202	-0.542164	-0.336724	-0.292618	-1.03756	-0.619057	-0.617214
14	0.671564	0.796483	0.354217	0.521825	-0.0716768	-0.618142	-0.182613	-0.289751	-0.263667	0.141101	0.224263	2.07792	0.944864	-0.49952	1.2008	-0.0269429	-1.10102	-0.868002	-0.31697	-0.644126	-1.31681		-0.442742	-0.653352	-1.29563	-0.298479	1.31329	-0.0248619	1.7376	1.45263	-1.25188	1.68198	-0.310265	-0.435727	-1.50519	1.68198	0.299063		-0.176562	-0.208675	-1.73595	-0.338869	0.037067	-0.463029	0.308125	-0.152867	-1.16242	1.57338	1.55858
15	-0.851852	-0.918889	-1.01423	-0.757509	0.442254	0.476036	-0.659603	-0.673413	-0.892819	0.000158251	1.06004	-1.73535	0.300229	1.2388	0.0129075	2.96732	-0.010737	-1.82078	1.20715	-0.318761	-2.08873		0.561835	-0.971578	1.3496	-0.0611862	-0.825863	-0.0248619	-0.688651	0.181015	-1.02454	-0.571521	-0.755675	0.294291	0.550057	-0.571521	0.909648		0.511824	0.426294	0.00936095	-0.750856	-1.19895	-1.59098	0.892798	-0.31306	0.960111	-0.619057	-0.617214
16	-1.2555	-0.489469	0.866155	-0.789585	1.35737	-0.620418	0.808323	0.859526	1.24212	0.768495	-0.526585	1.88105	-0.0805738	0.013544	0.501948	-0.649168	0.370258	0.418405	-0.215287	0.238314	-0.0190006		-0.867753	-0.149697	-0.336622	-1.14022	0.157645	-0.0248619	0.525047	-0.548742	-0.0785581	0.806751	0.737529	-0.199104	-0.1312	0.806751	0.135459		0.0838584	0.429428	-1.10854	0.718246	-0.577891	-0.73857	0.310958	-0.806985	0.835256	1.57338	1.55858
18	0.0989113	0.1662	0.644067	0.134608	0.351344	-0.620146	0.100838	-0.00568009	0.149316	-0.0181354	0.0315472	0.54536	-0.42395	1.36469	0.10233	0.505009	0.977377	0.105339	-0.110661	0.768592	0.587443		-0.317189	-0.228926	0.098669	-0.598976	-1.12913	-0.0248619	-0.705756	-0.345392	-0.297293	-0.0725261	-0.180762	0.549644	0.330809	-0.0725261	0.237216		0.304188	0.39736	0.589547	-0.168349	-0.61554	-0.70898	-0.167968	-0.253829	0.835256	-0.619057	-0.617214
19	-0.722124	0.776079	2.32043	-0.785605	1.35308	-0.620464	2.99717	3.18546	3.84624	-0.694904	-0.32492	0.225883	-0.476041	0.880075	-0.0859673	-0.638831	0.689939	-0.00737018	0.427709	0.505979	0.693691		-0.510419	-0.404634	-0.592179	0.0325037	0.115546	-0.0248619	0.749404	0.555782	0.201254	-0.259859	3.2746	0.781599	-0.618879	-0.259859	0.736804		1.03963	0.76449	-0.45606	3.31427	-0.00355461	0.14518	-0.302983	-0.120749	-0.16358	-0.619057	-0.617214
20	-2.27265	2.74532	2.67296	1.67928	-1.32948	-0.620464	5.65924	4.75716	2.74418	0.252071	-0.346633	-0.229971	-0.458323	0.495805	0.0953486	-0.313105	-0.117425	-0.650504	0.707981	0.222759	-0.00572472		-0.111963	-0.211819	-0.20816	0.0847953	0.0824532	-0.0248619	0.523827	0.167068	0.285758	-0.456756	3.61602	0.476839	-0.750602	-0.456756	0.758534		0.699175	0.789195	-0.48625	3.58833	-0.0162368	-0.0112306	0.375024	0.0264113	-0.16358	1.57338	1.55858
21	-0.756165	0.0962597	0.901515	-0.7897	1.35751	-0.620431	3.68463	3.06035	1.77897	0.475212	-0.368064	-0.455436	-0.376198	1.42877	-0.0812314	-0.0827199	0.205697	-0.483884	1.11392	0.582112	-0.654573		-0.533528	-0.381899	-0.125733	-0.410392	-0.130995	-0.0248619	0.242512	0.201943	0.335848	-0.498027	2.18168	1.05652	-0.484302	-0.498027	1.16061		1.19088	1.39499	0.21667	2.20645	-0.726179	-0.732198	0.898054	-0.7483	0.835256	-0.619057	-0.617214
22	0.149076	1.16261	0.971547	1.66705	-1.31618	-0.620464	-0.335289	-0.293352	0.0281403	1.0234	-0.884627	-0.37352	-0.903888	0.117189	0.472056	0.072992	0.791223	-0.0534142	0.185784	0.286444	0.579448		-1.06138	-0.425006	-0.217283	-0.390694	0.383549	-0.0248619	1.05278	0.0410134	0.206428	-0.863833	0.313702	0.179006	-0.152631	-0.863833	0.915019		0.761614	1.17224	1.30848	0.292842	-0.0943286	-0.0707761	0.227199	-0.386401	2.0838	1.57338	1.55858
23	0.431739	1.05356	0.770676	-0.789694	1.35744	-0.620352	0.45577	0.602069	1.31312	0.0360148	-0.735803	0.44822	2.06297	-0.669213	0.00621242	-0.728623	-0.43621	2.38304	-0.270107	-0.478884	-0.154819		-0.355847	1.22366	-0.214362	-1.51237	-0.799375	-0.0248619	-0.676949	-0.823771	-0.503691	1.78484	0.496183	-0.884638	1.43437	1.78484	-1.55763		-0.90687	-0.905548	-0.471849	0.526663	-1.11293	-0.784578	0.996429	-0.999539	-0.662998	1.57338	1.55858
24	-0.805462	-1.3511	0.304233	-0.7897	1.07464	-0.268072	3.45267	3.45066	3.84533	-0.567493	-0.236808	-0.0370379	-0.338648	0.972166	-0.0324552	-0.224265	0.83829	-0.574416	0.702167	0.222391	0.286494		-0.152009	-0.16531	-0.399072	-0.393818	0.499187	-0.0248619	0.070555	0.647934	0.0543169	-0.276148	3.29815	0.794282	-0.780567	-0.276148	0.786328		1.01579	0.749461	-0.778134	3.34316	-0.118789	-0.0203384	-0.0313706	-0.2166	-1.41212	-0.619057	-0.617214
25	0.732717	1.13062	1.53156	1.67899	-1.32917	-0.620464	1.81947	1.56596	0.610352	0.52782	-0.581519	-0.625696	0.38848	-0.765706	0.399861	-0.355232	-0.772277	0.586174	-0.57194	-0.664478	-0.000261896		0.643546	-0.959137	-0.0573848	1.10786	0.405819	-0.0248619	-0.325845	-0.169122	-0.102335	0.00826331	1.0554	-0.54824	0.284789	0.00826331	-0.628156		-0.8932	-0.721416	0.990349	1.00096	0.329136	0.432593	0.0236353	1.13536	-0.16358	1.57338	1.55858
27	-1.42355	0.321388	1.01707	-0.765745	1.33145	-0.620451	0.803066	0.96636	1.04761	0.412229	-0.431611	-0.411718	0.00294302	-0.573299	0.558075	-0.294663	-0.795683	0.237416	-0.584437	-0.305025	0.00894574		0.609983	-0.453125	-0.290791	0.645096	0.737554	-0.0248619	0.102265	-0.228422	0.00247028	-0.187844	1.15743	-0.40449	-0.110747	-0.187844	-0.370889		-0.70455	-0.536092	0.669737	1.09724	0.571	0.500746	-0.205842	0.972898	-1.41212	1.57338	1.55858
29	-0.25812	2.23357	1.64279	1.67915	-1.32935	-0.620464	1.10673	0.733844	0.741221	-0.837722	-0.621011	0.610224	0.414	0.242246	-0.78293	-0.00571453	0.464507	1.01672	0.334687	0.203038	-0.0326405		-0.222846	-0.0348169	-0.794866	0.014342	0.222625	-0.0248619	0.180944	-0.562269	0.360253	0.598356	0.523653	0.138316	0.276875	0.598356	-0.118428		0.436664	0.0967907	-0.640781	0.556094	-0.549708	0.0689876	0.0286104	-0.547953	0.960111	-0.619057	-0.617214
30	0.229042	0.194975	-0.339028	-0.789635	1.15244	-0.36507	-0.21488	-0.293052	-0.115495	1.97945	0.00962933	-0.150406	-0.830435	-1.04102	1.55636	-1.29892	0.689494	-0.475834	-0.657114	0.595644	-0.485111		-0.157201	-0.068502	0.159959	-0.516547	0.191988	-0.0248619	1.20547	-1.24073	-1.05069	-0.704647	-0.329886	-1.49015	-0.745708	-0.704647	0.93899		-0.431742	0.500039	0.941373	-0.382148	0.208456	-0.466949	0.350662	0.337785	-1.03756	1.57338	1.55858
33	0.324241	-0.221365	-0.693007	-0.7897	0.129488	0.909282	-0.505561	-0.419023	-0.0333999	0.902873	-0.376135	-0.767753	0.454137	0.0949312	0.884213	1.10735	1.51583	0.479076	-0.780084	0.31857	-0.3532		-0.992818	-0.5023	-0.419346	-0.459748	-1.07146	-0.0248619	-0.0161591	0.390315	0.00156727	-0.00709813	-0.318113	0.176988	0.512215	-0.00709813	0.332613		0.189195	0.59506	0.297078	-0.322945	-0.557475	-1.07559	0.367483	-0.436128	-1.16242	-0.619057	-0.617214
34	-0.158529	-0.37292	-0.862982	-0.7897	-0.608924	1.8291	-0.579286	-0.436652	0.00596078	1.63914	-0.232338	-0.278257	0.251993	0.294745	1.13692	-1.10367	1.21789	0.445258	-1.30829	0.858102	0.177825		-0.886086	0.0852623	0.180237	-1.84269	0.0622108	-0.0248619	-0.601682	-0.125528	0.592291	0.0642639	-0.335773	0.414101	0.0506383	0.0642639	0.0629091		-0.235513	0.585365	0.850949	-0.34173	-0.154722	-1.04329	0.450799	-0.770882	-1.41212	1.57338	1.55858
35	0.272489	-0.313789	-0.47738	-0.789298	1.03213	-0.215657	0.00609549	-0.145883	-0.337337	3.07777	-0.466741	-0.522046	-0.323378	-0.400281	0.667142	-0.888899	1.03642	-0.147275	0.114562	1.66841	-0.760458		-0.690343	-0.271031	-0.320332	-0.733291	0.136702	-0.0248619	-1.34706	0.189259	-0.462164	-0.488376	-0.353432	-0.394365	-0.646253	-0.488376	0.96397		-0.217172	1.31775	0.561843	-0.382057	-0.638079	-0.822016	2.03764	-0.632405	0.335838	1.57338	1.55858
36	0.390737	-1.00005	-0.947391	-0.7897	-0.520687	1.71919	-0.481149	-0.492944	-0.226517	0.611533	-0.502341	-0.777795	0.0924701	0.227198	0.780905	-0.387656	1.49802	0.378144	-0.138165	0.306508	0.111708		-0.998057	0.0162359	-1.07436	-0.37874	0.730653	-0.0248619	-0.543887	-0.703406	0.877032	-0.288369	-0.314189	0.330778	-0.535358	-0.288369	0.593637		0.405681	0.67584	-0.394291	-0.325941	0.577691	0.0966834	0.390646	-0.317105	-0.0387253	1.57338	1.55858
37	-0.754746	-0.292915	-0.201214	-0.7897	1.20834	-0.434614	0.210034	0.208929	0.33788	1.29712	-0.671407	-0.84834	-0.0795675	0.578471	1.6105	-0.710569	0.0317579	0.146231	0.0950367	0.978506	-0.436891		-0.744815	-0.186237	-0.276826	-0.532277	-0.15976	-0.0248619	0.355078	-0.622661	-0.965302	-0.452526	0.123373	-0.312147	-0.325993	-0.452526	0.760191		0.018851	0.701673	1.0364	0.0772077	-0.174499	-0.650778	0.985471	0.0330905	0.960111	-0.619057	-0.617214
38	-0.334293	-0.522353	-0.182001	-0.785751	1.27642	-0.524769	-0.554132	-0.482218	-0.253955	1.85308	-0.617412	-0.752512	-0.49128	-1.34088	0.908285	-1.11701	0.918156	0.497832	-0.51199	1.76798	0.621365		-0.577945	-0.888297	-0.946812	-0.535315	-0.138528	-0.0248619	2.0803	-0.968277	-0.162578	-0.7232	-0.324	-1.16015	-0.631305	-0.7232	1.15747		0.144091	1.17004	1.07237	-0.366174	-0.254138	-0.562272	0.841529	0.0657892	0.210984	1.57338	1.55858
39	-0.379894	-0.60783	-0.804144	-0.789669	0.304817	0.690837	-0.59795	-0.483462	-0.421024	1.7123	-0.0386783	-0.430801	-0.520949	-1.10773	1.54963	-0.442191	1.70115	-0.166458	-0.993035	0.791681	-0.00939995		-0.54863	-0.900752	-0.932304	-0.33487	-0.389127	-0.0248619	2.35215	-0.336538	-1.55511	-0.597372	-0.382865	-1.48843	-0.885608	-0.597372	1.45646		0.0910567	0.908847	-0.432157	-0.433916	-0.223518	-0.776976	0.211024	0.338023	-0.662998	1.57338	1.55858
40	1.46539	1.64075	0.835563	1.6526	-1.30045	-0.620462	0.328119	0.210088	-0.0939628	-0.932164	0.414363	-0.143531	0.697922	0.913894	-0.033429	0.288921	0.483066	-0.0232027	0.498793	0.10022	0.11665		-0.427415	-0.285098	-1.32612	-0.659653	0.985557	-0.0248619	-0.119687	-0.830542	1.0043	0.467546	-0.157216	0.753006	-0.755508	0.467546	0.498315		0.722099	0.3078	-1.266	-0.145994	0.341628	-0.115733	0.230053	-0.558464	0.960111	-0.619057	-0.617214
41	0.995301	1.43749	0.985977	1.65046	-1.29811	-0.620464	0.22428	0.114408	0.150049	-0.0193307	0.964386	0.714013	0.384706	1.16727	-0.109447	0.217951	0.0946955	0.128529	-0.0935151	0.220778	-0.218984		-0.610468	-0.247947	-0.48843	-1.04272	-0.381656	-0.0248619	-0.322692	-0.851346	1.34385	0.623865	-0.125822	1.05555	-0.1312	0.623865	0.230924		0.38749	0.387846	-1.02024	-0.107263	-0.136691	-1.0091	0.212443	-0.993862	0.335838	-0.619057	-0.617214
43	-0.242348	2.00718	0.882294	1.67107	-1.32055	-0.620463	0.588917	0.445247	-0.165907	0.675182	-0.547729	7.81777e-05	-0.522489	0.572454	1.02644	-0.10014	-1.54827	-1.56729	0.397778	-0.793948	-0.527102		0.762252	-0.395098	0.564235	-0.816123	-0.584553	-0.0248619	1.50425	1.727	0.483095	-0.399631	0.0429241	1.09782	-0.888032	-0.399631	0.537519		0.686351	0.789228	-0.786614	0.0315481	-0.452455	-1.12749	0.152153	0.426418	-0.538143	-0.619057	-0.617214
47	0.895162	1.50249	1.83337	1.67043	-1.31985	-0.620464	1.38493	1.30321	1.61568	0.366217	-0.468371	0.395349	-0.453199	0.121535	0.957702	-0.237904	1.40078	0.311775	-0.685521	0.858321	-0.246839		-0.293579	-0.915243	-0.662532	-0.94669	0.38615	-0.0248619	0.658555	-0.346457	0.645925	-0.164152	0.998496	0.269952	-0.269042	-0.164152	0.654126		0.453336	0.707321	-0.144074	0.965169	-0.267462	-0.956596	-0.314687	-0.20326	0.960111	1.57338	1.55858
48	-0.108121	-0.0954201	0.435779	-0.7897	1.35568	-0.61815	0.493791	0.610144	1.15181	0.0702512	-0.70115	0.630419	-0.658772	0.712834	0.474994	-0.524411	0.910286	-0.0814596	-0.39396	0.119016	0.962801		0.0648021	-0.186433	-0.545474	-1.14027	-0.118072	-0.0248619	1.306	-0.59449	0.534246	-0.21287	0.582518	0.485782	-0.604062	-0.21287	0.572266		0.742192	0.738641	-0.571849	0.570193	-0.282409	-0.493873	-0.589204	0.00685675	-0.16358	1.57338	1.55858
49	0.806638	0.84143	-0.175802	-0.75153	1.24582	-0.533045	-0.309813	-0.362702	-0.412076	-0.0473682	0.269345	-1.1645	-1.26357	-1.03163	0.508807	-0.15426	0.584293	-0.372729	-0.9723	-0.593402	0.177825		2.99351	-0.592452	-0.370897	-0.401427	0.527214	-0.0248619	-0.076056	1.54433	0.410595	-1.50412	-0.335773	0.0696459	-0.58101	-1.50412	0.0598131		-0.276579	-0.370726	1.24079	-0.354782	0.313483	-0.2479	-1.56066	1.85497	1.58438	-0.619057	-0.617214
50	0.0805284	1.4928	0.884896	0.332149	0.136585	-0.620429	0.748288	0.640376	0.456833	0.176058	-0.355669	0.730321	-0.531736	-0.687569	1.09033	0.714083	1.63671	0.507597	-0.447966	-0.850516	0.647007		-0.208479	-0.504001	-0.662857	-1.11344	0.416925	-0.0248619	-0.240483	-0.165134	0.122443	-0.0695816	0.368643	-0.394817	0.233834	-0.0695816	0.0545937		0.0479539	-0.0179525	0.101685	0.341845	0.07071	-0.528011	-0.703174	0.0966273	1.58438	1.57338	1.55858
51	0.684459	0.722384	0.708216	-0.556541	1.1036	-0.620232	0.123379	0.233602	0.390265	-0.168746	-0.515675	-0.393066	-0.212403	-0.0078214	-0.0808283	0.369353	0.741349	0.244479	0.174384	0.645141	0.583302		-0.544652	0.141122	-0.506008	-0.674976	0.705935	-0.0248619	0.159281	-0.0968537	0.880251	-0.343949	0.133183	0.382656	0.00310523	-0.343949	0.26894		0.557762	0.552511	0.695322	0.148201	0.103894	0.132459	0.0303866	-0.521824	0.960111	1.57338	1.55858
52	0.0687526	-0.874026	-0.762979	-0.78425	0.705081	0.184892	-0.874163	-0.899044	-0.677835	-0.112006	1.43782	1.39233	-0.22536	-0.00187155	-0.868379	-0.535225	1.04626	0.23127	-1.33806	0.291587	1.04063		-0.804587	0.62486	0.251396	-0.371628	-0.456748	-0.0248619	-0.209958	-0.775503	1.25583	0.470385	-0.851821	0.354148	0.14081	0.470385	-0.353411		-0.21186	-0.196935	-0.534641	-0.844169	0.671386	0.257446	-1.00291	-0.805934	-1.16242	1.57338	1.55858
53	0.845131	0.289735	-0.174217	-0.788402	1.27917	-0.524605	-0.118975	-0.0901085	-0.170711	-0.247162	-0.36191	-0.290828	-0.382602	0.428881	-0.398676	0.0257461	-1.19517	-1.19544	1.18898	0.361685	0.00402629		0.422529	1.69127	0.386098	-1.08401	0.663161	-0.0248619	-0.0915887	0.698873	0.760241	-0.426933	-0.331848	0.827162	-0.667784	-0.426933	0.0780946		0.559805	0.477596	-0.546484	-0.310824	0.122487	0.336455	0.474061	-0.505193	0.210984	1.57338	1.55858
54	0.498444	0.0153075	-0.178141	-0.484613	0.960397	-0.539361	-0.38077	-0.417173	-0.5833	0.540172	-0.7483	0.698431	-1.21502	0.887421	0.131389	0.652591	-0.360449	-0.424465	0.232085	-0.406567	0.314148		-0.306496	-0.167473	0.170062	-0.698549	0.0655493	-0.0248619	0.553886	0.646031	1.16198	-0.60694	-0.52414	1.26914	0.0217013	-0.60694	0.334189		0.774984	0.8779	0.980407	-0.517559	-0.221311	-0.376103	-0.36867	-0.362058	1.20982	-0.619057	-0.617214
55	-1.42129	-0.655309	-0.636687	-0.7897	0.407713	0.562704	-0.448384	-0.419228	-0.0700333	-1.22317	-0.414946	-0.359381	0.3162	0.696018	-0.584691	0.639209	-0.39532	-0.307035	1.37091	0.615558	-0.648756		0.216505	-0.112434	-0.521674	-0.0439732	0.709521	-0.0248619	-0.924751	0.607738	1.6321	0.0759235	-0.404448	1.36827	-0.333005	0.0759235	0.144474		0.905635	0.441407	-0.810078	-0.377324	-0.0805964	-0.0432672	0.508683	-0.398588	-1.03756	-0.619057	-0.617214
56	-0.507961	-0.265093	-0.878657	-0.788632	0.418606	0.547686	-0.749411	-0.740558	-0.651178	-0.7743	0.75683	-1.99835	1.9314	-0.719087	1.87711	1.86852	-0.719721	-1.32413	-0.907321	0.787809	0.417278		-0.419475	1.89642	-1.81008	2.76537	0.345892	-0.0248619	-2.52617	-1.51707	-0.978523	0.55472	-0.64187	-1.35334	-1.48439	0.55472	-0.958191		-2.11172	-2.15807	-1.49977	-0.666151	3.597	2.91079	0.318274	2.25294	0.210984	-0.619057	-0.617214
58	3.01935	3.11471	-0.365133	-0.769883	1.16891	-0.412363	0.424539	0.0391481	-0.509196	0.176058	-0.395352	0.691833	0.186726	-0.383104	0.263656	-0.14469	1.91502	-0.262073	-1.1374	2.30575	-0.24404		-0.372864	-0.96061	-0.470013	-0.720009	1.32565	-0.0248619	-0.279614	-0.27391	1.11328	0.462192	-0.422108	0.219032	-0.555133	0.462192	0.322821		0.0815844	0.512327	-1.17265	-0.421592	-0.0842084	-0.460825	-0.00199122	-0.504941	-1.41212	1.57338	1.55858
60	-1.88283	3.29288	0.265476	1.52078	-1.15777	-0.619491	0.0825792	-0.0820818	-0.634917	0.192241	-0.39087	0.877013	0.00141886	-0.207118	0.27862	-0.134512	1.65313	-0.251788	-1.03009	2.33025	-0.779032		-0.363524	-0.799561	-0.458197	-0.491105	1.17657	-0.0248619	-0.115653	-0.26728	0.926611	0.405943	-0.426032	0.235444	-0.535905	0.405943	0.407874		0.108244	0.547632	-1.1361	-0.427124	-0.162907	-0.502913	-0.0306456	-0.535224	-0.538143	1.57338	1.55858
70	0.76941	2.67644	0.313219	1.54786	-1.18694	-0.619856	-0.331005	-0.251236	-0.604177	0.176058	-0.395352	0.691833	0.186726	-0.383104	0.263656	-0.14469	1.91502	-0.262073	-1.0436	2.0356	-0.24404		-0.372864	-0.96061	-0.470013	-0.61271	1.15256	-0.0248619	-0.279614	-0.27391	1.11328	0.462192	-0.422108	0.219032	-0.555133	0.462192	0.335268		0.127444	0.512327	-1.17265	-0.422156	-0.0842084	-0.460825	-0.00199122	-0.451627	0.710402	-0.619057	-0.617214
81	0.183644	2.77459	1.73065	1.67925	-1.32946	-0.620464	1.49526	1.17881	0.73367	0.475822	-0.77202	1.36339	0.983501	-0.314817	-0.841872	0.667171	1.18339	0.245625	-0.315539	0.396308	1.03113		-1.01801	0.882153	-0.0877679	-1.10091	-0.410959	-0.0248619	-1.11433	0.540764	-0.0339723	1.38166	0.625686	-0.0327265	0.380368	1.38166	-0.731397		-0.134626	0.131479	-1.14897	0.683811	-0.882927	-0.0763033	0.760629	-1.28043	1.20982	1.57338	1.55858
86	-0.0698612	1.2895	0.893959	1.66007	-1.30858	-0.620463	-0.463265	-0.392633	-0.0424491	-0.375628	-0.127967	0.396929	-0.151161	-0.0439782	0.804143	-0.37601	0.529943	-0.317434	-1.02086	1.74908	0.447929		-0.342138	-0.23132	-0.630405	-0.359096	0.759174	-0.0248619	0.765374	0.121642	0.541466	0.0676019	-0.320075	0.268571	-0.785506	0.0676019	0.229747		0.0398937	0.160317	-1.07462	-0.326371	0.683342	0.135461	-0.577802	0.183304	-1.03756	1.57338	1.55858
87	0.632004	1.82229	1.83811	1.67911	-1.3293	-0.620464	1.11432	1.10958	1.20421	0.28151	-0.643752	1.38527	0.933618	-0.340853	-0.805658	0.366637	1.31804	0.125929	-0.246085	0.795995	0.874832		-0.95549	0.700979	0.123641	-1.5553	0.310004	-0.0248619	-1.19051	0.584597	0.0964967	1.35361	0.588405	0.0274578	0.311465	1.35361	-0.631739		-0.052139	0.192168	-1.16139	0.652192	-0.895055	-0.221766	0.752236	-1.49676	0.585547	1.57338	1.55858
88	0.956084	0.592763	1.59311	1.67881	-1.32898	-0.620464	1.11617	0.978023	0.793179	0.450976	-0.645077	0.819141	1.26157	-0.414767	-1.06308	0.00355002	1.60825	0.0779467	-0.253535	1.01694	1.09674		-1.03585	0.885025	0.428802	-1.46846	-0.209128	-0.0248619	-1.31913	0.579896	0.0915087	1.3431	0.592329	-0.0195503	0.334511	1.3431	-0.62854		-0.0243445	0.322152	-1.12579	0.666206	-1.03172	-0.204647	1.09538	-1.57177	-1.41212	-0.619057	-0.617214
90	0.367021	1.08515	0.750388	1.57175	-1.21247	-0.620449	-0.174925	-0.161548	-0.0595584	-1.1533	0.942774	0.605957	-0.683655	-0.285781	0.0555732	-0.168436	0.499648	-0.010429	0.105962	0.514475	0.668519		-0.553962	-0.047085	-0.315242	-0.326862	0.498284	-0.0248619	0.986297	0.554662	-0.0291883	-0.243196	-0.163103	-0.00919309	-0.271046	-0.243196	0.458905		0.517568	0.0925559	-0.0419545	-0.155782	0.601397	0.219332	-0.901884	-0.256593	-1.16242	-0.619057	-0.617214
91	0.526413	1.91312	1.06912	1.67657	-1.32654	-0.620464	-0.102341	-0.01452	0.0068928	-0.202475	0.541794	0.387743	-0.371182	-0.51509	0.300562	0.479681	1.05027	-0.447778	-0.0049228	0.940018	0.0165003		-0.747967	-0.81764	0.162993	-0.624609	-0.505001	-0.0248619	0.801635	0.803088	0.744843	-0.104929	-0.170951	0.300533	-0.0647121	-0.104929	0.684377		0.731794	0.747428	-0.350725	-0.161878	-0.203963	-0.959932	-0.13579	-0.57821	0.335838	-0.619057	-0.617214
92	-0.175155	1.16736	0.936999	1.6643	-1.31318	-0.620464	-0.365127	-0.307071	-0.00359403	0.0636777	0.719931	0.457114	0.179351	0.0608977	-0.185595	0.128527	0.581576	0.196336	-0.405281	0.889697	0.244892		-0.0920164	-0.623365	-0.78602	-1.21655	-0.294926	-0.0248619	0.521036	0.995304	0.40174	0.348191	-0.155254	0.533955	-0.301372	0.348191	0.403114		0.407788	0.546376	-0.945531	-0.143554	-0.612381	-1.08014	0.0839236	-0.684424	-1.16242	-0.619057	-0.617214
93	-0.552329	1.43361	0.915115	1.66227	-1.31097	-0.620463	0.116666	0.0295612	-0.0234443	-0.315826	0.723751	-0.0220764	0.771228	-0.297923	0.187917	0.601187	-0.246313	-0.396871	0.360657	-0.29762	-0.15024		0.115574	-0.953811	-0.14786	-0.896674	-0.288963	-0.0248619	0.312517	1.68674	-0.0415162	0.579688	-0.157216	0.328155	-0.178416	0.579688	0.182649		0.350652	0.150568	-1.03361	-0.14573	-0.599456	-1.17223	0.453559	-0.322921	-1.03756	-0.619057	-0.617214
94	0.343553	0.939062	-0.0586352	-0.770094	1.29741	-0.572147	0.0611865	-0.0157983	-0.262463	-0.584019	0.653836	0.0300791	-0.436934	-0.877813	0.386967	0.966532	-0.209026	-0.745132	0.712312	-0.262028	-0.245482		-0.18979	-0.0163274	0.54335	-0.453576	0.154965	-0.0248619	0.928171	0.812313	-0.460318	-0.320341	-0.174876	-0.479736	0.127798	-0.320341	0.364683		0.341791	0.0384737	0.221567	-0.173883	0.0852239	-0.327572	-0.203186	-0.201482	0.335838	-0.619057	-0.617214
95	0.415913	-0.413526	-0.366132	-0.78951	1.14163	-0.351775	-0.327537	-0.238191	-0.204773	0.622276	-0.718037	0.111286	0.2509	1.13963	-0.319877	0.8859	-0.891926	-0.783727	-0.802659	0.209432	-0.57674		0.345812	-0.52767	0.157813	-0.709226	0.810623	-0.0248619	1.65574	1.06752	-0.258296	0.243264	-0.361281	0.873797	-0.177285	0.243264	0.167584		0.252659	0.522376	-0.848163	-0.35411	-1.05658	-0.587259	0.0416058	-0.492266	-1.03756	-0.619057	-0.617214
97	0.233273	-0.54471	-0.702883	-0.239114	0.409733	-0.186231	-1.04818	-1.00873	-0.961231	-1.6629	-1.2357	0.203658	-0.326138	0.775576	1.27378	0.369353	0.903012	1.67453	-1.07581	-0.229304	1.03189		-1.42221	1.9856	-0.810691	-1.14487	-0.0520829	-0.0248619	1.66807	0.84996	-0.587816	-0.155461	-0.967588	0.437587	0.913394	-0.155461	-0.522314		0.496638	-0.252518	1.26527	-0.963535	0.513166	0.535746	-1.91155	-0.41016	0.585547	1.57338	1.55858
98	-0.358466	-1.25095	-1.54543	-0.789155	-0.518891	1.71621	-1.01421	-1.01131	-0.892657	-2.06134	-0.70235	-0.424472	-0.326138	0.148858	0.51062	-2.05308	-0.174743	1.28803	-2.50461	0.799455	1.03189		-1.42221	-0.319997	0.126794	2.53254	1.26621	-0.0248619	2.78568	0.84996	0.957518	-0.445442	-0.967588	0.803788	0.316483	-0.445442	-0.638171		-0.0272747	-0.740414	1.39481	-0.965669	2.28299	2.35704	-2.83628	1.01103	-1.16242	-0.619057	-0.617214
100	-0.495716	-0.565562	-1.10057	-0.7897	-0.909589	2.20363	-0.367784	-0.427806	-0.234492	0.510414	-0.508402	0.66048	0.501026	-0.648783	-0.0444049	0.369353	0.168179	0.339348	-0.0691607	0.238314	0.0280543		-0.11385	-0.267597	-0.5124	-1.29345	-0.291772	-0.0248619	0.448846	-0.225965	1.23849	0.688122	-0.449578	0.137968	0.0722926	0.688122	-0.099817		0.226744	0.457149	-0.934785	-0.444238	-0.773979	-1.04902	0.610445	-0.723929	1.33467	-0.619057	-0.617214
101	-1.42771	-0.739095	-0.176208	-0.7897	1.22927	-0.460693	0.69582	0.572471	0.355128	0.732097	1.58383	-0.67298	-0.551124	-0.626173	1.07975	1.24543	-1.42384	-1.076	-0.657924	-0.556409	-0.345872		0.912265	0.14448	0.299159	-0.733291	-0.338459	-0.0248619	1.27134	-0.379519	-0.369331	-0.732257	0.454978	-0.65835	-0.180097	-0.732257	0.204077		-0.699757	-0.440808	0.263672	0.400736	0.611162	-0.665716	-0.462167	0.636021	-0.0387253	-0.619057	-0.617214
102	-0.261458	1.41793	1.49335	1.6789	-1.32907	-0.620464	-0.113793	0.13697	0.566555	-0.907032	1.30558	0.637806	-0.393041	0.379269	0.538677	1.04621	0.522628	0.316096	-1.40149	-0.108273	0.778165		-0.265898	-0.0317974	-0.0179651	-0.159418	-0.0326963	-0.0248619	-0.846576	-0.577222	0.730263	-0.00620558	0.305854	0.389119	0.619328	-0.00620558	-0.63275		-0.594847	-0.941313	0.507603	0.319261	1.20288	0.164599	-1.69736	0.282521	0.710402	1.57338	1.55858
103	-1.22134	1.33573	1.2663	1.45113	-1.08119	-0.620464	1.12874	1.30491	0.840181	-0.187758	-0.331263	-0.299461	0.154406	0.0205496	0.26194	-0.0969546	-0.198039	0.587223	-0.432213	-0.126931	0.367648		0.256746	-0.0191034	0.00177014	0.474539	0.0054445	-0.0248619	-0.608649	-0.561379	-0.0741751	-0.0201676	1.24377	-0.196843	0.418728	-0.0201676	-0.586209		-0.559592	-0.617843	1.00029	1.23318	0.362493	0.434303	-0.323063	0.631803	-1.41212	1.57338	1.55858
105	0.569083	1.2008	0.546487	1.03282	-0.626221	-0.620113	1.28335	0.852815	-0.12223	0.824794	-0.378295	-0.749162	-0.823248	-0.25906	0.985142	0.651259	-1.24739	-0.274708	0.299814	-0.495194	-0.939532		0.132932	-0.0774257	1.5216	-0.0130589	0.272584	-0.0248619	0.381822	-0.407227	-0.891027	-0.975571	0.288194	-0.699668	0.997398	-0.975571	-0.0520962		-0.472022	-0.181215	1.79656	0.25729	-0.0873529	-0.289875	0.0592923	0.318156	-0.0387253	-0.619057	-0.617214
107	2.04761	3.21135	1.6879	1.67906	-1.32924	-0.620464	2.1107	1.69994	0.907046	0.455353	0.368651	-0.714119	-0.588369	0.414331	0.496298	-0.195664	0.101197	-0.685921	1.1957	0.170616	-0.281776		-0.571472	-0.68778	0.383156	-0.910442	0.0345073	-0.0248619	1.18716	-0.679411	0.191066	-0.779737	1.03381	0.122438	-0.358042	-0.779737	1.35602		1.04677	1.18763	0.949267	1.01095	-0.340312	-0.982814	0.717613	-0.601756	-0.538143	-0.619057	-0.617214
108	1.03444	2.67606	1.94055	1.67927	-1.32947	-0.620464	1.49831	1.37266	1.11642	-0.291181	0.167836	-0.65707	-0.502318	1.11105	-0.325987	0.364912	1.53277	-0.121226	0.540259	1.26056	0.649818		-1.04126	-0.481135	-0.516384	-0.518296	-0.117937	-0.0248619	0.593984	-0.0135411	0.390943	-0.687581	0.978874	0.830305	-0.28754	-0.687581	1.26424		1.34245	1.33057	0.726316	1.01382	-0.304019	-0.348788	0.157654	-0.842081	-0.787852	-0.619057	-0.617214
109	-0.168924	1.483	0.881887	-0.786295	1.35379	-0.620421	1.84908	1.71282	0.999438	-0.0653046	-0.266434	-0.0560498	-0.140225	0.679158	-0.395631	-0.445887	0.234596	-0.317434	0.349549	1.63038	0.567376		-0.818045	-0.480724	-0.211242	-0.288377	-0.039407	-0.0248619	1.37792	-0.185618	0.541466	-0.133155	1.08287	0.596039	-0.544446	-0.133155	0.873167		0.961779	1.12673	-0.621483	1.1081	-0.356856	-0.202279	0.469189	-0.660039	-1.16242	-0.619057	-0.617214
111	2.13229	2.93081	1.44852	1.65444	-1.30245	-0.620464	2.74963	2.19452	0.942002	0.98937	0.187986	-0.224726	-0.368529	0.446561	0.333901	-0.0244597	0.250461	-0.582253	0.0413904	0.620789	0.452855		-0.801447	-0.181954	0.0375801	-0.397007	-0.760364	-0.0248619	0.89433	-0.494988	0.0506607	-0.385652	1.31244	0.13179	-0.434744	-0.385652	0.842541		0.443735	0.915183	-0.172582	1.28319	-0.108764	-0.464347	0.515595	-0.349944	-1.03756	-0.619057	-0.617214
112	1.12816	1.61614	1.13846	0.683491	-0.245758	-0.620462	1.57057	1.82589	0.802294	0.856692	0.165723	-0.274969	-0.576394	0.563629	-0.0192791	0.000181516	0.31892	-0.7818	0.69275	0.9395	0.0380454		-0.844885	-0.182806	0.572259	-0.72892	-0.330866	-0.0248619	0.475334	-0.212976	0.224543	-0.56784	1.12996	0.369864	-0.239288	-0.56784	1.0033		0.766968	1.21242	0.823464	1.13724	-0.441827	-0.662932	0.805046	-0.849936	0.335838	1.57338	1.55858
114	1.86878	1.04755	1.00044	-0.782329	1.3495	-0.62045	1.75598	1.61179	1.11966	-0.556437	-0.264922	-0.103629	-0.350685	0.46898	0.296496	0.439063	1.12399	-0.691743	0.946601	-0.00726961	0.530425		-0.846431	-0.390492	0.0593486	-0.051345	-0.061567	-0.0248619	0.176568	-0.393159	0.312702	-0.316098	1.29282	0.300591	-0.334106	-0.316098	0.809972		1.02558	0.726784	-0.393122	1.30457	0.123232	-0.0332921	0.0742947	-0.20129	-0.413289	-0.619057	-0.617214
115	0.497192	1.23701	1.1692	1.61585	-1.26046	-0.620464	2.97337	2.30802	0.537686	-0.205189	0.286309	0.0044946	-0.353878	0.76029	-0.112937	0.192102	0.0355505	-0.0694348	0.161316	0.0467046	-0.0958952		-0.634548	-0.390289	-0.353381	0.668923	-0.11639	-0.0248619	0.727631	-0.218092	0.128314	-0.268624	1.49296	0.437587	-0.207633	-0.268624	0.594645		0.526455	0.413877	-0.0716327	1.49077	0.232584	0.167679	-0.219967	-0.12295	0.835256	1.57338	1.55858
116	1.91971	0.533743	-0.508195	-0.460184	0.766651	-0.331135	-0.437783	-0.625145	-0.81379	2.52073	-0.935693	0.242916	-1.10807	-1.30043	2.18003	-0.236254	-0.511542	-0.0164088	-0.562338	0.0278858	-1.25419		0.0477001	-1.3287	1.53302	0.259699	-2.60627	-0.0248619	-0.532245	-0.851346	2.2131	-0.735424	-0.816502	0.0256104	0.876087	-0.735424	-0.174906		-0.594847	0.479326	1.58004	-0.830214	-0.136691	-1.93601	0.429177	0.947584	1.08497	-0.619057	-0.617214
118	1.3213	-0.107469	0.81763	0.719585	-0.285077	-0.620415	0.606579	0.477333	0.299415	0.192527	-0.734192	0.184908	0.760286	-0.674294	-0.0304257	-0.426071	-0.592976	0.509261	-0.697287	-0.0757578	0.362355		0.940648	-0.302791	-0.481872	0.215103	0.105325	-0.0248619	0.241851	-0.881155	0.0464629	0.666875	0.28427	-0.64462	-0.0710632	0.666875	-0.720073		-0.764924	-0.645748	-0.952987	0.263164	-0.157122	0.178477	0.106987	0.741337	-0.912707	-0.619057	-0.617214
119	0.664283	0.751183	1.39181	1.67724	-1.32727	-0.620464	0.609725	0.440372	0.563431	-0.141579	-0.653863	-0.110407	1.1731	-0.563321	-0.668808	-0.40142	-0.640137	0.81369	-0.848503	0.93974	-0.160165		0.17335	0.204002	-0.5124	0.823847	0.966597	-0.0248619	0.296443	-0.548742	-0.552695	0.846294	0.262686	-0.76089	0.15369	0.846294	-0.799271		-0.892525	-0.740414	-0.910589	0.261388	-0.0197925	0.93785	0.295196	0.106637	-1.16242	-0.619057	-0.617214
120	-0.644594	-0.808044	1.07018	1.56165	-1.20147	-0.620463	-0.09858	0.0545492	0.438194	-0.735084	-0.786961	0.233908	0.588898	-0.424598	-0.401712	-0.0149416	0.767911	0.573607	-0.671054	0.309847	0.678025		0.139993	0.364987	-0.516565	0.307229	0.25695	-0.0248619	0.24334	-0.853232	0.0338198	0.558403	0.223443	-0.496071	0.108495	0.558403	-0.550245		-0.239759	-0.474352	-0.759786	0.231473	0.0603693	0.717433	-0.43211	0.219339	-0.0387253	1.57338	1.55858
123	0.186857	-1.31897	-0.816176	-0.789671	0.273712	0.729586	-0.394781	-0.36188	-0.426254	0.210775	-0.75239	0.0512967	-0.281893	-1.64812	-0.81312	-0.406711	-0.132817	0.611434	-0.339345	0.509896	0.239102		-1.01094	1.68355	-1.30518	1.07018	1.8786	-0.0248619	1.576	-0.712716	0.492503	-0.191957	-0.304378	-0.950123	-0.50922	-0.191957	-0.0509484		-0.169542	0.00873532	-0.508764	-0.315556	1.29025	2.27309	-0.154665	-0.41527	-0.16358	1.57338	1.55858
124	0.120722	-0.732063	-1.31103	-0.7897	-0.94846	2.25205	-0.537664	-0.492909	-0.496785	0.402618	1.01719	-0.117945	-0.599102	0.123789	1.08452	-0.347686	1.3686	1.07468	-0.841489	0.700694	-0.414638		-0.270853	-1.56041	-1.57193	-0.706847	0.480507	-0.0248619	1.94971	-0.892177	-1.31721	-0.512718	-0.426032	-0.828004	-0.299529	-0.512718	1.39081		0.246557	0.504697	0.641155	-0.460179	-0.279715	-1.12111	-0.518903	-0.0528318	-0.912707	-0.619057	-0.617214
127	0.111129	-1.15673	-0.936114	-0.789683	-0.0345451	1.11359	-0.591826	-0.5505	-0.476441	0.774929	0.987544	0.335896	-0.921751	0.74424	1.33503	-0.790863	2.02189	1.13241	-0.784412	-0.946728	-0.0814103		-0.569593	-1.72459	-1.7087	-0.739492	1.28876	-0.0248619	0.569565	-0.592062	-1.12665	-0.549988	-0.416221	-0.282288	-0.50584	-0.549988	1.36346		0.315107	0.460067	0.636915	-0.45379	0.205193	-0.771342	-0.832898	-0.0105167	-0.912707	-0.619057	-0.617214
128	0.936602	-0.143968	-1.07952	-0.789698	-0.488024	1.6785	-0.603074	-0.561526	-0.470279	0.727745	0.882029	-0.609216	0.00837677	-0.0354707	1.49824	-0.55687	1.66378	1.08341	-1.49605	-0.108273	-0.774647		-0.63757	-1.71014	-1.56895	-0.916531	0.665223	-0.0248619	2.40767	-0.263938	-0.701443	-0.274865	-0.427994	-0.434834	-0.368208	-0.274865	1.34047		0.352819	0.608475	0.157606	-0.462546	-0.144012	-1.38503	-0.565249	-0.254904	-0.912707	1.57338	1.55858
130	-0.482134	-0.725963	-0.432983	-0.784722	1.11837	-0.329295	-0.611909	-0.553839	-0.464434	0.357455	1.20353	-0.740244	-0.357044	0.508199	1.3588	-0.966932	1.14902	1.13679	-0.405093	-0.349512	-0.376516		-0.802196	-0.91989	-1.92905	-0.549731	0.730653	-0.0248619	1.59973	-0.561899	-1.09383	-0.614861	-0.439767	-0.395322	-0.707835	-0.614861	1.49523		0.485724	0.542965	0.51696	-0.473733	0.447639	-0.618826	-0.351065	-0.124929	-0.912707	-0.619057	-0.617214
131	-0.144676	-1.47864	-1.4478	-0.7897	-1.12392	2.47061	-0.564512	-0.497363	-0.488171	-0.507833	0.6794	0.285022	-0.461677	0.53528	1.27477	-0.603384	1.53961	1.08076	-1.28587	0.615558	-0.825761		-0.4137	-1.59076	-1.243	-0.77755	2.06197	-0.0248619	1.94168	-0.909985	-1.14229	-0.221571	-0.404448	-0.510172	-0.179911	-0.221571	1.06968		0.233777	0.107716	0.558407	-0.43162	0.0896232	-0.710581	-1.27011	-0.190301	-0.912707	-0.619057	-0.617214
132	-0.355051	-0.129198	0.151572	0.00738829	0.480804	-0.608941	-0.706425	-0.664593	-0.397595	1.39145	-0.214668	0.670417	0.405914	1.24129	-0.559278	0.155216	1.35406	1.40334	-0.938655	-0.0360564	0.412293		-0.780283	-0.103449	-1.14736	-1.39996	0.0771971	-0.0248619	-0.45757	-0.869736	-0.231365	0.619959	-0.45154	0.346542	0.410472	0.619959	0.0996928		0.00215322	0.564236	-0.569363	-0.448093	-1.11916	-0.752242	0.439235	-1.32322	-0.0387253	1.57338	1.55858
134	0.199525	1.01093	-0.814246	-0.737215	0.695976	0.132469	-0.246917	-0.356027	-0.837667	1.01374	0.222024	-1.22023	-1.3344	1.25811	-1.15147	-0.827	2.7428	-0.429882	0.87125	0.524909	0.0961829		0.220924	-1.22526	-0.977482	-0.954354	-1.34611	-0.0248619	2.06917	0.998807	0.682581	-1.58402	-0.522178	1.36769	-1.26002	-1.58402	2.75409		2.61372	2.93078	1.02785	-0.51909	-1.78801	-1.65587	0.456302	-0.930806	-1.41212	-0.619057	-0.617214
135	1.11175	0.776742	-0.120486	0.0290734	0.425659	-0.569647	-0.0757796	-0.14734	-0.644809	1.16293	0.686704	-1.57858	-1.23436	0.653883	0.575451	0.0812486	1.42489	-1.35462	0.715384	-0.309208	0.566216		-0.0999086	-0.409535	-0.545601	-0.635108	-1.13039	-0.0248619	1.33848	0.473647	-0.0908335	-1.67294	-0.353432	0.485584	-1.36341	-1.67294	2.12943		1.46138	1.7867	0.687061	-0.374837	-0.106487	-0.822016	0.315549	0.0993793	1.58438	-0.619057	-0.617214
136	0.61512	-0.557628	-1.35446	-0.789651	-0.586079	1.80058	-0.429128	-0.513161	-0.739227	1.41902	0.990893	-1.25126	-1.80949	1.19276	-0.380115	-0.849158	0.722845	-1.03796	1.21693	0.167326	0.873909		-0.763512	-0.734935	-1.00835	-1.11656	0.583238	-0.0248619	2.47093	0.247507	0.631694	-1.96173	-0.510405	1.07292	-1.75742	-1.96173	2.78235		2.11309	2.57346	0.859867	-0.522235	-0.0392378	-0.483051	0.545116	-0.941577	0.960111	-0.619057	-0.617214
142	-0.404102	-0.119716	0.966966	-0.772425	1.33872	-0.620444	1.11672	0.906	0.996399	-0.251852	-0.506681	0.865238	0.175238	-0.52236	0.103075	-0.555183	0.195137	2.56417	-0.437504	0.224202	0.00689355		-0.61631	-0.712221	-1.17542	0.203033	-0.644924	-0.0248619	0.348747	-0.0149179	0.280863	0.53346	0.827788	-0.176721	1.02642	0.53346	-0.469979		-0.125961	-0.184674	1.07953	0.828664	-0.447671	-0.444182	-0.272066	-0.198723	-1.41212	1.57338	1.55858
143	-0.304841	-0.86258	-0.0566473	-0.7897	0.583301	0.343979	1.80536	1.83085	2.212	-0.54731	-0.10248	0.273248	0.316425	0.44913	-0.591844	0.0798981	0.454781	0.228741	0.25954	-0.160083	-0.318362		-0.0480474	0.38646	-1.01678	0.566327	0.361604	-0.0248619	0.0402585	-0.29374	-0.491457	0.368154	2.22092	-0.061373	-0.441254	0.368154	0.210006		0.257575	-0.00885292	-1.05116	2.22815	-0.0520948	0.55778	0.00737562	-0.154962	0.460693	-0.619057	-0.617214
147	2.6903	1.8048	-0.376044	-0.339163	0.725905	-0.444444	0.374932	0.152114	-0.762144	0.327772	0.388977	-0.904025	-1.22946	0.863557	0.581799	-0.976958	0.439784	-0.424465	0.640116	-0.915803	0.209035		0.415262	-1.74769	0.437786	0.468321	0.040451	-0.0248619	-0.0631681	0.510837	-0.0736952	-1.35777	-0.141519	0.627729	-0.410141	-1.35777	1.09648		0.735086	0.673546	1.40051	-0.161359	0.140907	-0.395917	-0.351065	0.843923	-0.787852	-0.619057	-0.617214
148	0.32882	0.0956645	-1.57695	-0.789699	-1.02363	2.34569	0.0979808	-0.0780265	-0.690662	-0.488097	1.03048	-1.33567	-1.31217	0.970585	-0.0289958	-0.166076	1.56215	-0.137709	0.0663044	-0.538373	-0.512774		-0.259916	-0.911239	-0.39526	0.805194	-0.12705	-0.0248619	1.74361	0.242963	0.164954	-1.6203	-0.247476	0.720489	-0.419408	-1.6203	1.72904		1.42717	1.0447	1.24254	-0.255516	0.337038	-0.142075	-1.16144	0.0834664	-0.413289	-0.619057	-0.617214
154	0.553245	0.68318	-0.253841	0.386751	0.0146361	-0.542543	-0.233552	-0.239465	-0.803242	-0.47047	0.426349	-0.527893	-0.874159	1.39774	0.0190937	0.0760808	1.67414	-0.70811	-0.23687	0.179211	1.22072		-1.11453	-0.000395504	-0.775507	-0.347452	0.286268	-0.0248619	1.46105	0.752528	0.459868	-0.912362	-0.35147	1.26752	-1.01247	-0.912362	1.37163		1.4878	1.2218	-0.356792	-0.344013	0.618692	0.351789	-0.919086	-0.448012	-0.787852	-0.619057	-0.617214
155	2.36053	1.3476	-0.486496	0.00918724	0.310946	-0.399793	-0.0577609	-0.263293	-0.894318	2.84592	0.834968	-1.87009	-1.58893	-0.0769447	-0.134698	-1.26935	-1.54571	-2.09669	1.62419	-0.539444	-0.40928		1.53826	-1.78642	0.840247	-0.510935	0.170863	-0.0248619	1.52015	1.92905	-0.820752	-2.07872	-0.361281	0.162936	-1.55325	-2.07872	2.13865		0.845914	1.86409	1.31791	-0.39575	-1.0029	-1.21859	1.61229	0.443749	-0.413289	-0.619057	-0.617214
158	0.65639	0.0986909	0.142537	-0.789175	1.34467	-0.605154	-0.296496	-0.0707832	0.197073	0.320249	0.182535	0.788961	-0.0418005	0.205832	-0.668808	0.094077	0.535595	-0.134994	0.442283	1.08003	-0.724824		-0.831852	0.557702	0.574229	-0.680548	0.157645	-0.0248619	-0.160764	-0.306659	-0.552695	0.332235	-0.212157	-0.236556	0.296134	0.332235	0.309694		0.226744	0.512592	-0.301675	-0.195624	-0.804147	-0.392642	0.689257	-1.38838	1.58438	1.57338	1.55858
160	0.835589	2.65597	1.4958	1.6789	-1.32907	-0.620464	1.29804	0.983136	0.569351	1.01771	-0.208846	0.181799	-0.449535	0.0552032	-0.570066	-0.743923	0.181567	-0.036436	0.731021	-0.306171	0.728147		0.045477	0.119529	-0.453257	-0.372415	-0.542563	-0.0248619	0.659121	-0.917442	-0.01919	-0.259937	0.755188	-0.260707	-0.591713	-0.259937	0.694007		0.49789	0.830641	-0.333254	0.731191	-0.527082	-0.122839	0.720669	-0.247863	1.20982	1.57338	1.55858
161	0.109138	1.96734	1.60446	1.67911	-1.3293	-0.620464	1.17279	0.844571	0.695551	0.334397	-0.335987	0.0431134	-0.402446	0.285014	-0.691417	-0.60581	0.567289	-0.112262	0.566389	-0.659871	0.928261		-0.236805	0.10908	-0.461755	-1.05813e-06	0.265908	-0.0248619	0.998566	-0.893175	-0.0965676	-0.287944	0.680626	-0.155589	-0.604628	-0.287944	0.702838		0.698616	0.682746	-0.393268	0.668082	-0.139209	0.504158	0.16688	-0.231781	0.210984	1.57338	1.55858
164	-0.447427	0.95402	1.96327	1.67922	-1.32942	-0.620464	0.125887	0.375127	1.36825	0.0210223	-0.272162	0.0890355	-0.363496	-0.621959	-0.749707	-0.594314	1.10952	-0.281952	0.682805	1.18242	1.15531		-0.348642	0.0123792	-0.258122	-0.235208	1.09781	-0.0248619	0.273082	-1.08945	-0.178923	-0.236952	0.451053	-0.785311	-0.601757	-0.236952	0.637414		0.404221	0.57192	-0.497507	0.446152	0.0174214	0.724712	0.498152	-0.377557	0.835256	1.57338	1.55858
166	-0.780924	0.876637	-0.0306082	0.816906	-0.406941	-0.600548	-0.650783	-0.811235	-0.696363	-0.0549779	-0.431611	0.2196	-0.124071	-1.41316	-0.432676	2.0048	-0.434608	-0.0539307	1.27046	0.815121	-1.03152		-0.360231	4.03664	-1.27229	0.918879	-1.36034	-0.0248619	-1.39546	-1.51707	0.196618	0.00645785	-0.775296	-1.20195	-0.110747	0.00645785	-0.517769		-0.529026	-0.386256	-0.770313	-0.775044	0.885998	1.48139	0.89785	-0.285458	1.20982	-0.619057	-0.617214
167	-0.0326304	-1.44897	-0.719838	-0.789159	0.663873	0.242878	-0.755143	-0.738305	-0.520942	-0.640394	2.36926	0.309607	-0.0383747	-0.613774	-1.32832	0.836327	0.455029	-0.192779	-1.01986	0.985375	1.42269		-0.309931	-1.0214	-1.00835	-0.101212	1.63152	-0.0248619	-0.472914	0.835701	1.86051	0.113558	-0.673264	0.781727	-0.481795	0.113558	0.00307385		-0.126166	-0.223127	-0.966729	-0.660432	1.30212	0.654867	-0.833624	-0.517788	-0.662998	-0.619057	-0.617214
174	-0.758943	-1.24899	0.071184	-0.789579	1.33707	-0.595132	-0.276876	-0.229803	0.225596	0.380336	1.53879	-0.588467	1.03532	0.902154	-0.929232	0.0471581	0.648173	0.448392	-0.0921954	-0.781692	-0.175		-0.925935	1.12242	-1.00927	-0.663805	0.509652	-0.0248619	-0.63599	-1.13229	0.00215148	0.52021	0.0331133	0.177818	-0.278957	0.52021	0.283046		0.0510112	0.0791552	-1.02302	0.0470663	0.286489	0.219166	0.616657	-1.41129	-0.912707	-0.619057	-0.617214
175	0.536943	-0.710603	-0.426936	-0.788118	1.11205	-0.316817	-0.539551	-0.49971	-0.385939	1.13194	0.442977	0.657509	-0.756754	-0.0268403	0.951752	0.0262923	0.753497	-0.421062	-1.2255	0.656737	0.345743		-0.215948	-0.811435	-0.673861	-0.615811	1.36718	-0.0248619	0.156374	-0.162529	-0.364502	-0.275309	-0.482935	-0.238721	-0.7445	-0.275309	0.534505		-0.419957	0.174744	-0.796116	-0.50683	0.556005	-0.0883977	-0.450286	0.177211	-0.912707	1.57338	1.55858
176	1.66573	0.154749	2.01422	1.67926	-1.32947	-0.620464	3.91499	3.71875	1.32699	-0.0829945	-0.642422	-0.092259	1.6123	-0.673532	2.07178	-1.05864	-0.48916	-1.7759	-0.82325	-1.7635	-1.6237		1.04129	-1.20464	-1.23663	1.81175	1.91389	-0.0248619	0.962601	-0.359286	-0.659749	1.18215	3.72786	-0.823419	-2.54783	1.18215	0.230474		-0.643412	-0.919166	-1.88061	3.36951	1.40108	0.763669	-0.0112485	2.12426	0.710402	-0.619057	-0.617214
177	1.0887	-0.503158	-0.914324	-0.7897	-0.814547	2.08524	-0.400025	-0.296291	0.0421626	0.168548	-0.451514	-1.85953	0.743647	-1.59013	2.03977	-0.865846	-0.217427	-0.769799	-0.337542	-1.27843	-0.72762		1.4885	0.0580866	-0.0437636	-0.384303	0.367225	-0.0248619	1.2946	1.09311	-1.37578	-0.289685	-0.369129	-1.24295	-0.942348	-0.289685	0.128433		-0.423668	-0.527865	-0.812637	-0.408364	0.305628	-0.347853	0.0454936	1.54121	-0.662998	-0.619057	-0.617214
181	-0.85531	-0.0652622	-0.677213	-0.566536	0.726787	-0.137297	-0.913744	-0.869262	-0.871351	2.2219	3.16448	-0.581505	-0.0418005	-0.947898	-0.538724	-1.44747	-1.92609	-1.32085	2.04968	0.799455	-1.38359		0.508418	0.832801	1.53302	-1.65562	0.112704	-0.0248619	-1.68479	-1.51707	-0.974149	-0.300452	-0.902837	-1.48497	-0.578883	-0.300452	0.770551		-0.856804	0.235378	0.152196	-0.907579	-0.261132	-1.15546	2.7699	-1.22227	0.835256	-0.619057	-0.617214
183	-1.24917	-1.17351	-1.76791	-0.7897	-1.24484	2.62125	-0.14689	-0.20661	-0.589332	1.20834	-0.691353	0.268413	-0.898331	0.456402	-0.361112	0.254475	-0.790286	-0.533702	1.45478	0.233107	-0.305696		-0.332952	0.904108	-1.05908	-0.518907	0.823154	-0.0248619	0.973299	0.174013	-0.871392	-0.563229	-0.210194	-0.0924611	-0.992413	-0.563229	1.09677		0.715206	1.19608	-0.789611	-0.226165	-0.50129	0.287363	1.14721	-0.732491	-1.41212	-0.619057	-0.617214
186	-0.434532	-0.520333	-1.03061	-0.758717	0.420918	0.504252	-0.814205	-0.750252	-0.896879	-0.250245	0.800742	-1.39522	-1.87707	2.42783	-0.772875	-1.17219	2.22571	-0.398518	0.515346	0.799455	0.969153		-0.592518	-1.0536	-0.768078	0.0437903	0.0677618	-0.0248619	0.906053	1.06514	1.23849	-2.07988	-0.449578	2.33517	-1.23006	-2.07988	2.34109		2.37002	2.23132	1.27039	-0.436854	0.19138	-0.055584	-0.776651	-0.447074	2.0838	-0.619057	-0.617214
187	-1.56393	-0.468973	-0.314618	0.278034	0.110477	-0.514544	-0.244697	-0.211195	-0.829006	-0.0555049	0.709638	-0.482326	-1.21806	1.56062	0.0426829	-0.790863	-0.224377	-1.18354	0.239244	1.46544	-0.620808		-0.843945	-1.42426	-0.243266	0.431472	1.28876	-0.0248619	1.29749	1.25796	1.89285	-1.15437	-0.416221	2.19824	-1.36115	-1.15437	1.67902		1.49805	1.60406	0.160456	-0.410865	0.781551	-0.0934913	-0.290836	-0.433668	0.210984	-0.619057	-0.617214
189	-0.276418	-1.31145	-0.269856	-0.780826	1.23383	-0.478401	-0.243053	-0.386517	-0.381801	0.0599508	-0.427508	0.0770703	-0.973151	-0.775231	1.02361	0.598001	0.663816	-0.140641	1.20497	0.571134	-0.675849		0.0920257	-0.1509	-0.436414	-0.608057	-0.517857	-0.0248619	-0.115277	-0.022582	0.403642	-0.708793	-0.392675	-0.268658	-0.165461	-0.708793	0.765613		0.640091	0.710828	0.84978	-0.404715	-0.245895	-0.914521	0.34956	0.0968903	-1.16242	-0.619057	-0.617214
190	1.05861	0.701446	-0.100531	1.16572	-0.786926	-0.600092	-0.216824	-0.388906	-0.839562	0.582781	1.34823	-1.08468	-0.604426	-0.509862	0.592619	-0.352221	-0.741138	-0.806474	0.486743	0.0968346	-0.819735		0.537546	0.895347	0.177657	-0.605861	0.262063	-0.0248619	-0.536258	0.975866	-0.0173575	-0.96309	-0.239627	-0.00419214	-0.639844	-0.96309	0.450441		-0.171815	0.0931616	0.765716	-0.251448	0.738631	-0.187237	0.30633	0.084017	2.0838	-0.619057	-0.617214
191	-0.202546	0.640873	0.509018	1.54119	-1.17931	-0.620324	-0.0261079	-0.100692	-0.356534	0.702842	-0.0134324	0.805616	-0.255054	-0.778162	0.69346	-0.0175627	1.62152	0.378144	-0.465597	1.48529	0.744335		-0.837171	-0.908404	-0.859518	-1.87694	0.27749	-0.0248619	0.608657	0.110262	0.522893	0.17681	-0.314189	-0.172749	-0.261774	0.17681	0.662428		0.405681	0.899459	-0.757447	-0.32188	-0.486969	-1.21508	0.284688	-0.828903	1.33467	1.57338	1.55858
197	1.41403	-0.832988	-1.48191	-0.7897	-1.09254	2.43153	-0.321138	-0.430257	-0.554741	1.11859	0.778547	0.282388	-0.350931	-0.667412	-0.17456	0.778592	-1.16733	-0.522309	-0.203741	-1.7318	-0.370951		1.56866	0.328648	-1.16831	-0.762987	0.208343	-0.0248619	1.91473	-0.559296	-0.674136	-0.138078	-0.441729	-0.882533	-0.859447	-0.138078	0.416413		-0.300414	-0.0969762	-1.05416	-0.469579	-0.307247	-0.395107	-0.0860236	0.326159	-1.03756	-0.619057	-0.617214
202	-0.412465	-1.22594	-0.311422	-0.7897	-0.524503	1.72394	2.03684	1.99163	1.7723	-0.683331	-0.408277	0.275111	0.405252	-0.0893893	0.176655	-0.429219	-0.224784	0.385598	-0.867048	-0.158849	0.51559		0.55823	-0.340403	-0.665688	1.46065	0.212264	-0.0248619	0.138557	-0.361033	-0.756879	0.436957	2.21896	-0.522655	-0.284758	0.436957	-0.569877		-0.702716	-0.958452	-0.947577	2.15917	0.613059	1.05461	-0.746242	1.2943	-0.662998	-0.619057	-0.617214
203	0.0150921	-0.098982	-0.0253757	0.82701	-0.417362	-0.601266	-0.749211	-0.746986	-0.693624	-1.2316	-0.691353	-0.0521271	1.07503	-0.758914	1.15773	-1.22895	0.144694	1.55699	-0.29513	0.338104	-1.36225		-1.04947	-0.272459	0.184782	-0.685717	1.36134	-0.0248619	1.4866	-1.51707	0.626944	0.79819	-0.781183	-0.615713	0.865703	0.79819	-0.327829		0.0735471	-0.380779	0.922513	-0.78094	0.108342	-0.535841	-0.174103	-0.732491	-0.16358	1.57338	1.55858
208	0.467079	1.6215	0.954934	1.67389	-1.32362	-0.620464	0.115153	0.0785553	-0.10042	-0.726024	-0.467274	0.941482	0.754463	0.995774	-0.421513	-0.224923	-0.00109245	0.275576	-0.267844	1.10102	-0.714259		-0.318056	-0.846066	0.691038	-1.0013	0.586508	-0.0248619	0.0892265	0.188076	0.888444	1.0117	-0.218043	1.06112	0.569643	1.0117	-0.304405		0.402603	0.252622	-0.720971	-0.180144	-1.0828	-1.05728	0.112863	-1.1159	1.20982	-0.619057	-0.617214
210	-0.0619495	0.23886	0.191434	-0.634277	1.17961	-0.609537	-0.410414	-0.372552	-0.1899	1.92307	0.0443477	0.45491	-0.326138	-0.101829	0.0908824	0.12711	-0.390294	-0.799073	0.174384	1.10808	-1.38359		0.192497	-0.896396	0.548661	-0.858846	-1.17263	-0.0248619	0.829852	-0.451909	0.648451	-0.0394682	-0.514329	0.108006	-0.220736	-0.0394682	0.836115		0.269609	1.21117	-0.517756	-0.522907	-1.3894	-1.93601	1.27877	-0.674095	-0.16358	-0.619057	-0.617214
212	-1.79038	0.47418	0.453988	1.60683	-1.25074	-0.620326	-0.594725	-0.47882	-0.50811	0.300117	0.113584	-0.182637	-0.74659	0.39015	0.418313	1.21535	0.214497	-0.0393717	-0.142349	0.662755	-0.323695		-0.229807	0.193558	-0.551166	-0.017908	-0.56862	-0.0248619	0.597094	-0.519049	-0.178447	-0.655395	-0.0100542	-0.0172014	0.0678553	-0.655395	0.547955		0.178304	0.3933	0.721637	-0.0241175	0.00852486	-0.270518	-0.224348	-0.0144815	2.0838	-0.619057	-0.617214
213	-0.575643	-0.253592	1.10963	1.64404	-1.29113	-0.620464	-0.147321	-0.111058	0.374607	1.22236	1.7989	0.738961	1.22021	1.20779	-1.73562	0.0471581	-1.54185	1.57934	0.140072	-1.11617	-0.51157		-0.754747	-0.751586	-0.628274	-1.32803	-0.24041	-0.0248619	0.544942	-1.13229	0.253363	1.27445	0.0331133	0.475469	0.836943	1.27445	0.00610111		-0.034157	0.290657	-0.760956	0.0591954	-1.43974	-1.47268	1.29312	-2.17039	-0.912707	-0.619057	-0.617214
214	0.139099	-0.283193	0.986131	1.65048	-1.29814	-0.620464	-0.126663	-0.161595	0.150194	-0.896087	-0.148868	0.0495881	0.167429	-0.655233	-0.468528	-0.956127	1.51306	0.828606	-0.664696	-0.365178	1.21419		-0.216809	-0.765891	-1.1733	0.281382	1.57713	-0.0248619	0.624253	-0.311227	1.14704	0.150935	-0.0179028	0.0644761	-0.460627	0.150935	0.0745112		0.391197	-0.0592006	-0.761175	-0.0158644	0.771962	0.91375	-0.930112	0.122308	-1.03756	1.57338	1.55858
215	0.0760164	0.979732	0.561281	1.63513	-1.28147	-0.620423	0.135042	0.0835966	-0.429439	1.37755	-0.597826	-0.933721	-0.0314956	-0.442528	0.246843	-0.228938	-0.038758	-0.752382	0.885665	0.0372068	-1.22657		-0.491645	0.131838	0.989405	-0.635898	-0.807668	-0.0248619	0.871482	0.370199	0.639117	-0.455173	0.299967	0.158881	-0.0356539	-0.455173	0.784727		0.768558	1.28386	1.13779	0.298045	-0.879829	-1.12664	1.36163	-0.82984	2.0838	1.57338	1.55858
216	-0.0339571	0.458385	0.934709	1.6641	-1.31296	-0.620463	-0.27645	-0.265032	-0.00568028	0.133663	-0.0763758	0.290167	-0.203549	0.366521	1.07728	-0.776586	1.39671	0.711752	-0.964588	-0.457233	0.308693		-0.459523	-0.575407	-1.11102	-0.846368	0.299198	-0.0248619	0.834871	0.120006	0.309773	-0.0217567	-0.1788	0.398116	-0.444846	-0.0217567	0.504479		0.431803	0.384376	-0.533253	-0.196108	0.201857	-0.564198	-0.773631	-0.0223413	-0.16358	-0.619057	-0.617214
217	-0.228581	0.107296	-0.683874	-0.789696	0.444255	0.51718	0.0195621	-0.0682025	-0.230165	1.33812	-0.316518	0.430854	-0.640725	0.642232	0.965268	-1.12534	0.249479	-0.0441628	-1.04541	-0.316858	0.356438		-0.443826	0.244138	-0.441681	-1.38829	0.186332	-0.0248619	1.56106	0.0693423	0.382128	-0.291197	-0.147405	0.577834	-0.731286	-0.291197	0.572562		0.333148	0.80632	-0.335374	-0.169363	0.056589	-0.565889	-0.362132	-0.328085	0.335838	-0.619057	-0.617214
218	0.136231	-0.219842	-1.59961	-0.7897	-1.29457	2.68319	0.121997	-0.0468083	-0.270609	0.102378	-0.419777	-0.328797	0.216175	-0.577471	0.126513	-0.288392	1.43832	0.174602	-0.453671	0.635944	-0.156426		-0.1297	0.271671	-0.636853	-0.598262	-0.178674	-0.0248619	0.790995	-0.482476	0.906348	0.0135351	-0.272984	-0.0571486	-0.377277	0.0135351	0.404302		0.464255	0.574644	-0.643632	-0.27473	-0.171029	-0.387825	0.0404913	-0.350999	0.960111	-0.619057	-0.617214
219	0.00394364	-0.8442	-0.882741	-0.788647	0.410332	0.558014	0.054641	0.0613107	-0.652643	0.804042	-0.41865	0.0700131	0.085244	1.00226	0.819131	-0.661468	-0.0600884	0.103859	-0.566613	-0.513854	0.224283		-0.376609	0.0233898	-0.172404	-1.70126	0.43877	-0.0248619	1.13304	0.0693423	-0.0617448	0.0975018	-0.147405	0.577834	-0.274077	0.0975018	0.308857		0.333148	0.557182	-0.495022	-0.154843	-0.409402	-0.815002	0.0362891	-0.56135	-0.16358	1.57338	1.55858
220	0.379676	0.834341	0.638723	1.49189	-1.12559	-0.620402	-0.0113458	-0.128758	-0.151173	0.916849	0.208104	-0.0220764	0.258087	0.792713	0.483045	-1.11628	0.483066	0.798867	-0.60629	-0.894381	0.383539		-0.0880472	-0.619454	-0.601038	-1.44972	0.475749	-0.0248619	0.63667	-0.144009	-0.788528	0.187193	-0.157216	0.0449218	-0.178416	0.187193	0.387832		0.0805095	0.3078	-0.119293	-0.174166	-0.599456	-0.870372	0.0959486	-0.401436	0.710402	1.57338	1.55858
223	-0.783518	-0.57076	-0.229133	-0.789668	1.23249	-0.464739	-0.124034	-0.115248	0.0247804	0.655155	0.474487	-0.545266	0.210305	0.781919	1.05209	-1.40579	0.693569	-0.0991466	-1.07075	0.805703	0.209035		-0.365587	-0.546356	-0.431142	-1.05885	0.218781	-0.0248619	1.23029	-0.568344	-0.120149	-0.09089	-0.192535	0.224093	-0.870692	-0.09089	0.814029		0.192613	0.57414	-0.894215	-0.214763	0.129824	-0.755699	-0.00358882	-0.116305	-1.41212	1.57338	1.55858
224	0.957682	-0.17589	0.0298164	-0.761829	1.30366	-0.591135	-0.294713	-0.186939	-0.208191	-0.418285	-0.364741	-0.244451	0.185083	0.456402	-0.0495546	-0.56965	1.95966	0.649708	0.361085	-0.186881	0.539546		-0.476256	-0.507772	-0.484987	-1.43636	0.0158703	-0.0248619	0.6311	-0.309155	0.548084	0.0286924	-0.210194	0.430791	-0.0176636	0.0286924	0.730207		1.21427	0.930504	0.473686	-0.196355	-0.817396	-0.934166	0.0618465	-0.856819	0.960111	1.57338	1.55858
225	-0.814657	0.861142	-0.296275	-0.789693	1.16243	-0.377438	-0.105512	0.13246	0.0569395	0.499988	-0.522162	-0.247917	-0.318453	-0.429586	-0.193755	0.215496	1.56277	0.756854	0.103427	1.01633	-0.664543		-0.856303	-0.620659	-0.490806	-0.563991	0.444058	-0.0248619	0.152485	0.224615	1.1747	-0.358056	0.290156	0.375233	0.351572	-0.358056	0.667154		0.783611	1.09447	1.1084	0.303253	-0.60015	-0.714549	0.391219	-1.07411	0.335838	-0.619057	-0.617214
229	-1.2778	-1.62731	-0.361766	-0.787691	1.17187	-0.391913	-0.507592	-0.450086	-0.352581	1.90993	0.0698433	-0.716104	-0.229276	-0.653478	0.46764	-0.0765336	0.454441	0.332398	-0.370246	-0.328223	0.772142		-0.883138	0.8233	-0.900833	-0.854132	0.416925	-0.0248619	-0.0175729	-0.551402	0.178483	-0.505988	-0.447616	-0.467856	-0.345202	-0.505988	0.337713		-0.262364	0.483347	0.490133	-0.466968	0.592176	0.283423	0.654961	-0.459243	-0.16358	-0.619057	-0.617214
230	0.340485	0.462715	0.396719	1.16257	-0.767876	-0.619555	-0.462415	-0.317875	-0.332793	1.80156	-0.220279	0.138084	-0.0230529	-0.823932	0.675202	-0.515765	0.601003	0.0170384	-0.564546	-1.16762	0.209035		-0.310315	-0.274075	-0.135908	-1.07639	-0.120895	-0.0248619	0.742346	-0.551402	0.59878	0.0460923	-0.447616	-0.368257	-0.264029	0.0460923	0.301189		-0.0248758	0.52758	-0.463516	-0.467271	-0.190023	-0.778046	0.403454	-0.293586	0.960111	1.57338	1.55858
231	-0.393629	-0.293509	-0.841279	-0.789674	0.208622	0.810671	-0.512946	-0.563365	-0.437049	-0.486489	-0.0660365	0.0148212	0.130962	-0.198217	-0.629289	0.223701	0.708607	0.836706	0.228642	-0.353015	0.824414		0.0751932	-0.278044	-1.07028	-1.01168	-0.250244	-0.0248619	1.01553	0.707638	0.529617	0.106991	-0.541799	0.354148	0.0473069	0.106991	0.269415		0.827676	0.516382	-0.402844	-0.530678	-0.71479	-0.55769	-0.133782	-0.551507	-0.538143	1.57338	1.55858
238	-0.839884	-0.396906	1.78042	0.500002	-0.0460629	-0.620464	2.64291	2.34128	2.0363	-0.155464	0.0354585	-0.672235	-0.237678	-0.366443	1.28226	-0.0792449	-0.156781	-0.58435	0.00372227	0.290791	0.322583		0.578623	-0.406457	-0.222159	0.307936	-0.367008	-0.0248619	-0.287766	0.869685	-0.386064	-0.492162	2.01686	-0.127991	-0.621993	-0.492162	0.153741		-0.199972	-0.203728	-0.31052	1.94384	0.638529	-0.0106429	-0.167403	1.26481	-1.16242	-0.619057	-0.617214
239	0.70838	0.0799228	-0.51568	-0.7897	0.372534	0.606527	0.0599964	0.175633	0.340392	0.235554	0.118197	0.627148	-0.10999	0.0751265	-0.319877	0.117245	0.00325706	-0.632231	0.850798	0.478259	-0.563858		0.129599	0.817152	0.254054	-1.4185	-0.395077	-0.0248619	-0.524186	1.84069	-0.171764	0.205376	0.13907	0.532037	-0.283128	0.205376	0.229068		0.506911	0.643798	-0.81885	0.170563	-0.953346	-0.902925	0.7277	-0.965958	0.960111	-0.619057	-0.617214
240	0.285956	0.155185	0.544869	-0.78564	1.35246	-0.619647	0.565348	0.453067	0.514445	-0.341659	-0.217265	1.12255	0.0721033	0.863911	-0.692431	-0.0367812	1.15246	-0.033182	-0.480657	0.130914	0.216833		-0.371223	-0.0010105	-0.207029	-1.20731	-0.443267	-0.0248619	0.660717	1.09053	1.27163	0.573365	0.160654	1.44491	-0.171053	0.573365	0.204128		1.03403	0.844162	-1.00496	0.210855	-0.860812	-0.862459	-0.435957	-1.11925	-0.0387253	-0.619057	-0.617214
241	1.00091	0.00202162	0.00871155	1.29951	-0.923517	-0.611324	-0.788051	-0.838258	-0.784224	-0.163178	-0.579777	-1.77827	-1.20211	3.80796	0.273614	-1.06003	1.3147	-1.23983	0.377388	-0.389049	0.551796		-1.04502	0.209861	-0.66803	-0.675357	1.51595	-0.0248619	1.4494	-0.789321	2.14291	-1.74045	-0.845934	2.99644	-1.77456	-1.74045	2.10564		2.4925	2.19302	0.83421	-0.842153	0.932263	0.471103	-0.670915	-0.632102	0.460693	-0.619057	-0.617214
242	1.23868	1.08523	0.64366	-0.36179	0.891528	-0.62008	0.555423	0.461735	0.242572	-0.382318	-0.0305198	-0.00960177	-0.352098	0.562796	-0.224778	0.455745	0.942217	-0.552948	0.308142	-0.252785	-0.177081		0.354439	-0.834727	0.359493	-1.22589	0.46884	-0.0248619	-0.283382	0.655802	1.79522	-0.27377	0.213632	1.3826	-0.0296567	-0.27377	0.415732		1.02678	0.760162	0.226611	0.252612	-0.512499	-1.0391	-0.293929	-0.575825	0.960111	-0.619057	-0.617214
247	1.02158	-0.554964	-0.928385	-0.7897	-1.03181	2.35588	0.216567	0.198169	0.222494	0.00100392	-0.376498	-0.361288	-0.102369	0.579031	0.0285653	0.193763	0.195137	-0.888609	0.817975	-0.629546	-0.195248		0.600328	0.413292	-0.283009	-0.734453	0.223861	-0.0248619	-0.251394	1.25614	-0.0963265	-0.245115	0.164578	0.681359	-0.794777	-0.245115	0.476591		0.709511	0.561605	-0.875575	0.173428	-0.393673	-0.266363	0.326068	-0.0599678	0.960111	-0.619057	-0.617214
248	0.377498	-0.230841	-1.63703	-0.7897	-1.32162	2.71688	0.375714	0.0955517	-0.016356	1.92307	-0.63568	0.36069	-0.752645	-0.36035	0.749107	0.217951	-0.713621	-0.958505	0.0404344	0.220778	0.169219		-0.0839336	0.400502	-0.664209	-0.736266	0.854243	-0.0248619	0.305968	-0.185618	0.329726	-0.409195	-0.125822	-0.111715	-1.08253	-0.409195	0.469387		-0.169168	0.662287	-0.995384	-0.16178	0.361072	0.112945	0.732604	0.0339622	-1.16242	1.57338	1.55858
249	0.559393	0.530093	0.00669655	-0.786968	1.32691	-0.586023	0.393279	0.112464	-0.0579941	0.830397	-0.6311	0.504537	-0.523655	-0.581914	0.702138	1.30319	-0.497658	-0.145857	-0.269388	0.62865	1.1017		-0.466274	-0.992096	-0.825898	-0.794749	1.01085	-0.0248619	0.756268	-0.399057	0.93245	-0.167636	-0.13367	-0.0215625	-0.15683	-0.167636	0.140033		-0.0669348	0.375974	-0.598749	-0.153109	0.293627	-0.139544	0.129389	0.0330905	-1.41212	1.57338	1.55858
257	0.540576	-0.125403	-0.319607	-0.274498	0.68575	-0.482089	-0.469734	-0.463964	-0.738243	0.36183	-0.312052	-0.761428	-0.521776	-0.18734	1.20258	0.743664	-1.55257	-0.405586	-0.483257	-1.0991	-0.825245		3.44811	-0.629202	0.0201991	0.232225	-0.684325	-0.0248619	-1.42575	-0.150681	0.320011	-0.750642	-0.488821	-0.00441702	-0.0254786	-0.750642	-0.806538		-1.18711	-1.13158	0.974048	-0.511646	0.0494256	-0.717391	-0.668014	2.5068	-1.41212	-0.619057	-0.617214
258	-0.132695	-1.04053	-0.424257	-0.789654	1.05055	-0.238128	-0.319564	-0.392732	-0.163687	0.406853	-1.11758	-0.0155554	-0.333771	0.418052	0.669398	-0.0858685	-1.25611	-0.906463	0.300242	3.40933	-0.431757		2.92906	1.07651	-1.54369	-0.20152	-0.428106	-0.0248619	-1.99982	-0.730711	-0.593001	-0.262501	-0.284757	-0.262865	-1.71462	-0.262501	-0.16025		-1.01064	-0.236146	-1.43339	-0.311903	-0.223271	0.0258528	0.992975	1.82314	-0.912707	-0.619057	-0.617214
259	-0.0646826	-0.810368	-1.16182	-0.7897	-1.04975	2.37823	-0.320611	-0.386068	-0.201614	-0.50493	1.16439	-0.817053	0.384706	0.109688	1.32148	-1.14466	-0.0568637	-0.233816	-0.863725	0.606563	0.29862		-0.347201	-0.518134	-0.180818	-0.889491	1.28681	-0.0248619	0.096415	0.147247	1.12654	-0.0829654	-0.471162	0.643575	-0.718784	-0.0829654	0.149462		-0.103679	-0.206778	-0.743485	-0.475302	1.41882	-0.179763	-0.481105	0.148165	-0.16358	-0.619057	-0.617214
262	0.151903	0.899735	0.380441	1.44081	-1.07041	-0.6199	-0.69188	-0.538653	-0.448092	-1.08671	-0.129073	0.972835	-0.465753	2.28608	-0.73237	-1.09571	0.385109	0.215318	-0.82342	1.37236	0.0359438		-0.563569	0.791383	-0.601581	0.687721	0.755075	-0.0248619	-0.214151	-0.113862	0.844163	0.0928468	-0.506481	1.70065	-0.621775	0.0928468	0.0465988		0.466312	0.207624	-0.885516	-0.486917	0.704588	1.10675	-1.13909	-0.363354	-0.662998	-0.619057	-0.617214
267	0.537645	0.858464	0.306093	-0.78618	1.34973	-0.615519	0.0360139	0.159261	0.23625	0.0863985	-0.0860464	-0.325808	0.0258569	0.729766	-0.838261	0.682046	-0.339004	-1.41687	0.878504	1.03945	0.0251271		-0.340752	0.21427	0.634172	0.0205671	-0.100263	-0.0248619	0.596508	0.487358	-0.586614	-0.130657	0.0998268	0.299193	-0.438242	-0.130657	0.656507		0.648734	0.803705	-0.741073	0.123071	-0.621875	0.0797137	0.868037	-0.625501	0.835256	1.57338	1.55858
269	0.135304	-0.766682	-0.13127	-0.789699	1.26822	-0.509204	-0.298244	-0.138383	0.312601	0.446125	1.06805	-0.11534	-0.373776	-0.733797	0.424715	-0.239425	-0.654372	-1.72303	1.36099	-1.04262	-1.34565		1.57527	0.5612	0.553815	-0.293437	-0.272949	-0.0248619	-1.33371	1.14119	-0.664678	-0.339166	-0.0375244	-0.39068	-1.06641	-0.339166	0.390347		-0.149795	-0.122242	-0.992314	-0.0572702	0.0324873	-0.548586	0.677456	0.595409	0.335838	-0.619057	-0.617214
270	-0.15786	-0.996162	-0.516003	-0.7897	-0.0164338	1.09105	0.0851342	0.336291	0.609568	-0.53194	-0.355669	0.570872	-0.00243064	1.3806	-1.13751	0.611596	0.405586	0.556653	-0.266619	1.23866	0.909791		-0.208479	-0.57716	-0.543868	-0.231801	-0.168701	-0.0248619	-0.45326	-0.61578	1.59348	0.261667	0.368643	1.3714	0.309596	0.261667	-0.131558		0.513431	0.456808	-0.394072	0.426223	-0.46279	-0.131729	-0.204353	-0.573362	-1.41212	-0.619057	-0.617214
271	0.325136	1.78272	0.646079	-0.768609	1.33428	-0.620091	0.985475	1.0606	0.515283	-0.210562	-0.394715	0.0342985	0.601598	0.253668	-0.694025	1.03903	-0.509473	-0.405713	0.406624	0.609854	-0.242391		0.247846	-0.158684	0.851504	-0.242598	-0.972188	-0.0248619	-0.0884641	-0.717291	0.73864	0.475967	0.562896	0.276358	0.612902	0.475967	-0.328595		0.137827	0.138798	-0.433619	0.610482	-0.950866	-0.701243	0.644875	-0.417782	-1.41212	1.57338	1.55858
272	-0.384389	0.153872	-0.182949	-0.7897	1.19647	-0.419826	0.655143	0.647382	0.495718	-0.389654	-0.616123	0.387101	0.237347	0.473248	-1.16296	0.969433	-0.174041	0.353778	0.250527	0.900051	0.342654		0.32238	-0.170449	-0.205054	-0.339918	-0.199897	-0.0248619	-0.980996	-0.600504	1.95584	0.36023	0.343135	1.01768	0.500927	0.36023	-0.519643		0.244814	0.211206	-0.408034	0.401458	-0.576534	-0.243113	0.28303	-0.500423	0.210984	-0.619057	-0.617214
273	-0.148745	-0.0800194	0.874689	-0.710035	1.27079	-0.620412	0.240671	0.173486	0.72549	1.00121	-1.00778	0.731468	1.88147	-0.21545	-0.476546	-0.787836	-0.718273	0.176911	-0.726836	-0.821395	-0.747573		0.925858	0.41232	-1.0164	-0.452303	1.15904	-0.0248619	0.14119	-0.336963	-0.922453	1.77678	0.201859	-0.667339	-0.801758	1.77678	-0.702302		-0.862269	-0.524195	-1.56402	0.180468	-0.895691	0.0737768	1.0732	-0.162729	-0.538143	-0.619057	-0.617214
274	0.918031	0.85571	0.719348	0.381073	0.08325	-0.620316	0.345163	0.0259948	0.213032	0.86683	-0.879535	0.104089	0.943552	-0.265431	-0.0575668	-0.570206	-1.25068	0.648643	-0.594527	-0.741081	0.346409		1.04028	1.22355	-1.51183	-0.391057	0.393646	-0.0248619	0.183876	0.261195	-1.10119	0.769742	0.00171878	-0.596175	-0.672496	0.769742	-0.765658		-0.922845	-0.62276	-1.32521	-0.0229566	-0.212447	0.589274	0.526981	0.47864	-1.16242	1.57338	1.55858
275	-0.257079	-0.271644	-0.459287	-0.788294	1.07718	-0.273138	-0.290222	-0.231013	-0.402037	0.469698	0.0745227	-0.00519935	-0.831314	-0.818433	0.73881	0.128913	-1.00646	-0.57638	0.635728	1.50401	-0.553885		-0.313394	-0.218448	0.538542	-0.77885	0.21452	-0.0248619	2.12981	-0.644854	-0.424846	-0.638284	-0.371092	-0.879102	-0.0545492	-0.638284	0.818574		0.230998	0.644581	1.00468	-0.388238	-0.273484	-0.718695	0.51501	-0.338118	-1.03756	-0.619057	-0.617214
283	-0.0437744	-0.42046	-0.698701	-0.235223	0.409242	-0.190895	-0.898926	-0.863448	-0.960093	-1.24819	0.919486	-0.398834	-1.57955	0.174438	0.541769	1.20979	0.210169	-0.368401	-0.208329	-0.208309	1.76428		0.239778	-0.29647	1.41823	-0.71125	0.647419	-0.0248619	0.025851	-0.720012	-0.0516796	-1.39232	-0.873404	-0.145346	1.06567	-1.39232	-0.172699		-0.0949914	-0.630886	1.52492	-0.870438	0.964652	0.33397	-1.86909	0.592546	0.585547	-0.619057	-0.617214
284	0.454849	0.289756	0.920743	1.66281	-1.31157	-0.620463	-0.415797	-0.306142	-0.0183581	-1.19485	-0.17542	-0.439608	0.413825	-0.115421	0.11295	0.675805	0.240777	0.268228	0.116285	1.18989	2.65746		-1.35666	1.61406	-0.635618	-0.994718	1.10738	-0.0248619	-1.5838	0.365146	0.938899	0.113558	-0.184686	0.490531	0.0521886	0.113558	-0.84649		-0.126166	-0.417109	-0.532887	-0.149445	1.566	1.53417	-0.0982958	-0.437067	-0.413289	-0.619057	-0.617214
285	-1.18545	-1.12825	0.507421	0.333416	0.134552	-0.619614	-0.229223	-0.244482	-0.0551557	-1.18814	-0.277601	0.197326	0.198969	-0.35656	-0.485641	-0.763718	0.573818	0.663864	-0.367896	1.20391	2.67793		-1.42363	1.86126	-1.37583	-0.0072099	0.99378	-0.0248619	-0.572804	0.845188	0.951287	0.243264	-0.188611	0.504034	-0.645674	0.243264	-0.632911		0.0674381	-0.231861	-1.06497	-0.159896	1.77809	2.23744	-0.535638	-0.297594	-0.413289	-0.619057	-0.617214
286	1.1637	1.07713	3.09552	1.67928	-1.32948	-0.620464	4.0173	3.43393	2.91483	0.580951	-0.646207	0.402015	0.312375	-1.00562	-0.0717909	1.00683	-0.259829	-0.400367	0.277783	-0.337594	0.777631		-0.29524	0.0743814	-0.243266	-0.34917	0.676447	-0.0248619	0.844558	-0.707299	-0.831816	0.424502	2.52898	-1.20068	-0.0919293	0.424502	-0.0579138		-0.257061	-0.0556476	-0.919361	2.46875	-0.232023	0.371418	0.631461	-0.153704	-0.413289	-0.619057	-0.617214
287	-0.289405	0.176639	3.96005	1.67928	-1.32948	-0.620464	5.57389	5.94956	5.29025	-0.266392	-0.648569	0.803215	1.39239	-0.962509	-0.499018	0.229774	-0.280966	0.497741	-0.76113	-0.613821	-0.536747		0.115214	-0.0730936	-0.703722	1.08525	1.71497	-0.0248619	0.385643	-1.22097	-1.06993	1.43581	6.60242	-1.44728	0.0211958	1.43581	-0.836928		-1.03286	-1.16765	-1.29165	6.47213	0.0983844	1.13265	0.0639335	0.182452	-0.912707	-0.619057	-0.617214
288	-0.823237	0.619905	3.88781	1.67928	-1.32948	-0.620464	6.48809	6.77606	4.91563	-0.163625	-0.753163	0.586391	0.486144	-0.685334	-0.556966	0.120303	-0.0875773	1.01783	-0.877749	-0.285713	0.156802		0.0511736	-0.135502	-0.809084	1.27593	1.55715	-0.0248619	0.165141	-1.08877	-0.769994	0.642535	7.42653	-1.10227	0.315256	0.642535	-0.76555		-0.931584	-0.979513	-0.669728	7.29402	0.355926	1.42508	-0.430806	0.41336	-0.0387253	-0.619057	-0.617214
290	-0.525285	0.0926754	0.780499	-0.789097	1.35679	-0.620359	1.45948	1.10902	0.986513	-0.00279767	-0.853476	0.149744	-0.233221	0.336809	-0.745002	-0.647716	0.373051	-0.409854	-0.102103	-0.285689	2.59773		-0.471144	-0.265159	-0.766095	0.0750202	0.971059	-0.0248619	0.300226	1.51209	1.03103	-0.10928	0.735567	1.15333	-1.0437	-0.10928	0.103368		0.7148	0.619338	-1.12674	0.766281	0.606736	1.29074	-0.274143	0.132576	0.710402	-0.619057	-0.617214
291	-0.292545	1.01377	-0.244638	0.403716	-0.000848599	-0.546253	-0.548082	-0.584548	-0.799218	1.64229	-0.526951	0.401793	-1.84515	2.01429	1.38774	-0.711798	0.713139	0.762754	-0.965535	0.447329	-0.813881		-1.30795	-0.136246	-0.0383673	-1.28747	-1.37701	-0.0248619	1.2799	0.842017	1.20384	-1.22586	-0.577118	2.00807	0.30146	-1.22586	1.08337		1.11666	1.78093	1.55043	-0.579766	-0.541751	-1.73171	-0.696675	-0.897288	-0.912707	1.57338	1.55858
292	0.957185	1.37799	0.0350229	1.32834	-0.953523	-0.613031	-0.748678	-0.710176	-0.770166	1.64229	-0.526951	0.610467	-1.84515	1.38968	1.38774	-1.51656	1.25021	0.762754	-0.965535	0.447329	-0.813881		-1.30795	-0.327734	-0.0383673	-1.55895	0.374814	-0.0248619	0.722966	0.448835	1.46053	-1.12953	-0.577118	1.6431	0.00400661	-1.12953	1.06325		0.942609	1.61884	1.51118	-0.583502	-0.100779	-1.29952	-0.696675	-1.03219	2.0838	1.57338	1.55858
301	0.633328	-0.971411	-0.217934	-0.788608	1.25948	-0.499803	-0.57997	-0.536188	-0.196428	0.903934	-0.625275	1.73586	0.219527	-0.385482	-0.358411	-0.897871	0.907684	1.34835	-0.101258	0.362381	0.148276		-1.32076	-0.481589	-0.137382	-0.966547	0.801378	-0.0248619	-0.323298	-1.17844	0.298741	0.969265	-0.482935	-0.448281	0.62184	0.969265	-0.164658		-0.070177	0.360877	-0.370754	-0.480324	-0.773282	-0.460628	0.674224	-1.39126	-0.16358	1.57338	1.55858
306	-0.463794	-0.677428	-0.935307	-0.7897	-0.68964	1.92965	-0.60943	-0.62363	-0.0945604	-0.0493987	-0.745282	2.83869	-0.0444414	-0.245023	0.0309874	-0.320627	1.63375	0.889565	0.255666	-0.394925	-0.938101		-1.47872	-0.682254	0.0440743	-0.182188	0.692772	-0.0248619	-1.13463	-0.791575	0.708733	1.27649	-0.528064	-0.0521932	0.596459	1.27649	-0.173902		0.274962	0.173447	-0.932519	-0.521493	-0.516949	-0.504189	0.0209389	-1.2053	-0.912707	1.57338	1.55858
307	1.20817	-0.197245	-0.00292069	-0.788855	1.32648	-0.582931	-0.481747	-0.486945	0.0159998	-0.0141784	-0.573609	2.52124	-0.130043	-0.413027	0.418514	-1.30129	0.847266	0.448392	-0.139705	1.22515	-0.705353		-1.90638	-0.121239	0.805661	-0.144499	0.538875	-0.0248619	-0.413017	-1.14978	0.984162	1.06446	-0.535913	-0.130656	0.378233	1.06446	-0.218778		0.0148792	0.20173	-0.808616	-0.530161	0.116481	-0.19995	0.0973499	-1.15926	-1.16242	1.57338	1.55858
308	0.0200181	-0.369128	-0.512174	-0.789691	0.864299	-0.00606562	-0.709434	-0.633324	-0.140512	0.346736	-1.0707	1.9212	0.80055	0.162567	0.0551094	-1.30364	0.670621	0.440145	0.623115	0.259357	-1.13773		-1.58127	-0.485712	0.0696656	-0.533242	1.34242	-0.0248619	-0.595112	-1.15092	0.735376	1.49925	-0.533951	0.0874068	-0.0976235	1.49925	0.068296		0.377667	0.534215	-1.34684	-0.529211	-0.590901	-0.457836	1.1509	-1.48493	-0.912707	1.57338	1.55858
309	-0.323802	-1.05898	0.340576	-0.789248	1.35393	-0.61659	0.0634892	0.156588	0.429454	0.541254	-0.764957	2.32978	0.466458	-0.0532189	-0.0161072	-0.508912	1.39545	0.765997	-0.108244	0.891172	-0.895984		-1.34971	-0.33627	0.210373	-0.783622	0.336745	-0.0248619	-1.22396	-1.16888	0.481059	1.43233	0.158692	-0.164768	0.537332	1.43233	-0.248586		-0.061787	0.304249	-1.0603	0.173717	-0.916434	-0.855645	0.728675	-1.44219	-0.787852	1.57338	1.55858
310	-0.982769	-1.20355	-0.41539	-0.7897	0.880802	-0.02661	-0.478059	-0.294124	0.197237	0.213365	-0.694699	-0.133576	-0.831886	0.184817	1.9478	-1.72545	-0.0345025	-1.09275	-1.3298	1.05243	-0.738709		1.36512	1.35014	-0.118143	0.210717	-0.138528	-0.0248619	-0.980553	-1.27698	2.4126	-0.697988	-0.204308	0.856317	-1.55681	-0.697988	-0.262681		-0.559419	-0.267515	-0.999989	-0.233468	1.88088	0.410452	-1.00766	1.7133	-0.0387253	1.57338	1.55858
311	-0.512218	-1.09561	-0.261668	-0.789692	1.19561	-0.418766	-0.0489429	-0.0951081	0.0785376	0.188075	-0.608352	0.141467	-0.742791	-0.51509	1.72185	-1.41989	0.0994974	-0.372009	-0.985274	1.1417	0.0165003		2.21105	-0.0266612	-0.204575	-0.464405	-0.375782	-0.0248619	-1.27979	-1.28506	1.65368	-0.502864	-0.170951	0.0851634	-0.942348	-0.502864	-0.430608		-0.808822	-0.495983	0.206801	-0.204417	0.836904	-0.449866	-0.724963	1.96908	-0.0387253	1.57338	1.55858
312	-0.084806	-0.557428	0.183243	-0.771784	1.32884	-0.609009	-0.272639	-0.361996	-0.0221254	0.886617	-0.567323	2.17948	0.843605	-0.787252	0.0879844	-1.54713	0.370956	1.56323	0.340549	-0.675317	-0.472872		-1.90431	0.444279	0.104543	-0.755662	-0.0437393	-0.0248619	-0.910238	-1.14629	0.529617	1.65142	-0.541799	-0.563672	0.701831	1.65142	-0.640488		-0.266573	0.00686983	-1.02938	-0.538394	-0.437555	-0.476177	1.09748	-1.56921	-0.413289	-0.619057	-0.617214
314	-1.63618	-1.80546	-0.933715	-0.7897	-0.773725	2.03439	0.277563	0.379407	-0.0308448	0.0636777	-0.676952	-0.469339	-0.86322	0.760654	0.606015	1.33063	-0.566071	-1.48189	0.727191	-1.20907	-0.0690431		0.633784	0.0162359	0.0151883	-0.137957	-0.758311	-0.0248619	1.24896	0.497723	0.59878	-0.876962	0.321551	0.882259	-0.642838	-0.876962	0.716477		0.983129	0.75038	-0.388224	0.311006	-0.103112	-0.405876	-0.290517	0.600142	0.960111	-0.619057	-0.617214
316	0.0401463	-0.989764	-0.115043	-0.7897	-0.017116	1.0919	1.26955	1.3729	2.35907	-0.116484	0.421762	-0.380813	-0.076227	0.0533047	0.535431	0.277018	1.21836	0.183125	-0.298944	0.986292	0.338659		-0.280204	-0.450527	-0.708745	-0.678549	-0.226476	-0.0248619	0.318654	-0.641378	0.153667	-0.234133	1.46353	-0.0944724	-0.207487	-0.234133	0.608631		0.303206	0.390717	-0.236983	1.44179	0.0216033	-0.597168	-0.0859304	-0.114723	-1.16242	-0.619057	-0.617214
317	-1.09868	0.0531895	0.999599	-0.789606	1.35742	-0.620452	0.654324	0.900901	1.46685	-0.80376	0.498982	1.34818	-0.255054	0.127767	-0.604766	1.02155	0.491081	0.538257	0.362428	-0.165006	0.428021		-1.28889	0.0263967	-0.938017	0.11826	-0.0536674	-0.0248619	0.495373	0.92393	-0.233058	0.427291	1.28693	0.250085	0.195953	0.427291	0.229424		0.610405	0.214267	-0.737491	1.33481	-0.0170368	0.227401	-0.424421	-0.882588	0.335838	-0.619057	-0.617214
318	0.563502	0.0813035	-1.17772	-0.783854	0.109123	0.926725	-0.946749	-0.932266	-0.869294	1.16684	0.201089	-0.398834	1.99499	-0.247637	-0.229177	1.20979	1.66184	-0.108104	0.513358	-0.901146	-0.559652		-0.942239	0.479904	-0.160191	-2.36233	-1.12824	-0.0248619	-1.10317	0.874113	-0.0516796	1.34179	-0.873404	0.101279	0.261665	1.34179	0.153593		0.493074	0.792974	-1.16987	-0.865524	-1.71717	-1.94398	2.02328	-2.00537	-0.16358	-0.619057	-0.617214
319	-1.00333	-0.685124	-0.441931	-0.741955	1.08962	-0.351462	-0.666446	-0.636448	-0.623774	0.650746	-0.263886	-0.266476	-0.528489	-1.21608	0.70258	-0.581785	-0.366491	-1.01675	1.63057	0.524909	-0.532563		-0.312072	1.22532	-0.550438	0.162405	0.0550788	-0.0248619	-0.306622	-0.438839	0.682581	-0.527278	-0.522178	-0.522849	-1.35066	-0.527278	0.742224		0.33325	0.65892	-1.05818	-0.538667	0.899298	0.477483	1.22857	0.117337	0.335838	-0.619057	-0.617214
320	1.88987	1.51424	0.885182	1.34804	-0.969006	-0.620453	1.7347	1.17458	0.262565	0.676333	-0.731025	1.00064	1.47976	-1.39435	0.0757013	0.525639	0.792918	-0.681876	-1.33699	0.633526	-0.378068		-0.00679344	0.851395	0.197357	0.050181	-0.930944	-0.0248619	-0.38691	-1.2371	0.517181	1.59378	0.480486	-0.952402	-0.206616	1.59378	-0.911479		-0.971821	-0.528818	-1.40627	0.47279	-0.190958	-0.0937343	0.571801	-0.0499502	-0.16358	-0.619057	-0.617214
322	-0.645165	0.651925	0.967769	1.64717	-1.29454	-0.620463	0.356571	0.395969	0.133057	0.975227	-0.268905	-0.309462	0.993829	-0.697652	0.331116	0.198759	-1.12803	-0.843167	-0.0897419	-0.422015	0.0831947		0.763528	0.107025	-0.332706	0.572408	-0.498631	-0.0248619	-0.478234	0.95831	-1.16351	0.617279	0.231291	-0.662564	-0.789483	0.617279	-0.408637		-0.874883	-0.48341	-1.32426	0.197847	-0.0423968	0.247343	1.01894	0.926674	0.210984	-0.619057	-0.617214
323	-0.323838	0.676339	0.733213	-0.691215	1.2502	-0.620278	0.467756	0.438583	0.50348	0.0559682	-0.121147	1.24695	-0.323137	-1.04835	-0.648214	-0.260223	-0.148439	0.131588	-0.777046	-0.137014	1.63736		0.488968	-0.21658	-0.420485	0.60112	0.784458	-0.0248619	0.433967	0.337831	-1.02308	0.328479	0.325475	-0.992917	-0.262315	0.328479	-0.547843		-0.765914	-0.712093	-0.867022	0.305734	0.311493	1.21195	-0.698296	0.718275	-0.912707	-0.619057	-0.617214
325	-0.0781233	-0.886042	-0.586639	-0.694305	0.922043	-0.207309	-0.837981	-0.830779	-0.761284	-1.08936	-0.762143	-0.427289	-0.244535	0.702506	-0.00100465	-0.619172	1.019	-0.131449	0.388222	-1.37339	0.338659		-0.0983956	-0.322582	-0.812793	0.258668	-0.714185	-0.0248619	1.35233	1.63543	1.98312	-0.384325	-0.72428	1.85641	-0.847894	-0.384325	0.723969		1.82796	1.04052	-0.651892	-0.714897	0.136186	-0.135135	-0.83857	0.170698	-1.41212	-0.619057	-0.617214
326	-0.996607	-0.724155	-0.442427	-0.789696	0.955786	-0.120021	0.280336	0.0498617	-0.0305804	1.77393	0.50822	0.143726	-0.397092	-0.764195	0.785077	0.147112	-1.25349	-0.505474	0.0573931	-1.35244	-1.79198		1.95663	0.0967026	0.379656	-0.144732	-0.713648	-0.0248619	-0.51898	-0.442137	-1.57173	-0.237401	-0.0924649	-1.32824	-0.094235	-0.237401	-0.0725665		-1.1738	-0.582855	0.202781	-0.145683	-0.63925	-1.00579	0.520324	0.950308	1.45953	-0.619057	-0.617214
327	0.733764	0.190603	0.722832	-0.757071	1.32187	-0.620267	0.299747	0.37733	0.583797	-0.433284	-0.00942496	0.376136	-0.190961	0.269578	0.399587	-0.0873343	-0.653991	-0.726842	0.143641	-0.0606549	-0.925386		0.154518	0.258764	-0.466818	0.348871	-0.762556	-0.0248619	1.70242	1.04398	0.165851	0.0275604	0.274459	0.559153	-0.890793	0.0275604	0.548559		0.656962	0.425338	-1.13639	0.267906	0.0108695	-0.310922	-0.288532	0.203082	-1.03756	1.57338	1.55858
328	-1.50153	-0.413017	-0.595271	-0.789445	0.846945	0.015218	-0.548236	-0.505311	-0.395	0.490936	-0.0733929	0.778456	0.231807	-0.602021	0.427824	-0.544771	-0.988143	1.29897	0.538322	-1.326	-0.0554015		0.170641	-0.831143	-0.204864	-0.643753	-1.09055	-0.0248619	-0.751684	1.0621	0.753417	0.536665	-0.537875	0.333945	0.671251	0.536665	-0.591272		-0.132716	-0.132845	0.681433	-0.535939	-0.618019	-1.23646	0.476613	-0.00985139	0.585547	1.57338	1.55858
329	-2.30579	-0.642505	0.465428	0.208892	0.269754	-0.619217	-0.323333	-0.186268	-0.0871344	-0.7519	0.643984	0.182314	0.0106502	0.45309	-0.708212	-0.371487	0.173173	0.162301	-0.314597	1.0092	1.00844		-0.268604	-0.409535	-0.357877	0.935824	0.0311103	-0.0248619	-0.496642	-0.000333888	0.342385	0.0922904	0.0507728	0.426921	-0.239861	0.0922904	-0.0808564		-0.0493163	-0.193307	-0.547726	0.0685767	0.637741	0.803509	-0.406616	0.229474	0.210984	-0.619057	-0.617214
330	-0.302595	-0.0323824	0.550775	1.39946	-1.0251	-0.620291	-0.235099	-0.15307	-0.219848	-0.572464	0.687553	0.15166	0.133321	0.620972	-0.853337	-0.200158	0.142873	-0.353317	-0.180449	-0.0947477	1.65347		-0.455733	-0.263693	-0.150261	0.495625	0.325507	-0.0248619	0.0277203	-0.159165	0.273119	0.171969	0.0233025	0.443043	-0.442503	0.171969	0.0256551		0.178011	-0.0828852	-0.885443	0.0416789	0.675058	0.948423	-0.388957	0.0150545	0.210984	-0.619057	-0.617214
332	0.150069	-0.0899367	-0.30535	-0.256776	0.673312	-0.49062	-0.7586	-0.80906	-0.732028	0.752998	0.995373	0.128459	2.42112	2.44829	-0.945831	0.198759	-0.451772	2.12091	-0.83684	-0.135122	-0.0130359		0.323018	-1.01817	-0.724865	-2.04839	-0.130995	-0.0248619	-2.58203	0.95831	-2.13315	1.91117	-0.883215	0.716106	1.24968	1.91117	-1.02289		-1.02099	-0.664825	-0.914683	-0.873278	-2.29425	-1.82058	1.34129	-1.33808	0.960111	-0.619057	-0.617214
333	-0.753014	0.379198	0.9322	0.508803	-0.0556567	-0.620444	0.271543	0.348493	0.501387	0.236744	-0.260896	-0.449597	1.2679	-1.02166	0.421976	0.652591	-1.01705	-1.36634	0.232085	0.220185	-1.36767		1.13702	1.41275	1.38374	-0.51185	-1.03877	-0.0248619	-0.297223	-0.796039	-0.838635	0.762219	0.113562	-1.24074	0.0671584	0.762219	-0.710935		-0.900732	-0.707387	-0.987636	0.108649	-0.625648	-0.613872	1.11019	0.225471	1.20982	-0.619057	-0.617214
334	-0.150969	-0.710331	0.929375	0.498164	-0.044079	-0.620443	0.329798	0.490208	0.498703	0.140267	0.00995577	0.73053	2.26905	-0.406399	-0.660624	0.356653	-0.162737	-0.0842237	-0.841736	1.31721	0.0884918		-0.439069	0.216364	-0.374509	-1.43833	-0.0978689	-0.0248619	0.699122	-0.749262	0.473462	2.0728	0.335286	-0.244901	-0.171685	2.0728	-0.582583		-0.362588	-0.0721946	-1.47447	0.368783	-0.943518	-0.823491	1.21624	-1.29411	0.210984	1.57338	1.55858
335	1.27547	0.744706	-0.501853	-0.669366	0.975084	-0.307189	-0.289444	-0.42675	-0.728822	0.539717	-1.2357	0.789442	1.6163	-0.498985	-0.985686	-0.256668	-2.33025	0.962329	1.85402	-0.761022	-1.13933		-0.822709	1.43511	0.268996	-0.763812	-0.414983	-0.0248619	-0.253233	0.677087	-0.127688	1.60072	-0.637945	-0.142575	0.819498	1.60072	-0.941129		0.00412086	0.103811	-0.977402	-0.620014	-1.48783	-0.431909	2.32767	-1.71501	0.210984	-0.619057	-0.617214
336	-0.16133	-0.272647	-1.15717	-0.7664	0.259001	0.716364	-0.986569	-1.00736	-0.926074	0.297429	-0.179661	-1.69329	1.15242	0.123789	-1.03096	-2.05308	-1.26328	1.63588	1.7282	-0.249879	-1.73556		-0.734204	1.36885	-1.75755	-0.356267	1.87262	-0.0248619	1.06455	-1.51707	0.926611	0.099723	-0.965626	0.0420894	-0.614697	0.099723	0.709567		0.788283	0.815975	-0.549846	-0.965045	-0.00229534	0.475903	1.93764	-1.66081	-1.41212	-0.619057	-0.617214
338	-2.27727	-2.91824	1.51461	-0.7897	1.35753	-0.620464	6.06341	6.48226	4.24929	-0.472291	-0.957981	0.251975	-0.157891	0.687811	-0.828295	-0.0558859	1.02524	0.794805	0.577729	-0.523525	1.24969		-0.821939	0.263223	-1.16017	0.296116	0.928185	-0.0248619	-0.330201	-0.566992	0.431739	-0.00446447	7.79149	0.431086	-0.145622	-0.00446447	0.155812		0.717088	0.392236	-0.36147	7.91348	0.219504	1.1449	-0.114068	-0.40135	-1.16242	-0.619057	-0.617214
339	1.06583	-0.0524779	-0.83072	-0.789343	0.42956	0.535005	-0.748023	-0.712505	-0.566006	-1.52108	0.554199	-1.09253	-0.533367	0.533918	-1.10139	2.01168	1.06056	-0.893406	-0.12984	0.734068	0.186765		0.379015	-0.449442	1.05037	-0.102588	-0.029739	-0.0248619	-1.01706	4.44063	0.783995	-0.912362	-0.698772	2.05756	0.722433	-0.912362	-0.0523234		0.943593	0.373891	1.11908	-0.665534	-0.362372	-0.20953	-1.1269	-0.362844	0.335838	-0.619057	-0.617214
343	0.43073	-0.26328	-0.589147	-0.780199	0.959375	-0.137367	-0.41998	-0.562936	-0.609797	1.97802	-0.0218619	-1.98397	-0.875204	0.494633	2.37904	-0.827939	0.940176	-1.31085	1.57239	0.444711	0.198966		-0.393348	-1.31379	-1.08547	-1.32803	-1.09762	-0.0248619	1.08999	1.62537	-1.25391	-1.58537	-0.649718	0.197662	-2.00941	-1.58537	2.67539		1.50833	2.2823	-0.463297	-0.679797	-0.516689	-1.79695	1.73157	0.436953	0.835256	-0.619057	-0.617214
345	-0.156702	-0.644442	-1.14193	-0.788026	0.032063	1.02837	-0.948155	-0.991475	-0.798821	3.11839	-1.2357	1.45992	-0.705255	0.148858	-1.39728	-1.2456	-2.33025	0.128529	0.352983	0.799455	-2.4188		-1.07119	0.832801	-0.810691	1.71534	-0.0520829	-0.0248619	1.66807	2.03348	-0.587816	0.134521	-0.967588	0.437587	-0.877338	0.134521	0.704722		0.147363	1.53643	-1.17272	-0.970725	-1.03543	0.535746	1.78737	-1.22227	0.210984	-0.619057	-0.617214
347	0.0772534	-0.556712	-1.06606	-0.787592	0.164187	0.863201	-0.701893	-0.802768	-0.77738	0.0636777	0.161178	-0.633849	-0.019234	0.268233	-0.743141	-1.20715	0.774708	0.0365051	0.540087	0.407547	3.36522		0.0821756	-0.51213	-1.70353	-1.47564	0.450123	-0.0248619	0.444008	0.962676	0.699962	-0.307356	-0.790994	0.78635	-1.50267	-0.307356	0.789233		1.02887	1.04854	-1.27513	-0.787264	0.07071	0.275561	0.466331	-0.091117	-1.03756	-0.619057	-0.617214
348	1.06929	0.746069	-0.628318	-0.704438	0.888877	-0.152258	-0.418346	-0.426367	-0.776423	1.99471	-0.902568	-0.779158	2.13513	-1.57511	-0.396986	-1.54872	-1.99367	-0.621307	0.997518	0.283453	-2.20327		-1.24725	3.13476	2.29158	-1.40137	-0.877575	-0.0248619	0.827208	1.43985	-1.16793	1.27341	-0.539837	-1.02837	0.406867	1.27341	-0.624848		-0.390323	0.495487	-0.923455	-0.525385	-1.49533	-0.654375	3.16864	-2.27711	1.20982	-0.619057	-0.617214
350	-0.416069	-0.484117	-1.3566	-0.7897	-1.19222	2.5557	-0.528654	-0.514895	-0.284865	-0.685852	2.28444	-0.413548	-0.425038	1.2388	-0.0235914	-0.662812	0.143897	1.13679	-1.52619	-0.810776	0.353756		1.09905	-1.96399	-1.34057	-0.491105	1.75914	-0.0248619	-0.154138	0.181015	0.970956	-0.516047	-0.484897	1.24004	-0.220736	-0.516047	0.215259		-0.156355	-0.553741	0.690058	-0.487646	0.895987	-0.371508	-1.82712	0.48316	0.960111	-0.619057	-0.617214
351	-0.345648	0.647114	1.13015	0.0292864	0.466219	-0.62046	0.551039	0.53385	0.888822	0.369149	-0.00136842	1.10099	1.88357	-0.665875	-0.677728	0.542384	-0.667431	-0.153064	-1.00437	0.887634	0.331895		-0.544652	0.0423111	-0.455786	-1.34917	0.889554	-0.0248619	1.30883	-0.147576	-0.146292	1.94898	0.349021	-0.504073	-0.207945	1.94898	-0.593559		-0.538714	-0.210698	-1.47148	0.368563	-0.744674	-0.363751	0.912183	-1.24837	1.45953	1.57338	1.55858
353	-1.137	-0.533809	-2.06167	-0.7897	-1.2876	2.67452	-0.716089	-0.804866	-0.667221	0.648057	-0.355669	0.172251	0.109846	0.399545	1.02575	-1.16485	-0.255575	-0.489872	2.12112	-1.15519	-2.03922		-0.000565607	-0.406457	0.408039	-0.715836	-1.17263	-0.0248619	0.634269	-0.86614	-0.433282	0.163519	-0.808653	-0.239885	-0.549037	0.163519	1.19936		1.03802	1.04854	-0.843411	-0.81662	-1.26772	-1.87097	1.55619	-0.41016	0.835256	1.57338	1.55858
354	-1.00803	-0.817054	-0.621074	-0.781126	0.918209	-0.0848314	-0.539877	-0.58863	-0.62293	-0.742363	0.787367	-0.316174	-1.01901	-0.693969	0.497462	1.31605	-0.286235	-0.431231	0.352983	-0.335727	-1.10992		0.405532	-0.439252	-0.729873	0.0668462	0.4025	-0.0248619	2.1498	2.52321	-0.960827	-0.925412	-0.649718	-0.0801459	-0.311302	-0.925412	0.961498		0.71343	0.308282	0.253804	-0.655859	-0.0132042	-0.415276	-0.899127	0.205923	1.20982	-0.619057	-0.617214
355	0.243146	-0.289003	0.316905	1.00321	-0.595291	-0.61849	-0.679364	-0.647463	-0.387652	-1.56299	2.07428	0.218658	0.312136	-1.24676	-0.625006	0.571825	0.536253	1.46455	-0.0927154	-1.67878	2.06813		-0.879433	-0.24085	-0.469279	-0.772857	2.10637	-0.0248619	0.271877	-0.118051	-1.44813	0.339672	-0.504518	-1.45136	1.04347	0.339672	-0.518038		-0.478726	-1.34919	0.660673	-0.497608	0.942415	1.01029	-1.15382	-0.616823	-0.0387253	1.57338	1.55858
356	-1.06002	-0.572651	-0.0801115	0.720501	-0.308408	-0.592594	-0.696013	-0.713046	-0.721741	-1.59484	-0.484073	-2.0518	-0.864457	0.0707971	0.012258	-0.0616841	-1.57084	-0.0117666	0.828401	2.06252	0.0126485		2.69888	-0.188717	-0.869075	0.554971	-0.561103	-0.0248619	0.379424	0.1508	1.67794	-1.60846	-0.610475	0.883283	-0.585256	-1.60846	0.175258		0.435733	0.0808488	1.32916	-0.607571	0.330515	0.0514867	-0.452876	1.84698	-1.41212	-0.619057	-0.617214
357	-2.05017	-1.18925	0.173388	-0.772553	1.32908	-0.608262	1.30936	1.05482	-0.0289559	0.607917	-0.549538	0.564755	0.418489	-1.05261	0.239783	0.519256	-1.1748	-0.154171	-0.512605	-1.46751	-1.48865		1.38098	0.411202	0.903873	1.24277	-0.238487	-0.0248619	-1.27294	-0.139478	-1.04444	0.580798	2.00901	-1.15321	0.648367	0.580798	-1.31853		-1.57913	-1.45445	-0.32916	1.94328	-0.114514	0.321608	-0.053646	1.10588	2.0838	-0.619057	-0.617214
358	0.109838	0.251891	-0.49317	-0.666435	0.979341	-0.316467	-0.329058	-0.468099	-0.72537	1.24764	-0.450542	0.0682245	-1.76368	0.640447	1.24966	-0.567199	2.23117	-1.05253	0.761969	-1.15098	0.375106		-1.21995	-0.928537	-0.788038	0.270806	0.290967	-0.0248619	1.16327	0.225204	-0.711328	-1.31754	-0.634021	0.10678	-1.52418	-1.31754	2.21837		1.51006	1.73353	-0.141881	-0.659648	0.342105	0.00957218	-0.117089	0.204205	-0.538143	-0.619057	-0.617214
359	-0.430312	0.502095	-1.38009	-0.78969	-0.743242	1.99641	-0.36954	-0.478454	-0.690026	2.23623	-0.456337	-1.33074	-0.938881	0.847267	0.803493	0.306781	0.0320585	-1.6257	1.64338	-1.15936	-0.653981		-0.328986	-0.941062	-0.459567	-0.351789	0.0233175	-0.0248619	1.53816	0.6447	-1.00409	-1.33251	-0.630097	0.218677	-1.4346	-1.33251	2.26849		1.39883	2.03213	-0.450285	-0.654166	-0.764406	-0.886151	1.52804	-0.129967	0.335838	-0.619057	-0.617214
360	-0.125778	0.294205	0.0813237	0.456708	-0.0100808	-0.606594	-0.548939	-0.598405	-0.535195	0.789148	-0.150729	-1.65922	-1.31548	1.89165	1.8566	0.410833	1.14108	-1.53528	0.541369	0.154719	0.155038		-0.339087	-0.47594	-1.09643	-1.38695	0.00435081	-0.0248619	1.56472	0.890491	-0.037423	-1.77221	-0.588891	1.36312	-1.73182	-1.77221	2.32299		1.77353	1.99815	-0.267757	-0.606531	0.120714	-1.03784	0.0408373	0.148165	-0.16358	-0.619057	-0.617214
361	-1.03428	-0.604404	-0.462505	-0.744891	1.07556	-0.329958	-0.63574	-0.557659	-0.632726	0.561214	0.0720888	-0.819241	-0.974041	0.907516	1.43444	-0.320627	1.96408	-0.413529	-0.729672	0.86634	-0.515044		-0.833186	-1.21226	-1.10529	-0.557898	0.490743	-0.0248619	2.29089	1.02217	-0.475384	-1.12326	-0.528064	0.621254	-1.14161	-1.12326	2.02371		1.29197	1.56916	0.241012	-0.548696	-0.0423013	-0.902925	-0.545924	-0.147419	1.08497	-0.619057	-0.617214
362	0.773632	0.153222	-0.948051	-0.778873	0.466133	0.475253	-0.372521	-0.492546	-0.807979	2.20273	-0.637944	-2.23301	-1.04288	1.62224	0.736688	-1.14809	1.09213	-1.17974	1.22778	-0.365178	0.417278		-0.419475	-0.902921	-0.934509	-0.59287	0.345892	-0.0248619	1.23156	0.251502	-0.401209	-1.8286	-0.64187	0.835571	-1.93038	-1.8286	2.58705		1.73755	2.45945	0.979896	-0.663764	-0.370077	-0.491249	1.35467	-0.0224927	0.335838	-0.619057	-0.617214
363	-0.299215	-0.221902	-0.314074	-0.267689	0.681034	-0.485446	-0.398243	-0.474232	-0.73584	2.45715	-0.67398	-2.05494	-1.40299	0.50222	1.47675	-0.635697	0.507453	-1.37636	0.436583	0.963619	-0.965105		-0.522246	-1.00677	-1.04008	-0.318971	1.28023	-0.0248619	2.72029	0.975866	-1.04813	-2.02183	-0.608513	0.0986558	-1.96003	-2.02183	2.74405		1.27508	2.34267	1.01579	-0.644785	-0.162286	-0.516066	1.06923	0.0412518	0.335838	-0.619057	-0.617214
364	1.15387	-0.457063	-1.73066	-0.7897	-1.23623	2.61052	-0.34337	-0.414616	-0.578481	0.486584	-0.92692	-2.02786	-1.17416	1.08893	1.32399	0.518099	0.945555	-1.18354	0.0427843	2.18016	-0.0214772		0.00959559	-1.29077	-0.921709	-0.34917	0.27749	-0.0248619	1.81512	1.2237	0.327184	-1.8343	-0.490783	1.16999	-1.30931	-1.8343	1.97583		1.45255	1.89594	1.10723	-0.506421	-0.121409	-0.703557	0.0839236	0.530176	-0.16358	-0.619057	-0.617214
366	-1.044	-1.69197	0.018447	0.312982	0.140207	-0.598956	-0.659868	-0.638982	-0.570987	1.55434	-0.519743	-1.67222	-0.946862	2.05875	1.81187	-0.969141	2.19084	-0.763698	0.259748	0.820379	-0.334348		-0.475042	-1.46498	-1.2699	-0.719645	-1.35697	-0.0248619	1.51463	0.071647	-0.0587355	-1.49626	-0.583005	1.1973	-1.75652	-1.49626	2.71971		1.88131	2.51609	0.287722	-0.608516	-0.696464	-1.78122	0.676914	0.233333	0.710402	-0.619057	-0.617214
367	0.118663	0.489127	0.806041	1.66671	-1.31581	-0.620462	0.301282	0.0588308	-0.232328	0.614709	0.313924	-0.436079	-0.357044	-0.469685	1.39987	-0.402138	-0.996531	-0.526842	-0.232124	0.148653	-0.933503		0.670957	1.77822	-0.617589	0.373619	-0.723409	-0.0248619	-0.955908	-0.49822	0.610658	-0.47444	0.643345	-0.13918	-0.948708	-0.47444	-0.215618		-0.801565	-0.472071	-0.708178	0.584082	1.4594	0.403108	0.0220942	1.04391	2.0838	-0.619057	-0.617214
368	-0.132286	-1.03669	0.844573	-0.789697	1.35749	-0.620408	1.88665	1.73758	1.47148	1.05222	-0.252032	-0.826927	-0.827844	0.490363	0.247856	-0.510651	-0.342537	-0.917569	1.36469	-0.66052	-1.05505		-0.320795	0.563585	0.0622362	-0.0658669	-0.39547	-0.0248619	1.35018	1.21139	-0.759005	-1.01499	1.78728	0.301632	-0.857679	-1.01499	1.40394		1.12199	1.36991	0.97953	1.7408	-0.468451	-0.341405	0.840495	-0.396786	0.835256	-0.619057	-0.617214
369	-0.855434	0.625766	0.432496	0.73857	-0.306603	-0.619338	-0.352554	-0.30531	-0.207787	-0.31964	-0.0158528	0.141467	-0.990531	0.303986	-0.0485263	0.585213	-0.393495	-0.296239	-0.366719	0.402211	-0.389383		0.341595	0.387661	0.530561	0.349965	0.313384	-0.0248619	0.65557	-0.356993	-0.113505	-0.692357	0.0272269	0.0133735	0.325348	-0.692357	-0.00491787		-0.0955736	-0.155905	1.20723	0.027841	0.251416	0.37474	-0.93646	0.231084	2.0838	-0.619057	-0.617214
372	0.610831	0.910389	1.3715	1.67891	-1.32908	-0.620464	-0.332779	-0.2113	0.316859	-0.388044	-0.409056	-0.138065	1.07162	0.191784	-0.102446	-0.645128	0.906175	0.654957	-0.808087	0.90213	0.790141		-0.560108	-0.727199	-0.142894	-0.496383	0.866336	-0.0248619	0.752756	-0.829198	-0.636202	0.75591	-0.159178	-0.446026	0.176309	0.75591	-0.0922437		-0.07888	-0.0892494	-0.779084	-0.15477	-0.41504	-0.00448201	0.108021	-0.392678	0.210984	1.57338	1.55858
373	-1.05382	0.990733	0.641246	-0.62436	1.17726	-0.620056	-0.313047	-0.0840008	0.332235	-0.178117	1.15603	0.421424	0.406997	-0.844719	0.0904836	1.70717	0.550958	-0.123976	0.428281	-0.512481	-1.22849		-1.27666	0.555648	-0.260286	-1.00321	0.403807	-0.0248619	1.16864	-0.29232	-0.667236	0.505839	-0.0355623	-0.900259	0.369519	0.505839	0.531161		0.323826	0.147829	-0.751526	-0.0340929	-0.247257	-0.691748	0.306839	-1.55015	-0.787852	1.57338	1.55858
377	0.145616	1.33887	-0.0661446	0.747811	-0.336146	-0.595065	-0.78578	-0.775901	-0.714678	-0.243041	-0.94398	0.842199	-0.112492	-0.301271	0.379913	-0.728101	1.20669	0.557737	0.917396	1.08933	2.48843		-1.54827	-0.733985	-0.121821	-2.07043	0.617988	-0.0248619	0.000900253	1.07228	-0.0200551	0.302742	-0.806691	0.146244	0.083985	0.302742	0.286201		0.909594	0.92005	-0.207158	-0.799141	-0.574641	-0.46762	0.628907	-0.990077	0.335838	-0.619057	-0.617214
378	0.246443	0.902182	0.248713	1.51031	-1.14651	-0.619321	-0.922761	-0.864315	-0.645488	-0.885938	-0.649014	0.863194	-0.515697	0.0548504	0.186277	-1.60896	0.929956	0.147854	1.33528	1.10808	0.617809		-1.54507	0.544602	-0.107578	-1.39003	1.72761	-0.0248619	0.326924	1.08666	-0.00831568	0.00402907	-0.808653	0.364346	-0.549037	0.00402907	0.685237		1.23012	0.959091	-0.353868	-0.800725	0.07071	0.275561	0.284688	-1.30348	-1.03756	1.57338	1.55858
379	1.40519	1.16318	-0.511504	-0.462734	0.766785	-0.327844	-0.663349	-0.648538	-0.815007	1.06672	-0.973008	-0.77135	0.0133695	-0.19724	0.840942	-0.0645148	-1.00317	0.474649	0.646206	-0.766715	-1.05912		-0.914012	0.213387	1.23918	-0.974108	-0.101273	-0.0248619	1.86824	-0.351222	-0.991448	-0.345896	-0.767448	-0.693811	1.13167	-0.345896	0.25155		0.243805	0.541223	1.65072	-0.771775	-1.01892	-0.963231	0.872996	-0.876819	0.960111	-0.619057	-0.617214
381	0.755897	1.07699	-0.271217	-0.211956	0.639695	-0.509506	-0.762292	-0.763494	-0.716853	-0.885938	-0.649014	1.20867	-0.515697	0.0548504	0.186277	-0.72074	0.33719	0.147854	0.745902	1.10808	-0.141343		-1.35201	0.861621	-0.107578	-1.39003	1.72761	-0.0248619	0.941614	1.08666	-0.00831568	0.163519	-0.808653	0.364346	-0.220736	0.163519	0.395594		0.941965	0.690748	-0.530109	-0.800393	-0.0509655	0.132459	-0.0967638	-1.41514	-0.538143	1.57338	1.55858
383	-0.38414	-0.902695	-0.495082	-0.788466	1.03436	-0.219573	-0.623352	-0.632312	-0.419498	-0.898189	-0.743759	0.732301	-0.386185	-0.623834	1.68143	-0.0669851	1.48038	0.661468	0.0479222	-1.02164	-0.509132		0.35798	-1.73951	-0.812146	-0.675357	1.11063	-0.0248619	0.933978	-0.789321	0.00488204	0.0426633	-0.530027	-0.606428	-0.0310966	0.0426633	0.501089		0.505858	-0.0570565	-0.28055	-0.550364	-0.156015	-0.968803	-0.955227	0.616325	-0.662998	-0.619057	-0.617214
384	-0.00636636	-0.412715	0.364712	0.550953	-0.103211	-0.618349	-0.59591	-0.558736	-0.256309	-0.183941	-0.489912	1.10327	-0.798428	-0.430059	0.445945	0.882579	1.13592	-0.785316	0.21979	-0.848303	-0.295747		-0.0627384	-0.368844	-0.0638812	0.468761	-0.029739	-0.0248619	1.01454	-0.855107	-0.404471	-0.101396	-0.467237	-0.707568	-0.320896	-0.101396	0.608212		0.455199	0.214705	-0.712711	-0.482724	-0.0530278	0.00876069	-0.642002	0.346891	0.585547	-0.619057	-0.617214
387	-0.283229	1.75153	-0.0764246	1.19708	-0.818515	-0.603259	-0.834935	-0.798725	-0.827771	0.0031203	0.405813	1.89603	0.510669	-0.107674	-0.193226	-1.22468	0.433937	1.17989	-0.827808	0.87941	-0.294747		-0.143612	-1.14726	0.199655	-1.72072	-0.642924	-0.0248619	1.51172	-0.302896	-0.151439	1.2659	-0.783145	-0.228406	0.585557	1.2659	-0.030438		0.0994055	0.23285	-0.814391	-0.778594	-1.66931	-1.97848	-0.0249535	-1.12759	-1.03756	1.57338	1.55858
388	1.03551	2.15684	-0.647395	-0.184724	0.399139	-0.246771	-0.264841	-0.464372	-0.945646	0.160577	0.919486	2.13932	0.463044	-0.458674	-0.807387	-1.23736	0.11944	0.542637	-0.869875	-0.208309	-0.327258		-0.351231	-0.878751	0.155492	-1.53679	-0.351389	-0.0248619	2.84841	-0.32148	0.59878	1.34179	-0.777259	-0.0836894	0.0606645	1.34179	0.25157		0.463671	0.464391	-1.24904	-0.772341	-1.30745	-1.63733	-0.234294	-1.49263	-1.16242	1.57338	1.55858
390	-0.827959	0.461872	0.28642	1.53315	-1.17108	-0.619671	-0.609583	-0.656274	-0.621547	-0.271622	0.711916	1.1407	-0.754975	-0.578032	-1.45827	-0.742581	0.0748189	1.1027	-0.967481	0.217616	1.2214		-0.557599	-0.286925	-0.213237	0.956749	0.931233	-0.0248619	1.17338	-0.556679	0.061351	-0.0508773	-0.683075	-0.480918	0.441248	-0.0508773	-0.246656		-0.311419	-0.366494	0.956431	-0.680025	0.579353	1.30777	-1.19526	-0.263714	-1.16242	1.57338	1.55858
391	-0.883171	1.40875	-0.419401	0.693373	-0.35723	-0.495002	-0.640102	-0.674452	-0.973135	0.239603	0.975904	-0.00681511	-0.832289	-0.733797	-0.564196	0.0395983	0.462881	-0.187147	-0.428739	-1.75359	0.08521		0.241016	1.25831	-0.0130929	-1.28178	0.752006	-0.0248619	1.85239	-0.290182	0.670296	-0.639775	-0.787069	-0.200869	-0.138231	-0.639775	0.373059		0.423492	0.214943	0.730921	-0.786684	0.338269	0.0807624	-1.04007	-0.772632	0.210984	1.57338	1.55858
392	0.0137215	-0.0809839	0.226821	-0.331545	0.852387	-0.612327	-0.215915	-0.297295	-0.256436	-0.881446	-1.11543	1.45419	-0.548945	0.609974	-1.42335	0.678364	0.221743	0.424348	1.33752	-0.662836	0.382628		0.646349	0.754022	-1.10005	-0.607822	0.219683	-0.0248619	-0.210755	-0.449482	1.00328	0.251438	-0.300454	0.692843	-0.122022	0.251438	-0.0268905		0.990318	0.457654	-0.803499	-0.274013	-0.843935	0.184288	-0.129493	-0.572951	0.210984	1.57338	1.55858
393	-1.95885	-0.35954	0.928764	1.63894	-1.28558	-0.620463	0.337603	0.271441	0.0971035	0.435864	-0.398461	-0.373345	1.04926	-0.652758	0.0536119	0.0595075	-1.54073	-0.532118	0.722642	-0.67191	-1.191		0.0798432	1.05398	0.944367	0.190213	-0.450636	-0.0248619	0.206065	-0.773936	-0.51594	0.630187	0.694361	-0.865408	0.212371	0.630187	-0.485634		-0.494329	-0.388675	-0.737345	0.686831	-0.307436	-0.0300056	1.20942	-0.181164	2.0838	-0.619057	-0.617214
394	-1.67612	0.118552	1.27305	1.64731	-1.2947	-0.620464	0.789441	1.31841	0.646163	-0.941089	-0.321686	1.28595	0.247838	0.450951	-1.15873	0.341935	0.830898	0.99391	-0.350712	-0.523822	1.03833		-0.0650912	0.223783	-0.492058	-0.521628	0.388518	-0.0248619	-0.156807	-0.815001	0.413256	0.783214	1.78532	0.207187	0.580563	0.783214	-0.61558		0.147596	-0.329503	-0.602477	1.87375	-0.420204	0.31367	-0.739627	-0.607915	0.585547	1.57338	1.55858
395	0.208807	0.730853	0.885654	1.65914	-1.30757	-0.620463	0.335448	0.127731	-0.0498596	0.219672	-0.530953	0.702163	-0.288771	-0.765481	0.134133	-0.657816	-0.906156	-0.226226	0.163382	-0.927466	-0.594964		0.658702	0.655266	0.458859	2.33579	-0.734915	-0.0248619	-1.08926	0.0467723	-1.03365	0.10326	0.749302	-0.922696	-0.125684	0.10326	-0.726803		-0.994237	-0.982859	-0.109644	0.703057	0.640361	1.26875	-0.151331	1.43793	2.0838	-0.619057	-0.617214
396	-0.723559	0.632944	0.071188	1.00771	-0.606128	-0.61109	-0.548036	-0.673965	-0.641142	-0.344528	-0.976871	1.63542	1.44679	-0.837301	-0.505055	-0.877485	0.284888	1.37329	-0.802659	-0.289819	-0.40928		-0.420761	-0.387809	-0.638359	-0.213497	-0.149016	-0.0248619	0.706585	0.205987	1.24159	1.86162	-0.761561	0.162936	0.329651	1.86162	-0.862994		-0.00159267	-0.187943	-1.29502	-0.753267	-0.788176	-0.524126	0.0977016	-0.738586	0.960111	1.57338	1.55858
397	-1.34929	-0.478918	-1.00362	-0.789008	0.164394	0.864862	-0.761045	-0.801773	-0.694171	-1.48449	-0.973008	2.6318	1.32047	-0.814604	-0.474653	-0.0645148	-0.73775	2.18794	-0.409396	0.246689	-0.719206		0.296232	-1.49	-1.30042	-1.17536	1.522	-0.0248619	1.04253	0.231705	0.911388	2.22498	-0.767448	0.02766	0.837667	2.22498	-1.11929		-0.100258	-0.660312	-1.24875	-0.757123	-1.34581	-1.09138	-0.265665	-0.876819	0.335838	-0.619057	-0.617214
398	-2.08976	-0.891064	-0.240819	0.410791	-0.00734389	-0.547754	-0.618894	-0.728552	-0.797538	-0.228512	-0.0623233	2.0378	-0.098668	-1.25499	0.144304	-0.276628	-1.38183	-0.319812	1.92466	-0.92886	-2.11514		0.346947	-0.850284	0.614285	-1.39003	-1.02762	-0.0248619	2.78568	0.0451683	0.586638	0.865274	-0.720356	-0.441296	0.0419044	0.865274	0.688713		1.15328	0.833864	-1.04092	-0.719984	-1.8761	-2.47199	0.84415	-1.03548	0.835256	-0.619057	-0.617214
399	-0.419795	0.715491	-0.542087	-0.485326	0.766134	-0.296406	-0.739025	-0.767937	-0.826082	0.239603	0.699453	-0.33239	-0.832289	0.240733	-0.366414	-1.21601	-0.0957454	-0.38748	-0.613884	0.379334	1.87379		-1.03259	0.0632632	0.958749	-0.0110528	0.068703	-0.0248619	2.14203	-0.290182	-0.130688	-0.79008	-0.787069	-0.0110576	-0.138231	-0.79008	0.515		0.332973	0.467831	1.1875	-0.786296	0.682273	0.755064	-0.680591	-0.246462	-0.912707	-0.619057	-0.617214
400	0.637262	0.871924	0.0551571	0.396059	0.053642	-0.60375	-0.924105	-0.914231	-0.550272	-0.678904	-0.652255	0.155073	0.0948701	0.38431	0.379913	-2.05308	1.20669	0.134935	-0.0594727	1.65202	-0.531405		-1.54827	-0.418717	-0.121821	-0.0590269	2.0601	-0.0248619	0.612194	1.07228	0.402564	0.144133	-0.806691	0.747138	-0.732233	0.144133	0.716826		0.909594	0.831097	-0.932227	-0.802366	0.393385	0.386247	-0.00333285	-0.879029	0.335838	1.57338	1.55858
401	3.0244	1.32818	-0.336196	0.821496	-0.463416	-0.536422	-0.421011	-0.610461	-0.942296	2.6975	-0.120166	-0.747384	-0.618485	0.263609	1.71448	-0.927158	-1.76671	-0.169512	-0.712324	-1.56959	-1.4565		2.15847	-0.616315	-0.0712665	0.657869	-1.05009	-0.0248619	-1.80285	-0.279382	0.290957	-0.81813	-0.604589	0.205487	-0.518982	-0.81813	-0.289496		-1.38625	-0.438056	1.07149	-0.639806	0.327771	-0.822897	0.37423	2.05905	0.210984	-0.619057	-0.617214
402	-0.530342	-0.177788	-0.763834	-0.771433	0.746534	0.11588	-0.824408	-0.805485	-0.749274	-0.928814	-0.3748	1.79447	-0.357044	-0.334805	0.332273	-0.749704	1.7289	0.0970209	1.80507	-0.0727536	0.551796		-1.55766	-0.144571	0.340784	-0.329886	0.198679	-0.0248619	-1.55724	1.66684	-1.30169	0.555309	-0.800805	-0.296806	0.0147839	0.555309	0.330676		0.814593	0.367959	-0.738149	-0.794262	-0.326058	0.0111334	0.395253	-0.725734	0.210984	1.57338	1.55858
403	-0.112102	0.236389	0.0549757	0.978338	-0.575175	-0.609835	-0.867318	-0.871632	-0.650211	-0.25741	-0.365339	0.479759	0.0800585	-0.653478	-0.0512664	-1.17461	1.77351	0.963116	0.892706	-1.16762	1.33525		-1.16955	0.8233	-0.645858	-0.743001	-0.120895	-0.0248619	-0.321541	1.05805	-0.872259	0.282698	-0.804729	-0.467856	-0.101682	0.282698	0.198063		0.687589	0.35065	-0.267026	-0.801698	-0.129854	0.354188	0.214825	-0.680119	-0.0387253	1.57338	1.55858
405	-0.524076	0.748819	1.32774	1.62088	-1.26593	-0.620464	0.0603946	0.297519	0.807039	-0.508481	-0.298784	0.294414	-0.650478	0.394303	0.234954	-0.431983	-0.572242	-0.929572	-1.33522	0.423938	0.612036		0.474383	1.93081	0.137487	1.17002	1.44917	-0.0248619	-0.06573	-0.477559	-0.969742	-0.361645	0.386302	-0.376967	-0.789958	-0.361645	-0.673203		-1.03858	-1.10773	-0.647872	0.363163	1.79175	2.41937	-1.46061	1.16079	-1.41212	-0.619057	-0.617214
406	0.207966	1.38184	1.13238	1.64877	-1.29628	-0.620464	-0.0734261	0.017815	0.397303	-0.778818	-0.0548257	1.6325	-0.682242	-0.276629	0.41492	0.117823	0.737733	0.132234	-0.751708	0.804385	0.0914958		0.262814	-0.984789	-0.0911042	1.1416	0.509139	-0.0248619	-0.798372	-0.768396	-0.300226	0.231799	0.0664701	-0.54168	0.0876358	0.231799	-0.339463		-0.636275	-0.78328	-0.471996	0.0485475	0.572184	0.517874	-1.17368	0.966922	0.210984	-0.619057	-0.617214
407	-0.991941	-0.79037	0.141481	-0.450852	0.977227	-0.606095	-0.722464	-0.728202	-0.311943	-0.621612	-0.147	0.749224	0.107697	0.0406362	-0.205333	-0.610856	0.419689	0.472196	-0.0217072	-0.711866	-0.481788		-0.153822	-0.272459	-0.772032	0.0440775	0.352239	-0.0248619	2.34209	-1.21509	-0.161654	0.428239	-0.400524	-0.428838	-0.352734	0.428239	0.576487		0.652822	0.241665	-0.990925	-0.408796	-0.343238	-0.137517	-0.469039	-0.318065	2.0838	-0.619057	-0.617214
408	0.78704	1.17847	0.7991	1.64669	-1.29402	-0.62046	-0.0753038	-0.174818	-0.125426	-0.687767	-0.351458	1.6748	0.54184	0.0169175	-0.463412	-0.331876	-0.41582	1.01341	-0.0230154	-1.06855	0.686823		0.369856	-1.26044	-0.0212303	-1.54272	0.867252	-0.0248619	1.53572	-1.51707	0.245851	1.18761	-0.341659	-0.343	0.646355	1.18761	-0.422879		0.170342	-0.291036	-0.805985	-0.33333	-1.15187	-0.950048	-0.323688	-0.597158	0.210984	-0.619057	-0.617214
409	0.455829	1.38642	0.579937	1.10964	-0.709738	-0.620221	-0.170914	-0.218764	-0.096176	-0.929338	-0.0737989	2.53649	-0.765506	0.675975	-0.787124	0.292356	-0.765005	0.896806	0.0551721	-1.29076	-0.247142		0.594672	-0.672319	0.0374002	-0.81419	0.481358	-0.0248619	1.914	-1.51707	0.111174	0.585446	-0.359319	-0.0217316	0.824368	0.585446	-0.196399		0.366834	-0.241782	0.242181	-0.350225	-1.07167	-0.725102	-1.26039	-0.55213	0.960111	1.57338	1.55858
410	0.609122	-0.44025	-1.00395	-0.7897	-0.547035	1.75201	0.0243502	-0.11498	-0.314922	1.42089	0.32649	0.251975	-1.19429	0.334278	1.70503	0.785036	-1.48846	-1.58671	1.16672	-0.278003	-1.34071		1.30289	-0.59967	-0.58048	-0.874078	0.384748	-0.0248619	-0.633302	-0.823771	0.280863	-0.797195	-0.167027	0.0735524	-1.30471	-0.797195	0.958874		-0.0748092	0.466335	-0.921481	-0.218525	0.200305	-1.18086	0.788775	0.83203	1.58438	1.57338	1.55858
411	0.815944	0.251572	0.0373914	-0.786585	1.33116	-0.59183	0.0146313	-0.0305326	-0.0378439	-0.638016	-0.344111	0.446425	-1.12207	-0.262683	0.647359	0.946554	-0.428511	-0.539327	0.869011	-0.758159	0.273128		1.07052	-1.01968	0.0133456	-0.531582	0.202671	-0.0248619	-0.45499	1.56051	1.0242	-0.652183	-0.116011	0.814781	-0.0581257	-0.652183	0.0467276		0.532352	0.115464	0.745175	-0.111176	0.00222469	-0.615805	-0.662381	0.779815	-0.787852	1.57338	1.55858
412	-0.755663	-0.0652201	0.553174	1.63339	-1.27958	-0.620419	-0.300465	-0.355605	-0.435548	-0.42247	0.122842	0.0495881	-1.05576	1.79251	0.373827	0.963533	0.231957	-0.615303	0.730401	-0.0157879	0.511033		0.0216217	-0.570132	-0.377325	-0.481854	0.457822	-0.0248619	-0.79913	0.693646	-0.0338283	-0.784666	-0.0179028	1.24599	-0.359265	-0.784666	0.689768		0.776718	0.548368	0.248248	-0.00899922	0.0957547	-0.190809	-0.419765	0.122308	2.0838	-0.619057	-0.617214
414	-0.748252	-0.500062	0.116402	-0.0666032	0.55879	-0.605777	-0.141902	-0.36004	-0.419282	0.33468	0.367059	-0.210506	-1.01852	0.676231	1.72614	2.26073	-0.62093	-1.22259	0.180709	-0.225834	-0.229676		0.10264	-0.508566	-0.181485	-0.800347	0.173561	-0.0248619	-0.282584	1.05154	-0.198225	-0.876258	0.00171878	0.626554	-0.224058	-0.876258	0.501252		0.0975928	0.191772	-0.241661	-0.0201325	0.452357	-0.757282	-0.360714	0.512535	2.0838	-0.619057	-0.617214
415	-0.192586	0.454237	0.105159	-0.491879	1.01891	-0.602399	-0.151573	-0.299979	-0.334775	-0.581223	0.288297	-0.0864124	-0.944054	0.486158	0.921352	1.88286	-0.0658698	-1.15106	1.04676	0.825654	-0.446809		0.0587627	-0.591071	-0.322053	-0.646776	-0.134896	-0.0248619	0.301877	1.66576	-0.444827	-0.76201	-0.00612985	0.588668	-0.397985	-0.76201	0.98032		0.865483	0.699252	-0.423019	-0.00589075	-0.23916	-0.900352	-0.0499189	0.0713835	2.0838	-0.619057	-0.617214
416	-2.03391	-0.78537	-0.718768	-0.789699	0.249297	0.760038	-0.24056	-0.312792	-0.180383	-0.986224	0.285714	0.330348	-0.883247	0.376176	0.851454	1.19873	0.111136	-0.763698	0.379622	0.302512	-0.334348		0.172864	-0.884673	-0.090099	-0.239712	0.302068	-0.0248619	0.201902	1.0646	0.330217	-0.523098	-0.0041677	0.70572	-0.204043	-0.523098	0.524264		0.621253	0.223801	-0.246851	-0.00112497	0.231569	-0.558796	-0.797169	0.335535	2.0838	-0.619057	-0.617214
417	-1.47898	-1.41518	-1.45277	-0.7897	-1.17012	2.52817	-0.523187	-0.444119	-0.4344	1.60504	-0.266858	-0.845146	-0.879162	1.43679	0.115037	1.12497	-1.02508	-1.13735	0.857649	0.204851	-0.956214		0.320025	0.690023	0.152596	-0.0952499	-0.753559	-0.0248619	-0.992686	0.991113	-0.261736	-1.06265	-0.520216	1.02216	-0.365309	-1.06265	0.632783		0.264322	0.933652	0.801461	-0.522207	-0.465109	-0.407127	0.996263	-0.082336	0.210984	-0.619057	-0.617214
419	0.398738	-1.15498	-0.993251	-0.7897	-0.626734	1.85129	-0.602524	-0.592451	-0.247667	-0.120349	-0.421276	-0.37926	0.293703	1.15096	-0.405563	0.207443	0.961194	0.662079	-0.0308447	0.331356	1.26963		-0.158887	0.748342	-1.7313	-0.900127	0.00722327	-0.0248619	-0.516893	-0.613463	0.619849	0.049539	-0.398562	0.776487	-0.514435	0.049539	0.182017		0.505168	0.473682	-0.883981	-0.388639	-0.0231272	0.246131	0.163747	-0.381454	-0.912707	-0.619057	-0.617214
420	-1.82726	-1.66119	-0.895484	-0.786116	0.473943	0.475344	-0.714703	-0.692159	-0.724203	-0.471383	-0.226746	-0.956582	-1.16647	1.5939	-0.617106	-0.016384	0.727962	0.246695	0.703356	0.30801	0.409888		-0.464162	0.645563	-0.764414	-0.224864	1.63986	-0.0248619	-0.894626	-0.0244858	1.52102	-1.33386	-0.545724	1.64465	-0.302289	-1.33386	0.665368		1.08451	0.866225	1.27178	-0.530252	0.791463	0.950053	-0.460398	-0.58797	0.335838	-0.619057	-0.617214
421	0.44005	-0.805078	-0.0618994	-0.789698	1.29994	-0.548723	1.49651	1.44863	0.361393	0.955129	-0.57705	0.941482	0.286281	-1.26158	0.835081	-0.557314	-1.60932	-0.758575	0.0997509	-0.698769	-0.714259		0.657293	-0.786748	1.75229	-0.454663	0.0438427	-0.0248619	0.779315	-0.177313	-0.8609	0.653594	0.725756	-1.20004	0.323929	0.653594	-0.51956		-0.801526	-0.46705	-0.482083	0.680077	-0.76407	-0.896624	0.636268	0.388442	1.58438	-0.619057	-0.617214
427	-0.930895	-2.57602	-1.05089	-0.7897	-1.03336	2.35782	-0.552758	-0.474516	-0.0280858	-0.960835	-0.166294	0.211609	-0.605437	0.783509	0.231439	-1.04117	0.911197	0.32814	0.0943533	0.291587	1.38657		-0.100763	-1.32541	-0.805944	-1.2421	1.6083	-0.0248619	0.56035	1.44921	0.771687	-0.365422	-0.386789	1.27197	-0.644619	-0.365422	0.638821		1.12312	0.699806	0.200661	-0.375678	0.0891923	-0.231636	-0.800115	-0.144425	-0.413289	1.57338	1.55858
429	2.41537	1.43216	-0.416717	0.110834	0.24293	-0.452867	-0.176697	-0.469404	-0.869134	3.15891	-0.788229	-1.09253	-0.533367	0.0081121	-0.301045	-1.03689	-1.87814	-0.731272	-1.02889	-0.129044	0.476272		0.673518	4.62824	0.0672077	1.09724	-1.96528	-0.0248619	-1.01706	-1.0206	-0.512514	-0.912362	-0.698772	-0.553949	-0.90516	-0.912362	-0.888486		-1.69373	-0.308337	1.04093	-0.713715	1.21528	2.19167	0.812685	0.914678	0.335838	-0.619057	-0.617214
430	1.35398	0.632613	-0.82575	0.170487	-0.0526312	-0.165564	-0.901226	-0.969141	-1.08301	2.66008	-0.414946	-1.32599	-0.461677	-1.71506	1.56837	-0.810483	-2.05383	-1.39745	-0.461356	-1.75912	-1.00277		1.65697	-1.44293	3.56585	1.42318	-1.31915	-0.0248619	-0.208143	-0.909985	-0.944123	-0.965306	-0.783145	-1.73116	0.891745	-0.965306	-0.636889		-1.7818	-0.851644	2.39341	-0.806464	-0.0805964	-0.64385	0.567976	2.205	0.210984	-0.619057	-0.617214
432	1.90739	-0.0276354	-0.522553	-0.788583	0.998424	-0.174643	-0.230672	-0.440438	-0.432649	-1.5027	0.578803	1.33688	0.236675	-0.86552	0.443745	1.24343	-1.96359	-0.481106	0.798561	-0.886861	0.163883		-0.452372	1.68849	-0.293625	0.0093254	-0.656866	-0.0248619	0.0607693	2.91196	-0.555953	0.79819	-0.590853	0.13179	-0.0988927	0.79819	-0.895322		-0.164104	-0.906399	-1.14494	-0.577626	0.823342	0.570616	-0.410052	0.0272906	0.960111	-0.619057	-0.617214
435	-0.795608	-0.0360408	-0.450861	-0.7897	0.795399	0.0797737	-0.0657291	-0.0668509	0.175144	0.882312	-0.666716	0.547505	-0.174165	-0.352246	0.22608	-0.157943	-0.260685	-0.541184	0.844131	1.00565	-0.504559		-1.30041	0.325968	0.314694	-0.0493937	0.168106	-0.0248619	0.096415	1.0081	-0.484572	0.119522	-0.2514	-0.123553	-0.275925	0.119522	0.43527		0.299418	0.797931	-0.685152	-0.252499	-0.29117	-0.00817567	1.17803	-0.804837	-0.538143	-0.619057	-0.617214
440	0.136237	0.437394	0.101108	-0.785587	1.33754	-0.601138	-0.245473	-0.11725	0.00495308	-0.186324	-0.29449	0.499248	0.142183	1.1811	-0.319877	0.79684	0.23734	0.469559	0.142866	0.254818	0.0169826		-0.513679	-0.998113	-0.452241	-1.02469	-0.323496	-0.0248619	0.287478	-0.0550825	1.68473	0.339214	-0.0610703	1.47157	0.369152	0.339214	0.256626		0.938369	0.838073	-0.479232	-0.0287549	-0.866256	-1.22433	0.128299	-0.97147	-0.538143	1.57338	1.55858
443	-0.671618	-0.852703	-0.527574	-0.752961	1.02349	-0.254163	-0.672782	-0.634129	-0.660177	-0.589781	0.282568	0.837808	0.157145	0.417165	-0.369573	1.52252	2.27173	0.621225	-0.412769	-0.00909033	0.855499		-0.0147523	-0.984789	-0.906536	-1.89549	0.404897	-0.0248619	-0.709998	-0.768396	1.04392	0.506957	-0.547686	0.500765	0.465234	0.506957	0.111521		0.551317	0.27123	-0.6766	-0.53276	-0.792292	-1.16917	-0.515588	-0.895349	0.960111	-0.619057	-0.617214
460	0.117989	0.384054	1.81424	1.67784	-1.32791	-0.620464	1.7483	1.72813	1.38567	-0.858672	0.751474	0.979413	0.0512317	-0.547174	-0.0177886	0.095853	0.169195	-0.750449	0.144754	-0.0965608	0.204998		0.0110004	-0.215076	-0.190741	0.571445	0.260784	-0.0248619	-0.174459	0.192753	-0.0181075	0.491318	1.39289	-0.268658	-0.665531	0.491318	0.0125563		-0.0570516	-0.418897	-1.25598	1.38889	0.676284	0.447019	-0.395011	0.341134	-1.41212	-0.619057	-0.617214
462	0.0640402	0.240634	0.754219	1.66265	-1.31139	-0.62046	-0.337096	-0.247819	-0.276108	-0.222844	-0.325323	0.279467	0.472949	1.25237	-0.83231	-1.19165	0.429171	0.860715	-0.146633	0.566654	1.11519		-0.55146	-1.02683	-0.385388	-0.136574	0.308743	-0.0248619	0.454101	-0.254486	-0.154856	0.490748	-0.2514	0.579647	-0.0212086	0.490748	0.203243		0.485724	0.450936	-0.518998	-0.235876	-0.668783	-0.00817567	0.191517	-0.501609	-1.41212	-0.619057	-0.617214
463	-2.67307	-1.46062	3.07088	1.67928	-1.32948	-0.620464	8.09966	6.91701	2.98453	0.0818262	-0.0664427	-0.250095	0.115534	-0.548435	-0.175255	0.148894	-0.947188	0.134478	-0.281544	-0.0865056	0.404189		1.03837	1.85874	-1.06905	1.05063	0.123784	-0.0248619	-1.28458	-1.04245	-0.480565	-0.0271109	6.10404	-0.870769	-0.521819	-0.0271109	-0.867425		-1.26134	-1.15492	-0.820385	5.95649	1.18659	1.70928	-0.0837501	1.14826	0.835256	-0.619057	-0.617214
466	-0.480401	-0.0897265	0.247586	0.849285	-0.429154	-0.616774	-0.746191	-0.694456	-0.433286	-0.238216	-0.846021	-0.183419	-0.523391	-2.35801	-0.172281	-0.873147	0.228918	0.0686286	-0.966411	-0.0319037	-0.149747		-0.585453	2.63857	-0.459567	2.18576	3.63524	-0.0248619	0.109174	-1.51707	-0.157289	-0.485034	-0.630097	-1.92178	-0.562363	-0.485034	-0.771169		-1.28067	-1.29492	0.749634	-0.647212	2.87239	3.96136	-1.09004	0.611719	0.335838	-0.619057	-0.617214
467	0.859448	0.24611	-0.200589	-0.107982	0.552697	-0.542091	-0.792464	-0.813951	-0.684125	0.192822	0.222919	-1.56274	1.96113	-0.644061	-1.49847	0.155216	0.322453	1.40334	-0.254847	-0.0360564	0.978512		-0.396291	0.527087	0.64733	-0.0590269	-0.824121	-0.0248619	0.000900253	-1.51707	-1.71053	0.778568	-0.806691	-1.65644	1.55318	0.778568	-0.821326		-0.809767	-0.681112	0.96703	-0.799584	-1.05865	0.243936	1.1347	-0.767981	-1.41212	-0.619057	-0.617214
471	-0.902212	-1.21471	-1.00164	-0.7897	-1.154	2.50809	0.0347799	-0.0226343	0.243237	1.53943	-0.432969	0.529394	-0.255054	-0.366702	-0.117182	-0.297633	0.373237	0.200998	-0.171351	-0.566431	0.35108		-0.656718	-0.697772	-0.490806	-0.522993	0.179509	-0.0248619	1.49816	-0.527478	0.192682	0.0492897	-0.000243376	-0.286155	-0.26732	0.0492897	0.646282		0.368905	0.882335	-0.551308	-0.0244261	-0.570553	-0.444783	0.499469	-0.598783	-1.16242	1.57338	1.55858
473	-0.720181	1.67429	2.15708	1.67927	-1.32947	-0.620464	2.72286	2.5606	1.63475	0.391132	-0.561348	0.239757	-0.0123862	-0.93169	-0.515697	1.72443	-0.967574	-0.260193	-1.02449	-0.4658	-0.542734		2.86875	0.325968	0.514718	0.63513	0.0691393	-0.0248619	-1.70085	-1.06815	-0.423513	0.10119	1.9109	-1.07562	0.764166	0.10119	-1.56872		-1.85896	-1.64517	0.153804	1.87311	-0.334875	0.374252	-0.548367	1.54077	-1.41212	-0.619057	-0.617214
474	1.65779	0.998927	-0.145102	1.10531	-0.726911	-0.592948	0.170801	-0.0812236	-0.860736	1.37605	-0.489912	-0.477704	-0.268307	-1.3064	0.23252	1.56004	-1.57674	-0.785316	-0.379577	-0.848303	-0.488752		1.40977	1.24312	0.591563	1.49719	-0.951426	-0.0248619	-1.17334	-0.855107	-0.620556	-0.425783	-0.467237	-1.32204	0.346835	-0.425783	-1.06043		-1.69373	-1.14975	0.644006	-0.490072	0.565661	0.954688	0.198484	1.53924	-0.912707	-0.619057	-0.617214
476	-1.07297	3.65883	1.90399	1.67926	-1.32947	-0.620464	0.865623	0.917584	1.0684	0.26504	-0.0485593	0.588641	-0.142694	0.371242	0.26444	-0.880933	1.99815	-0.0958908	-0.257711	0.202111	0.386279		-0.629577	-0.561713	-0.599001	-0.894434	0.479486	-0.0248619	0.694656	-0.142667	-0.338568	0.162583	0.845447	0.0123208	-0.781062	0.162583	0.957842		0.744511	0.833444	-1.11373	0.825361	-0.378883	-0.488208	-0.0546289	-0.554243	-1.41212	1.57338	1.55858
477	-0.706729	2.76328	1.29031	0.69223	-0.255267	-0.620464	1.19526	1.22125	1.06077	0.274226	-0.0450677	0.416113	-0.098668	0.257612	0.383801	-1.1126	1.64476	-0.0897303	-0.247951	0.708682	0.193577		-0.69332	-0.499698	-0.410881	-0.729055	0.682671	-0.0248619	0.652348	-0.253496	-0.483279	0.11661	0.839561	-0.156952	-0.742155	0.11661	0.891481		0.540812	0.727579	-1.02631	0.814262	-0.2299	-0.347353	0.0977016	-0.502119	-1.41212	-0.619057	-0.617214
478	1.08043	3.94306	1.80348	1.67927	-1.32947	-0.620464	1.76109	1.44206	0.824633	0.101175	0.0674089	0.868992	-0.19253	0.398184	0.292144	-0.869362	1.83022	-0.0374412	-0.399496	0.327221	0.481417		-0.683432	-0.59767	-0.670022	-0.951659	0.77494	-0.0248619	0.843919	-0.244764	-0.396365	0.253891	0.825826	-0.0309194	-0.776871	0.253891	0.885049		0.646796	0.695339	-1.17565	0.805163	-0.246391	-0.388386	-0.243746	-0.571098	1.20982	-0.619057	-0.617214
480	-0.523784	-0.425826	0.139065	-0.7897	1.32667	-0.582022	0.996018	1.03153	1.26314	-0.0215087	-0.312052	-0.0966726	-0.193503	0.475921	0.0645167	-0.81008	1.97291	0.152192	-0.105231	0.979413	0.10433		-0.672064	-0.462836	-0.746461	-0.632627	1.15475	-0.0248619	0.617244	-0.150681	-0.274694	-0.19266	0.85722	0.101279	-0.657195	-0.19266	1.03747		0.829112	0.918148	-0.57565	0.847721	-0.26984	-0.116613	0.0214898	-0.638047	-1.41212	-0.619057	-0.617214
482	0.657267	-0.0743979	0.217764	-0.345879	0.867566	-0.611802	-0.463663	-0.47059	-0.262452	-0.68191	0.0388303	0.279467	-0.918345	1.49306	-0.197276	-0.674797	-0.122714	0.184505	-1.38128	1.22515	3.47118		-0.566439	0.325968	-0.445395	-1.79299	0.927544	-0.0248619	1.40793	0.503067	1.55967	-0.573434	-0.592816	1.76728	-0.390547	-0.573434	-0.115078		0.567698	0.443996	0.827046	-0.57444	0.926634	0.680193	-1.57434	-0.302345	0.960111	-0.619057	-0.617214
486	-0.661721	-0.507406	-0.261352	0.935977	-0.565571	-0.564369	-1.00079	-1.03942	-0.912133	-1.6629	-0.435672	1.77398	-0.894814	1.40229	3.75405	-2.05308	0.903012	-0.451222	0.174384	0.799455	0.686823		-0.544652	-1.76099	1.53302	-1.34917	-1.37037	-0.0248619	-0.846576	-1.51707	1.34385	0.134521	-1.03234	0.986888	-0.1312	0.134521	0.166248		0.583957	-0.00856992	0.417253	-1.03354	0.734394	-1.93601	-1.218	1.21406	0.210984	-0.619057	-0.617214
487	0.352672	1.05528	0.355239	-0.7897	1.35368	-0.615657	1.38987	1.29293	1.15592	0.727745	0.0302812	0.355513	0.361272	-0.126622	-0.0135278	-1.33433	1.40044	-0.164532	-0.14945	0.663795	0.174907		-0.527293	-1.31444	-0.321345	-1.16732	0.824364	-0.0248619	1.33646	0.00459059	-0.375545	0.440435	0.80228	-0.250549	-0.824863	0.440435	1.06656		0.678953	1.03424	-1.26914	0.778831	-0.906584	-0.945308	0.694973	-0.840755	0.835256	-0.619057	-0.617214
488	0.190804	2.79394	1.55071	1.67491	-1.32473	-0.620464	1.01333	0.975485	0.957119	0.321657	0.233837	-0.0127517	0.136661	0.202388	-0.149271	-1.05574	1.56084	-0.0973625	-0.318221	0.840921	0.53184		-0.523429	-1.14698	-0.770654	-0.586864	0.78545	-0.0248619	1.41708	0.282053	-0.738345	0.0986209	0.882729	-0.144399	-0.956105	0.0986209	1.18046		0.724237	0.93866	-1.1744	0.858114	-0.524823	-0.380895	0.252961	-0.517324	0.335838	1.57338	1.55858
489	-0.541296	1.41249	0.989624	-0.630574	1.18434	-0.620446	1.90666	1.59979	0.838225	1.03718	0.131178	-0.134798	0.0620659	-0.216477	-0.0429082	-0.903409	0.534116	-0.869777	-0.016202	0.349681	-0.322579		-0.291733	-0.874843	0.161848	-0.628142	0.969182	-0.0248619	1.73075	0.167991	-0.739682	-0.0147794	0.884691	-0.425075	-0.902519	-0.0147794	1.12948		0.503336	0.947342	-1.06015	0.844394	-0.636245	-0.533932	0.70771	-0.598587	0.960111	-0.619057	-0.617214
491	1.7782	3.33729	1.70579	1.67909	-1.32927	-0.620464	2.6904	2.22991	0.928954	-0.00214133	-0.343633	0.514943	0.116724	-0.011981	0.253982	-0.895455	1.66126	0.426101	-0.56056	0.499021	0.384506		-0.4468	-0.284291	-0.63232	-0.649484	0.589564	-0.0248619	0.866941	-0.385925	-0.840813	0.326986	1.27712	-0.524906	-0.404564	0.326986	0.498826		0.28491	0.34332	-0.914756	1.24744	-0.375662	-0.164221	-0.180747	-0.332901	-1.03756	-0.619057	-0.617214
492	-0.108418	1.47722	1.19484	1.67624	-1.32618	-0.620464	1.38034	1.02889	0.244959	0.0193703	-0.370096	0.376136	0.198721	0.083104	0.399587	-0.939155	1.4304	0.161794	-0.358779	0.217616	0.213343		-0.44366	-0.193378	-0.517535	-0.833727	0.770769	-0.0248619	1.03734	-0.3646	-0.816449	0.325623	1.23199	-0.451201	-0.551728	0.325623	0.588159		0.397152	0.412141	-1.04326	1.20028	-0.354157	-0.233506	-0.0509063	-0.395515	2.0838	1.57338	1.55858
493	0.128194	0.881832	1.38886	0.498506	-0.0444343	-0.620464	1.15225	1.39113	1.26736	-0.506104	-0.342195	0.420289	-0.0603592	0.24178	0.106287	-0.829173	1.92562	0.430317	-0.242252	0.0110991	0.884522		-0.556107	-0.234536	-0.554223	-0.808372	0.490743	-0.0248619	1.18581	-0.384102	-0.715452	0.14784	1.2732	-0.316652	-0.327084	0.14784	0.632569		0.725173	0.47048	-0.595533	1.26581	-0.364616	-0.0934367	-0.484773	-0.40656	-1.41212	1.57338	1.55858
495	0.248503	1.6889	0.143474	-0.7897	1.34048	-0.599215	1.73841	1.47602	0.744638	0.686169	0.294793	0.307436	-0.425038	0.579386	0.195402	-1.049	1.43252	-0.415933	-0.125352	0.271657	-0.17435		-0.512602	-0.0894373	-0.399013	-0.960108	0.435112	-0.0248619	0.701083	-0.271808	0.0840684	-0.183198	0.868993	0.294291	-0.962982	-0.183198	1.12978		0.762392	1.03298	-0.964463	0.846884	-0.204382	-0.545719	0.118839	-0.720879	1.20982	-0.619057	-0.617214
496	0.329316	-0.798819	-1.0207	-0.789655	-0.114928	1.21368	-0.383495	-0.546013	-0.572762	-0.147181	0.397352	-0.158974	-0.537193	1.47983	-0.464965	-0.404825	-0.680288	0.0448536	-0.538172	0.513099	1.10304		0.38357	0.511919	-0.772032	-1.24175	0.0158703	-0.0248619	0.25088	0.0934851	2.59844	-0.484306	-0.590853	2.12513	-0.606575	-0.484306	0.0434822		0.608263	0.587468	-0.124045	-0.574438	0.522289	-0.137517	-0.646001	-0.318065	0.460693	-0.619057	-0.617214
498	0.139878	0.964698	1.06306	1.67647	-1.32643	-0.620464	-0.113376	0.0782357	0.00106347	1.27893	-1.04474	0.324059	-0.496844	-0.562858	0.941881	-1.04117	1.43214	-0.114694	-0.187013	-0.0767574	-0.441984		-0.993111	-0.0458686	0.503143	-0.335054	-0.161742	-0.0248619	1.24062	-1.51707	0.080059	-0.230447	-0.0767676	-0.760348	-0.153058	-0.230447	0.754595		0.397793	0.880319	1.17953	-0.11006	-0.259332	-0.464532	0.300783	-0.369774	1.08497	1.57338	1.55858
501	-0.383277	-0.509766	-0.599079	-0.7897	-0.355434	1.51334	-0.236874	-0.215903	0.553395	0.727745	-0.256073	-0.860317	-0.0940258	-0.401119	1.59306	-0.86658	1.33191	-0.0607775	-0.755062	-0.397265	0.623443		-0.576888	-0.825816	-0.361081	-0.861348	-0.0789868	-0.0248619	1.25751	1.30887	-0.146292	-0.469114	-0.104238	0.101279	-0.597156	-0.469114	0.76652		0.503767	0.70336	0.613524	-0.132298	0.165522	-0.717391	-0.213063	0.26936	-0.787852	-0.619057	-0.617214
506	0.972297	1.60613	0.71319	1.65863	-1.30701	-0.620458	-0.134538	-0.0926241	-0.309991	1.5412	-1.2357	0.236905	0.0243121	-0.481414	0.957118	-0.54192	1.30029	-0.526842	-0.367491	0.408566	-1.25639		-0.0220981	-0.0367006	-0.404861	-1.19971	0.722943	-0.0248619	1.55398	-1.51707	-0.253334	0.127943	-0.123859	-0.870769	-0.864926	0.127943	0.975845		0.312097	0.984285	-1.15686	-0.166221	-0.853932	-0.968803	0.763004	-0.469264	0.335838	1.57338	1.55858
509	0.889077	-0.232136	0.257752	0.2616	0.209209	-0.615252	-0.640057	-0.635942	-0.329338	1.37755	-1.05852	0.401793	-0.333771	-0.484169	-0.386988	-1.24831	2.50337	1.14796	-0.490869	1.13087	0.103216		-1.42457	-0.71071	-0.349813	0.477197	0.374814	-0.0248619	-0.762192	-0.730711	0.690455	-0.0698286	-0.577118	-0.18176	0.202309	-0.0698286	0.459665		0.246403	0.970497	1.222	-0.580971	-0.321265	0.169915	0.532162	-0.762391	-0.0387253	1.57338	1.55858
513	0.53224	0.0600858	-1.46797	-0.786779	-0.264005	1.39549	-0.693564	-0.814699	-0.930415	4.89002	-1.2357	-0.716104	-0.14335	-0.142118	-0.0685633	-0.625573	-0.742489	-1.27944	0.423147	-0.468123	0.0213322		-0.469432	-0.247947	-0.199652	-1.02083	0.53644	-0.0248619	1.90756	-1.51707	-1.22251	-0.440264	-0.832199	-1.13185	-1.34634	-0.440264	1.53524		0.0226218	1.94301	-1.08398	-0.853895	-1.36332	-0.542164	2.91852	-0.808963	1.20982	1.57338	1.55858
515	-0.155607	-0.390183	-0.227624	-0.757931	1.23275	-0.508088	-0.668133	-0.655438	-0.439799	0.993891	-1.02945	-1.47953	-0.108442	-0.176741	-0.623685	0.132788	0.587263	0.798867	0.0153188	0.498061	-0.283684		-0.495289	1.60959	-0.691674	-1.44972	-0.0340594	-0.0248619	1.60913	-1.05939	1.75131	-0.766008	-0.659529	0.398964	0.225548	-0.766008	0.515117		0.890938	1.31409	1.30753	-0.652914	-0.556679	-0.31697	0.632365	-1.42212	-1.41212	1.57338	1.55858
516	0.616114	0.28135	-0.479459	0.0189543	0.304931	-0.405541	-0.911694	-0.913677	-0.89186	2.36252	-0.0709511	-2.02251	-2.04889	2.66034	1.06896	-2.05308	1.59246	-1.34643	0.0640725	0.708682	-0.40928		-0.591111	-0.108085	-0.297142	1.27369	-0.468896	-0.0248619	0.299805	-1.51707	-0.445781	-2.5009	-0.894988	0.873797	-1.98777	-2.5009	2.59995		1.05779	2.0614	1.57105	-0.910451	0.822235	0.422871	0.322085	0.739332	0.960111	-0.619057	-0.617214
517	-0.280111	-0.169423	-1.00906	-0.789021	0.153453	0.878508	-0.747098	-0.772654	-0.695956	1.89763	-0.112254	-1.61391	-1.80227	2.04235	0.405077	-2.05308	1.07499	-0.833612	1.18898	0.602459	-1.93424		-0.891941	-1.00677	-1.04008	3.12371	0.354624	-0.0248619	0.562337	-1.51707	-1.04813	-2.12363	-0.885177	0.227216	-2.06481	-2.12363	2.95666		1.21377	2.00011	1.23815	-0.904107	0.692032	0.945399	0.906913	0.682731	0.335838	-0.619057	-0.617214
518	-0.259288	-0.0403018	-0.17325	0.538839	-0.12828	-0.570699	-0.93229	-0.944002	-0.766891	3.25307	-0.120166	-2.06115	-1.54358	2.01136	1.71448	-2.05308	1.80241	-1.38209	-0.338775	0.582112	-0.975342		-1.14535	-0.214459	-0.0712665	1.08517	-0.130995	-0.0248619	-0.244478	-1.51707	-0.517079	-2.13224	-0.883215	0.460797	-1.87149	-2.13224	2.42286		0.56182	1.94301	1.42419	-0.903123	0.944717	0.174785	0.85776	0.502033	-1.16242	-0.619057	-0.617214
521	-0.846164	-0.843366	-0.746664	-0.277883	0.412107	-0.13663	-1.08874	-1.08537	-0.972786	1.71518	-1.2357	-0.233302	1.75076	-1.45881	-0.899565	-2.05308	0.762435	1.69134	0.523817	-0.810776	-1.4286		-0.109688	-0.971578	2.02214	-1.42911	-2.40208	-0.0248619	-0.154138	-1.51707	2.30129	1.23141	-1.02645	-0.231128	1.83471	1.23141	-0.559979		0.34478	0.892977	1.29122	-1.0221	-2.78602	-2.83535	2.21959	-1.67246	-0.912707	1.57338	1.55858
523	0.131093	1.3479	1.11896	1.64606	-1.29333	-0.620464	-0.233285	0.0128014	0.383892	-0.173105	-0.636653	0.89287	0.0148827	-0.145709	0.519278	-0.887012	0.955415	-0.0199324	-0.710508	1.34468	-0.647035		-0.378243	-0.960856	-0.278893	0.0246456	0.248112	-0.0248619	1.12194	-0.377675	0.966284	0.423562	0.0488106	0.25597	-0.520836	0.423562	0.443514		0.434935	0.546936	-1.09962	0.0404913	-0.165936	-0.564032	-0.249056	-0.120591	-1.03756	1.57338	1.55858
525	0.803306	0.182383	0.171837	-0.789098	1.34678	-0.607883	0.275303	0.152406	0.218401	0.294354	-0.515207	0.578332	-0.113301	0.302789	0.40351	-0.494788	1.72551	-0.698718	-0.681013	1.08823	0.378077		-0.159758	-0.178425	0.11857	-1.1377	0.468295	-0.0248619	0.413196	-1.28868	0.40174	0.180307	-0.155254	-0.0314078	-0.646952	0.180307	0.519988		0.340384	0.609147	-1.04495	-0.161412	-0.270835	-0.477607	-0.0945331	-0.331798	-1.16242	-0.619057	-0.617214
526	-0.414705	0.942779	1.18939	1.65817	-1.30651	-0.620464	-0.167543	-0.128819	0.45509	0.383886	-0.615719	0.348705	-0.0301154	0.070365	0.341112	-0.801566	1.63698	-0.618	-0.600479	0.90213	0.255318		-0.016056	-0.280518	0.220358	-0.89219	0.227828	-0.0248619	0.536231	-1.28778	0.561356	0.137926	-0.159178	-0.0912909	-0.633201	0.137926	0.511757		0.360961	0.635434	-0.969361	-0.167261	-0.329319	-0.508559	0.0184429	-0.196008	-0.413289	1.57338	1.55858
527	-0.223122	1.77981	-0.211342	1.01054	-0.63526	-0.578648	-0.550555	-0.726012	-0.890701	2.995	-1.2357	-1.73341	-1.63226	0.444022	2.33235	-2.05308	3.17673	-0.956167	0.53043	2.9698	-1.5372		-1.22745	-1.15299	-1.78749	0.726789	-1.6638	-0.0248619	1.63562	-1.51707	0.334399	-2.04876	-0.857707	-0.051469	-2.63534	-2.04876	3.6396		1.77544	3.34532	0.476609	-0.884771	-0.164791	-1.29394	1.75307	0.439935	0.835256	1.57338	1.55858
529	0.260941	0.138791	0.330107	1.3891	-1.01444	-0.619525	-0.839308	-0.793365	-0.482122	0.458004	-1.00207	1.46548	0.720627	-0.985335	-1.2048	-1.69936	1.44666	1.70361	0.179125	2.21969	0.604373		-1.35542	2.42427	0.189016	-2.11394	-1.61537	-0.0248619	0.310605	-1.51707	0.236134	1.22773	-0.718394	-0.933237	0.807746	1.22773	-0.459061		0.208409	0.73191	0.308555	-0.701551	-1.60906	-0.661566	1.31989	-2.29759	1.58438	1.57338	1.55858
533	0.0522594	0.821769	0.233885	1.50061	-1.13609	-0.619148	-0.718309	-0.759261	-0.654743	1.7598	0.0521529	-1.42029	-1.8685	1.87921	2.24913	-1.27317	3.65523	-1.07057	-0.471187	0.69407	-0.419082		-1.27666	-2.06888	-1.78019	-0.0306819	-0.482939	-0.0248619	2.03606	0.769134	0.1057	-2.0849	-0.759599	1.38614	-2.43076	-2.0849	3.54805		2.25153	2.92476	0.254827	-0.784963	0.248772	-1.30205	-0.267332	0.319748	-1.41212	-0.619057	-0.617214
534	-0.184015	0.0159135	-0.288211	-0.234699	0.657113	-0.500371	-0.975819	-0.928848	-0.72446	2.15605	-0.788229	-1.88301	1.21603	-1.83221	-0.941322	-0.698158	-1.42603	0.0793976	-1.47842	2.02873	-0.681757		-1.53525	7.04619	3.21334	-0.445398	-2.7948	-0.0248619	0.389435	-1.51707	-0.836641	0.0607966	-0.930307	-1.93651	1.84923	0.0607966	-2.04497		-1.98677	-0.64945	1.8372	-0.922286	0.194448	1.5368	1.49154	-1.8107	-0.662998	-0.619057	-0.617214
537	-0.26244	-0.130883	0.222844	1.25371	-0.868422	-0.617861	-0.505858	-0.571109	-0.551248	1.25419	-0.89867	0.106097	-1.24328	0.942256	-0.61301	-0.522307	-0.741138	-1.21353	1.31438	0.746923	-0.383626		-0.127905	0.0454646	-0.612223	0.426943	0.817429	-0.0248619	0.523102	1.22516	0.308149	-0.902009	-0.239627	1.07571	-1.51997	-0.902009	1.30569		1.07889	1.63471	-0.870458	-0.246025	-0.239951	0.470423	0.988073	-0.30087	2.0838	1.57338	1.55858
538	1.29981	-0.121699	1.50438	1.67838	-1.3285	-0.620464	0.371836	0.60664	0.689886	-0.0707295	-0.320467	-0.200858	-0.27382	-0.579388	-0.225065	-0.241099	2.29332	0.0288118	-0.393562	0.700694	0.632992		-0.687869	-0.571307	-1.20068	0.398827	0.959047	-0.0248619	1.83906	-0.814065	-0.552273	-0.302191	1.7814	-0.852174	-0.831376	-0.302191	1.18192		0.719127	0.751572	-0.800502	1.71383	0.0999121	0.613281	-0.305291	-0.133231	2.0838	1.57338	1.55858
540	-0.371429	-1.51193	-1.0819	-0.7897	-1.31475	2.70833	1.9236	1.77418	0.801609	0.749775	-0.190474	-0.347725	-0.551279	-0.833356	0.191291	-0.0886762	1.5298	-0.257708	-0.389941	0.772068	-0.13357		-0.416342	0.0620396	-1.00683	0.291233	0.304711	-0.0248619	1.9633	-0.637313	-0.880005	-0.582219	1.71272	-1.10121	-0.872856	-0.582219	1.21893		0.393525	0.794544	-0.561761	1.60626	0.020877	0.283375	0.0199716	-0.033624	0.460693	1.57338	1.55858
545	-0.833372	1.15026	2.79967	0.94179	-0.526865	-0.620464	2.59551	3.25716	4.4607	-0.336923	0.0224406	0.026432	-0.0740627	0.19982	-0.941807	0.668034	0.59546	0.342099	1.13169	0.987386	-0.0672657		-0.823054	-0.078886	-0.491755	-0.051504	-0.23806	-0.0248619	-0.0134342	-0.0990023	0.297069	-0.0444694	4.02611	0.226924	0.197959	-0.0444694	0.601801		0.850273	0.810372	-0.0108144	4.14266	-0.611299	-0.187734	0.713652	-1.02254	-1.03756	1.57338	1.55858
546	-0.889306	1.32551	2.71661	1.67928	-1.32948	-0.620464	1.08378	1.56213	2.48967	-1.2595	-0.324592	1.62955	1.33014	-1.03844	-0.722929	-0.641612	-0.0824074	2.32377	-1.07868	0.124487	1.00835		-0.869193	0.0306536	-0.302072	1.30854	-0.0221939	-0.0248619	-0.630631	-0.811808	-0.536966	1.76968	3.72786	-1.11245	1.36491	1.76968	-1.82973		-1.28169	-1.68801	-0.589319	3.81209	0.328514	1.21847	-0.589855	0.0594425	2.0838	-0.619057	-0.617214
547	-0.846047	2.77344	2.36836	1.67925	-1.32946	-0.620464	2.98873	2.81644	2.26531	-0.127369	-0.360876	0.374628	0.686037	-0.302082	-0.597315	-0.208303	-0.120537	-0.3339	-0.186408	0.0634967	0.128178		-0.150218	-0.430843	0.801616	0.234947	0.320393	-0.0248619	0.239631	-0.338459	0.401563	0.697668	2.15421	-0.090913	0.175556	0.697668	-0.383188		-0.0986798	-0.133864	-0.795093	2.20121	-0.270557	0.129919	0.238041	-0.250261	-1.16242	-0.619057	-0.617214
549	0.523637	-0.117808	-0.0819692	-0.771794	1.294	-0.5656	-0.527861	-0.574486	-0.276351	3.19243	-0.456912	-0.735758	-0.165097	-1.44289	1.46963	-1.34564	1.13192	0.405578	0.387755	0.11665	-0.806442		-0.279054	-1.44729	0.462794	-0.920679	-1.80786	-0.0248619	0.229009	-0.480188	-1.00492	-0.465972	-0.49667	-1.46796	0.11047	-0.465972	1.11001		-0.0720932	1.25435	1.40175	-0.534986	-1.54445	-2.25721	2.02879	-0.0741766	-0.16358	1.57338	1.55858
550	-0.530934	0.0632967	0.210894	-0.730062	1.28487	-0.610796	-0.336558	-0.290343	-0.0888986	-0.0406757	-0.237345	-0.977385	-0.314191	1.55239	-0.637325	-0.541602	-1.20948	-1.30623	1.40132	-0.78907	-1.12697		0.942035	0.37144	0.823998	0.296396	0.627834	-0.0248619	1.05525	-0.0401643	-1.32964	-0.691561	-0.227854	0.264487	-0.68422	-0.691561	0.883083		0.749056	0.556201	0.707675	-0.228381	-0.696152	0.179358	0.514413	0.0214863	-1.16242	1.57338	1.55858
551	1.22107	0.184688	-0.82316	-0.337519	0.405603	-0.0476815	-0.80379	-0.929741	-0.99145	1.7117	4.23769	-0.28276	-0.0834109	0.668575	1.83451	-1.56564	-2.00496	-1.49053	-0.126186	-0.423764	-0.752369		0.842318	0.157993	0.709863	-0.721317	-1.75622	-0.0248619	-2.0119	-1.51707	-0.733869	-0.194361	-0.840048	-0.426559	-1.27771	-0.194361	0.424664		-1.54364	-0.805864	-1.19224	-0.856802	1.45069	-1.36487	0.765378	0.883519	1.33467	-0.619057	-0.617214
552	2.73875	1.31521	-1.10588	-0.789669	-0.297776	1.44147	0.323905	0.15703	-0.603081	0.53901	0.532789	-1.15178	-1.52335	1.20438	-0.463412	-0.905609	0.477582	-0.542762	-0.953612	1.61163	0.359915		-0.212103	-0.57786	-0.0212303	0.489537	0.867252	-0.0248619	1.27102	2.68753	-0.303149	-1.69694	-0.341659	1.39164	-0.767381	-1.69694	1.21541		0.749404	1.17265	1.37002	-0.338013	0.315225	0.528899	-0.871226	-0.0201338	0.335838	-0.619057	-0.617214
553	-0.338485	-1.13678	-1.26121	-0.789631	-0.447827	1.62833	-0.291706	-0.192382	-0.712787	0.397904	0.258696	-0.590393	-1.62712	-0.01669	-0.136445	-0.733309	-0.0654426	-1.37828	1.84496	0.355439	-0.646251		0.170641	-0.876004	0.4883	0.0558802	1.88494	-0.0248619	-0.0993001	2.35169	-0.509456	-1.51714	-0.329886	0.476452	-1.02445	-1.51714	1.5083		1.07698	1.22153	1.2125	-0.334997	0.00183703	0.140559	0.512599	-0.136264	-1.41212	-0.619057	-0.617214
554	-0.784552	0.504504	-0.55406	-0.493705	0.764978	-0.283607	-0.484976	-0.450114	-0.830333	2.13893	0.329858	-1.26085	-1.48801	-0.01669	-0.0982617	-0.113827	-0.604683	-1.77793	1.09434	0.458384	-1.31384		0.311145	-1.2413	0.941722	0.628307	-0.357671	-0.0248619	1.11227	1.95692	-0.689866	-1.72027	-0.433881	0.268799	-0.815395	-1.72027	1.81035		0.814846	1.70433	1.37931	-0.45278	-0.795121	-0.796738	1.14492	0.0533552	2.0838	-0.619057	-0.617214
558	-0.385004	0.0772878	1.10346	1.10228	-0.701532	-0.620462	0.844209	0.873332	0.669747	0.18624	0.0636774	-0.0851134	-0.0398922	-0.831177	0.500376	-0.175287	-0.77872	-1.12047	0.14202	-0.00836239	-0.661032		0.946608	0.565878	-0.142183	-0.653997	0.593792	-0.0248619	0.661084	0.973077	0.0915087	-0.0698286	0.592329	-0.141208	-1.02056	-0.0698286	0.169244		-0.0436836	0.0339982	-1.15013	0.569083	0.193202	-0.175834	0.173751	0.294304	1.20982	1.57338	1.55858
563	0.394115	-0.648554	-0.472548	-0.746252	1.06827	-0.319034	-0.521393	-0.566641	-0.637048	-0.343231	-0.526951	0.819141	0.0440733	-0.484169	-0.386988	-0.175287	-0.719046	0.37755	-0.490869	-0.577977	0.103216		0.208046	1.20417	-0.661259	-0.60875	-1.37701	-0.0248619	1.2799	1.62838	2.48729	0.411852	-0.577118	1.39979	-0.194296	0.411852	-0.572555		0.594506	0.322152	-0.885955	-0.558746	-0.0272837	-0.348709	-0.619873	-0.357699	-0.538143	-0.619057	-0.617214
566	0.453153	-0.407812	-0.963376	-0.789484	0.134025	0.903338	-0.361557	-0.438757	-0.615846	0.127703	0.447233	-0.459507	-1.70365	0.608285	1.82258	-1.09762	-0.842436	-2.03803	0.368637	-0.66376	1.11988		0.0909661	0.557232	1.75152	0.0353549	0.551915	-0.0248619	0.606106	-0.583463	-1.52364	-1.51525	-0.66934	-0.547217	-0.864258	-1.51525	0.604506		-0.164341	-0.205867	1.53384	-0.68852	1.58317	0.914102	-0.87537	1.36936	1.20982	-0.619057	-0.617214
567	0.469456	0.358959	0.0320298	1.32513	-0.950174	-0.612852	-0.970806	-0.944774	-0.77178	-0.869365	-0.348273	0.720941	0.237758	0.248922	-1.27222	0.633988	-0.0887039	0.381866	0.286946	-0.575105	0.451944		-0.664117	-1.18702	-0.345888	1.2312	-0.605987	-0.0248619	0.822808	0.452139	1.72369	0.514665	-0.928345	1.10229	0.308959	0.514665	-0.0528432		0.894343	0.387077	-0.676088	-0.920346	-0.236035	0.179358	-0.302983	-0.316323	0.710402	1.57338	1.55858
572	0.310768	-0.0510238	-1.3099	-0.788677	-0.23158	1.35767	-0.765084	-0.782778	-0.841808	0.19412	-1.2357	0.0241921	0.303467	-0.142118	1.73031	0.801929	-1.69515	-1.27944	-2.10276	0.13811	-1.60542		0.978538	1.11071	1.73391	3.31326	-1.40569	-0.0248619	-2.37332	1.97007	-1.22251	0.243264	-0.832199	-0.0528613	0.412415	0.243264	-2.07548		-2.34434	-2.08213	-0.354306	-0.83802	1.37438	1.45104	-1.03223	2.66063	0.210984	-0.619057	-0.617214
579	1.92031	0.140657	-0.878057	-0.645283	0.588682	0.141493	-0.0076798	-0.307851	-0.92816	3.77528	-0.125749	-0.322613	0.329632	-1.24008	1.54192	-1.33289	-1.84963	-0.696703	-0.49657	-1.36928	-1.39292		0.171626	-0.740612	1.35566	0.577883	-0.996265	-0.0248619	-0.86923	-0.109649	-0.295455	0.103171	-0.508443	-0.898552	-0.167498	0.103171	-0.293446		-1.54237	-0.111863	0.559869	-0.548975	0.00493942	-0.884724	1.76238	0.797029	-0.912707	-0.619057	-0.617214
580	-1.68913	-1.02388	-0.878852	-0.7897	-0.891005	2.18048	0.107199	0.238831	0.187658	-0.878324	0.531163	0.264288	-0.282225	-0.920676	-0.451432	0.00458576	0.00418909	0.961222	-0.117305	-0.582816	1.01058		0.111992	-0.422369	0.00191628	1.39351	-0.66033	-0.0248619	-0.157234	-0.0091181	-0.459535	-0.0938817	0.362756	-0.758576	0.745153	-0.0938817	-0.566426		-0.466903	-0.885464	1.07785	0.363362	0.521708	0.817027	-0.888631	0.814274	-1.16242	-0.619057	-0.617214
581	0.119594	-0.392825	-0.0747513	-0.375063	0.868357	-0.573223	-0.630169	-0.673865	-0.529264	0.0180231	-0.685682	1.27344	-0.646018	0.8735	1.58977	-2.05308	0.170475	-0.396871	0.47577	1.95681	-1.35124		-0.676285	0.0492587	-0.0270125	-0.870338	1.07052	-0.0248619	-0.191721	2.14443	-1.33634	0.0937421	-0.785107	0.540581	-1.08253	0.0937421	0.785979		0.485724	0.769015	-1.25964	-0.788868	-0.271502	-0.618826	0.364157	-0.375264	1.20982	1.57338	1.55858
583	0.997047	-0.0302275	-0.089211	-0.7897	1.22859	-0.459845	0.111967	0.282456	0.854415	-0.0133209	-0.430124	1.03042	-0.518589	0.0515038	0.02531	0.6079	1.2954	-0.704512	0.1023	-0.0266912	1.75075		-1.01568	-0.805259	-0.111153	-0.0460081	0.453476	-0.0248619	0.551998	-0.867043	-0.0112627	0.0790181	0.252875	-0.243517	-0.390123	0.0790181	0.523238		0.526189	0.480341	-0.865341	0.244075	0.212468	0.446251	-0.26377	-0.0818245	0.835256	-0.619057	-0.617214
585	-1.62741	-1.87291	0.0534045	-0.789352	1.33519	-0.593102	-0.343979	-0.359601	0.133866	1.32195	-0.421799	-1.01992	0.219527	-0.206161	-0.867919	-0.0507213	-0.171628	0.905999	0.920784	0.0680253	1.13561		-0.51726	1.11267	-1.6127	-0.849635	-0.33022	-0.0248619	-0.589782	-0.388286	1.40415	-0.302966	-0.143481	0.424886	-0.345984	-0.302966	0.211293		0.412853	0.93479	-0.172582	-0.13591	-0.0558888	0.259017	1.51209	-0.849074	0.710402	-0.619057	-0.617214
586	-0.589858	-1.34921	-0.651083	-0.789683	0.609712	0.311056	-0.614143	-0.591004	-0.282202	-0.916596	0.132227	0.123921	0.218965	0.213803	0.68757	-0.603384	0.157518	-0.00965	0.271549	0.0878523	0.236266		-0.143612	-0.999431	-1.00256	-0.46316	1.04763	-0.0248619	0.508464	1.21483	0.244903	0.22467	-0.404448	0.616892	-0.868833	0.22467	0.481466		0.636892	0.23285	-1.20613	-0.405485	0.316583	-0.243461	-0.202832	0.122129	0.335838	-0.619057	-0.617214
590	-0.210126	-1.89126	-1.5344	-0.7897	-1.25541	2.63441	-0.383669	-0.215572	-0.354247	-0.630394	-0.358592	-0.457861	-0.29402	1.97071	0.407302	-0.725166	0.416948	0.161273	-0.345394	-0.0874651	2.12098		-0.392464	-0.729796	-0.835607	-0.56726	0.662904	-0.0248619	-0.32861	2.18093	0.40818	-0.43629	0.0193782	2.01979	-0.675559	-0.43629	0.239167		0.826768	0.498777	-0.0402732	0.0424964	0.519414	0.370645	-0.788276	0.3318	-1.03756	-0.619057	-0.617214
593	0.420815	0.59087	-0.787565	-0.7897	-0.0703088	1.15816	0.0645771	0.0324224	-0.148959	1.13066	-0.642422	0.277057	-0.323582	0.151675	0.0895962	0.282254	0.427104	-0.642736	-0.953802	0.459618	0.344856		-0.250029	1.09315	0.964209	-0.642609	-1.29483	-0.0248619	-0.750511	-0.200578	1.82047	-0.11962	-0.288681	0.889372	0.221917	-0.11962	-0.491432		-0.138336	0.405319	0.736111	-0.273392	0.0543043	-0.296847	-0.0553328	-0.314805	1.20982	1.57338	1.55858
594	0.0643358	-0.340149	-0.572601	-0.789693	0.732017	0.158717	-0.467768	-0.453042	-0.172949	1.3681	0.380688	-0.0815645	-0.207181	1.28239	0.445401	-0.217715	1.61647	-0.628697	-1.0503	-1.24757	-0.850144		0.0920257	-0.442041	-0.199652	-1.12402	-0.351389	-0.0248619	0.73149	0.276316	0.208504	-0.196147	-0.392675	0.93364	-0.693088	-0.196147	1.0223		0.684196	0.998338	-0.775722	-0.402734	-0.692866	-1.37449	-0.292679	-0.518406	-0.662998	1.57338	1.55858
595	0.331614	0.894462	-0.263701	-0.201623	0.631559	-0.51338	-0.302478	-0.413068	-0.713456	0.618343	1.09117	-0.196642	1.72495	-0.254791	-2.15785	-0.969141	-0.16013	0.144251	0.739242	1.85611	0.360469		-0.357241	-0.11093	-0.168752	-0.993892	-0.472149	-0.0248619	0.576967	-0.722714	-0.577339	1.22859	-0.583005	-0.64612	-0.354282	1.22859	0.44606		0.181699	0.715005	-1.32967	-0.568066	-1.58738	-0.733428	2.30616	-1.74257	0.210984	-0.619057	-0.617214
597	-0.560859	0.169263	-0.247485	0.398455	0.00396714	-0.54512	-0.851516	-0.88338	-0.800466	-1.5058	0.272929	-0.449597	0.401766	1.54196	0.0483636	-2.05308	1.63281	0.651962	-0.747189	0.623096	1.48541		-1.13136	0.961256	-1.09461	-1.10751	0.00818185	-0.0248619	1.38068	1.16106	0.489503	0.099723	-0.818464	1.49225	-0.952378	0.099723	0.569545		1.30696	0.70097	-1.11622	-0.807388	0.5296	0.291915	-0.972286	-0.741964	0.710402	-0.619057	-0.617214
598	-0.245462	0.684558	-0.0388439	1.24396	-0.86624	-0.607361	-0.642146	-0.6099	-0.808915	0.696964	-1.00909	-0.268114	0.781925	1.10373	0.37633	-0.680713	-0.956462	-1.20515	-0.692551	0.335851	1.10002		-1.08023	-0.176516	0.102652	0.805194	-0.267083	-0.0248619	0.912594	2.003	-0.163346	0.474285	-0.704659	1.18728	-1.11687	0.474285	0.0290263		0.202827	0.526441	-1.3948	-0.703247	0.384037	0.74233	0.508429	0.299128	1.33467	-0.619057	-0.617214
599	0.478065	0.595749	-0.506631	-0.0181547	0.327116	-0.382868	-0.715162	-0.697376	-0.901252	3.27322	-0.688532	-0.359381	-0.0727388	1.49971	1.56837	-0.810483	-2.05383	-1.39745	-0.461356	-0.176	-1.35677		-0.683788	0.331065	0.199655	-1.30153	0.37141	-0.0248619	1.22507	1.51837	-0.547781	-0.221571	-0.783145	1.0865	-1.25157	-0.221571	0.827238		0.00982452	1.31734	-1.1831	-0.796578	-0.421036	-1.04424	1.51666	-0.606875	0.585547	-0.619057	-0.617214
604	-0.338479	0.908823	0.917104	1.63613	-1.28253	-0.620463	0.173945	0.460881	0.0864743	0.102995	1.15759	-0.823059	0.163599	-0.248833	-1.09731	1.11735	-0.516694	-0.130963	-0.771231	0.454107	0.871577		1.07523	-0.604931	0.272197	1.05209	-0.205199	-0.0248619	-1.08878	-1.35111	0.250517	-0.25486	0.223443	-0.444719	0.485157	-0.25486	-0.617815		-1.09687	-0.907653	0.651608	0.226052	0.463656	0.644463	-0.237602	0.817205	-1.03756	-0.619057	-0.617214
605	1.16336	-0.0442635	0.010052	-0.257069	0.75461	-0.591494	-0.519871	-0.647032	-0.482104	0.334997	-0.984266	2.39314	1.15242	-2.35801	-0.563254	-0.911073	-0.806	1.81809	-2.90263	2.07806	1.16006		0.0270148	-0.180014	-0.917832	2.97617	-0.861891	-0.0248619	0.0634851	0.156757	-1.76889	1.98626	-0.749788	-2.16767	0.482766	1.98626	-2.19093		-2.69424	-2.04379	-1.30182	-0.760258	0.38359	1.91101	-0.514544	1.536	0.335838	-0.619057	-0.617214
607	-2.05364	-1.27719	1.0083	1.26411	-0.877655	-0.62046	1.28539	1.65786	0.477443	-0.700605	-1.08759	-0.931029	-1.20587	-0.878678	1.85551	-0.203128	-0.721556	-0.875669	-1.64192	4.14112	0.935099		3.94382	1.29602	-0.7982	1.09556	-0.739425	-0.0248619	-1.14988	-1.18841	-1.70401	-1.35219	1.6362	-1.68874	-1.25951	-1.35219	-0.87355		-2.20131	-1.68131	1.07639	1.46594	1.27893	1.3433	-1.27393	4.08776	-1.41212	-0.619057	-0.617214
608	-0.559759	-1.64138	-1.07456	-0.782036	0.265994	0.728849	-0.791495	-0.813366	-0.84329	-0.285679	2.20791	-0.233302	0.0509183	-0.672006	-0.694259	-1.18416	1.14902	0.0970209	0.844131	0.480763	0.923121		-0.424464	-1.07495	-1.17244	0.549495	1.61728	-0.0248619	-1.25657	-0.880291	-0.470236	-0.0687815	-0.800805	-0.887902	-1.10929	-0.0687815	0.922871		-0.0310712	-0.0695569	-1.16724	-0.806804	1.10231	0.851079	0.519639	-0.0703098	0.835256	-0.619057	-0.617214
611	-0.873639	-0.483483	-0.0721548	0.121578	0.335036	-0.582166	-0.414863	-0.385462	-0.619944	-0.0244829	1.04025	-2.04353	-1.30661	3.52557	-0.045302	-1.13422	0.582473	-0.651137	-0.73093	1.22515	-0.0628103		-0.526495	-0.49391	-0.952121	0.0668462	0.214985	-0.0248619	2.04382	0.839757	1.38382	-1.94285	-0.47901	2.97574	-1.52828	-1.94285	2.1413		1.88922	1.94301	1.03253	-0.472918	0.700066	-0.119203	-1.00874	-0.313897	-0.538143	-0.619057	-0.617214
613	1.85836	1.4298	1.81435	1.6792	-1.3294	-0.620464	2.66616	2.11774	1.06464	-0.220236	-0.487916	0.438898	0.529336	-0.0148479	-0.283162	-0.543584	-0.4834	0.248037	-0.320945	0.0369917	-0.161054		0.0904215	0.292682	0.563819	0.726789	-0.524013	-0.0248619	-0.183787	-0.410844	-0.0868894	0.60748	1.33206	-0.176974	0.349593	0.60748	-0.70281		-0.455419	-0.508174	-0.342391	1.35204	-0.113096	0.327352	-0.0044272	0.215375	1.58438	1.57338	1.55858
617	0.27261	0.890811	-0.549027	-0.7897	0.513292	0.431187	-0.379984	-0.224718	0.115729	-0.0339513	-0.857646	0.0312593	-0.540579	0.603565	0.252894	0.0455917	-0.293065	-1.18594	0.728084	-0.342246	-0.298972		-0.382544	0.0982019	1.19069	-0.388126	0.234229	-0.0248619	0.46776	0.720027	0.970426	-0.399073	-0.339697	1.03539	-0.140816	-0.399073	0.3319		0.900931	0.771016	0.862572	-0.325082	-0.120951	-0.223076	0.0449528	-0.367519	-1.16242	1.57338	1.55858
622	-0.269281	-0.13896	-0.568145	-0.788754	0.932801	-0.092667	-0.29234	-0.275374	-0.454006	-0.0981766	-0.15811	-0.398834	-0.302927	-0.18734	0.211364	-0.654706	0.158324	0.263748	-0.380159	1.57327	-0.62605		-0.401889	-1.96013	0.290785	0.586029	0.837668	-0.0248619	0.993585	0.190917	0.989055	-0.415852	-0.488821	0.418369	0.146808	-0.415852	0.543219		0.375461	0.558272	1.14802	-0.490129	-0.0144274	-0.417002	-0.134205	-0.0129841	-1.03756	-0.619057	-0.617214
627	-0.449889	0.676793	0.31298	1.54773	-1.18681	-0.619855	-0.570578	-0.54624	-0.604334	-0.622436	0.260713	0.335896	-0.16958	-0.850846	0.210918	-0.758498	-0.17038	0.44305	-0.569659	1.83654	0.0707276		-0.717321	-1.00841	0.883992	-0.23999	1.67184	-0.0248619	0.446378	-0.0939788	0.654082	0.0253374	-0.677188	-0.216238	0.624605	0.0253374	-0.260878		-0.297362	-0.240666	1.09393	-0.67211	0.484505	0.0785784	-0.42056	-0.401118	0.210984	-0.619057	-0.617214
629	1.3977	0.861575	0.646807	-0.787283	1.35462	-0.620115	0.354076	0.428724	0.689923	-1.10279	0.423002	0.807123	-0.242772	-0.652586	0.671942	-0.169669	0.323225	0.463935	-0.891602	-0.687129	0.264068		-0.25933	0.0632632	-0.377534	-0.222841	0.324942	-0.0248619	0.766218	0.476625	1.17091	0.1869	0.337248	0.321112	0.0551396	0.1869	-0.377589		0.0614157	-0.501575	-0.311617	0.343738	0.99761	0.114477	-1.51938	0.174473	-0.662998	-0.619057	-0.617214
632	-0.968702	-0.280887	-1.93267	-0.789657	-0.946984	2.25016	-0.912171	-0.964825	-0.912869	2.66417	0.34836	-0.449597	0.401766	-0.496661	0.480094	-1.25367	-1.26328	-0.659933	0.667318	-1.26835	-1.73556		1.00336	-0.343053	1.02678	-1.1653	-2.69526	-0.0248619	-0.0418903	-0.345392	1.69155	0.099723	-0.965626	0.404628	-0.319227	0.099723	0.375898		0.0967181	0.97698	-0.374335	-0.968784	-1.31639	-2.6151	1.93764	-0.253829	-1.41212	-0.619057	-0.617214
633	-0.324715	-0.0260501	0.194452	1.47279	-1.10628	-0.618565	-0.540234	-0.60491	-0.678918	-1.35757	-0.231316	0.780581	-0.663016	0.339598	-0.0783398	0.33644	0.279203	0.200998	1.70898	-0.0727536	2.40842		0.142133	-0.91989	-0.415826	-0.549731	-1.21992	-0.0248619	-0.204249	-0.243507	0.153356	-0.146793	-0.439767	0.195774	0.0147839	-0.146793	0.280381		0.955537	0.324207	-0.0175395	-0.42858	-0.385573	-0.338844	-0.102292	0.475877	2.0838	-0.619057	-0.617214
634	0.99041	-0.41299	0.46855	0.835876	-0.412233	-0.619673	-0.216458	-0.208374	-0.181265	-0.458486	-0.43263	-0.690771	-0.888327	-0.706624	-0.459288	-0.685278	0.306763	-0.808332	-0.550879	-1.31869	3.42639		0.518428	0.628979	-1.27409	0.580423	3.22736	-0.0248619	0.530262	0.264951	0.484516	-0.998392	-0.129746	-0.101272	-1.68873	-0.998392	-0.0661075		-0.0525075	-0.444523	-0.922066	-0.148611	2.4302	3.21921	-1.46061	1.35185	1.20982	-0.619057	-0.617214
635	0.65346	-0.749833	-0.303504	-0.788918	1.20784	-0.435049	-0.464321	-0.440198	-0.245091	1.02805	-0.195268	-0.945851	1.09695	0.239933	0.900658	-0.0841065	-0.0964334	0.731128	-0.876097	-0.0291267	-0.567666		-0.0699921	-0.376785	-0.399675	-1.39446	-0.776169	-0.0248619	0.590362	0.503067	0.127757	0.402361	-0.365205	0.356409	0.278993	0.402361	-0.0396997		-0.10513	0.317095	-0.361616	-0.369714	-0.864333	-1.57842	0.69182	-0.421161	-0.787852	-0.619057	-0.617214
636	0.304837	0.80655	0.792418	-0.432228	0.968407	-0.620355	0.636291	0.731333	0.465534	-0.147598	-0.694144	-0.130701	1.94156	-1.53075	-1.30218	-0.0853182	-0.251015	0.9491	0.52224	-0.0931912	0.454299		-0.591635	1.06159	-0.0203194	-0.0762183	0.935622	-0.0248619	-0.637667	-1.51707	-0.171764	1.42472	0.751264	-1.44525	0.688405	1.42472	-1.12161		-0.714541	-0.740414	-0.952475	0.787586	-0.266238	0.971255	1.41535	-0.939279	0.335838	1.57338	1.55858
637	0.0950243	-0.441251	-1.692	-0.7897	-1.09122	2.42989	-0.60735	-0.588403	-0.720712	-0.228512	-0.423364	1.84646	0.0938067	-0.767114	-0.604766	-0.00332832	-0.415165	-1.40558	1.50151	0.324643	2.13611		-1.05499	0.00810716	1.59792	0.338669	-0.336023	-0.0248619	-0.524186	-0.916212	-0.956318	0.924163	-0.779221	-1.18497	-0.0692128	0.924163	-0.342775		-0.129371	-0.162445	-1.14692	-0.774607	-0.0416059	0.891999	0.969344	-0.135292	1.58438	1.57338	1.55858
638	-0.221518	-1.28659	-1.77965	-0.789638	-0.861774	2.14399	-0.79045	-0.889143	-0.887031	-0.639404	-0.245664	2.11553	0.917839	-0.419105	-0.653198	-1.05382	-0.663101	-1.71218	4.15938	4.07862	-1.56475		-0.386691	-1.19901	-0.0753515	0.0988122	-0.900733	-0.0248619	-0.940875	-0.0524718	-1.17697	1.67867	-0.847896	-0.818941	-1.75965	1.67867	1.46456		1.13407	1.43987	-1.78383	-0.844636	-2.02819	-1.42377	3.79722	-0.982442	1.58438	-0.619057	-0.617214
639	1.04654	0.625226	0.723486	1.63055	-1.27646	-0.620454	0.810936	0.624486	-0.188953	-0.419763	0.172353	-0.675724	-0.189656	-0.47786	-0.298329	0.756941	-0.519625	0.54595	-0.232823	0.305651	1.22513		1.03495	-1.03473	-0.548195	0.538569	0.211575	-0.0248619	-0.678933	-0.806964	1.01933	-0.457042	0.45694	-0.0457988	0.352298	-0.457042	-0.500933		-0.51626	-0.603803	0.940276	0.453529	0.548563	0.421264	-0.441226	1.06788	-0.662998	-0.619057	-0.617214
640	-1.81883	-1.74952	-0.541262	-0.7897	0.682787	0.220051	0.105613	0.00382536	-0.0171329	-0.202475	-0.399235	0.0183283	0.520681	-0.0236445	-0.148266	-0.786697	0.205139	0.309917	-0.0749479	0.738341	-0.659972		0.28425	-0.365652	0.530561	-0.945017	-0.505001	-0.0248619	0.253891	0.803088	0.896317	0.406701	-0.170951	0.659483	0.286342	0.406701	-0.10592		0.423671	0.428604	0.471931	-0.146039	-1.02798	-1.21496	0.317419	-0.57821	-0.413289	-0.619057	-0.617214
641	-0.298932	-1.05263	0.069044	-0.7897	1.30859	-0.559488	1.09534	1.17905	1.12917	-0.770413	-0.117804	1.58315	-0.349415	0.137801	-0.915793	-0.0785484	0.22989	1.13092	-0.431745	-0.274317	1.05284		-0.505635	-0.249625	-0.556968	1.29405	0.796852	-0.0248619	-0.47213	-0.772887	-0.297725	0.463589	1.61854	-0.299726	0.489617	0.463589	-0.641057		-0.42708	-0.755564	0.0868458	1.63685	0.544703	1.4228	-1.00117	0.172988	0.710402	1.57338	1.55858
642	0.710653	-0.0849128	0.244268	-0.766095	1.32567	-0.612777	-0.370059	-0.360618	0.0208996	-0.864265	0.0408311	0.616429	0.368771	1.18742	-0.466391	0.230928	-0.102498	0.584685	-0.545116	1.7423	1.33525		-0.596726	-0.368136	-0.645858	-1.14307	-0.336023	-0.0248619	0.89433	0.800538	0.388631	0.566625	-0.269059	1.12572	0.125603	0.566625	-0.0677729		0.516597	0.403729	-0.788295	-0.236583	-0.58714	-0.523293	-0.237887	-0.768469	0.960111	1.57338	1.55858
643	-0.0757793	1.21451	-0.430724	-0.394037	0.751455	-0.401879	-0.206636	-0.230705	-0.78424	0.216842	0.751474	-1.26536	-1.08743	1.64489	-0.815677	1.17032	-0.035678	-1.26474	2.22251	-0.370343	0.152522		-0.816412	-1.24502	-0.0659956	-0.469357	0.686798	-0.0248619	1.39767	0.687704	-0.0768587	-1.41595	-0.431919	1.1375	-0.586103	-1.41595	2.15976		2.05429	1.94301	0.795906	-0.423276	-0.635793	-0.532272	0.817899	-1.09456	0.210984	-0.619057	-0.617214
644	1.00931	-0.333767	0.000153405	-0.584227	1.10689	-0.586796	-0.546747	-0.596058	-0.398152	-0.592762	-0.343776	-1.4664	1.83713	0.995774	0.138064	-0.162599	-0.347694	0.782708	1.08307	-0.222353	-0.110567		-1.06763	-0.50499	-0.334031	0.3653	-2.02507	-0.0248619	0.937461	-0.329559	-0.582595	0.728199	-0.581043	0.203762	0.331608	0.728199	0.357862		0.806974	0.474381	-0.67755	-0.573359	-0.940512	-0.836379	1.42732	-0.39507	-0.538143	1.57338	1.55858
645	0.447848	-0.364753	-1.15955	-0.789598	-0.271314	1.40841	-0.622567	-0.716479	-0.681907	0.971451	-0.723062	1.59103	-1.68985	-1.45444	0.575451	1.43945	-0.517427	-0.518766	-0.48626	0.6796	-1.75546		-0.0999086	-0.132527	-0.207697	-1.02784	2.35412	-0.0248619	3.35263	-0.948297	0.0948316	-0.558056	-0.757637	-1.09832	-0.000806562	-0.558056	0.77289		0.118539	0.614327	-0.0354487	-0.772413	-0.319124	-0.446895	-0.628821	-0.778762	1.20982	1.57338	1.55858
646	-1.43382	-0.166353	0.549768	1.39823	-1.02376	-0.620289	0.35403	0.590405	-0.220617	-0.794666	0.25168	-0.372023	0.155577	-0.110908	-0.641796	1.24425	-0.0224046	-0.0347812	-0.65896	0.377188	0.605589		0.35798	0.474436	-0.117952	1.61422	-0.130995	-0.0248619	-0.522759	-1.04557	-0.594034	-0.0527711	0.788545	-0.669858	0.357919	-0.0527711	-0.639472		-0.812266	-1.02118	-0.114176	0.7915	0.768447	1.41865	-0.707956	0.84579	0.710402	-0.619057	-0.617214
649	0.607793	0.912747	1.35428	1.35525	-0.976841	-0.620464	1.64366	1.49213	1.03507	-0.937946	0.959923	1.35162	-0.164648	0.91414	0.75288	0.135955	-0.382424	0.060323	-1.49605	-1.25389	-0.201398		-0.256286	-0.71576	0.467654	0.0941968	0.0274692	-0.0248619	0.173563	0.384235	1.2028	0.498027	0.772848	1.2231	0.394578	0.498027	-0.637389		-0.217853	-0.783959	-0.42609	0.796366	0.899979	-0.328195	-1.89467	0.239898	-0.413289	1.57338	1.55858
650	0.787597	0.417707	0.274857	1.52642	-1.16383	-0.619576	-0.243107	-0.283463	-0.62895	-0.0691357	-0.168994	-0.581505	-0.13658	0.305537	-0.443329	2.18617	-0.713621	-0.354597	-0.0935151	-0.486494	0.341754		0.069639	-0.319997	0.947092	0.387387	-0.546442	-0.0248619	0.69015	-0.0376779	-0.587816	-0.372947	-0.384827	-0.111715	1.13724	-0.372947	-0.286649		-0.114594	-0.21186	1.17258	-0.374935	-0.48236	0.0153756	-0.293269	0.0974082	1.33467	-0.619057	-0.617214
651	-1.20708	-0.712556	-0.216795	-0.517517	0.982776	-0.52263	-0.337072	-0.266924	-0.602541	-0.183941	0.106723	-0.82903	-0.215295	-0.123339	-0.301045	-0.359428	0.156347	0.809	-0.12984	-0.776377	0.0420113		0.30539	0.155044	0.755424	0.497328	-0.721004	-0.0248619	-0.665436	0.717065	-0.0263227	-0.547427	-0.235703	0.137333	0.972832	-0.547427	-0.466539		-0.155293	-0.342448	1.46637	-0.222324	-0.0375606	0.117906	-0.496533	0.275917	-0.912707	-0.619057	-0.617214
652	0.11988	0.679739	0.430634	1.59895	-1.24221	-0.620286	-0.327286	-0.108873	-0.52461	-0.634569	-0.200368	-0.650784	0.0669169	-0.381087	-0.0421093	2.45335	-0.107384	-0.87751	-0.195947	-0.289819	0.595481		-0.080062	0.031776	1.52268	-0.213497	-0.468896	-0.0248619	0.570992	0.205987	-0.0708108	-0.249278	-0.361281	-0.192495	1.19868	-0.249278	-0.503921		-0.043968	-0.345792	1.06761	-0.34232	-0.197692	-0.0821938	-0.519352	0.000373194	0.585547	-0.619057	-0.617214
653	0.569059	-0.276652	-0.282366	-0.789435	1.21401	-0.442045	-0.423339	-0.280732	-0.157352	-0.164797	-0.188966	0.213343	-0.69941	0.648576	-0.545027	0.940278	0.137426	-0.252013	-0.460549	-0.0434928	1.94549		-0.440272	-0.237473	0.687426	0.197936	-0.473123	-0.0248619	0.0507194	0.0314041	0.562675	-0.4365	-0.271021	0.655371	0.590615	-0.4365	-0.300215		0.147748	0.0634324	1.12814	-0.251113	0.247595	0.565547	-0.829979	0.126029	-0.662998	-0.619057	-0.617214
654	0.735334	-0.471545	0.568305	1.42024	-1.04768	-0.620322	0.272657	0.0531911	-0.206404	0.371246	-0.000566384	-0.0277585	-0.698604	-0.180993	-0.0383191	0.596013	-1.18632	-0.773306	-0.267414	-0.102965	0.244892		0.720879	1.60133	0.480406	0.360505	-1.18535	-0.0248619	-0.0181655	0.766906	-0.194705	-0.54719	-0.155254	0.0392626	-0.070985	-0.54719	-0.492241		-0.502167	-0.332407	0.717032	-0.154502	0.412255	0.576828	-0.406832	0.647718	-0.662998	-0.619057	-0.617214
655	1.54198	1.15779	0.551735	1.63308	-1.27924	-0.620419	-0.00709396	-0.0703395	-0.436629	0.253499	-0.378129	-0.195664	-0.249611	1.38484	-0.613756	1.84192	-0.226005	-0.770018	-0.294284	0.312525	0.910197		-0.269778	0.0223654	0.652089	0.0970524	-1.07674	-0.0248619	-0.0239203	0.114037	0.351575	-0.281276	-0.316151	1.0111	0.501373	-0.281276	-0.106922		0.257575	0.392727	0.330777	-0.293775	-0.420509	-0.0099789	-0.12538	-0.166621	1.33467	-0.619057	-0.617214
657	0.715211	1.21775	0.769411	1.10802	-0.707813	-0.620414	-0.299218	-0.0790243	0.159399	-0.559697	1.0471	0.452784	-0.484341	-0.37537	-0.127737	-0.400178	1.68094	0.111093	-0.186172	0.77625	0.278188		-0.817816	-0.265824	-0.156038	-0.298479	0.0866846	-0.0248619	-0.345538	0.244853	1.17392	-0.161457	-0.117973	0.412806	-0.161494	-0.161457	0.471369		0.542596	0.399539	0.310163	-0.102192	0.551008	-0.17096	-0.566169	-0.607462	-0.0387253	1.57338	1.55858
658	-1.03542	-0.888759	0.882659	1.6588	-1.30719	-0.620463	-0.450603	-0.286788	-0.0525254	-1.28668	0.762784	0.407612	-0.0587928	-0.627673	-0.133961	0.335574	0.964199	0.248637	0.0164195	0.350654	-0.241152		-0.324388	-0.693164	0.180017	0.0353549	0.681906	-0.0248619	-0.275522	0.116745	0.609664	0.143186	-0.176838	-0.0416845	0.430634	0.143186	-0.0103232		0.214505	-0.270012	0.357166	-0.159697	0.317939	-0.112125	-0.693003	-0.312286	-0.912707	-0.619057	-0.617214
659	0.170662	0.40917	1.46557	1.67105	-1.32053	-0.620464	0.339609	0.740375	0.858523	-0.616128	-0.0657146	0.0584254	0.0387345	-1.16254	-0.358411	-0.0507213	0.033955	-0.494787	-0.476007	0.4605	2.05713		-0.0150732	-0.206716	-0.0926753	0.670219	1.74438	-0.0248619	-0.00351661	-0.162529	-0.0697271	0.0565777	0.87488	-0.762622	-0.459846	0.0565777	-0.487117		-0.586519	-0.724903	-0.816072	0.865938	1.2734	1.79757	-0.538483	0.738763	-1.16242	-0.619057	-0.617214
662	-1.24724	-0.0551183	-0.530858	-0.786153	1.01233	-0.195255	-0.683772	-0.649307	-0.510197	-0.0901063	-0.540939	-0.209586	0.526875	-0.453121	-1.5479	-1.00123	0.945555	1.3338	1.69718	0.840064	-0.0214772		-1.667	2.63026	-0.0397333	-0.34917	0.659101	-0.0248619	-0.934809	-1.00318	-1.46215	0.30622	-0.71447	-1.26814	0.634574	0.30622	-0.0192831		0.239278	0.318834	1.12339	-0.701779	-0.505648	1.21702	1.55619	-1.96759	-0.787852	1.57338	1.55858
663	-1.61536	-1.36864	-0.736904	-0.789658	0.475533	0.478166	-0.734777	-0.680842	-0.391128	-1.22512	-0.731226	2.01403	1.22414	-0.382056	-0.256185	-1.28932	1.40757	0.368554	-0.197603	0.632364	0.409888		-0.0214705	-0.626553	-0.173261	-0.74017	-0.853974	-0.0248619	-0.0137007	0.348661	0.790189	1.8661	-0.545724	0.259151	-0.302289	1.8661	-0.436293		0.478841	0.0458134	-1.48961	-0.527783	-1.02204	-0.936703	0.0498236	-0.395935	0.710402	-0.619057	-0.617214
664	0.0641409	-0.00372027	-0.501938	-0.669395	0.975041	-0.307097	-0.769316	-0.773983	-0.728856	-1.43492	-0.963529	-0.0521271	0.301164	-0.119274	0.184114	0.4193	0.694683	0.176344	-0.659693	0.338104	1.10304		-0.332952	-0.566601	-0.293625	3.27603	0.352239	-0.0248619	-1.65022	0.898765	-1.34455	0.206269	-0.781183	-0.428838	0.10418	0.206269	-0.886812		-0.817645	-1.2937	-0.526674	-0.782593	1.35018	2.38521	-0.999925	1.85767	-0.0387253	1.57338	1.55858
665	0.135482	-0.190701	-0.12157	0.0270824	0.427574	-0.569334	-0.720618	-0.776496	-0.645357	-1.41728	-0.753493	-0.38145	0.826793	-0.374838	0.390396	1.96218	-0.381436	-0.0938413	-0.831155	0.968566	2.26091		0.573333	-1.06221	-1.20238	3.6464	-2.4539	-0.0248619	-0.582481	0.0879695	-1.43457	0.456281	-0.732129	-0.871708	-0.112802	0.456281	-0.98073		-1.12773	-1.4756	-0.998016	-0.740536	0.970775	1.72618	-0.63846	3.01627	-0.413289	-0.619057	-0.617214
666	-0.104541	0.0167497	-0.494921	-0.00236286	0.3179	-0.392796	-0.609957	-0.67276	-0.897238	2.72371	0.00962933	-0.297068	-0.653395	0.275975	-0.225541	-0.167695	-1.07203	-1.10754	0.927534	-0.365178	-2.09652		-0.648965	-1.27976	1.69222	-0.707356	-1.19315	-0.0248619	3.16262	1.24633	-1.05069	-0.63694	-0.745864	0.0489298	0.160217	-0.63694	1.7364		1.11776	2.09491	1.27997	-0.75198	-2.37428	-2.28947	1.70014	-1.4636	-1.16242	-0.619057	-0.617214
667	-1.72054	-0.3851	5.03414	1.67928	-1.32948	-0.620464	6.09701	7.13389	9.34303	-0.513368	-0.607938	1.04711	1.24166	-0.817132	-1.04493	-0.278975	0.545089	1.05965	0.385164	-0.161082	0.640875		-1.12808	1.39976	-0.840475	0.13054	0.341663	-0.0248619	-0.525685	-0.155013	-0.70836	1.43312	13.6917	-0.861145	0.17999	1.43312	-0.738777		-0.21001	-0.430597	-1.22842	13.9869	-0.132779	1.09145	0.672354	-0.955061	-0.662998	1.57338	3.73437
669	0.0816814	0.00200521	-0.531652	-0.477813	0.766733	-0.307337	-0.740799	-0.656508	-0.822338	-0.726024	-0.624097	-0.295936	1.31182	-1.16023	-0.354195	0.416118	0.96543	0.173298	0.79293	-0.713893	1.53817		-0.514157	0.0182759	0.539431	-0.845121	-1.8361	-0.0248619	-0.157234	1.64963	0.2296	0.866752	-0.653643	-0.0586936	0.631072	0.866752	-0.51778		0.623403	0.17133	-0.649114	-0.633613	-0.972223	-0.674768	0.731432	-0.453273	-0.538143	-0.619057	-0.617214
670	-0.176961	-0.342991	-0.751565	-0.789219	0.599253	0.323456	-0.594661	-0.622049	-0.534162	0.666131	-0.691353	1.33688	-1.0531	0.626973	0.833192	1.79284	-0.313629	0.570814	0.433997	-0.186881	-0.775275		-0.0941115	-1.25293	0.184782	-1.51977	-1.3296	-0.0248619	0.6311	0.496125	0.232645	-0.188345	-0.590853	0.630125	1.22108	-0.188345	0.297891		0.608263	0.808782	1.2076	-0.588952	-1.73561	-2.35043	-0.0168032	-0.594349	-0.662998	1.57338	1.55858
672	-0.324787	-1.20968	-0.49345	-0.7897	-1.04456	2.37177	1.44341	1.80893	1.55022	-1.07967	0.0113673	-0.0997867	1.38813	-0.726125	-0.777902	0.0494832	-0.125281	0.623325	-0.615077	-0.646771	2.01876		-0.333529	0.345507	-0.792575	1.67586	0.540193	-0.0248619	-0.362004	-0.888152	-0.860302	1.01567	2.49366	-1.10683	-0.00504101	1.01567	-1.11758		-0.982298	-1.45772	-1.13398	2.49439	1.17578	2.19741	-0.323423	0.819773	0.960111	-0.619057	-0.617214
673	-0.0862433	1.92407	1.86374	1.67923	-1.32943	-0.620464	-0.00271708	0.1211	1.12796	-0.180449	-0.339584	0.229078	-0.542918	0.314946	0.219703	0.0341344	0.664527	-0.142425	-0.436957	0.106453	-0.0105233		0.189473	0.42872	-0.262397	0.93121	-0.0254073	-0.0248619	-0.472334	-0.293386	-0.435502	-0.309537	0.341172	-0.113149	-0.264453	-0.309537	-0.0100439		-0.199861	-0.242964	0.0602378	0.324447	0.518654	0.772494	-0.69467	0.686081	-0.538143	-0.619057	-0.617214
677	1.03218	1.86846	-0.213833	0.461326	-0.0543431	-0.557717	-0.236664	-0.268398	-0.78551	0.0593554	0.0140506	0.374628	-1.04624	1.31329	0.699152	0.548527	-1.06756	-0.945212	0.0856126	-0.780207	-0.59953		1.06299	-0.937324	0.472109	2.6764	0.70652	-0.0248619	-2.54284	-1.51707	-0.775268	-0.627324	-0.498632	-0.069461	-0.226564	-0.627324	-0.324728		-1.13194	-1.15325	0.557969	-0.522578	1.32346	1.33401	-0.723488	2.14029	0.585547	-0.619057	-0.617214
678	0.451769	0.431735	-0.281109	0.337225	0.059066	-0.530747	0.914961	0.236946	-0.814976	2.17229	0.581374	-0.671147	-1.38521	0.656322	0.899151	0.697901	-1.5743	-1.02863	-0.211738	-1.87449	-0.482501		1.67447	-0.546356	-0.337204	2.87166	-0.309603	-0.0248619	-2.80128	-1.51707	-0.584688	-1.36939	-0.192535	-0.363015	-0.751069	-1.36939	-0.0798796		-1.66229	-0.957696	0.800511	-0.262975	1.68156	1.27785	-0.142579	2.73183	-1.16242	-0.619057	-0.617214
680	-0.557412	0.0783897	0.110533	1.40325	-1.03229	-0.616476	-0.731	-0.699058	-0.728246	-0.188967	0.35233	-1.37847	-1.28391	1.52952	-1.12185	-0.450266	1.94835	-0.272502	0.146184	-0.50003	0.320998		-0.469432	-0.766381	-1.0574	1.17156	1.72216	-0.0248619	1.07564	-0.0488012	0.550851	-1.61845	-0.37894	1.1397	-1.05013	-1.61845	1.79486		1.58254	1.31755	1.08136	-0.380057	0.674513	1.20088	-0.910336	-0.191867	2.0838	-0.619057	-0.617214
682	-0.493742	-0.524654	-0.10756	-0.648217	1.15512	-0.560121	0.10385	-0.172954	-0.459164	0.317921	-0.275665	0.939467	-0.0661723	-0.585297	0.499718	0.646202	-0.251726	-0.500915	-0.453265	-0.964132	-0.111766		-0.49952	-0.105906	-0.395519	0.279399	0.38107	-0.0248619	1.38068	1.52626	-0.941035	0.383076	-0.40641	-0.315741	-0.39981	0.383076	0.086916		-0.022285	-0.0434196	-1.07382	-0.418964	0.108635	0.238391	-0.365926	0.0829063	1.20982	1.57338	1.55858
683	0.301077	-0.473804	-0.957443	-0.7897	-0.544913	1.74937	-0.576649	-0.59505	-0.231194	0.490936	0.590785	0.778456	-0.712408	-0.01669	-0.403731	-0.293387	0.186203	-0.265264	0.983135	-0.365178	0.374307		-0.485044	-0.292808	0.378853	0.373895	-1.29575	-0.0248619	-0.925653	0.693646	0.272323	-0.185553	-0.537875	0.333945	-0.0720717	-0.185553	0.366192		0.410967	0.525354	0.467107	-0.532955	-0.135909	-0.264446	0.404641	-0.199471	-0.912707	-0.619057	-0.617214
684	0.546538	0.20485	-1.17795	-0.788197	-0.0281792	1.10365	-0.71964	-0.794295	-0.808547	1.30548	0.231022	0.172251	0.318361	-1.66862	-0.653198	-0.72074	0.929956	-0.0647214	1.53174	0.542265	-0.52092		-1.35201	1.17864	-0.365386	-0.491105	-0.44757	-0.0248619	0.634269	-1.51707	-0.433282	0.323009	-0.808653	-1.64976	-0.549037	0.323009	1.00385		0.461711	1.04854	-1.05094	-0.813783	-0.537668	-0.153745	2.06479	-1.52681	1.20982	1.57338	1.55858
685	-0.744877	-1.04472	-0.567716	-0.502956	0.763062	-0.268678	-0.927114	-0.858242	-0.835123	-0.198965	2.91727	-0.142167	0.140303	-0.963742	0.216932	-0.256668	1.56601	0.174128	-0.198869	-0.570297	-0.499595		-0.757632	-1.34327	1.22491	-1.36983	0.318224	-0.0248619	0.679162	-1.51707	-0.414183	0.0416615	-0.812578	-1.22883	0.819498	0.0416615	0.752799		0.0364975	-0.137396	0.803947	-0.814183	-0.0933469	-1.54135	-0.286775	-1.15041	-0.912707	-0.619057	-0.617214
686	0.188646	-0.976352	-1.30892	-0.789697	-0.762597	2.02053	-0.156487	-0.152806	-0.611336	0.120178	0.32016	0.155073	-0.458096	1.52694	0.101634	1.48019	0.224205	-0.851603	-0.0594727	0.151507	0.601032		-0.332292	-0.839075	-0.72005	-1.10198	0.137285	-0.0248619	0.714077	-0.00661872	1.2478	-0.278823	-0.0963892	1.48156	-0.568989	-0.278823	0.845966		0.973274	0.979352	-0.82309	-0.0857294	-0.130962	-0.799679	-0.214079	-0.508869	-1.03756	1.57338	1.55858
687	2.41918	1.69743	0.0952669	1.38906	-1.01727	-0.615925	-0.328587	-0.451146	-0.736909	0.213365	0.711916	0.885848	-0.139687	-0.832315	-0.529341	2.86128	-1.45568	0.789065	-0.967481	-0.19979	-1.57876		0.581788	-1.69013	0.737695	1.28832	0.396352	-0.0248619	-0.867188	-0.556679	0.061351	0.302092	-0.683075	-0.629499	2.13657	0.302092	-1.19108		-1.51599	-1.35628	0.965715	-0.682376	-0.318253	-0.3813	-0.632463	0.230541	-0.16358	-0.619057	-0.617214
688	0.182235	0.57565	0.307304	1.36321	-0.986444	-0.619289	-0.448548	-0.444957	-0.497203	0.59435	-0.195837	-0.623769	-1.0404	-0.321523	-1.30209	1.62032	-0.81267	-0.599649	-0.790521	0.387501	0.272287		2.51432	1.3701	-0.24861	-0.355382	2.07824	-0.0248619	-0.940118	-1.0043	0.210212	-1.08378	-0.265135	-0.398987	-0.0224627	-1.08378	-0.711403		-1.13395	-0.752158	1.00234	-0.267747	0.342283	1.31516	-0.714153	0.664951	0.460693	-0.619057	-0.617214
689	0.666508	0.664777	0.156578	1.44317	-1.07467	-0.617792	-0.861773	-0.856992	-0.701538	1.16293	-0.979384	0.383559	-0.0500822	-0.852065	1.12559	-0.888899	-0.517427	0.781453	-0.657924	0.185196	1.56122		-0.268604	0.975502	0.468111	-1.22421	1.72057	-0.0248619	-0.675678	-1.51707	-2.13315	0.138744	-0.757637	-1.97827	0.572923	0.138744	-1.00631		-1.64395	-1.02699	1.32872	-0.771557	0.425105	0.928549	0.259998	0.294522	-0.787852	1.57338	1.55858
694	-0.571165	0.518518	-0.244914	0.403206	-0.000381043	-0.546144	-0.816705	-0.795471	-0.799339	-0.551458	-0.000566384	-1.48238	0.0330252	-0.180993	0.108957	0.284355	0.789564	-0.400367	-0.0606153	1.28676	-0.421031		-0.498464	0.377749	0.028111	1.30674	0.468295	-0.0248619	-1.09657	-0.146686	0.998185	-0.659113	-0.826313	0.321944	-0.186178	-0.659113	0.125158		0.0370655	0.012829	0.69693	-0.823638	1.22343	1.02873	-0.0499189	0.295092	0.335838	-0.619057	-0.617214
695	0.269951	2.15667	1.21315	1.6782	-1.32831	-0.620464	-0.407175	-0.311249	0.14987	-1.12237	-0.274209	-0.389205	0.702483	-0.0984054	-0.47836	-0.233497	0.422192	0.886869	-0.517519	0.804138	-0.0342095		-0.173121	0.145321	-0.291447	0.126818	-0.773243	-0.0248619	-0.00327399	0.438692	2.16166	0.357617	0.131221	1.10275	0.412949	0.357617	-0.518055		0.408657	0.0495482	0.384651	0.180898	0.0817881	-0.171768	-0.377112	-0.301714	2.0838	-0.619057	-0.617214
696	2.02691	0.584888	-1.24563	-0.7897	-1.07657	2.41164	0.00299916	-0.0302976	-0.297032	-0.383495	-0.231861	0.491451	0.467413	0.119071	-0.0283793	-0.685278	0.20534	-0.517354	0.0541858	-0.737816	-0.600299		0.650562	-1.10679	0.490381	-0.0348085	0.00180163	-0.0248619	0.530262	1.15596	-0.242613	0.584378	-0.129746	0.312271	-0.340572	0.584378	0.137579		0.40766	0.106447	-1.08259	-0.123972	-0.817567	-0.747372	-0.0682396	0.167271	-0.662998	-0.619057	-0.617214
699	-0.456477	-0.628105	0.673064	-0.789689	1.35731	-0.620194	0.399161	0.587438	1.13444	-0.131564	-0.262393	-0.24327	0.374093	0.386838	-0.627085	0.525639	-0.265136	0.525004	-0.251785	0.904701	0.981643		-0.0103522	0.845551	-1.10317	-0.0188607	-0.400792	-0.0248619	-0.0979773	-0.113216	-0.0181075	0.173809	0.967101	0.182427	-0.10273	0.173809	-0.309989		-0.15266	-0.0528628	-0.69195	0.992204	0.0168812	0.581548	0.192108	-0.0602419	-1.16242	-0.619057	-0.617214
701	-0.776907	-0.25943	1.28766	-0.783203	1.35046	-0.620463	0.364216	0.61721	1.61237	-0.303646	-0.0790859	-0.271926	1.2954	0.00560827	-0.959006	-0.682673	0.616637	0.214664	-0.0736141	-0.540871	0.444289		-0.204661	1.12429	-0.343288	0.163823	0.00818185	-0.0248619	-0.779519	0.268346	-0.16616	0.865274	0.898426	0.00756192	-0.305157	0.865274	-0.479627		-0.0761733	-0.280398	-1.19202	0.942393	0.0289926	0.78255	0.444534	-0.41654	0.710402	1.57338	1.55858
705	0.164197	0.289302	0.20798	-0.623485	1.16876	-0.610645	-0.200747	-0.0707209	-0.178797	1.11342	-0.75239	-0.375602	1.0923	-0.512279	-0.553786	-0.406711	0.111343	0.0860759	0.388948	0.742956	-1.16802		0.102372	-0.144571	1.24341	-1.61424	-0.211967	-0.0248619	0.183449	-0.176477	-0.0326273	0.662062	-0.304378	-0.369397	0.707822	0.662062	-0.0437901		0.1074	0.671917	0.601024	-0.288699	-2.01754	-1.61718	1.73077	-1.38116	-0.662998	1.57338	1.55858
706	-1.27045	-0.347107	-0.805183	-0.735992	0.706715	0.117434	-0.893978	-0.92479	-0.834913	1.57649	-0.610827	-2.20108	-1.71249	0.211901	1.92856	-0.161001	-2.01458	-1.51124	1.23647	0.123761	-1.20595		0.75455	-1.27498	-0.488951	-1.51237	0.12733	-0.0248619	0.89433	7.49586	1.9405	-2.32603	-0.830237	3.36286	-1.53783	-2.32603	1.56404		1.83484	2.37173	1.34071	-0.830346	-0.231679	-1.94294	0.698491	0.356298	1.58438	1.57338	1.55858
708	-0.325869	-0.146006	-0.363084	-0.61181	1.01442	-0.434222	-0.802274	-0.831519	-0.670725	-0.480292	0.0749873	1.47328	1.25889	0.50222	0.137159	-0.635697	-0.62763	-0.0194925	0.311183	-1.20334	-0.238256		-0.0293196	-0.602065	-0.217283	-0.318971	0.354624	-0.0248619	0.169982	-0.270604	-1.04813	1.64304	-0.608513	-0.287024	-0.388379	1.64304	-0.2741		-0.13503	-0.512037	-1.46563	-0.609727	-0.550612	-0.424725	0.419954	-0.172575	0.960111	1.57338	1.55858
710	-0.383347	0.017936	0.471242	1.61222	-1.25659	-0.62035	-0.299401	-0.283542	-0.495777	-0.254809	-0.813288	0.0478815	-0.799276	0.62015	-1.48428	-0.454273	-0.409694	0.0288118	0.950219	0.564898	0.587443		0.099827	0.227582	-1.38631	0.938181	3.83029	-0.0248619	0.290042	-0.814065	-1.06223	-0.589273	-0.180762	-0.392957	-1.02836	-0.589273	0.602689		0.235031	0.204153	-0.656644	-0.190962	0.567146	2.43354	0.106677	-0.0930312	0.210984	-0.619057	-0.617214
712	0.412481	0.493197	-0.494151	-0.66677	0.978872	-0.315428	-0.586745	-0.599477	-0.725761	-1.24819	-0.15811	-0.65265	-0.915704	0.174438	3.77974	-1.4005	0.500503	-0.316341	-1.41114	-0.624011	-0.466694		0.996269	0.868091	0.155492	-0.215925	-0.950674	-0.0248619	0.703265	-0.0823617	-0.259827	-1.00173	-0.681113	-0.0466956	-0.662938	-1.00173	-0.0641716		-0.330218	-0.915658	1.23962	-0.703817	1.799	-0.296847	-2.33617	2.34272	-1.41212	-0.619057	-0.617214
714	-0.677391	-0.0274434	-0.894729	-0.746785	0.596752	0.269043	-0.469255	-0.65627	-0.861137	-1.5702	-0.373629	-0.65265	-1.52848	-0.0788068	3.77974	-0.0953578	-0.806	-0.316341	0.320908	0.207394	0.0910503		2.13101	-0.29647	-1.35979	-1.20657	-0.151627	-0.0248619	0.703265	-1.03884	0.989055	-1.47044	-0.681113	0.101279	-1.14534	-1.47044	0.443355		0.163758	-0.455642	0.854312	-0.708093	1.53082	-0.927663	-1.58884	2.67088	-1.41212	-0.619057	-0.617214
717	1.12955	0.241109	0.271738	-0.789697	1.35172	-0.613223	0.370638	0.458904	0.694946	-0.602686	0.449471	0.205328	-0.654336	0.282202	0.572525	-0.0333113	-0.0600884	-0.358709	-0.14339	0.421879	1.48801		-0.183359	-0.349123	-0.155574	0.254809	-0.137106	-0.0248619	0.169982	0.50844	-0.505617	-0.405724	0.313702	0.0825858	-0.388379	-0.405724	0.151006		0.00291534	-0.176609	0.0227381	0.303871	0.808529	0.511526	-0.746719	0.762916	-0.662998	-0.619057	-0.617214
718	0.0254451	2.21692	2.49667	1.67827	-1.32838	-0.620464	3.29718	2.9043	2.97785	-0.557423	-0.378424	0.428395	0.175172	-0.119466	-0.315868	-0.65905	0.332378	0.409515	-0.195165	-0.0820732	0.0873611		-0.389826	0.46263	-0.397476	-0.560835	0.772345	-0.0248619	1.46242	-0.319324	0.488714	0.331736	2.10123	0.0630177	-0.180464	0.331736	0.0936743		0.499369	0.224523	-0.702111	2.13228	-0.0390394	0.18951	-0.361387	-0.646516	1.20982	1.57338	1.55858
719	-0.212922	-1.38282	-1.12605	-0.789584	-0.207472	1.32887	-0.38413	-0.333729	-0.671242	-0.64861	0.407516	-0.0986787	-1.43281	2.01861	-0.817783	-0.394566	0.436804	-1.15847	0.679057	-0.173811	0.84146		0.32708	-0.376202	-0.760121	0.756569	0.578345	-0.0248619	1.00028	0.670714	-0.228734	-1.14152	-0.216081	1.27863	-1.5244	-1.14152	1.46288		1.39591	1.00771	-0.590124	-0.213666	0.35849	0.857468	-0.849642	0.377518	0.335838	-0.619057	-0.617214
722	-0.344295	-0.0779267	0.306213	-0.758247	1.31924	-0.615403	-0.192277	-0.110111	0.0658682	-1.33854	1.94835	-0.437098	-0.0860943	-0.175524	0.052341	0.223277	0.261233	-0.0113104	-1.26608	-1.09263	-0.129899		0.902658	-0.52275	-0.353726	0.267784	1.13372	-0.0248619	-0.303211	0.838065	1.07012	-0.267665	0.00956742	0.663932	-0.151447	-0.267665	-0.314165		-0.312487	-1.01011	-0.0219254	0.0181235	1.42809	0.333089	-1.89412	0.644765	-1.41212	-0.619057	-0.617214
725	-0.111328	-0.505583	-1.15483	-0.789694	-0.518052	1.7159	-0.739118	-0.736	-0.559272	-0.666796	2.32635	-0.222573	0.824752	0.350303	-0.293423	-0.149739	-0.636638	0.542637	-0.348657	0.542265	0.83471		-0.0557264	-0.587611	-1.76492	-0.298479	-0.758311	-0.0248619	0.151298	0.807691	0.59878	0.528067	-0.667378	0.738395	-0.760088	0.528067	0.208566		0.0226218	-0.165394	-1.27989	-0.662614	0.592176	-0.439948	0.0122223	-0.091117	-1.41212	1.57338	1.55858
726	-0.689453	-0.565251	-0.242114	-0.789699	1.1845	-0.404915	0.432945	0.440003	0.237504	-0.516136	0.166853	0.949562	-0.137764	0.356458	-0.00391623	0.819773	0.0871176	0.0814243	-0.758239	-1.01373	0.356851		-0.44099	-0.307388	0.577225	-0.596448	-0.0850402	-0.0248619	0.61506	1.59521	0.137767	0.332977	0.0939403	0.767168	0.733388	0.332977	-0.429031		0.215581	-0.170186	0.230705	0.126117	-0.248688	-0.417589	-1.10205	-0.448544	0.210984	-0.619057	-0.617214
727	0.0444803	-0.537483	1.28386	-0.7897	1.35753	-0.620464	1.42644	1.59757	2.96692	-0.598805	-0.290559	0.142569	-0.159879	0.270387	-0.378214	-0.479075	1.29849	0.52633	-0.347987	-0.706854	0.679411		-0.67283	-0.378462	-1.13512	0.118724	0.818257	-0.0248619	1.06191	-0.328614	1.65504	-0.0564933	2.12674	0.840714	-0.493406	-0.0564933	0.468772		0.983457	0.559672	-0.647141	2.15265	0.545506	0.483895	-0.829017	-0.331541	-0.16358	-0.619057	-0.617214
728	-0.244194	-0.522448	-0.889833	-0.788672	0.395937	0.57598	-0.24997	-0.283514	-0.655179	0.410131	0.122065	-0.449597	-1.74295	1.71923	-1.03096	-0.911073	1.0231	-0.769257	1.57664	-0.831863	-0.271484		-0.535625	-1.48432	-0.166505	-0.414055	1.31329	-0.0248619	2.17099	1.49582	0.270948	-1.54074	-0.475086	1.59583	-1.0368	-1.54074	2.46208		2.5419	2.40303	1.21425	-0.469388	-0.909647	-0.517632	0.00858939	-1.14396	1.20982	-0.619057	-0.617214
729	-2.27952	-1.63387	-0.425874	-0.7897	-0.118482	1.21817	0.285301	0.461454	1.00964	-1.12667	2.38243	0.0590668	0.372833	0.232734	0.127406	-0.426884	-0.102624	0.513375	-1.00162	-1.41447	1.23879		-0.524357	0.184815	-0.35048	0.406854	0.35512	-0.0248619	-0.814268	0.113746	0.0781337	0.312422	0.670815	0.208221	0.0154716	0.312422	-0.620467		-0.678146	-1.31502	-0.478136	0.682619	1.89193	0.949702	-1.3925	0.331085	-0.787852	-0.619057	-0.617214
730	-2.6018	-1.99174	-0.527812	-0.7897	0.0353614	1.02653	0.0958537	0.154842	0.534597	-1.08012	2.27191	-0.724007	0.471222	0.217998	0.684435	-0.440997	-1.00128	-0.0117666	-1.01734	-1.19949	0.742083		-0.269205	-0.121026	-0.373643	0.890867	-0.17406	-0.0248619	0.248173	0.428779	0.498317	0.0261647	0.492259	0.496231	-0.410006	0.0261647	-0.339607		-0.507684	-1.1033	-0.654743	0.484292	2.09719	0.723709	-1.26736	0.869417	-0.787852	-0.619057	-0.617214
731	-1.33398	-1.48759	-0.863049	-0.7897	-0.784225	2.04747	-0.161372	-0.0444976	0.133189	-0.494184	1.47674	1.21576	-0.479992	-0.0206992	1.08038	-0.821121	0.227569	-0.0938413	-1.21465	-0.194072	0.272031		-1.05315	0.598886	0.0954905	0.0676423	0.11609	-0.0248619	-0.803517	0.2886	1.27241	0.194106	-0.0159407	0.680258	-0.315179	0.194106	-0.417264		-0.446824	-0.648516	-0.666804	-0.0147901	1.99585	0.461789	-1.4092	0.0793304	-1.41212	-0.619057	-0.617214
732	-0.886885	-1.39741	-0.581593	-0.7897	0.221886	0.794184	-0.130583	-0.0534257	0.231651	-0.855904	1.44461	-0.0960591	-0.124071	0.0566001	0.270438	-0.1594	-0.434608	0.0108131	-1.00328	-0.39119	0.933802		-0.536633	-0.308293	0.612191	0.371312	-0.366599	-0.0248619	0.00865779	0.267213	1.62036	-0.139269	-0.00220554	0.88372	0.339208	-0.139269	-0.512035		-0.207231	-0.604199	0.78326	0.0183644	1.47893	0.304617	-1.30953	0.292706	-1.41212	-0.619057	-0.617214
733	-1.8264	-1.27597	-1.75983	-0.7897	-1.24306	2.61903	-0.704203	-0.767713	-0.586999	1.82839	-0.451514	-0.166379	-0.928596	1.02068	0.26316	-0.0743592	-1.27384	-1.24336	0.625303	-1.27843	-2.08056		-0.403895	2.17678	0.760291	-0.985068	0.528749	-0.0248619	1.2946	-0.356993	0.13895	-0.787104	-0.765486	0.551798	-0.50353	-0.787104	0.77497		0.560615	1.06625	0.781359	-0.76963	-0.182279	-0.220337	0.612006	-1.19513	-0.16358	-0.619057	-0.617214
734	0.0187242	0.210695	0.826532	1.65124	-1.29897	-0.620461	-0.331973	-0.243271	-0.101806	-0.983576	-0.294676	0.63402	-0.519826	0.467802	0.375367	1.11287	0.627704	0.309917	0.135127	-0.0683693	0.0165003		-0.266266	-1.15663	-0.572143	0.336615	-0.892657	-0.0248619	0.692086	-0.356993	1.19926	-0.104929	-0.170951	0.731273	0.286342	-0.104929	0.356592		0.834502	0.36484	-0.0853753	-0.164248	-0.117224	-0.653893	-0.815605	0.217817	-0.413289	-0.619057	-0.617214
735	-1.13047	-1.40439	-1.45626	-0.7897	-1.31923	2.71391	-0.313506	-0.176343	0.179024	-0.811846	1.22021	0.956515	0.621993	0.74979	-0.109191	-0.766025	0.819144	0.342176	-0.919257	-0.464869	0.881272		-0.943085	-1.19645	0.0538408	0.285602	0.387741	-0.0248619	-0.590163	-0.678661	0.740508	0.917315	-0.0649946	0.579088	0.0153585	0.917315	-0.245685		-0.0922562	-0.490793	-1.05438	-0.0498139	0.762889	0.127083	-0.791201	-0.202411	-0.787852	-0.619057	-0.617214
740	-0.600191	-0.170151	-0.553331	-0.685255	0.945287	-0.248532	-0.843557	-0.779053	-0.7488	-1.43247	-0.91762	0.434477	-0.565941	0.258345	0.188806	-0.126807	-0.401981	-0.346448	-0.38078	0.167326	-0.772446		1.64396	0.468211	1.50761	-1.96945	1.36945	-0.0248619	0.637972	1.30626	0.631694	-0.232323	-0.836123	0.854526	0.645504	-0.232323	-0.681079		0.29044	-0.287788	1.369	-0.823831	-0.764893	-0.793392	-1.38512	-0.154541	0.210984	1.57338	1.55858
741	1.65458	0.812807	-0.335727	-0.293848	0.698688	-0.471973	0.304072	0.0460499	-0.745184	3.30821	0.336568	-0.931029	0.56568	-1.12635	1.02002	-0.267812	-1.80074	-1.6208	0.898974	-1.78138	-1.0625		1.15254	-0.643238	1.11429	-1.38111	-0.595101	-0.0248619	-0.615703	0.518105	-0.614658	0.0028418	-0.371092	-0.789142	-0.641092	0.0028418	0.308859		-0.712825	0.404871	-0.894069	-0.406938	-0.979987	-1.80527	2.44593	0.210509	0.210984	-0.619057	-0.617214
744	0.519177	0.783343	0.453305	1.60661	-1.2505	-0.620325	-0.54242	-0.592176	-0.508596	-1.91904	-0.696907	1.08176	-1.0689	1.01859	0.541769	0.937882	1.11746	-0.498549	-0.809735	-0.208309	1.0671		0.948988	-0.102377	-0.9494	-0.98643	1.53525	-0.0248619	0.214022	0.874113	1.24924	-0.318206	-0.584967	1.45772	-0.642838	-0.318206	-0.0875796		0.728301	-0.138012	-0.800429	-0.574569	0.666672	0.33397	-2.33617	0.660912	0.210984	-0.619057	-0.617214
747	0.672773	2.69902	1.22537	1.5636	-1.20359	-0.620464	1.98698	1.76326	0.697112	0.245946	0.13249	-0.0724301	-0.151497	-0.214422	-0.113017	-0.211844	0.127276	-0.795067	0.767772	-0.0387564	-0.648416		0.110232	-0.8184	0.120046	0.383661	0.159198	-0.0248619	0.408332	-0.280174	0.289406	-0.149338	0.882729	-0.0748137	-0.615832	-0.149338	0.768678		0.508538	0.567822	-0.741512	0.861549	-0.188522	-0.306735	0.5385	0.00349356	0.210984	-0.619057	-0.617214
752	1.6169	1.51721	1.65055	1.67851	-1.32864	-0.620464	0.98014	1.06216	0.970244	0.620166	-0.611679	0.00265617	0.708851	-0.0454245	-0.618855	-1.10833	-0.341795	0.140124	0.474431	0.398239	0.0656983		1.47724	0.0719544	0.0142954	-0.503363	-0.500302	-0.0248619	-0.695697	-0.984492	-0.811889	0.543395	0.996534	-0.715947	-0.292366	0.543395	-0.250444		-0.437673	-0.0915123	-0.976378	0.983022	-1.23675	-0.460763	1.18861	0.294344	0.960111	1.57338	1.55858
754	-0.301658	-0.180024	-0.216213	-0.132324	0.573977	-0.535598	-0.861763	-0.837256	-0.69152	0.867199	2.87113	-1.90058	0.735389	-1.32393	-0.443329	-1.60896	-0.255575	0.147854	-0.0399353	-0.0235521	0.997386		-0.000565607	-1.67453	2.2127	-1.1653	-0.44757	-0.0248619	-0.595112	1.08666	-0.433282	-0.314951	-0.808653	-0.642707	0.928317	-0.314951	0.00167798		-0.594847	-0.203728	1.17134	-0.804016	-0.294317	-1.29856	0.92044	-0.521824	1.45953	1.57338	1.55858
755	-1.14441	-0.917351	-0.559079	-0.756294	0.994223	-0.213185	-0.46624	-0.475945	-0.673005	0.0693846	0.208104	-1.23662	1.35767	-1.87329	-0.180993	-0.491745	-0.871495	-0.994739	1.81108	-0.69546	-0.817464		-0.359542	-0.39655	2.0274	1.0785	0.730653	-0.0248619	-0.767993	-0.601698	-1.23674	0.467546	-0.659529	-1.86691	0.340966	0.467546	-0.19055		-0.527312	-0.5727	-0.129746	-0.662917	0.0421923	0.487977	1.884	-0.00886379	1.45953	-0.619057	-0.617214
760	-0.288137	-0.203531	-0.248723	-0.541889	0.996657	-0.50688	-0.710525	-0.710481	-0.618044	-0.885938	-1.03262	1.60729	-0.724211	0.505605	0.654446	1.63647	-0.483561	1.34155	-0.0399353	-1.50338	0.209035		0.147944	-0.211368	-1.43628	-0.387384	-0.336023	-0.0248619	0.255998	1.63745	0.220513	0.188056	-0.65168	0.906606	0.726286	0.188056	-0.580395		0.336106	-0.286295	-0.191734	-0.646975	-0.322395	-0.395917	-1.31936	0.302778	-0.413289	-0.619057	-0.617214
761	-0.269443	-0.519332	-0.795353	-0.789585	0.420712	0.546355	-0.645372	-0.691765	-0.484295	-0.734225	-0.220279	0.889769	-0.435499	0.505605	0.0732711	1.63647	-0.278373	0.458541	-0.583976	-0.719943	0.734602		0.68258	-0.869793	-0.543868	-0.231801	-0.336023	-0.0248619	-0.382334	2.0881	0.220513	0.0776398	-0.65168	1.04604	0.612643	0.0776398	-0.643559		0.00362276	-0.410146	-0.195243	-0.641494	-0.322395	-0.395917	-1.23134	0.534697	-0.413289	-0.619057	-0.617214
762	-0.61029	-0.776706	-0.277728	-0.763013	1.21461	-0.4786	-0.422705	-0.535952	-0.465779	0.176058	-0.389516	-0.744577	0.165985	-0.369389	-0.241532	0.509108	-0.791343	0.507597	0.730789	0.977509	-0.228938		0.103391	0.483636	-0.752098	-0.205871	-0.419684	-0.0248619	0.00775772	0.73616	0.0734087	-0.216803	-0.549648	0.0467374	0.101251	-0.216803	0.0320349		0.125533	0.343278	0.297736	-0.545129	-0.420672	-0.164753	0.895988	-0.238367	0.960111	-0.619057	-0.617214
765	0.178155	-0.508259	-0.365245	-0.76989	1.16884	-0.412265	-0.475719	-0.561052	-0.50925	-0.681026	-0.892834	-0.312306	-0.651096	-0.343563	-0.211656	2.61875	0.0946955	-0.948152	-0.0169726	0.0278858	1.79597		-0.544652	0.709287	-0.425653	-0.561151	1.10142	-0.0248619	0.231128	0.385007	2.58564	-0.642215	-0.557497	1.14383	-0.0352676	-0.642215	-0.284298		0.640091	0.322502	-0.403941	-0.539243	1.16105	1.0747	-0.796917	-0.178129	-1.41212	-0.619057	-0.617214
766	-0.23235	0.937219	0.138965	1.12469	-0.73026	-0.615051	-0.61511	-0.605161	-0.602099	-0.915822	-0.435672	0.36069	-0.752645	0.697236	0.462922	2.18617	-0.511542	-0.306284	-0.763263	0.0278858	-0.0895829		0.376784	-0.464097	-0.400541	0.795988	0.112704	-0.0248619	0.201192	1.14584	0.474601	-0.409195	-0.643832	0.986888	0.316483	-0.409195	-0.341287		-0.00544497	-0.374492	-0.160375	-0.639717	0.485513	0.308084	-1.47808	0.833381	0.835256	-0.619057	-0.617214
767	0.684158	0.308996	0.387747	1.1458	-0.749691	-0.619469	-0.64287	-0.656265	-0.339084	-1.22599	-0.325323	0.279467	1.54069	0.637266	0.454041	0.427825	1.16502	-0.739099	-0.161876	-1.58443	0.172789		0.0327211	-0.461115	-0.285376	-0.956065	-0.422568	-0.0248619	0.644867	0.907095	0.240803	1.30745	-0.592816	0.767168	-0.59432	1.30745	0.0251491		0.865787	0.0553613	-1.4399	-0.581374	-0.58382	-0.918599	-0.232683	-0.163727	-0.413289	-0.619057	-0.617214
768	0.704876	-0.509404	-0.705009	-0.789699	0.291123	0.707936	-0.1204	-0.163065	-0.173392	0.493368	-0.660518	0.179025	1.07882	-0.465571	0.914645	0.0368628	-1.40043	-1.6903	1.35454	-1.17738	-1.07912		1.81271	0.109477	0.145176	-0.455854	-1.07311	-0.0248619	-0.227503	0.0145361	-1.13323	0.907805	-0.261211	-0.804625	-1.1992	0.907805	-0.00116167		-0.246428	-0.214252	-1.52725	-0.287	-0.979039	-1.07128	1.55619	0.991125	-0.16358	1.57338	1.55858
770	0.56843	0.957661	0.686269	1.62026	-1.26527	-0.620447	-0.464991	-0.461947	-0.219369	0.268567	-0.752758	-0.661936	-1.34213	0.479413	0.567624	0.627844	-0.541114	-1.60719	1.3832	-1.6658	1.33067		0.842318	-0.36393	1.1343	0.51196	-1.15937	-0.0248619	-0.493913	0.626246	-0.0342283	-1.33218	-0.518254	0.457683	-0.286797	-1.33218	0.342009		0.56479	0.372227	1.5527	-0.523904	0.181999	0.205755	-0.141732	1.43503	1.20982	-0.619057	-0.617214
771	-0.115347	-0.484991	-1.13009	-0.7897	-0.876304	2.16217	-0.265245	-0.438705	-0.307952	-0.183941	-0.489912	-0.653367	-0.692404	-0.0795222	-0.194332	1.33422	0.382401	-0.352959	0.519474	-0.560599	1.05529		0.0354291	0.275941	-1.11259	0.58303	-0.214076	-0.0248619	0.0768803	0.137844	1.10812	-0.831265	-0.467237	0.521378	-0.487829	-0.831265	0.365942		0.650556	0.442114	-0.274848	-0.467358	0.689399	0.80916	-0.318738	0.517227	0.710402	-0.619057	-0.617214
773	1.04104	3.85647	3.1907	1.67928	-1.32948	-0.620464	4.58247	4.37	3.42491	0.133663	-0.645501	0.0170994	-0.203549	0.738048	0.383579	0.116956	0.0975997	-0.510239	-0.639901	1.16907	0.445068		0.261861	-0.21093	1.03789	-0.53955	-0.247853	-0.0248619	-0.512294	-0.0203149	0.187627	-0.147821	3.75337	0.513897	0.31005	-0.147821	-0.312213		-0.196265	0.0565803	1.08494	3.8082	-0.305245	-0.368826	-0.198027	0.218373	1.20982	-0.619057	-0.617214
776	1.60427	2.86504	3.51633	1.67928	-1.32948	-0.620464	3.6516	3.7258	4.15529	-0.284489	-0.136169	0.113261	-0.134562	1.25961	-0.479262	-0.314442	1.20001	-0.349008	-0.270668	0.493827	1.31197		-0.339252	-0.539514	0.041548	-0.249008	-0.207338	-0.0248619	0.146015	-0.0531496	0.273881	-0.0506595	3.07839	0.849372	-0.359288	-0.0506595	0.442162		0.707238	0.620547	-0.52163	3.15302	-0.246851	0.0106799	-0.311349	-0.189	-1.03756	-0.619057	-0.617214
778	0.794037	0.219532	1.62913	1.36746	-0.990123	-0.620464	1.20363	1.29426	1.5543	-0.0449512	-0.113959	-0.169026	0.0380212	1.37662	0.324173	-0.314367	0.69204	-0.738899	0.430494	0.237462	0.138587		-0.384054	-0.633999	0.0606433	-0.548396	-0.0800891	-0.0248619	0.444452	-0.0946986	-0.275935	-0.0489729	2.71735	0.644304	-0.648175	-0.0489729	0.90876		0.880894	0.839511	-0.855984	2.72244	-0.461043	-0.614754	0.329065	-0.281381	2.0838	-0.619057	-0.617214
779	-0.186111	-1.03597	1.50757	-0.7897	1.35753	-0.620464	2.84234	2.87168	2.84188	-0.183584	-0.0798645	-0.546543	-0.0158412	1.68336	-0.24276	-0.729987	1.57193	-0.41315	0.407526	1.19327	0.499458		-0.472966	-0.645279	-0.232834	-0.768989	-0.177366	-0.0248619	0.124106	0.0468365	0.276432	-0.264455	2.51328	1.12913	-0.737114	-0.264455	1.1689		1.28591	1.3112	-0.611688	2.57587	-0.658174	-0.662661	0.415707	-0.637901	-1.41212	-0.619057	-0.617214
781	0.248623	1.39102	2.36392	1.67927	-1.32947	-0.620464	0.648127	0.639311	2.15256	-0.462158	-0.278277	1.40411	-0.423066	0.398295	-0.315847	-1.25585	0.958707	0.0990947	-0.338097	-0.717102	2.35085		-0.485936	-0.245791	-0.666201	-0.547339	0.201894	-0.0248619	0.500798	0.288782	1.26504	0.324599	1.00242	0.921649	-0.811857	0.324599	0.060946		0.741416	0.388426	-1.23837	1.0308	0.494313	0.506495	-0.906123	-0.0295067	-0.538143	-0.619057	-0.617214
782	1.36613	1.13684	1.09369	1.66437	-1.31325	-0.620464	0.215445	0.262818	0.253299	0.0441333	-0.794215	0.494614	0.286281	-1.00921	0.237516	-0.582605	-0.0999492	-0.0149545	-0.678592	-0.583692	0.094781		0.781371	-0.144571	0.495987	0.870807	0.144118	-0.0248619	-0.493348	-0.537407	0.0414296	0.447293	0.0115296	-0.736339	0.0888987	0.447293	-0.882268		-0.869507	-0.884009	-0.515855	-0.00510467	0.314875	0.581865	-0.370201	1.03887	0.960111	-0.619057	-0.617214
783	-0.86166	-0.240759	0.355288	-0.785206	1.34985	-0.616982	0.296994	0.34643	0.274198	0.488681	-0.835688	1.11445	0.18567	-0.85389	-0.996619	1.33832	-0.309463	0.302454	-1.37943	-0.743683	0.169219		-0.0707703	-0.0317974	0.900218	2.08308	-0.5794	-0.0248619	-0.00836178	-0.806964	-0.510549	0.656488	0.133183	-0.990598	1.30139	0.656488	-1.32792		-1.24974	-1.08194	0.550659	0.133364	-0.0952112	1.14718	-0.663161	0.513614	-0.0387253	-0.619057	-0.617214
784	0.515109	0.561466	0.371866	-0.667279	1.2217	-0.617221	-0.0910662	-0.00422046	0.0266255	-0.0872467	-0.799323	1.30289	0.268386	-0.947898	-0.668808	0.589574	-0.235979	-0.293108	-0.434477	-0.603398	-0.442495		0.316951	1.0293	0.765987	1.32531	-1.72991	-0.0248619	0.0678395	-0.064576	0.0794874	0.806751	-0.212157	-0.536175	0.479277	0.806751	-0.99101		-0.523405	-0.61844	-0.753427	-0.201915	-0.306384	0.458873	-0.303777	0.355806	0.335838	-0.619057	-0.617214
786	-0.30379	-0.0275996	-1.54318	-0.789699	-0.99966	2.31583	-0.4744	-0.579788	-0.681404	0.517756	1.14277	-0.976208	-0.402986	1.55474	-0.670214	0.46756	1.2744	-0.63925	0.40608	2.30089	-1.18774		-0.558882	-1.85446	-0.595323	0.274193	0.179509	-0.0248619	-0.370833	1.12185	0.278824	-0.758936	-0.726242	1.38773	-0.699878	-0.758936	1.81743		1.15743	1.65291	-0.327187	-0.721209	-0.718537	-1.03943	0.834527	-0.893035	0.960111	-0.619057	-0.617214
788	0.60902	-0.137085	-0.847866	-0.7897	-0.140699	1.24585	-0.61193	-0.59118	-0.243704	0.155897	-0.18317	-1.07764	-1.22922	2.17684	1.59958	-1.52191	0.505567	0.0977117	-0.0516837	1.43517	-0.602888		0.646612	-0.540216	-0.527265	-1.4408	0.554507	-0.0248619	0.130876	-0.349285	0.40818	-1.43774	-0.571232	1.35735	-0.822803	-1.43774	1.26023		0.826768	1.06043	1.37098	-0.581891	-0.0263071	-1.16972	-0.370074	0.3318	-1.03756	-0.619057	-0.617214
790	-0.400785	2.43658	2.98299	1.67928	-1.32948	-0.620464	3.74033	4.1557	3.58812	0.581083	-0.262721	-0.393701	-0.0368166	-0.18295	0.446137	0.210398	-0.0284592	-0.728721	0.126945	0.0934259	-0.668485		0.171672	-0.189174	-0.120323	-0.569887	0.464865	-0.0248619	1.41265	-0.463877	-0.207907	-0.209938	3.20396	-0.348964	-0.561579	-0.209938	0.718823		0.327887	0.55728	-0.701088	3.11505	-0.349276	-0.516805	0.417838	-0.143167	-1.16242	1.57338	1.55858
793	-0.0596912	0.341975	0.576671	1.42973	-1.058	-0.620335	-0.655205	-0.745972	-0.199945	-0.742363	-0.224169	2.5429	0.994235	0.970074	-0.226223	-0.827939	0.122569	1.47462	1.84336	0.444711	1.50785		-1.72482	0.435285	-1.61887	-1.63801	-0.0975413	-0.0248619	-2.30141	-0.619234	0.211495	1.93441	-0.649718	0.475469	-0.198095	1.93441	-0.370864		0.448463	0.184906	-1.48785	-0.633262	-0.432775	-0.316585	1.4685	-1.4883	-0.413289	-0.619057	-0.617214
794	-0.11375	-0.508436	-0.248964	-0.786641	1.24642	-0.486203	-0.457385	-0.60789	-0.291845	-0.674883	-0.846021	0.963904	1.55406	1.30516	-0.172281	-0.873147	-0.36166	1.48057	0.729953	2.59883	0.858721		-0.970154	0.322337	-0.97328	-0.799592	-1.42145	-0.0248619	-2.54465	-0.652364	1.25404	1.63365	-0.630097	1.15512	0.200846	1.63365	-0.865436		-0.00472	0.130958	-1.27353	-0.606601	-0.602771	-0.601004	1.61249	-0.797484	0.835256	-0.619057	-0.617214
796	-0.151829	-1.0687	-1.39444	-0.786255	-0.180563	1.29083	-0.871458	-0.892424	-0.916489	1.71951	-0.448704	-0.421758	-0.230099	0.636294	-0.289834	-0.29464	-1.32671	-0.629022	0.903892	0.314659	-0.139829		-0.336436	0.978817	0.624793	1.00341	-0.684878	-0.0248619	-0.651513	-1.51707	-1.29183	-0.37073	-0.897931	-0.709866	-0.196834	-0.37073	0.195153		-0.530185	0.257843	0.355082	-0.903315	-0.0797664	0.75772	1.51308	0.108629	0.210984	-0.619057	-0.617214
799	0.291038	-0.362078	-0.00991332	-0.789617	1.32321	-0.577821	-0.256435	-0.182953	0.168685	-0.451105	0.323414	-1.22324	-0.827647	1.67247	-0.906032	0.464724	1.24034	-0.232104	-0.234848	1.12145	1.07808		-0.20883	-0.154339	-0.401925	-1.35641	0.248944	-0.0248619	0.450346	1.71197	1.93248	-1.1978	-0.165065	2.42286	-0.26339	-1.1978	0.902881		1.58331	1.4676	1.07507	-0.11707	-0.202341	-0.42868	-0.666438	-0.959691	-0.538143	-0.619057	-0.617214
800	0.916573	-0.54034	1.37909	1.67705	-1.32706	-0.620464	-0.0473415	0.231902	0.549467	0.275543	-1.16912	-0.192389	5.49257	-1.34088	-1.20817	-1.44823	-0.782934	2.8277	-2.01543	-0.745629	-0.609472		-1.07251	0.756481	2.34696	-0.994411	-0.138528	-0.0248619	-1.05904	-0.778309	-1.7473	4.11235	0.394151	-1.85244	3.14259	4.11235	-3.48164		-2.45348	-2.29024	-0.941145	0.479234	-2.17561	-0.576193	2.03722	-1.93658	-0.538143	-0.619057	-0.617214
801	0.688715	1.45626	0.128777	1.41959	-1.0496	-0.617055	-0.903472	-0.894514	-0.717767	0.0344588	-1.2357	4.11063	2.65372	0.951057	0.228251	-1.52014	0.51502	-0.149752	-1.45444	4.50299	0.314148		-1.66091	0.0373705	-0.82944	-2.10917	1.87262	-0.0248619	-0.779519	-1.51707	-1.11323	3.92748	-0.867518	-0.441296	-1.20564	3.92748	-0.824965		-0.99826	-0.203728	-1.85678	-0.863122	-1.09737	-0.468569	1.70877	-1.7948	0.585547	-0.619057	-0.617214
808	-0.0628404	1.28238	-0.119827	0.642734	-0.230285	-0.584482	-0.862109	-0.886851	-0.741407	-0.174844	-0.517308	2.98538	1.48434	1.86274	-0.229177	-0.965454	0.573087	-0.368401	-0.448891	3.25588	-0.0948646		-0.469432	-1.07284	-0.475875	-0.71125	1.53525	-0.0248619	-1.85585	-1.51707	-1.61278	2.51355	-0.873404	-0.145346	-0.944338	2.51355	-0.211713		-0.683057	-0.192776	-1.7108	-0.871204	-1.12121	-0.366937	1.2448	-0.77478	1.20982	-0.619057	-0.617214
810	1.24302	0.526112	-1.1022	-0.696064	0.386679	0.461966	-0.597006	-0.705974	-0.978185	-0.475598	-0.881328	4.15793	2.43709	1.38968	0.500376	-1.51656	-0.898069	-0.392858	-1.20287	3.86502	-0.126058		-1.6578	-1.09369	0.740248	-1.55895	1.03175	-0.0248619	0.722966	-1.51707	-1.61977	3.78362	-0.86948	-0.425075	-0.392599	3.78362	-0.801743		-0.855925	-0.380222	-1.73047	-0.864442	-1.49719	-1.12664	1.30018	-1.50433	-0.0387253	-0.619057	-0.617214
811	-0.800408	-0.00115273	0.488532	1.528	-1.16499	-0.620288	-0.127086	-0.307558	-0.371567	-1.34472	-0.855833	5.26485	2.25949	0.320191	-0.0960641	-0.711155	0.100511	1.66341	-1.37134	-1.06563	0.202733		0.125828	-0.572949	-1.79539	-1.24775	-1.00049	-0.0248619	-0.840545	1.57369	0.434995	4.1588	-0.343621	0.880189	-0.121537	4.1588	-1.95019		-0.48083	-1.16513	-1.735	-0.314393	-1.45242	-1.37165	-0.529441	-0.538695	1.20982	1.57338	1.55858
813	-1.44876	-0.0195262	0.0190297	0.314279	0.138862	-0.59904	-0.792593	-0.699517	-0.570662	-0.729408	-0.900453	6.14397	1.6886	0.99045	-0.623216	0.484707	-0.467277	1.3322	-1.21869	0.623096	-0.683595		-1.24168	-0.632899	-0.770513	-1.77528	-0.44757	-0.0248619	-0.375579	0.714701	1.02375	4.12798	-0.543762	1.28508	0.717266	4.12798	-1.68819		-0.251809	-0.433737	-1.62659	-0.508617	-2.01516	-1.85052	-0.0422708	-2.13299	-0.538143	1.57338	1.55858
814	0.714169	0.505416	0.111918	-0.750617	1.30055	-0.602467	-0.215732	-0.251305	-0.155481	1.14472	-0.342645	0.481204	0.652512	-0.521584	0.0136791	-0.701022	0.715031	0.96445	-0.436177	-0.564249	-0.974325		-0.287507	-0.454043	-0.821592	-0.536717	-0.726558	-0.0248619	1.20023	-0.27851	0.130944	0.721228	-0.23374	-0.328881	-0.0374986	0.721228	0.357579		0.236713	0.598464	-0.948893	-0.24779	-1.11775	-1.20084	0.652967	-0.712339	-0.787852	-0.619057	-0.617214
815	0.376383	2.68894	1.2639	1.67435	-1.32412	-0.620464	0.0281478	-0.0281046	0.425971	0.195102	-0.131057	0.185261	0.461442	-0.0215882	-0.0130541	1.45894	1.12961	0.371103	-0.395042	-0.582267	-0.417688		-0.670227	-0.596138	-0.0644297	-0.902955	0.474682	-0.0248619	-0.236328	0.4439	0.26729	0.438455	-0.22393	0.251422	0.784771	0.438455	-0.0623709		0.218972	0.191488	-0.347727	-0.209733	-0.677671	-0.814168	0.00804218	-0.966148	-0.787852	-0.619057	-0.617214
816	0.298648	1.7549	0.894421	0.367313	0.0983186	-0.620433	0.383261	0.131748	0.465737	0.754667	0.0328157	-0.229243	-0.12121	-0.587959	0.0671626	0.46756	0.633573	-0.122174	-0.602765	-0.910509	-0.161861		0.902133	-0.48357	-0.246933	-0.333187	0.963358	-0.0248619	-0.2047	-0.285577	-0.295455	-0.198566	0.144956	-0.571941	-0.0787683	-0.198566	0.0173344		-0.426109	-0.232738	-0.187787	0.117473	-0.126602	-0.111201	-0.230787	0.344333	-0.538143	-0.619057	-0.617214
817	0.705156	1.13088	0.57314	-0.748563	1.31221	-0.619772	-0.427204	-0.311107	0.36417	0.145655	-0.0717292	0.42772	0.106921	0.128763	-0.195187	0.830537	1.19783	0.570023	-0.599785	-0.0416946	0.319625		-0.383209	-0.452834	-0.360736	-0.918048	0.575361	-0.0248619	-0.478702	0.361374	0.16627	0.279221	-0.182724	0.265861	0.517447	0.279221	-0.115747		0.0721183	0.120004	-0.223386	-0.169573	-0.470612	-0.441382	-0.247866	-0.687643	-0.912707	1.57338	1.55858
818	0.573882	2.09696	1.25606	1.66571	-1.31472	-0.620464	0.0439357	0.035711	0.524306	0.393569	-0.00554678	0.183396	-0.0448579	-0.35656	-0.443329	1.09869	0.72918	0.415288	-0.597626	-0.461604	0.274966		-0.318185	0.135544	-0.190741	-0.360617	0.745271	-0.0248619	-0.38691	-0.0472224	0.0602273	0.0503326	-0.0669568	-0.194406	0.605311	0.0503326	-0.306653		-0.269514	-0.163333	0.427487	-0.0597457	-0.0470405	0.229399	-0.28954	-0.518222	-0.0387253	-0.619057	-0.617214
819	0.388625	0.0123468	-0.575561	-0.779774	0.976055	-0.158722	-0.495084	-0.532484	-0.604119	-0.592762	-0.343776	0.214268	0.188744	0.786162	0.520933	-1.24287	-0.527926	0.136364	0.246789	0.465803	-0.803037		-0.832823	0.0733565	0.606621	0.911942	0.179509	-0.0248619	0.189864	-1.12124	-0.0657436	0.243264	-0.581043	0.0812829	0.0321441	0.243264	0.00999545		0.0476543	-0.123951	0.603582	-0.581736	0.465333	0.38192	0.0355414	0.0123563	-0.787852	1.57338	1.55858
821	-0.289557	0.0908522	0.880298	1.33973	-0.959958	-0.620452	-0.258007	-0.180975	0.258109	-0.592762	-0.522162	4.10082	1.83713	-0.261896	-0.372427	-0.837769	0.463353	1.36442	-1.3063	-0.222353	-0.110567		0.928223	-1.4689	-1.11791	-1.54795	-0.702321	-0.0248619	-0.464282	1.64963	-0.194956	3.29836	-0.000243376	0.265002	0.0321441	3.29836	-1.34976		-0.507233	-0.74948	-1.62718	0.02754	-2.16138	-1.96766	-0.119101	-0.462974	-0.787852	1.57338	1.55858
822	0.915674	-0.591056	-1.23454	-0.7897	-1.00782	2.32599	-0.475415	-0.468256	-0.351228	0.768963	-0.477053	0.279467	0.203318	0.316343	0.606015	-0.215371	0.122569	0.448392	-0.426079	-0.823501	0.72252		-0.326775	1.14585	-0.818772	-0.746833	-1.28514	-0.0248619	0.136158	0.503067	-0.374666	0.284511	-0.47901	0.162936	-0.254698	0.284511	-0.192084		-0.0483517	0.13864	-0.816584	-0.484121	-0.118097	-0.193221	0.109308	-0.0251081	-1.16242	1.57338	1.55858
823	1.20629	0.310152	0.514036	-0.789577	1.35658	-0.619441	0.546634	0.516233	0.740252	-0.703627	-0.422226	1.15641	0.290325	1.46549	0.156296	-1.04543	0.0607327	-0.207629	0.0393087	-0.00453305	0.260561		-0.907474	-0.54765	0.694011	-0.411789	-0.057622	-0.0248619	0.202953	1.10854	0.223809	0.75591	0.23914	1.30539	-0.104865	0.75591	-0.00245979		0.724842	0.387077	-1.01593	0.279619	-0.389407	-0.433936	-0.206818	-0.569681	0.210984	-0.619057	-0.617214
824	0.525806	-0.394915	-0.305118	-0.7897	0.802218	0.0712801	0.600403	0.384838	0.760014	-0.266079	-0.10423	1.41595	0.991564	1.18742	0.210262	-0.911073	1.32796	0.0506768	-0.19149	-0.686367	0.216543		-0.932783	-0.506091	0.0323755	-0.876358	0.00818185	-0.0248619	-1.38543	1.16106	0.0523939	1.4121	0.21167	1.07792	-0.277016	1.4121	-0.171901		0.417802	0.171952	-1.38507	0.24627	-0.502903	-0.70162	0.172069	-0.799391	-1.41212	1.57338	1.55858
825	-0.87651	-0.588895	0.208531	-0.7897	1.34565	-0.605661	0.646692	0.641815	0.950589	-0.744203	-0.206674	1.38035	0.142101	1.11832	-0.195372	-0.00832162	0.723823	0.512676	-1.03491	0.442334	0.993225		-0.473464	-0.0539126	-0.255166	-0.527238	-0.168497	-0.0248619	-0.396329	0.909064	0.196145	0.745919	0.449091	1.0277	0.230328	0.745919	-0.534886		0.0948228	-0.145549	-0.826745	0.497233	-0.187165	-0.0521268	-0.915576	-0.347595	0.710402	-0.619057	-0.617214
826	1.01272	0.411571	-0.245923	-0.789393	1.23841	-0.472484	-0.487327	-0.556694	-0.13608	-0.356072	-0.644636	0.543504	-0.500136	0.883147	4.64677	-0.859939	0.655691	-0.905505	-0.673296	1.51344	1.15035		-1.21657	-0.709281	-0.434648	-0.621919	-0.425927	-0.0248619	-1.09053	-0.20549	-0.135171	-0.131656	-0.635983	0.388395	-1.29384	-0.131656	0.308938		-0.272289	-0.159672	-1.28179	-0.663349	2.00481	-0.450628	-0.607263	1.79814	1.20982	1.57338	1.55858
827	-0.285337	0.455427	0.769665	1.64109	-1.28793	-0.620458	-0.509306	-0.313166	-0.150432	-1.75054	-8.46609e-05	0.846487	0.0926056	0.932989	-0.302543	-0.0576898	0.416257	0.555429	-0.0454521	0.0964965	0.672288		-0.606259	-0.0439368	-0.0794238	-1.04224	0.927895	-0.0248619	0.263633	1.04198	0.611566	0.461598	0.0959025	1.15742	0.356991	0.461598	-0.252856		0.747016	-0.00362245	-0.339029	0.15089	-0.0545721	-0.0637759	-0.966981	-0.831734	2.0838	-0.619057	-0.617214
829	0.15853	-0.173944	0.572157	1.63737	-1.28391	-0.620428	-0.664405	-0.611495	-0.421201	0.0381367	-0.681836	1.62903	0.286281	0.896098	-0.824908	0.183012	1.02737	0.485299	-1.47423	-0.862386	1.88129		-0.909176	0.766294	-0.414063	-0.924851	0.531008	-0.0248619	-0.0728398	0.531321	0.541466	0.971006	-0.600664	0.944634	0.178735	0.971006	-0.813274		0.0398937	-0.0836309	-1.04283	-0.582261	-0.0313954	0.675845	-0.95125	-0.870875	-1.41212	1.57338	1.55858
831	-0.0224591	-1.52911	0.294281	-0.789696	1.35264	-0.61437	0.0620549	0.0234805	0.713642	0.540343	-0.71365	2.94773	1.85218	-1.91984	-0.621184	-1.26271	-0.973926	3.21399	-1.32857	-0.848303	-1.45378		1.26252	-0.691237	-1.50586	0.81157	0.891948	-0.0248619	-1.40775	-1.51707	-1.4849	2.77753	0.227367	-2.29496	1.0563	2.77753	-2.18047		-2.49958	-2.24131	-1.32426	0.18603	-1.07386	0.00876069	0.392442	0.37528	-0.787852	-0.619057	-0.617214
832	0.389598	1.26116	0.172247	0.672331	-0.239176	-0.613532	-0.631245	-0.655126	-0.480778	-1.29179	-0.282597	3.12435	-0.703886	-1.23807	-0.0872339	-0.898705	0.75127	0.572238	0.381353	0.286933	0.787728		-0.744241	0.670494	-0.172728	0.316951	-0.99202	-0.0248619	-0.165716	0.174885	0.628367	0.903966	-0.618324	-0.371493	-0.000288756	0.903966	-0.52355		0.200952	-0.294791	-1.09356	-0.609934	0.360623	0.40988	-0.86747	-0.0876616	-1.41212	-0.619057	-0.617214
833	0.314134	-0.0126032	0.411664	-0.789693	1.35558	-0.618041	0.810634	0.671577	0.813549	-0.0632763	-0.388611	0.887211	0.761035	0.379269	-0.420883	-0.0225104	-0.475881	1.18572	0.0167962	0.300204	0.138772		-0.591111	-0.108085	-0.204083	-0.592054	-0.730615	-0.0248619	-0.180935	0.205987	0.218939	0.991672	0.305854	0.389119	0.777334	0.991672	-0.589885		-0.0170019	0.00577997	-0.525212	0.342689	-0.905297	-0.661871	0.505671	-0.819199	0.210984	-0.619057	-0.617214
834	0.201304	-0.570226	0.140569	-0.451948	0.978353	-0.606011	-0.525135	-0.405651	-0.312522	-0.514916	0.332676	0.757158	0.279135	0.252794	-0.297875	-0.470102	1.23514	0.366744	-0.775199	1.49463	0.287089		-0.575931	-0.224406	-0.388359	0.116334	0.851795	-0.0248619	-0.211691	-0.647013	-0.807758	0.563033	-0.369129	-0.435313	-0.137848	0.563033	0.0593917		-0.252488	-0.209042	-0.931057	-0.366894	0.0887806	0.417246	-0.294414	-0.349352	0.210984	-0.619057	-0.617214
835	-0.60201	0.310922	0.4812	0.254928	0.219786	-0.619382	-0.20122	-0.201464	-0.0752014	-0.240148	0.867036	0.502436	-0.0267029	0.112808	-0.0347349	1.30724	-1.14997	0.0951806	1.19619	0.64241	-0.604897		-0.355938	0.530574	-0.324319	-0.861016	-0.171662	-0.0248619	-0.178972	-0.998631	-0.271569	0.211507	-0.274946	-0.371783	0.350159	0.211507	0.143616		-0.0210928	-0.0161258	-0.503794	-0.269619	-0.252322	-0.604579	0.762908	-0.830138	-0.538143	-0.619057	-0.617214
836	-0.218401	0.558008	-0.0424563	-0.333412	0.829309	-0.581048	-0.752233	-0.655239	-0.511609	-1.14938	0.289268	1.55289	0.109094	1.00183	-0.359988	0.255665	1.32906	0.848509	-1.02294	1.38997	1.28104		-1.24606	-1.80157	-0.340256	0.609019	0.421455	-0.0248619	-0.764873	-0.671094	0.628367	0.800327	-0.618324	0.675551	0.533052	0.800327	-0.26287		0.0137053	-0.236666	-0.656936	-0.605403	0.281556	0.223899	-0.950095	-0.232786	-0.912707	-0.619057	-0.617214
837	-0.689194	-0.888956	-0.834522	-0.789698	0.0101751	1.0579	-0.579272	-0.475542	-0.302607	-0.556353	0.164883	0.691833	0.983173	0.604351	-0.938775	0.0673526	0.216908	0.651382	-0.293196	0.954997	1.02457		-0.557221	-0.506524	-0.100739	-0.398114	0.114015	-0.0248619	-0.426357	-0.27391	-0.307032	1.07138	-0.422108	0.122867	0.463732	1.07138	-0.468897		-0.147714	-0.213693	-0.89597	-0.400273	-0.607058	-0.0508785	0.301551	-0.718201	0.210984	-0.619057	-0.617214
838	-1.19638	-0.320057	-0.935934	-0.7897	-0.595478	1.81235	-0.393139	-0.303889	-0.157926	-0.676895	0.224263	0.645086	-0.179383	0.358245	-0.975254	0.709832	0.988686	1.95328	0.00895314	0.294557	0.887186		-0.923174	-0.521869	-0.119458	-0.578098	0.260784	-0.0248619	-0.30193	-0.977129	-0.370615	0.160579	-0.310265	-0.268658	1.6946	0.160579	-0.288967		0.102295	-0.134479	1.25234	-0.286334	-0.7199	-0.166274	-0.430168	-1.07912	0.210984	-0.619057	-0.617214
839	-0.163319	-0.421706	-0.681736	-0.787589	0.790739	0.0827167	-0.656423	-0.643748	-0.575379	-0.300313	0.566417	1.30771	-0.0388892	1.45363	-0.0923539	1.22092	0.0367616	0.421373	-0.438218	0.146386	0.146254		-0.938205	-1.2623	0.00680834	-0.702797	0.215625	-0.0248619	0.037411	-0.717291	0.477568	0.573947	-0.586929	0.853781	0.780974	0.573947	0.00236996		0.216503	0.102164	-0.436104	-0.575445	-0.42762	-0.877068	-0.448706	-0.897979	-0.912707	-0.619057	-0.617214
840	-0.700073	-0.484392	-0.260873	-0.788777	1.23594	-0.470248	-0.496692	-0.53258	-0.221121	-0.514916	0.681206	2.60423	-0.247312	1.12306	-0.297875	-0.206274	0.662918	0.966586	-1.24203	0.0660823	0.738071		-0.747967	-0.553981	-0.388359	-0.384303	-0.117345	-0.0248619	-0.074755	-0.743687	0.13895	1.01308	-0.567308	0.491973	0.422864	1.01308	-0.398088		-0.181163	-0.368454	-0.878864	-0.558427	-0.073855	-0.262842	-1.2386	-0.564943	-0.0387253	-0.619057	-0.617214
841	-0.379038	0.0305107	0.0909256	-0.777738	1.3281	-0.600019	-0.33616	-0.305471	-0.0848366	-1.62297	0.197339	1.60679	0.925185	0.232595	-0.806985	-0.884848	1.45651	0.52552	0.484229	0.902546	0.433964		-0.673262	0.4718	-0.166782	-0.0632261	-0.486927	-0.0248619	-1.62879	-1.27246	0.741365	1.44943	-0.221967	0.0935564	-0.0274569	1.44943	-0.450505		0.244343	-0.292242	-1.30978	-0.186791	-0.0512196	0.14411	0.13869	-0.722541	-1.16242	-0.619057	-0.617214
842	0.733244	-0.651992	-0.30266	-0.781814	1.2161	-0.454969	-0.323788	-0.338154	-0.399071	-0.582511	0.414363	1.09904	-0.164831	0.923216	0.27305	-0.515765	0.106354	-0.62682	0.589112	-0.573048	-0.447924		-0.119373	-0.0193272	0.660889	0.215499	-0.52426	-0.0248619	-0.0365709	-0.390457	-1.21375	0.381284	-0.345583	-0.15661	-0.253882	0.381284	0.310678		0.236361	-0.10826	-0.87521	-0.347143	-0.227629	-0.247311	-0.186014	0.0515319	-1.41212	-0.619057	-0.617214
843	-1.05961	-0.933403	-1.30994	-0.7897	-1.22595	2.59771	-0.278765	-0.286215	-0.150167	-0.435456	-0.019532	-0.311144	0.496858	0.261932	-0.874345	0.248464	0.332071	0.600342	0.564149	-0.136498	0.728549		-0.59013	0.222106	-0.369839	0.306019	-0.0913027	-0.0248619	-0.0694983	-0.167728	-0.811756	0.236376	-0.139557	-0.283569	0.319921	0.236376	0.00840483		0.22647	0.011564	-0.142904	-0.124141	-0.293616	0.533748	0.384748	-0.440165	-1.16242	-0.619057	-0.617214
844	0.2769	-0.636726	-1.03575	-0.7897	-0.883629	2.1713	-0.28575	-0.426529	-0.14344	-0.168746	-1.2357	4.60057	2.7068	1.08893	-0.729514	-1.04373	0.364134	0.128529	-0.00421547	0.0278858	-0.348385		-0.36914	-1.4728	-1.63099	-1.55347	-1.0408	-0.0248619	0.829852	-0.0376779	0.184851	4.19426	-0.384827	0.712237	-1.32502	4.19426	-0.197781		0.714936	0.6013	-1.89267	-0.36687	-2.74995	-2.1962	1.55619	-1.47605	-1.41212	-0.619057	-0.617214
845	-0.286691	-1.10009	-0.783036	-0.789698	0.159373	0.872051	-0.471765	-0.470072	-0.278484	-0.782134	-0.971032	5.32315	2.00842	1.84052	-1.21653	-0.850968	1.01241	0.878283	-0.208329	-0.755286	-0.535189		-0.643624	-1.19543	-1.40631	-1.36299	-1.2217	-0.0248619	0.382385	-0.0488012	0.550851	3.99367	-0.37894	1.32143	-0.531758	3.99367	-0.397072		0.975907	0.470155	-1.77835	-0.344417	-2.72874	-2.09154	0.466331	-1.85425	-1.41212	-0.619057	-0.617214
847	-0.0982975	-0.675194	-0.452716	-0.789697	0.936665	-0.0962021	-0.185091	-0.0338866	-0.0365204	0.285454	-0.834929	1.31093	-0.820357	1.40943	-0.104831	1.28408	0.099297	-0.0122834	-1.56315	-0.354239	1.85954		0.315588	0.189684	-0.132038	-1.26892	-0.376027	-0.0248619	0.522878	-0.183091	0.914999	-0.0223004	-0.127784	1.20056	0.381045	-0.0223004	-0.597945		0.00387511	0.0641053	-0.173679	-0.109963	-0.289468	-0.169766	-1.42593	0.0432805	0.210984	1.57338	1.55858
857	1.59387	0.422366	-0.865067	-0.743511	0.634022	0.218179	-0.69669	-0.743124	-0.852693	-0.642174	-0.345781	0.905893	-0.281411	1.47623	-0.631975	0.641536	3.36429	0.389092	-0.993535	-0.570297	0.268087		-0.757632	-1.34327	-1.38213	-0.68806	-0.414983	-0.0248619	1.30076	1.11592	1.73453	0.202943	-0.812578	2.02994	-0.342466	0.202943	1.09549		1.9791	1.49075	-0.923893	-0.801415	-0.954645	-1.10722	-1.31541	-1.03749	-0.538143	1.57338	1.55858
858	1.55175	0.00799221	-0.970896	-0.779537	0.429854	0.521346	-0.720272	-0.817519	-0.814646	-0.423305	0.393992	2.05315	-0.979062	1.85492	-1.37608	1.40113	1.2922	-0.300916	0.571271	0.856608	-1.99705		-0.622657	-0.864374	-1.8263	0.807338	0.27749	-0.0248619	1.07821	0.652707	-0.244408	0.198961	-0.843972	1.16999	-0.877338	0.198961	1.71379		1.59298	1.44608	-1.27331	-0.839792	-1.14605	-0.519449	-0.280426	-1.27866	-0.538143	1.57338	1.55858
859	-0.314945	0.25236	-0.458043	0.0493488	0.285463	-0.422495	-0.801053	-0.840663	-0.884266	-0.768385	1.91144	0.35757	-0.363799	0.929142	-1.29114	0.0645441	2.9693	0.090135	-0.0633543	-0.937853	-0.608901		-0.973551	-1.49188	-1.45638	-0.508965	-0.322726	-0.0248619	2.50073	1.58672	0.906348	-0.113212	-0.865556	1.46343	-0.833855	-0.113212	2.14734		2.41071	1.78308	-1.01169	-0.857955	-0.8479	-1.35447	-0.919453	-1.6821	-1.03756	-0.619057	-0.617214
862	-0.414022	1.36544	1.10455	1.67711	-1.32712	-0.620464	0.14538	0.1392	0.0412773	-0.115313	-0.0118135	0.15166	0.00904137	-1.12533	-0.665706	1.25571	-0.917038	-0.480018	-0.648829	-0.263369	0.635405		0.925113	0.397639	1.00219	0.562598	1.83805	-0.0248619	-1.34617	-0.159165	-0.740047	0.0769085	0.0233025	-1.05753	0.731554	0.0769085	-1.37701		-1.53945	-1.52234	0.573539	0.0275086	0.675058	1.50282	-0.540527	0.647329	-0.413289	-0.619057	-0.617214
863	-2.13218	-0.481882	0.507054	0.332303	0.135762	-0.619611	0.639093	0.438551	-0.0554381	1.12863	0.13893	-0.461025	0.158063	-1.21783	-0.285847	1.12984	-1.34988	-0.666964	-0.435261	-0.571173	-0.326191		1.76065	-0.353539	1.15185	0.714799	0.249731	-0.0248619	-1.1585	-0.26106	-1.31315	-0.0919579	0.119448	-1.41473	0.635963	-0.0919579	-0.954102		-1.687	-1.20067	0.785964	0.091323	-0.25351	0.271178	0.341156	1.12545	0.835256	-0.619057	-0.617214
864	1.37701	2.11984	0.258526	0.874312	-0.456121	-0.617111	0.247234	0.104425	-0.426208	0.373469	-0.726768	-0.0899741	-1.51556	0.482604	0.825998	-0.126807	-1.6875	-1.45287	-1.53113	0.90357	0.0507314		1.64396	-0.700559	0.892594	1.88075	1.68393	-0.0248619	0.238053	-0.952408	-0.105597	-1.20079	-0.347546	-0.0627411	-0.600458	-1.20079	-0.377372		-1.251	-0.869736	1.4027	-0.38103	1.47804	1.5652	-1.49542	2.33976	-1.41212	-0.619057	-0.617214
865	-0.144386	1.01843	0.386502	1.44654	-1.07661	-0.619935	-0.755966	-0.719621	-0.443926	-0.0406757	-0.0752176	0.479759	2.14229	1.39196	-0.466391	-1.17461	-0.864625	-0.50856	-1.2446	-0.0484232	-0.917181		-0.787668	1.45037	3.43374	-1.40978	-0.479441	-0.0248619	-0.321541	0.41427	-0.872259	1.86007	-0.804729	0.528131	1.35944	1.86007	-1.54219		-0.73734	-0.710926	-0.571118	-0.78317	-1.2129	-0.778046	0.466331	-1.67406	0.835256	-0.619057	-0.617214
866	-0.0526762	-0.766547	-1.51885	-0.789699	-0.981049	2.29265	-0.370154	-0.404373	-0.674607	-0.228512	-0.844578	0.133866	-1.11807	1.16553	-0.489966	0.118138	0.56771	-0.58435	0.876874	1.48529	1.29261		-0.922977	0.0514603	-1.53985	0.507697	1.3248	-0.0248619	0.600119	0.218751	0.13334	-0.79342	-0.367167	0.811925	-1.38803	-0.79342	1.2214		1.18743	1.24731	-0.927841	-0.367208	0.557412	1.35677	0.0868979	-0.162015	0.585547	-0.619057	-0.617214
867	0.0745061	0.575621	0.962268	-0.772942	1.33928	-0.620443	0.473425	0.578626	0.991642	-0.333004	0.104748	0.494844	-0.322372	-0.0980937	0.00142604	-0.111924	-0.151546	-0.2055	-0.453671	0.298702	-0.156426		1.51964	-0.232201	-0.278311	0.964434	-0.0346221	-0.0248619	-1.16299	-0.223827	-0.275679	-0.0181516	0.615875	-0.257225	-0.377277	-0.0181516	-0.428376		-0.757052	-0.793727	-0.651746	0.591913	0.336623	0.436669	-0.616312	1.31288	0.210984	-0.619057	-0.617214
868	-0.0712528	-0.0456847	1.41774	1.46479	-1.09605	-0.620464	0.412556	0.68377	1.1069	-0.930124	0.162316	1.30576	-0.689812	-0.336178	-0.233888	0.226277	0.331758	-0.0474036	-0.335224	-0.316256	0.364243		2.2285	-0.475542	0.480498	0.107566	-0.889104	-0.0248619	-0.938762	-0.562547	-0.341538	0.0751661	0.764999	-0.532361	0.352955	0.0751661	-0.696594		-0.60365	-0.991815	0.573466	0.764702	-0.471997	-0.3598	-1.24837	1.32508	-1.03756	-0.619057	-0.617214
869	2.28202	1.18692	-0.0580224	1.22035	-0.842133	-0.605387	-0.550875	-0.658725	-0.81861	0.0031203	-0.688532	-0.681582	-0.656147	0.856757	0.981169	-1.22468	0.710356	-0.802678	-0.0949032	0.87941	1.82931		-0.683788	-0.851598	-0.281231	0.375213	0.0332987	-0.0248619	1.22507	0.304193	-0.151439	-0.816559	-0.783145	0.52297	-1.25157	-0.816559	1.02984		0.816054	0.900231	-0.272728	-0.790404	0.713762	0.557315	-0.262125	0.851133	0.835256	-0.619057	-0.617214
871	0.563422	-0.162444	-0.0775469	-0.37849	0.871497	-0.57249	0.177556	-0.0422665	-0.530775	1.19958	-0.983063	0.633431	-0.176487	0.0169175	-0.373038	0.624345	-0.798707	0.921873	0.992181	1.12433	-0.620808		-0.8772	-0.850891	-0.354284	0.00566728	-0.381656	-0.0248619	0.34457	-0.395848	-0.303149	0.157414	-0.341659	-0.256268	0.717042	0.157414	0.344192		0.211703	0.864507	0.932601	-0.344332	-1.36145	-0.76518	1.48319	-0.88567	0.210984	1.57338	1.55858
873	0.000110593	-0.145637	-0.810828	-0.773745	0.678362	0.203933	-0.387133	-0.493551	-0.765108	-0.0101608	-0.282597	0.205925	-0.1619	-0.118119	0.731027	-0.32152	0.173484	0.295966	-0.129299	-0.448426	-0.692209		-0.367873	0.258483	0.16233	-0.705289	0.421455	-0.0248619	1.83147	-0.248105	-1.30469	-0.0287901	-0.618324	-0.764135	0.213048	-0.0287901	0.378006		0.200952	0.112083	0.817397	-0.627105	-0.430048	-0.427033	-0.289096	-0.37791	1.45953	1.57338	1.55858
874	1.66592	-0.348022	-1.62439	-0.78968	-0.87134	2.15596	-0.472563	-0.556938	-0.80642	0.274645	0.098646	1.55289	-0.0264031	-0.118119	-0.223611	-0.610113	-0.404301	-0.256577	0.25369	0.286933	0.787728		-0.493329	-0.153528	0.832445	-0.997358	-0.285283	-0.0248619	1.43203	-0.671094	-1.30469	0.696687	-0.618324	-0.895015	0.106379	0.696687	0.125796		0.0137053	0.170208	-0.818558	-0.618738	-0.904451	-0.520023	0.371903	-0.668158	1.45953	-0.619057	-0.617214
875	-0.520222	0.366611	0.167706	-0.77298	1.32918	-0.60781	0.509356	0.207897	-0.0328795	-0.0628611	-0.196292	0.49052	0.0589491	-0.525974	0.65559	-0.00736326	1.24034	0.295151	-0.234848	0.319503	-0.670359		-0.345646	-0.0420092	-0.401925	-1.03789	0.891222	-0.0248619	0.777051	-0.133198	-0.928519	0.27152	-0.165065	-0.78861	-0.0307354	0.27152	0.412311		0.153895	0.168148	-0.619656	-0.178287	-0.461022	-0.580797	-0.0807449	-0.564028	1.45953	-0.619057	-0.617214
881	-1.04315	0.0449069	-0.644371	-0.763796	0.902363	-0.0885868	-0.0633901	0.145431	-0.706249	-0.57735	0.380688	0.658732	-1.00507	0.490995	-0.550405	-0.149739	0.663816	0.0220441	-0.0279072	-0.0350994	1.1833		-0.764937	-0.684658	-0.160191	-0.0920941	0.314483	-0.0248619	1.24896	0.0770508	1.11915	-0.464676	-0.00809201	0.841155	-0.140336	-0.464676	0.620865		0.99293	0.683446	0.782456	0.0101744	0.331443	0.20255	-0.973842	-0.432948	-0.16358	-0.619057	-0.617214
885	1.05127	0.653144	-0.781564	-0.732654	0.734192	0.0786807	-0.750166	-0.804787	-0.827625	1.94385	-0.317406	0.307436	-0.642618	-1.81849	0.414395	-0.662812	-0.938543	-1.52502	-0.193686	2.14131	-0.636443		0.293226	0.847838	2.56018	0.329649	-2.21294	-0.0248619	-0.474846	-0.49822	0.527512	-0.349622	-0.936194	-0.966715	0.207482	-0.349622	-0.399793		-1.00828	0.192952	1.19203	-0.938742	-0.183222	-0.520832	1.09182	0.36664	-1.03756	-0.619057	-0.617214
886	-0.238798	-0.383446	-0.476071	-0.746719	1.06565	-0.315137	-0.160228	-0.152915	-0.638557	-0.554153	0.491469	-1.62937	-1.19775	1.12115	-0.688503	-1.49275	1.03521	-0.491859	0.80282	1.52055	1.09317		-0.0131959	-0.892356	-0.191907	0.970693	0.921235	-0.0248619	-0.000528005	0.125471	0.190267	-1.66838	-0.322038	0.784109	-1.05376	-1.66838	1.44868		1.10175	1.04018	1.30884	-0.319678	0.701831	0.99107	-0.190641	0.429936	-0.912707	-0.619057	-0.617214
887	1.25177	0.324613	-0.308677	-0.789462	1.19387	-0.416919	0.230329	0.200026	-0.172467	0.583344	0.53618	-1.54583	-1.67722	-0.414767	0.415865	-0.980053	-0.181976	-1.76247	1.56602	-0.00836239	-0.890306		0.596763	-1.09369	1.46696	0.341453	0.00985026	-0.0248619	1.83683	0.0556532	-0.0796188	-1.99655	-0.284757	-0.262865	-0.789204	-1.99655	1.87795		1.15534	1.31268	1.70496	-0.309507	-0.0762806	-0.608021	0.327355	0.474167	0.210984	-0.619057	-0.617214
889	-0.862622	0.0737944	0.887138	-0.557028	1.10428	-0.620417	-0.222237	0.0793824	0.646087	-0.76803	-0.3748	-0.571263	0.203904	-0.419105	-0.642932	0.553668	1.00405	0.772872	0.411707	0.342384	1.29445		-0.330031	0.243089	-0.541928	-0.549731	0.110017	-0.0248619	-0.504912	0.234081	0.776949	-0.107787	0.282308	0.195774	0.456384	-0.107787	-0.194225		0.462233	0.171077	0.863742	0.322883	-0.0582396	0.291115	0.0220942	-0.425331	-0.538143	1.57338	1.55858
890	0.822387	0.909216	0.79807	1.66615	-1.3152	-0.620462	-0.377659	-0.393973	-0.239133	0.611533	-0.869023	-0.0580631	0.266232	-0.778162	-1.14289	0.167484	-0.354369	0.555291	0.680415	0.542265	0.111708		0.6108	0.676693	-0.966938	-0.846929	0.126436	-0.0248619	0.352536	-0.703406	0.877032	0.17681	-0.314189	-0.25667	-0.124982	0.17681	-0.0435789		0.205576	0.526761	-0.654158	-0.30719	-0.892554	-0.14182	1.07938	-0.642795	-0.912707	1.57338	1.55858
891	0.0867169	-1.06289	-0.0558531	-0.73052	1.2554	-0.573466	-0.503508	-0.435447	-0.344526	0.694618	-0.62598	-0.208326	0.259611	-0.925102	-1.05888	-0.576121	0.0106904	0.990792	0.0989019	2.88786	0.263655		0.68474	-0.121652	-0.970907	-1.31944	0.118412	-0.0248619	1.11055	-0.975882	0.163438	0.102375	-0.312227	-0.765041	-0.0660634	0.102375	0.304834		0.03403	0.771726	-0.0594252	-0.310944	-1.46358	-0.748956	1.27429	-0.745412	-0.787852	1.57338	1.55858
892	-0.443407	0.915312	0.68071	1.65485	-1.3029	-0.620455	-0.802964	-0.777626	-0.336325	-0.349311	0.0703559	-0.300178	0.0516391	0.930594	-1.60762	-0.640705	0.497426	0.378457	0.797273	1.31202	-0.245962		-0.282314	1.00389	-0.553959	-0.757923	-1.04197	-0.0248619	-0.0379806	0.967057	1.9213	-0.0991039	-0.606551	1.75358	-0.297301	-0.0991039	0.517715		1.37538	1.34564	-0.142612	-0.576628	-0.806385	-0.533495	0.63963	-1.46762	-0.662998	-0.619057	-0.617214
894	0.639561	1.40341	0.323866	1.55336	-1.19289	-0.619918	-0.41088	-0.437164	-0.597195	0.00807071	0.956773	1.36646	0.516052	-0.640503	-1.62702	-0.670028	0.0695231	0.060323	1.44065	0.532476	-0.763901		-0.561049	1.12599	-0.116498	-1.22828	0.264946	-0.0248619	0.0844508	-0.300795	-0.280353	1.02554	-0.594778	-0.600194	-0.275264	1.02554	0.371099		0.467029	0.522376	-1.27448	-0.579717	-1.01553	-0.457279	1.37141	-2.02524	0.335838	-0.619057	-0.617214
896	-0.446375	0.688988	0.311697	1.54705	-1.18608	-0.619847	-0.508349	-0.478094	-0.605172	1.19441	0.934247	-0.38145	0.0984209	-1.08311	-0.73082	-0.136702	-0.503237	-0.880079	1.3891	0.852302	-2.18482		-0.101064	0.501174	0.810643	-0.417221	0.674783	-0.0248619	-0.519328	-0.313291	-0.037423	-0.100841	-0.588891	-0.74755	-0.21399	-0.100841	0.676786		-0.00275364	0.61968	-0.317464	-0.589354	-0.554335	-0.596772	1.84359	-1.29736	-0.662998	-0.619057	-0.617214
898	-0.0130319	0.450267	0.335036	-0.125726	0.631965	-0.616779	-0.337494	-0.396061	-0.18225	0.124254	0.0521529	1.46145	0.0539034	-0.390731	-1.25209	-0.298292	0.272131	0.235995	0.391317	1.6877	-0.419082		-0.00527446	0.297172	0.0307586	-0.523993	-0.960418	-0.0248619	-0.392714	0.769134	0.292271	0.715898	-0.357356	0.148198	0.0915499	0.715898	-0.0486918		0.227441	0.529306	-0.888733	-0.333126	-1.24695	-0.736623	0.737467	-1.05291	1.20982	-0.619057	-0.617214
899	0.063543	-0.325384	0.827423	-0.729576	1.29204	-0.620384	0.808819	0.581587	0.680507	0.102711	0.914002	0.306748	0.120988	-0.463507	-0.619555	0.184435	-0.633406	-0.535308	0.787893	-1.37979	-1.11491		-0.355742	0.351002	0.266343	0.620539	0.13912	-0.0248619	0.509923	0.271753	-0.284057	0.234133	0.380416	-0.321372	-0.175626	0.234133	0.290769		0.186023	-0.00298332	-0.756862	0.380823	0.0985746	0.18817	0.333218	-0.555068	0.835256	-0.619057	-0.617214
900	-0.87264	-0.541797	-0.0846046	0.0970652	0.359336	-0.579205	-0.778261	-0.742343	-0.626432	-0.85251	0.73319	-1.03983	0.1982	0.376176	-1.51757	-0.156191	0.744089	0.792787	1.57836	-0.215355	-0.102742		-1.06405	0.662812	0.145861	-0.17115	0.412671	-0.0248619	0.0143694	-0.325533	-0.318037	-0.328467	-0.583005	-0.0316473	0.647314	-0.328467	0.599817		1.0022	0.55127	1.12237	-0.561998	-0.399494	0.314368	0.599331	-1.53816	-0.787852	-0.619057	-0.617214
901	-0.954257	-0.240811	0.354999	1.4156	-1.04311	-0.619733	-0.672071	-0.63158	-0.46542	-0.679537	1.68069	-0.406213	1.32699	0.527804	-1.33405	0.270766	0.461258	0.479076	1.56372	-1.10255	0.361816		-0.709959	-1.29853	-0.931964	0.457466	-0.312675	-0.0248619	-0.466455	-0.835864	-0.576585	0.827442	-0.486859	-0.223491	-0.123391	0.827442	0.708022		0.661631	0.164463	-1.11008	-0.477654	-0.481074	-0.281871	1.17918	-0.786704	-0.912707	-0.619057	-0.617214
902	0.20071	-0.295996	-0.194882	-0.778023	1.26559	-0.521761	-0.605127	-0.576026	-0.341069	-0.415767	0.0720888	-0.241673	1.00136	0.331246	-1.72333	-0.073134	-0.0179182	0.652639	1.02204	0.86634	0.754128		-0.510419	-0.858921	0.187745	-0.182188	-0.721432	-0.0248619	-0.449527	-0.791575	1.4192	0.654333	-0.528064	0.621254	0.596459	0.654333	-0.0592997		0.649649	0.572223	-0.276383	-0.499171	-0.991596	-0.504189	1.22552	-1.08084	-0.787852	1.57338	1.55858
904	-1.05367	0.19836	0.99953	1.66893	-1.31822	-0.620464	-0.0771591	0.176793	0.0541986	-0.250245	-0.726593	-0.453024	-0.326138	-0.648783	-0.928976	2.24123	-0.566654	0.550166	-0.55625	-0.0422568	0.592713		0.364818	0.361202	-0.768078	1.82678	1.41601	-0.0248619	-0.617972	-0.225965	-0.552695	-0.458623	0.262686	-0.710953	0.764166	-0.458623	-0.900527		-0.987782	-1.02872	1.02573	0.258402	0.794729	2.10868	-0.713601	0.798774	0.335838	1.57338	1.55858
905	0.0151173	0.583141	0.542106	0.440108	0.0186302	-0.619854	0.056985	0.13728	-0.0282423	-0.858921	-0.584719	-0.21108	-0.698504	-1.08311	-0.834317	2.98425	0.154489	0.744813	-0.718123	0.0849608	0.0146469		-0.172471	0.579344	-1.03286	3.0738	0.764174	-0.0248619	-0.55722	-0.393544	-0.246996	-0.631746	0.270535	-0.871708	1.02051	-0.631746	-0.83444		-0.890894	-1.16682	1.10928	0.264463	1.3508	2.52598	-1.37001	0.987946	-1.16242	-0.619057	-0.617214
908	-0.0202603	0.0357285	1.0366	1.67598	-1.32589	-0.620464	-0.273995	-0.259765	-0.0242138	1.00463	-0.440192	1.04471	0.297156	-0.839019	0.0902357	-0.246519	1.18615	1.0522	0.286387	0.398413	-0.102742		-1.20803	-0.798701	-0.500844	-1.2072	0.0931526	-0.0248619	1.43128	-1.29642	-1.12475	0.709569	-0.119935	-1.42445	0.402479	0.709569	0.676695		0.292401	0.745326	-0.570314	-0.140447	-1.41414	-1.1312	1.03897	-1.28077	-0.538143	1.57338	1.55858
909	-0.579335	-1.21345	-2.61963	-0.7897	-1.32886	2.72591	-0.576334	-0.498048	-0.458049	-0.686901	0.0560913	-0.654979	-0.534826	1.05731	0.46161	1.6139	-0.0462036	-0.903322	1.07393	-1.04099	0.297433		-0.423887	0.341011	-0.698881	0.15216	-0.953117	-0.0248619	0.0223984	3.14099	-0.261736	-0.71148	-0.520216	1.46564	-0.546025	-0.71148	0.679816		1.21602	0.687465	-0.532302	-0.509135	0.204665	-0.0132687	-0.263576	0.163532	-1.41212	-0.619057	-0.617214
910	-1.37721	-1.57574	-0.950809	-0.7897	-0.420776	1.59473	-0.621251	-0.575333	-0.291315	-0.133748	-0.125749	-0.509355	-0.797473	0.809452	1.20159	-0.612713	0.873883	-1.04142	0.671566	-0.451738	-0.572214		-0.245808	0.973006	-0.595323	0.0919791	-0.996265	-0.0248619	-0.2047	2.35335	0.163968	-0.845147	-0.508443	1.27886	-1.40972	-0.845147	1.02717		1.15743	0.951838	-0.779231	-0.511563	0.596874	-0.111201	-0.230787	0.374513	-1.41212	-0.619057	-0.617214
911	-0.860028	-1.25019	-0.881584	-0.789699	-0.122746	1.22348	-0.601986	-0.599174	-0.324093	-1.08139	-0.125749	-0.509355	-0.572052	1.1821	0.634375	1.54783	0.0728492	-1.15633	1.41493	-1.06343	0.0433154		-0.767599	0.801644	-1.15275	0.456407	-1.19223	-0.0248619	0.625962	2.7052	0.163968	-0.672725	-0.508443	1.60547	-1.0548	-0.672725	1.01935		1.67662	0.951838	-0.888879	-0.498986	0.531104	0.198208	-0.299517	0.133075	-1.41212	-0.619057	-0.617214
912	0.407005	-0.492419	-0.334683	-0.78748	1.19291	-0.4184	-0.369799	-0.422786	-0.338348	-0.503257	-0.132376	-0.895101	-0.808239	0.605333	0.502647	-0.621312	-1.05625	-0.591401	1.27957	-1.07074	-0.583238		-0.464493	1.46254	-0.469279	0.555401	0.15845	-0.0248619	0.437018	4.07902	-0.534767	-1.03146	-0.504518	1.36238	-0.985139	-1.03146	0.618835		1.06955	0.621326	0.746856	-0.497873	0.811659	0.856511	-0.197346	0.103166	-1.41212	-0.619057	-0.617214
913	-1.46288	-1.00928	-1.66898	-0.7897	-1.30208	2.69255	-0.543272	-0.440444	-0.297116	-0.316621	0.125176	-1.33429	-0.859638	0.680276	0.476199	0.625331	0.419689	-0.415361	1.07198	-0.186881	0.22258		-0.512082	1.34532	-0.65243	0.148334	-0.82505	-0.0248619	-0.509562	2.40866	-0.555953	-1.27353	-0.400524	0.879293	-0.505038	-1.27353	0.750497		0.92018	0.698125	1.00533	-0.393864	0.559921	0.45997	-0.0561281	0.0963617	-1.41212	-0.619057	-0.617214
914	-1.37411	-1.18848	0.128485	1.10728	-0.711708	-0.614557	-0.60978	-0.556484	-0.608255	-1.06013	-0.333104	0.0748106	-0.569162	-0.236814	-0.497141	0.679921	0.86156	2.06103	-1.05749	-1.12617	0.111708		1.04395	0.463315	-0.438101	0.154275	0.928185	-0.0248619	-0.524186	-0.181824	-0.825559	-0.40083	-0.473124	-0.585898	1.56387	-0.40083	-1.0351		-0.681047	-1.24499	1.47777	-0.467405	-0.0540854	0.715874	-1.89969	0.448801	-1.41212	-0.619057	-0.617214
915	-0.329974	-0.333091	-0.422504	-0.773336	1.12839	-0.357211	-0.852288	-0.843783	-0.536402	-0.320782	0.308218	1.79051	-0.84493	-0.54383	0.329872	-0.183131	0.789564	-1.07166	0.766582	-1.09563	-0.0214772		-1.10814	-0.28966	0.299488	-0.822287	1.99474	-0.0248619	1.16808	-0.146686	0.103518	0.180307	-0.826313	-0.314089	-0.704548	0.180307	0.830974		0.845914	0.483606	-1.13186	-0.828556	0.454948	0.124927	-0.451447	-0.880328	0.210984	-0.619057	-0.617214
916	0.668555	-0.648351	0.128192	-0.042407	0.533366	-0.60691	-0.803162	-0.800246	-0.412063	-1.52431	0.294793	0.667928	-0.243721	-1.75854	1.65536	-0.894523	0.762435	-0.157146	-0.672022	0.173254	0.881862		-0.109688	0.131098	0.228694	-0.64744	-0.510619	-0.0248619	0.380375	0.747045	1.93175	0.121913	-0.755675	0.119151	-0.30638	0.121913	-0.474345		0.0942124	-0.507072	-0.522068	-0.754321	1.44617	-0.222185	-1.42908	0.755039	0.210984	-0.619057	-0.617214
917	0.0456143	-0.0911132	-0.359424	-0.7279	1.13438	-0.426263	-0.889782	-0.886409	-0.586537	-0.25741	-0.0752176	1.16311	-1.15728	-0.312572	0.571421	-1.17461	0.894129	0.963116	0.504106	-0.0484232	1.33525		-1.36049	2.39098	-0.900833	-0.965262	-1.19653	-0.0248619	-0.321541	-0.229512	1.22922	-0.348251	-0.804729	0.328934	-0.264029	-0.348251	0.0204571		0.592593	0.439115	0.846929	-0.801452	1.07353	0.495717	-0.539695	-0.569681	0.210984	-0.619057	-0.617214
919	0.991629	-0.498279	0.244959	0.843241	-0.422644	-0.616688	-0.698396	-0.793235	-0.43498	0.509089	-0.91374	0.854768	-0.312268	-0.466395	0.91314	-1.0782	-0.378465	0.609299	1.16757	0.818274	-0.33576		-0.429071	1.54979	0.992823	-1.95459	-0.960418	-0.0248619	-2.34923	-0.802634	2.06469	0.155739	-0.840048	0.457683	0.704111	0.155739	-0.762699		-0.0677395	0.274053	1.25	-0.83266	-0.151867	-1.05075	1.04449	-0.832307	-1.41212	-0.619057	-0.617214
920	-0.562886	-0.305538	-0.197513	-0.78598	1.27027	-0.516809	-0.32953	-0.342414	-0.262856	-0.963452	0.0324695	-1.17192	-0.470169	-0.32597	-0.0675814	-0.831283	-0.233573	1.40196	1.28809	-0.730206	0.117233		-0.530856	1.61056	-0.760541	0.168366	0.641603	-0.0248619	0.624874	1.04118	-1.6321	-0.900675	-0.263173	-0.641827	0.291069	-0.900675	0.258626		0.443256	-0.0959225	1.44546	-0.262135	0.46921	1.13167	-0.176163	-0.224864	0.335838	-0.619057	-0.617214
921	-0.0867531	0.0494216	-0.330919	-0.789633	1.1605	-0.375115	-0.131474	-0.142198	-0.110803	-0.547264	1.3244	-0.80135	-0.932725	-0.85389	0.205356	0.530848	-1.2525	-0.567173	0.210104	-0.640807	0.0656983		0.332906	1.75504	-0.154452	1.22502	-0.0520829	-0.0248619	-0.231885	0.613257	-0.124216	-1.0834	-0.190573	-0.368056	-0.340118	-1.0834	-0.220558		-0.551188	-0.837993	0.842324	-0.201104	1.97327	1.57649	-0.894344	0.929819	0.210984	-0.619057	-0.617214
922	-0.835254	-0.248209	-0.862833	-0.789699	-0.0703576	1.15822	-0.480418	-0.437628	-0.315596	-0.925725	2.87282	1.00556	0.319562	-1.10638	1.70374	0.250675	-1.10031	-0.426161	-0.82464	-1.69981	-0.843614		-0.622039	0.498922	-0.0109923	-0.273499	-0.903084	-0.0248619	1.26224	2.19719	-1.03093	0.708634	-0.480973	-0.455226	-0.243443	0.708634	-0.225363		-0.582391	-1.18894	-1.14085	-0.491348	1.35409	-0.623465	-1.25797	0.162646	-1.41212	-0.619057	-0.617214
923	0.668089	0.698743	0.0632021	-0.779072	1.32655	-0.59627	0.270213	0.0415042	-0.103117	0.566699	0.898515	-0.23735	0.208485	-0.871904	0.455211	0.340342	-0.892709	-1.61767	-0.399915	-1.21956	0.0359438		1.20521	-0.148285	-0.532112	1.29328	-0.319491	-0.0248619	-0.214151	1.11395	-0.529981	0.0498705	0.148881	-0.415969	-1.46219	0.0498705	-0.0162296		-0.750139	-0.660072	-1.41936	0.10204	1.03246	0.644026	-0.076968	1.59245	0.210984	-0.619057	-0.617214
924	-0.259132	-0.562315	-0.296566	0.309681	0.0832343	-0.523511	-0.492741	-0.630139	-0.821501	1.2507	0.524367	-0.0868523	-1.66253	-1.58245	0.448613	-0.72074	-0.32967	-1.71218	0.844131	-1.01373	-0.710708		0.916483	0.940876	0.0213265	0.351634	1.54635	-0.0248619	0.096415	-0.540673	0.097926	-1.31176	-0.690924	-1.04553	-1.57498	-1.31176	0.869885		-0.162619	0.198786	-0.18881	-0.714511	1.3483	0.99107	0.0303866	0.734406	0.960111	-0.619057	-0.617214
925	1.80173	0.528691	-0.370354	-0.729998	1.12952	-0.417372	-0.349244	-0.555501	-0.591594	1.00241	0.786506	-1.08468	-1.64256	0.546224	-0.452259	-0.692392	-1.19517	-0.887886	1.38962	-1.42004	-0.383626		1.42481	-1.16865	0.868802	0.0826746	1.09511	-0.0248619	-0.0654317	-0.0213101	0.145396	-1.75715	-0.700734	0.381488	-0.388379	-1.75715	1.01062		0.453536	0.60701	1.47105	-0.708879	-0.0535544	-0.187237	0.160242	0.51167	-1.16242	-0.619057	-0.617214
929	2.59892	0.780466	-1.43536	-0.789535	-0.551222	1.757	0.299726	-0.00662107	-0.815619	1.66488	0.313159	-0.283771	-0.599102	-0.703478	-0.124328	-0.56086	-1.7612	-1.27215	2.27043	-0.657268	0.314148		0.655848	-0.495222	0.036795	-0.0596229	-0.215551	-0.0248619	0.769501	0.0451683	-1.72518	-0.589273	-0.426032	-1.21471	-1.16624	-0.589273	1.14403		0.200453	0.762306	-0.80423	-0.456351	-0.630141	-0.228158	1.92239	0.375961	-0.787852	-0.619057	-0.617214
930	0.288125	-0.0755952	0.687626	1.31788	-0.93622	-0.620395	0.022679	-0.0784521	-0.00935606	-0.942695	-0.475961	0.53015	0.234355	-0.684136	1.46663	-0.75908	-1.46669	-1.02055	0.494321	0.277674	-0.206882		1.43838	-0.367685	-0.0148408	0.595362	-0.413665	-0.0248619	-0.973212	2.06541	-0.207041	0.423981	-0.0708811	0.141201	-1.0781	0.423981	-0.573182		-0.470465	-0.779025	-1.38719	-0.0858076	0.569667	-0.0281446	-0.0217542	1.84724	0.835256	-0.619057	-0.617214
932	-0.346572	-1.30411	-1.15458	-0.789596	-0.262021	1.39683	-0.829308	-0.856759	-0.680342	0.643961	0.491469	-1.77466	-1.02237	0.831219	0.282385	-0.185315	1.65845	-1.47527	0.0592123	0.568705	1.73171		-0.500364	-0.492378	-2.03512	1.91582	0.311371	-0.0248619	-0.259043	0.125471	0.368991	-1.6013	-0.74194	0.699403	-2.5035	-1.6013	1.80072		0.818984	1.11542	-1.20079	-0.758087	1.98113	1.77345	-0.0836923	1.32221	0.210984	-0.619057	-0.617214
939	-0.102142	-0.384357	0.0834272	-0.130993	0.625978	-0.60218	-0.686638	-0.636364	-0.439203	0.0243445	3.02909	-0.784439	-0.291143	-0.448934	-0.798491	1.94393	-0.893937	-1.01314	-0.583976	-0.328223	-0.8421		1.61819	0.00810716	0.70551	0.0793643	0.416925	-0.0248619	-1.44622	0.73616	-0.662111	-0.584857	-0.65168	-0.348337	0.385358	-0.584857	-0.326734		-1.19332	-1.15325	0.36835	-0.648887	0.519973	-0.0987056	-0.615146	0.302778	0.335838	-0.619057	-0.617214
940	-0.159115	-0.360891	-0.206931	0.474391	-0.0666568	-0.56009	-0.75775	-0.745827	-0.782388	-1.06524	0.204354	-0.958383	-1.74783	0.74424	-0.481487	-0.236254	-0.390294	0.0705539	0.442283	0.0278858	1.61851		0.403111	-0.550557	-0.365386	0.121796	-0.974887	-0.0248619	1.91953	-0.451909	3.43005	-1.77936	-0.730167	1.9207	-0.265505	-1.77936	0.78398		1.60559	1.0648	1.36184	-0.720545	0.833947	0.0544033	-1.39139	0.513614	-1.16242	-0.619057	-0.617214
941	-0.330279	-0.47536	-0.234309	-0.159556	0.597178	-0.527582	-0.703325	-0.660068	-0.699974	-1.35162	0.597704	-0.993715	0.266232	0.658066	-0.968001	0.445054	1.00405	-0.330441	-0.383739	0.188629	1.85143		-0.434957	-1.23863	0.214683	0.0426295	1.86356	-0.0248619	0.480596	0.517096	-0.00831568	-0.255142	-0.59674	0.540581	0.0460082	-0.255142	0.241539		0.545755	-0.0136522	0.23414	-0.580057	0.450946	0.901631	-0.827879	-0.200788	-1.03756	-0.619057	-0.617214
942	0.170103	-0.00627325	0.399068	1.58719	-1.22946	-0.620214	-0.649491	-0.581414	-0.546556	-1.77916	0.369224	0.276208	-0.205143	0.282202	-1.50862	-0.109242	1.56146	0.717091	-0.459128	1.1184	1.1116		-0.222969	0.149532	-1.13411	1.11548	0.817429	-0.0248619	0.00182927	0.263597	-0.040608	-0.0294202	-0.516291	0.227216	-0.208762	-0.0294202	0.0656813		0.390476	-0.185784	-0.436031	-0.498486	0.558891	1.51955	-1.20324	-0.0503881	-1.03756	-0.619057	-0.617214
943	0.239066	-0.273223	0.857576	1.29897	-0.915603	-0.620448	0.329403	0.166998	0.237496	0.655423	2.22528	-0.0106454	0.111599	-1.21096	-0.383366	-0.843897	-1.34397	-0.71138	-0.961148	-0.403934	-1.15567		1.78892	-0.611587	0.122067	0.755299	1.36813	-0.0248619	0.17196	-0.92631	-0.590413	0.0804234	0.0056431	-1.27402	-0.783538	0.0804234	-0.104103		-1.4593	-1.15533	-1.04458	-0.039712	0.794628	0.309232	-0.264517	0.866011	-1.41212	-0.619057	-0.617214
944	-0.0236615	-0.283006	0.0234087	1.31579	-0.940433	-0.612315	-0.702139	-0.749954	-0.776407	-0.835367	0.118197	0.251975	-1.95926	0.293485	-0.604766	-0.00332832	0.405586	-0.0647214	1.25972	-0.110601	1.96093		-0.490648	1.03232	-1.8924	-0.249088	1.39297	-0.0248619	1.36717	-0.515637	0.808928	-1.38231	-0.702697	0.395333	-1.25615	-1.38231	1.18922		1.36311	0.910927	0.260163	-0.703807	1.28746	1.5965	-0.889009	-0.152471	-0.16358	-0.619057	-0.617214
945	-0.240055	-0.928214	-0.967011	-0.789643	0.00864909	1.05973	-0.439225	-0.489195	-0.552792	-0.365777	0.0698433	-0.716104	-0.847945	-0.142118	0.46764	1.02155	-0.278373	-0.61368	-0.370246	-0.887823	0.0213322		0.45345	-0.274075	-0.135908	0.257173	2.92675	-0.0248619	0.286395	0.0923789	-0.241814	-0.9792	-0.447616	-0.16906	-0.182855	-0.9792	0.0863431		-0.262364	-0.533997	0.896197	-0.46077	1.25404	1.20336	-1.16846	0.645135	1.20982	-0.619057	-0.617214
946	0.620081	-0.552769	-0.0475717	-0.728656	1.25503	-0.575529	-0.206704	-0.279381	-0.339685	0.189455	-0.070094	-0.877891	-0.446652	0.107354	0.126513	0.417481	-0.328198	-0.92347	-0.0633543	-0.713025	-0.307251		0.560723	0.775543	-0.227091	0.116113	1.11779	-0.0248619	0.546747	0.810771	-0.44454	-0.746946	-0.272984	0.102913	-0.703404	-0.746946	0.319135		0.0825967	0.0415121	-0.289394	-0.283217	0.554189	0.749408	-0.363696	0.358923	1.20982	-0.619057	-0.617214
947	0.619427	-0.397293	-0.281241	-0.781183	1.22796	-0.470601	-0.428371	-0.501844	-0.387833	-0.19436	-0.275665	-1.16028	-0.553608	-1.22992	0.695959	-0.807255	-0.667431	-0.600301	0.0059902	-0.964132	0.598091		-0.409257	0.486962	-0.75712	2.06557	4.44894	-0.0248619	-0.0562597	-0.908408	-0.543663	-0.959124	-0.40641	-1.2574	-1.24401	-0.959124	0.01853		-0.830608	-1.00527	-0.111983	-0.445082	3.12366	3.51672	-0.663161	1.33587	-1.41212	-0.619057	-0.617214
949	0.384042	0.632545	0.24164	-0.599035	1.14372	-0.612597	0.217115	-0.00110937	-0.155912	-0.0713012	0.103481	-1.35984	-0.900995	1.2388	0.537579	-0.170427	-0.010737	-0.526842	0.203503	1.95681	0.551796		0.268043	-0.868203	-0.920234	0.109804	-0.15597	-0.0248619	0.747853	0.817799	0.0840684	-1.31696	-0.0787298	1.01674	-1.05576	-1.31696	1.25344		0.814593	1.03882	0.817104	-0.090218	0.229417	-0.175521	-0.0193679	0.657939	0.335838	-0.619057	-0.617214
950	0.0341022	-0.176702	0.454196	-0.61084	1.16145	-0.618689	-0.355335	-0.340557	0.0892379	-0.960208	-0.351987	0.83573	-0.166719	1.66583	-0.171114	-0.715165	2.02248	-0.269292	-0.543003	-0.156129	1.15462		-0.524824	-1.07366	-0.84109	-0.987581	1.43031	-0.0248619	0.921039	0.198778	1.06744	0.258279	-0.22393	1.54079	-1.00783	0.258279	0.827102		1.41257	0.898835	-1.30986	-0.20617	-0.0362016	-0.113628	-1.04534	-0.545652	-0.912707	1.57338	1.55858
951	1.16055	0.353897	-0.114427	-0.773894	1.28794	-0.555204	-0.297946	-0.428536	-0.295375	-0.47183	1.01919	-1.1666	-0.998025	1.6164	0.281129	-0.0616841	1.84653	-1.10112	2.08686	-0.837041	-0.230497		-1.38224	0.0143556	-0.208499	-0.164806	-0.793329	-0.0248619	-0.0143277	0.984738	0.316837	-1.30197	-0.610475	1.39935	-1.00585	-1.30197	2.15586		2.28155	1.79977	0.633626	-0.603725	0.252574	-0.498513	0.280163	-0.799596	1.20982	-0.619057	-0.617214
952	1.83556	-0.279522	-0.672668	-0.789511	0.696149	0.203151	-0.537013	-0.536044	-0.430793	-1.28039	1.58041	0.7941	-0.473994	0.330606	-1.03096	-0.187806	0.51502	0.232884	-0.747189	-0.58937	0.541894		-0.386691	0.227582	0.098669	0.0482478	0.349996	-0.0248619	1.43337	1.60741	-0.858249	0.00402907	-0.573194	0.283782	0.173225	0.00402907	0.131728		0.38487	-0.257397	0.39642	-0.557518	0.216721	0.475903	-1.648	-0.588823	-0.912707	-0.619057	-0.617214
954	-0.624713	-1.10464	-0.805984	-0.789698	0.0926007	0.955228	-0.11943	-0.222628	-0.289317	1.12619	-0.0623233	-0.424472	-1.61514	1.02626	0.892199	-0.276628	-1.2525	-1.34017	0.995941	-0.435056	-0.486413		-0.158526	0.486962	-0.154452	0.162656	0.343405	-0.0248619	0.550448	0.376553	0.339384	-1.43138	-0.190573	0.877028	-1.23548	-1.43138	1.15815		0.671276	1.01601	0.835818	-0.217165	0.822886	0.275561	0.215333	0.320738	-0.16358	-0.619057	-0.617214
955	0.731304	-0.0856169	-0.185518	-0.789577	1.26585	-0.506421	0.134103	-0.0628143	-0.0234296	0.809244	-0.581133	-0.495851	-0.817267	0.718601	0.814149	-0.0710886	-0.235979	0.260291	-0.0691607	-0.603398	-1.43065		-0.401051	-0.149697	-0.288682	-0.0955054	0.831772	-0.0248619	0.525047	0.177507	1.02776	-0.854053	-0.212157	0.96192	-0.00910431	-0.854053	0.568219		0.512515	0.712186	1.27946	-0.224546	0.236631	-0.339422	-0.209203	-0.267118	1.33467	-0.619057	-0.617214
956	0.120247	-1.06077	-2.29553	-0.7897	-1.3291	2.72621	-0.274684	-0.244851	-0.177568	-0.17383	0.061891	-0.703509	-0.614238	1.39519	-0.0426343	0.364774	0.19096	-0.526842	-0.300643	-0.361545	0.680952		-0.35056	0.0711699	-1.36981	0.329649	0.969656	-0.0248619	0.508194	0.254845	1.62648	-0.794626	-0.123859	1.66495	-1.1442	-0.794626	0.712209		0.867702	0.679926	-0.725503	-0.12142	1.21616	0.881511	-0.751264	0.138666	-1.03756	-0.619057	-0.617214
957	-0.47701	-1.03889	-0.0121198	-0.789441	1.32413	-0.579209	-0.475888	-0.473741	0.0889879	-0.369828	-0.372118	-0.467032	-0.0577446	1.70101	1.07675	0.0014608	-0.335903	-0.134255	0.141835	-0.145176	-0.982087		-0.825142	-0.225726	-0.950875	-0.352487	1.5311	-0.0248619	0.775016	0.399228	0.547716	-0.2598	-0.322038	1.37705	-0.708585	-0.2598	0.760436		0.859379	0.626379	-0.76081	-0.32538	0.548315	-0.0922243	-0.190641	-0.368416	0.585547	-0.619057	-0.617214
958	-0.325326	0.315584	0.241591	0.835475	-0.414282	-0.616577	-0.590358	-0.620624	-0.437146	-1.14938	3.14859	-0.467557	0.380087	-0.118119	-0.359988	0.544258	-0.0191107	-0.118441	-0.767615	-1.91914	-0.445553		0.510319	1.28851	-1.1779	-0.705289	1.83493	-0.0248619	1.0326	0.174885	-1.58085	0.0748495	-0.618324	-0.764135	-0.640298	0.0748495	0.232138		-0.423204	-1.16666	-1.0168	-0.622808	1.23036	0.688851	-1.36322	-0.37791	1.33467	-0.619057	-0.617214
959	0.722002	0.0927809	0.0504214	1.34457	-0.970489	-0.613894	-0.840205	-0.862407	-0.761807	-0.440097	-0.224169	-1.50745	-0.0123862	1.20779	-0.226223	-0.215371	0.735774	0.155184	-0.0534842	0.834929	0.984297		-1.05908	0.872553	-0.729873	0.686792	1.15256	-0.0248619	-0.393747	-1.06815	0.211495	-0.705426	-0.649718	0.475469	-0.424509	-0.705426	0.368227		0.315979	0.246594	0.802558	-0.646491	1.24551	1.65723	-0.109917	-0.102118	2.0838	-0.619057	-0.617214
960	-1.05637	-0.707604	0.640283	-0.769283	1.335	-0.620073	0.0648517	0.157807	0.510193	-0.625449	-0.595247	0.918134	-0.0716904	-0.434783	0.054473	1.60995	0.114304	-1.15911	-1.76518	-0.365178	1.3565		-0.0635322	-0.549158	-0.559263	1.55509	4.65521	-0.0248619	-1.27359	0.851555	-0.689866	0.369007	0.294081	-0.317518	-0.656111	0.369007	-1.05818		-1.37542	-1.5939	-1.23266	0.273416	2.21561	3.09131	-1.63114	1.16398	0.210984	1.57338	1.55858
961	-0.77837	0.161992	0.338363	1.3981	-1.02416	-0.619599	-0.674078	-0.694904	-0.47661	0.194846	-0.0913854	-1.20429	-0.741641	0.907516	0.147942	-1.3106	2.62475	0.178786	0.803076	0.235708	0.119542		-0.940775	-1.21226	-1.96731	-0.432662	1.29886	-0.0248619	1.77706	-0.066075	0.235086	-1.12326	-0.528064	0.621254	-1.59899	-1.12326	2.491		2.09487	2.06763	-0.217684	-0.541938	-0.110108	-0.264948	0.233512	-0.645244	-1.03756	1.57338	1.55858
962	-0.317733	-1.05079	-1.18155	-0.789324	-0.174181	1.28704	-0.739147	-0.770058	-0.749046	-2.20891	0.502638	-0.377944	-0.438469	-0.826036	-0.831975	-1.06616	0.304259	0.801327	0.789559	-0.191202	0.674043		-0.265133	-0.51213	-1.15791	0.973805	0.948842	-0.0248619	1.64737	1.85814	1.01475	-0.509883	-0.685037	0.573217	-0.512559	-0.509883	0.54771		1.27281	0.253448	0.690132	-0.674484	0.88188	1.01757	-1.081	0.0861289	-1.41212	-0.619057	-0.617214
963	-0.34458	-0.251921	-0.372477	-0.730396	1.12854	-0.41561	-0.74238	-0.78736	-0.592572	-1.05705	1.65756	-1.2333	-1.57255	2.17496	0.390396	-0.227958	3.02899	-0.44328	1.75242	0.503511	1.01298		-1.48953	-1.32277	-2.04997	0.136909	-0.368112	-0.0248619	0.175356	0.622984	0.311865	-1.77221	-0.732129	1.61144	-1.73182	-1.77221	2.99493		2.66167	2.12681	0.177489	-0.733309	0.770761	-0.273323	-0.324938	-0.287787	-1.41212	-0.619057	-0.617214
965	0.564128	-0.290304	-0.165801	-0.0509837	0.501181	-0.555191	-0.830849	-0.79403	-0.667339	-1.59596	1.08759	-0.449597	-0.649146	0.37197	-0.879856	-0.134512	1.29747	-0.353824	-0.181386	0.972287	1.68062		-0.317189	-1.02781	-1.01506	1.18089	1.35058	-0.0248619	0.400687	-0.579729	1.23259	-0.704106	-0.671302	0.622152	-0.969262	-0.704106	0.798198		0.753705	0.204153	-0.533399	-0.666312	1.53082	1.45472	-1.22077	0.429561	-1.41212	-0.619057	-0.617214
966	-0.184441	-0.461835	-0.803947	-0.620869	0.64761	0.0349892	-0.887464	-0.952215	-0.908595	-0.392869	3.30198	-0.507896	-0.8415	1.03508	-0.180993	0.445054	-1.49668	-0.0979363	1.39667	-1.49114	2.91899		-1.03828	-0.842359	-1.96057	-0.659653	1.24046	-0.0248619	0.096415	0.313679	0.257289	-0.878149	-0.910686	0.823814	-1.15947	-0.878149	1.10165		0.620795	0.182015	-0.696409	-0.912201	2.00991	0.789833	-0.172259	-0.165893	0.210984	1.57338	1.55858
967	0.288572	0.158099	-0.399236	-0.77202	1.14587	-0.380772	-0.645989	-0.722433	-0.52549	1.45096	2.09216	-1.63059	-0.866141	1.2917	0.632469	-1.38131	1.70454	-0.100448	-0.307384	1.56454	1.31317		-1.39419	-1.18702	-1.51577	-1.48823	-1.70272	-0.0248619	3.37971	-0.532468	-0.204729	-1.4153	-0.694848	0.492978	-1.55325	-1.4153	2.92854		1.69342	2.41656	0.57098	-0.710504	-0.236035	-1.66052	0.466331	-0.823038	0.335838	1.57338	1.55858
968	-0.309307	-0.760646	-0.445067	-0.788219	1.09295	-0.292881	-0.462692	-0.50455	-0.394999	0.261772	-0.340753	-1.88301	-1.96469	-0.254791	0.23252	2.2375	-0.371114	-1.32576	0.119896	-1.13601	-0.102742		0.722602	0.437137	-1.37477	1.84	5.50038	-0.0248619	-0.704506	-0.524123	-0.620556	-2.3721	-0.467237	-0.605155	-1.07209	-2.3721	0.576547		-0.570428	-0.603969	1.14415	-0.503312	2.79294	3.50141	-1.22388	1.42569	0.960111	-0.619057	-0.617214
969	0.75812	-0.987493	-0.449633	-0.743078	1.08449	-0.343549	-0.880372	-0.855723	-0.62714	-0.876028	1.15233	-1.06207	0.228249	0.759829	-0.453875	0.758889	-0.185575	0.309155	-1.79918	0.272151	2.38789		-0.727219	-0.905085	-1.51969	1.6907	-0.396561	-0.0248619	0.808792	2.60442	0.557595	-0.315752	-0.771372	1.51411	-0.448402	-0.315752	-0.148238		0.0350332	-0.281939	-0.618047	-0.764667	1.57484	1.41175	-1.47242	0.88044	0.335838	-0.619057	-0.617214
970	1.0694	0.38805	-0.524753	-0.676739	0.962777	-0.281864	-0.67126	-0.638309	-0.737813	-0.201261	0.952986	-1.00378	-1.43402	-0.750628	0.785436	0.846308	0.157518	-1.99222	1.18768	-1.23141	-1.35677		0.216505	1.51373	1.16143	-0.253566	1.38574	-0.0248619	0.365143	0.304193	-0.944123	-1.56029	-0.783145	-0.791938	-0.486099	-1.56029	0.929889		0.368149	0.0660049	1.04495	-0.790031	1.0542	0.557315	-0.499297	0.0179857	1.20982	1.57338	1.55858
972	-0.273043	0.385511	-0.147364	-0.666108	1.16371	-0.546575	-0.532646	-0.569916	-0.480703	-1.25907	0.191381	-0.415984	-0.445253	-0.890731	-0.117182	0.917673	-1.42909	0.00709467	0.605194	2.87435	0.812727		1.16303	0.651703	-0.0204802	-0.454663	0.179509	-0.0248619	-0.744631	0.0662797	-0.0657436	-0.532633	-0.581043	-0.531114	0.331608	-0.532633	-0.635538		-0.653257	-0.667889	0.920247	-0.571825	0.317349	0.38192	0.0355414	0.623495	-0.787852	-0.619057	-0.617214
973	0.14987	0.17532	0.32177	1.55229	-1.19173	-0.619906	-0.625828	-0.725608	-0.598573	-1.11284	0.166123	0.089705	-0.275813	-0.436263	1.63679	-0.284488	0.0303164	-1.17463	0.805013	-0.0335666	1.81364		0.336013	0.404328	-0.837654	-1.21899	-0.749144	-0.0248619	0.0658164	1.07514	0.913072	-0.169575	-0.718394	0.510503	-1.54556	-0.169575	0.31721		0.667413	0.161978	-1.38902	-0.721034	1.10441	-0.205667	-0.30043	0.993063	1.20982	-0.619057	-0.617214
974	0.00847485	0.470599	0.32877	1.55584	-1.19556	-0.619945	-0.632802	-0.654254	-0.593963	-0.618949	-0.0828191	0.0500539	0.349319	-0.461439	-0.0675814	-0.656741	1.16421	-0.185397	0.129929	1.7159	0.266411		-0.758485	0.863006	-0.0512875	-0.361566	0.356645	-0.0248619	-0.703823	1.04118	-0.128939	0.290275	-0.712507	-0.00857103	-0.418577	0.290275	0.0497411		0.216761	0.220464	-0.905911	-0.703266	0.23011	0.40054	0.323554	-0.57595	0.960111	-0.619057	-0.617214
975	-0.997736	0.566644	0.331341	1.55712	-1.19694	-0.619958	-0.49187	-0.638768	-0.592265	0.317486	1.44915	0.22495	-1.48759	1.84843	0.499302	-1.03689	1.96478	-0.24487	0.619369	0.302512	0.76578		-1.53525	-0.449442	-2.29239	-1.30242	-0.029739	-0.0248619	2.03035	-0.0276481	0.459868	-1.03401	-0.698772	1.28947	-2.03196	-1.03401	2.72568		2.189	2.21591	-1.25847	-0.707463	0.380054	-0.755257	-0.254086	-1.04419	0.210984	1.57338	1.55858
978	0.288627	-0.714369	-0.109395	1.15395	-0.775143	-0.598811	-0.890894	-0.910895	-0.843837	0.924236	2.01922	-0.38145	-0.287188	0.191784	-0.213336	-1.50554	0.592973	0.168238	-1.39631	1.20109	-1.01489		0.25597	1.67371	-0.778585	-0.971352	0.227828	-0.0248619	-0.329868	-0.714552	1.01044	-0.395788	-0.875367	0.369864	-0.922311	-0.395788	0.405394		-0.417219	0.178568	-0.379818	-0.876869	0.870768	-0.155705	-0.272684	-0.746684	-1.41212	-0.619057	-0.617214
987	-1.91716	-0.979717	2.91068	-0.680499	1.23869	-0.620464	3.31259	3.91246	5.13164	-0.226675	-0.368886	0.429635	-0.044482	0.177534	-0.430867	-0.126471	0.651172	-0.372856	0.11693	0.238902	0.802891		-0.570583	-0.0145839	-0.546113	0.457425	0.458565	-0.0248619	0.600024	-0.125625	-0.182726	0.164299	4.45582	-0.0217316	-0.682399	0.164299	0.402445		0.445339	0.359951	-1.0785	4.45492	0.198208	0.768395	-0.0293026	-0.0957973	-0.912707	1.57338	1.55858
988	-1.08429	1.27128	1.88108	1.67926	-1.32946	-0.620464	0.0238661	0.264545	1.03858	-0.00554425	-0.972352	0.552184	1.65784	-1.42966	-0.893421	-0.358584	-0.1351	1.48321	0.0835253	0.253007	0.222141		-0.217701	0.36277	0.901796	-0.867711	0.150921	-0.0248619	-1.22283	-0.348314	-0.225568	1.52296	0.41181	-1.05005	1.58697	1.52296	-1.57294		-0.885874	-0.787257	0.619299	0.461977	-1.19459	-0.245458	1.11862	-0.967092	-0.662998	1.57338	1.55858
990	-0.329817	-0.34562	-0.40769	-0.789696	1.01568	-0.194631	-0.378098	-0.238426	-0.0103132	-0.32243	0.367218	-0.271926	-0.322076	-1.02848	-0.855571	-0.768323	0.622988	1.4309	0.844131	-0.286253	0.143339		-0.138468	0.940876	0.463283	-0.226244	-0.0850402	-0.0248619	0.096415	-1.09862	-1.31357	-0.371911	-0.0630325	-1.56344	1.11592	-0.371911	-0.0694916		-0.100872	-0.270814	1.46988	-0.0577895	-0.463793	0.301115	0.0985029	-0.605573	0.960111	1.57338	1.55858
993	-0.469006	0.80389	0.890841	1.62915	-1.27493	-0.620462	-0.351065	-0.251844	0.062732	-1.27738	-0.0264949	0.62321	0.622378	0.246932	-0.235062	0.387845	-0.803091	0.584364	0.000556264	0.434285	0.449753		0.661153	-0.992096	0.236823	1.05799	-0.732613	-0.0248619	-1.03853	-1.06987	-0.0894162	0.763736	-0.13367	-0.229123	0.745371	0.763736	-0.968352		-0.693831	-1.09889	-0.417464	-0.121743	-0.0825454	0.106242	-0.263709	0.915328	-1.03756	-0.619057	-0.617214
994	-0.475893	0.685544	0.802736	0.668808	-0.229823	-0.620405	0.244769	0.294513	0.28609	-0.205842	-0.143246	0.815543	0.634727	-0.00457976	-0.457803	0.0143419	-0.490637	-0.343269	-0.0399353	0.522754	-1.12301		0.691797	-0.461115	1.15479	1.206	-0.872606	-0.0248619	-0.976643	-0.911032	-0.550515	0.861974	-0.0237893	-0.545474	0.475488	0.861974	-0.647673		-0.743892	-0.694148	-0.71198	-0.0178841	-0.659343	-0.208025	0.359224	0.425402	1.33467	-0.619057	-0.617214
995	-0.24435	-0.439812	-0.72333	-0.7897	0.0284119	1.03519	-0.363986	-0.304118	-0.0497257	-1.6073	0.438783	0.744142	0.255762	-0.128064	0.0136791	-0.0249958	-0.412852	0.559972	0.685261	0.51236	0.470152		-0.214037	0.149165	-0.13483	0.660579	-0.312675	-0.0248619	-1.13898	-1.51707	0.454386	0.539146	-0.23374	-0.328881	0.337306	0.539146	-0.611289		-0.311569	-0.865225	-0.505621	-0.222459	0.780698	0.541796	-0.218	0.350012	-0.787852	-0.619057	-0.617214
996	0.57289	1.5034	1.07102	0.411886	0.0498306	-0.620459	-0.0108077	0.101921	0.733167	-0.129579	-0.0181791	-0.14471	-0.18673	-0.174388	-0.708212	-0.112781	0.453729	0.549271	0.200393	-0.68001	0.814968		-0.184256	0.352235	-1.16509	0.788549	1.00783	-0.0248619	-0.944232	-0.521713	0.837492	-0.209656	0.454978	0.133604	-0.359388	-0.209656	-0.0942489		0.0136295	-0.147715	-0.355184	0.455231	0.983276	1.36619	-0.212187	0.148165	0.960111	1.57338	1.55858
997	-1.25604	0.621917	-0.144755	0.594071	-0.182136	-0.578489	-0.333102	-0.574753	-0.753437	-0.85251	-0.564491	2.59641	1.21603	0.0081121	-0.140976	-1.37562	-0.295762	0.0793976	-0.729208	-0.992155	-0.102742		0.820769	-1.41662	-0.719326	-0.616802	0.246767	-0.0248619	0.62385	0.468827	2.0805	2.12876	-0.698772	1.13585	-0.90516	2.12876	-0.667571		0.284261	-0.240114	-1.66336	-0.691141	-0.547979	-0.973548	-0.448044	0.0629968	1.20982	-0.619057	-0.617214
999	0.571511	0.0256312	0.802488	0.046167	0.447783	-0.620379	0.814386	0.611705	0.381215	-0.219567	-0.756774	1.85731	-0.0476033	-0.0365993	-0.229177	-0.874819	0.573087	-0.67208	-0.529079	-1.13209	1.45443		0.39738	-0.61996	-0.633717	-0.98643	2.57105	-0.0248619	1.02943	-0.188637	0.121776	0.821008	0.568783	-0.0220331	-1.24584	0.821008	0.0126135		0.238246	-0.0467387	-1.56139	0.553599	0.145205	0.655218	-0.753275	0.0456156	0.835256	-0.619057	-0.617214
1000	-0.34639	0.224445	1.09803	1.42606	-1.05391	-0.620463	0.487698	0.516239	0.566046	-0.115313	-0.769461	2.14213	-0.488079	-0.440506	-0.123661	-0.994266	1.73274	-0.585602	-0.804955	-0.488197	1.87971		0.560723	0.019735	-0.636853	-0.866152	0.829688	-0.0248619	0.607809	-0.482476	0.0620431	0.615583	0.615875	-0.377271	-1.22521	0.615583	0.0265183		0.178011	0.0415121	-1.52499	0.595018	0.046536	0.49353	-0.995238	0.381108	1.08497	-0.619057	-0.617214
1001	-0.230645	-0.227577	-0.360765	-0.7897	0.955214	-0.119304	0.795677	0.610642	0.302496	-0.383947	-0.662461	2.31384	0.160906	-0.412088	0.146531	-0.220913	0.115172	-0.528849	-0.334269	-0.689701	0.465796		0.432836	-0.4229	-0.670464	-1.04087	1.61129	-0.0248619	1.17666	-0.38638	-0.0108788	1.19126	0.464788	-0.365494	-0.91694	1.19126	-0.124242		0.067312	-0.203081	-1.54597	0.447328	-0.228709	-0.0420597	-0.496007	-0.051862	0.835256	-0.619057	-0.617214
1003	0.484389	-0.443842	0.605825	-0.429178	0.964748	-0.619933	1.08432	0.764504	0.210912	-0.0406757	-0.831607	1.90137	-0.111434	-0.062979	-0.180993	0.292107	0.936004	-0.140641	-1.0503	-0.338216	0.544218		-0.218254	-0.369256	-0.318033	-0.762846	1.31329	-0.0248619	1.01375	-0.769828	0.696349	0.792527	0.376491	0.0550373	-0.203149	0.792527	-0.179017		0.132884	0.0536617	-1.17813	0.37886	-0.190023	0.0711295	-0.847341	-0.441494	0.835256	-0.619057	-0.617214
1004	1.14586	1.02176	1.21427	1.63196	-1.27799	-0.620464	0.502127	0.401547	0.584239	-0.411593	-0.901514	2.57306	-0.22536	-0.00187155	-0.246743	-0.939985	1.11379	-0.204644	-0.845667	-0.868697	1.04063		-0.276719	-0.386392	-0.277274	-0.371628	1.7735	-0.0248619	0.420294	-0.775503	1.06217	1.01548	0.388264	0.262366	-0.68202	1.01548	-0.310844		0.203955	-0.115413	-1.45021	0.392593	0.366428	0.681318	-1.1188	-0.169868	-0.787852	-0.619057	-0.617214
1005	-0.290041	0.42882	0.938553	1.09415	-0.692688	-0.620453	0.425041	0.385907	0.410715	-0.0442649	-0.764857	2.21207	-0.162418	0.171212	-0.280246	-1.34023	1.27165	-0.5332	-0.918371	-0.600181	1.06266		-0.353489	-0.444822	-0.202819	0.213146	0.974841	-0.0248619	0.585329	-0.920039	0.887633	0.896969	0.378453	0.236059	-1.03626	0.896969	-0.00260211		0.258597	0.127855	-1.52491	0.37108	0.386911	0.720361	-0.853997	0.0649497	1.08497	-0.619057	-0.617214
1006	-0.237722	0.931905	1.0816	1.67302	-1.32267	-0.620464	0.360962	0.421805	0.132469	-0.439152	-0.839193	2.12185	0.0297288	-0.261371	-0.0834789	-0.652372	2.00977	-0.514349	-0.34532	-0.629734	1.34371		0.137405	-0.697289	-0.827117	-0.302096	0.572415	-0.0248619	0.377699	-0.490569	0.0688059	1.00229	0.405924	-0.271899	-1.16496	1.00229	0.222192		0.470847	0.15966	-1.57959	0.391619	-0.185128	0.225412	-0.601705	0.280234	0.835256	-0.619057	-0.617214
1007	-1.25198	0.681702	1.05855	1.66072	-1.30929	-0.620464	0.25097	0.37369	0.219105	-0.658464	-0.834167	3.21056	-0.412629	0.0797523	-0.195955	-0.533301	1.65908	-0.0566387	-0.842206	0.165771	1.2182		-0.362467	-0.528202	-0.568299	-0.675675	1.44917	-0.0248619	-0.135847	-0.626061	0.872319	1.16655	0.386302	0.266321	-0.602714	1.16655	-0.279376		0.210445	-0.0465998	-1.47279	0.399296	0.0984686	0.362619	-1.14152	-0.291277	-0.787852	-0.619057	-0.617214
1008	0.127389	0.80294	0.779253	-0.0264079	0.526748	-0.620356	0.198626	0.35852	0.360351	-0.655672	-0.76665	2.11356	-0.0288104	0.319058	-0.192978	-0.632819	1.93495	-0.685183	-0.748984	-0.865098	0.875998		-0.183828	-0.52554	0.19996	-0.467149	1.53806	-0.0248619	0.149069	-0.773621	0.487838	0.953682	0.38434	0.178272	-0.635695	0.953682	-0.0681967		0.392476	-0.0389086	-1.41037	0.395104	0.0521807	0.402681	-1.07718	-0.183429	-0.787852	1.57338	1.55858
1009	0.491667	0.416606	1.13317	1.67747	-1.32751	-0.620464	0.712132	0.569306	0.0694268	0.0159583	-0.70503	2.4534	-0.00750849	0.0583146	0.163076	-0.144957	1.48995	-0.315753	-1.3105	-0.879387	1.10039		0.145929	-0.76171	-0.528621	-0.901041	0.669168	-0.0248619	0.739291	-0.928289	0.557595	1.12687	0.400037	0.0111188	-0.634	1.12687	-0.165267		0.0784733	-0.0594435	-1.46161	0.38655	-0.241122	-0.238599	-1.04113	0.0471615	0.835256	-0.619057	-0.617214
1010	-0.265333	-0.00473308	0.309687	-0.786117	1.34977	-0.615643	0.303855	0.359231	0.238995	-0.523277	-0.770195	2.31035	-0.0955167	0.142544	-0.115574	-1.04627	1.43239	-0.407412	-0.681273	-1.13238	0.5069		0.10788	-0.182068	-0.406297	-0.589602	1.1724	-0.0248619	0.958646	-0.779239	0.660713	0.993509	0.396113	0.155326	-0.960034	0.993509	0.0581841		0.504777	0.0774571	-1.52426	0.393009	-0.0304309	0.19626	-1.05728	-0.142951	-0.787852	-0.619057	-0.617214
1012	-3.02273	-1.06971	0.496243	-0.252464	0.771895	-0.619269	0.453153	0.319353	0.0303297	-0.534635	-0.643254	2.03431	-0.705787	-0.00848064	-0.422725	-0.707659	0.88714	-0.365845	-0.352396	-0.429861	1.60588		0.4102	-0.544736	-0.863284	-0.748301	1.86896	-0.0248619	1.99254	-1.02408	-0.416594	0.399287	0.237178	-0.519261	-1.09375	0.399287	0.448493		0.49027	0.170371	-1.42945	0.216198	-0.103356	0.620771	-1.06528	0.112927	0.835256	-0.619057	-0.617214
1013	-1.41407	-1.77141	-1.15148	-0.7897	-1.16949	2.52738	1.00683	0.639393	-0.0173709	0.630827	-0.781632	2.18142	-0.433725	-0.604897	0.520933	-0.383564	-0.560696	-1.48537	0.941878	-1.66123	-0.740085		0.778801	0.318716	0.677882	-0.703136	-0.141157	-0.0248619	0.444727	-0.0776616	-0.347663	0.675297	0.435356	-0.542249	-0.857172	0.675297	0.101025		0.159163	0.143073	-1.42155	0.403281	-0.664724	-0.638603	0.337797	0.160511	0.835256	-0.619057	-0.617214
1014	-0.647803	-1.16059	-0.723163	-0.7897	-0.758895	2.01592	0.640426	0.54497	0.472648	0.42495	-0.662461	0.588567	-0.0201922	-0.711461	0.146531	0.646953	-0.399655	-1.31351	0.476215	-0.321135	-0.852877		1.10355	0.127773	-0.726441	-0.308935	0.115685	-0.0248619	1.71053	0.0376304	-0.564515	0.25625	0.464788	-0.671618	-1.23772	0.25625	0.631068		0.317577	0.418413	-1.41651	0.421009	-0.704256	-0.414918	0.470275	0.311823	0.835256	-0.619057	-0.617214
1015	-1.03775	-1.1335	0.188659	-0.789693	1.34722	-0.607625	0.295645	0.349627	0.549478	-0.724743	-0.791456	1.09904	-0.209942	0.550349	0.0006242	-0.419683	1.64526	-0.120931	-0.600978	-0.940285	1.27659		0.0894685	-0.156499	-1.06816	-0.416555	1.12281	-0.0248619	0.89433	-0.953766	0.441168	0.346779	0.470675	0.23556	-0.928635	0.346779	0.274646		0.631185	0.143311	-1.31819	0.461425	0.298852	0.588596	-1.14881	0.22064	-0.413289	-0.619057	-0.617214
1017	-0.0489731	1.36582	0.572797	1.57632	-1.21749	-0.620397	-0.666665	-0.582371	-0.308642	-0.343231	-0.704139	0.401793	-0.45972	0.973265	-0.513755	0.629479	0.534116	0.505951	1.0518	-0.577977	-0.584607		0.0914307	-0.902199	-0.19409	-1.28747	0.374814	-0.0248619	0.908611	0.0556532	0.433764	-0.166165	-0.577118	0.791499	0.499763	-0.166165	0.713346		1.34873	1.02453	0.967688	-0.564541	-1.57068	-1.29952	0.0713478	-1.03219	0.335838	1.57338	1.55858
1019	-0.712755	0.693785	0.661682	1.51143	-1.14685	-0.620418	-0.606366	-0.520059	-0.132742	0.0058184	-0.538647	0.551928	-0.247312	0.303986	0.450172	0.321384	-0.393495	-0.801369	0.275178	0.402211	-0.840365		0.743013	-1.11897	0.836868	-1.18532	-0.117345	-0.0248619	1.56848	-0.356993	0.13895	0.0656143	-0.567308	0.133023	0.032803	0.0656143	0.492352		0.560615	0.588016	-0.402332	-0.568055	-1.30266	-1.62302	0.121029	-0.166929	0.335838	1.57338	1.55858
1020	0.709737	1.28424	0.523104	1.5497	-1.18855	-0.620345	-0.496867	-0.589435	-0.346098	-0.696816	0.21093	1.53521	-0.415724	0.829233	-0.472078	-0.136702	-0.320535	0.823437	1.268	-0.891656	0.623009		0.136959	-0.866786	-0.142894	-1.24842	-0.666082	-0.0248619	0.0490501	-0.313291	0.486509	0.390737	-0.588891	0.618179	0.49433	0.390737	0.118825		0.826177	0.343985	0.228073	-0.575542	-1.07937	-1.21427	-0.0375431	-0.609015	-0.538143	1.57338	1.55858
1021	0.872436	1.62627	0.437689	1.49084	-1.12465	-0.620156	-0.425558	-0.474907	-0.408149	-0.559242	-0.263886	1.45028	-0.0679665	0.687143	-0.456204	0.153861	-0.366491	-0.0777628	0.654301	-0.412335	-0.951727		-0.312072	-0.175013	0.445998	-0.706185	0.455419	-0.0248619	1.39038	-0.438839	-0.255996	0.617527	-0.522178	0.144401	0.280779	0.617527	0.284036		0.70449	0.36259	-0.698164	-0.511581	-1.049	-0.707715	-0.0351388	-1.05412	-0.538143	-0.619057	-0.617214
1022	0.644665	0.510823	-0.178938	-0.785704	1.27757	-0.526277	-0.620529	-0.602262	-0.252188	-0.122108	-0.472668	0.657509	-0.648278	0.690444	-0.0308701	0.257333	0.753497	0.463645	1.53401	0.0680253	0.345743		-0.0150732	-0.481589	-0.271502	-1.43419	0.0469795	-0.0248619	-0.96286	-0.162529	-0.143421	-0.192337	-0.482935	0.285179	0.280255	-0.192337	0.511903		0.829258	0.733145	0.884209	-0.474618	-1.08978	-0.98175	0.541928	-0.636071	-0.787852	1.57338	1.55858
1024	0.292374	2.00217	1.05134	1.54757	-1.18614	-0.620463	-0.416729	-0.342671	0.419692	-0.732917	-0.552918	1.48564	-0.6595	-0.0848104	-0.343822	1.73719	0.314195	1.02564	-0.527696	0.566654	-0.0628103		0.34728	0.325968	-0.285376	-0.746833	-0.113168	-0.0248619	-0.857415	-0.00196831	1.16401	0.181393	-0.2514	0.501514	1.25237	0.181393	-0.911387		-0.184976	-0.381853	0.920101	-0.223885	-0.432775	-0.396771	-1.04162	-0.371654	0.460693	-0.619057	-0.617214
1027	-0.560014	-0.853937	0.0105203	1.30154	-0.925619	-0.611451	-0.476073	-0.617801	-0.783267	0.130084	-0.168994	1.14585	0.811213	-1.10458	-0.252539	-0.0343851	-1.79138	0.32178	-1.79021	-0.743683	1.03189		1.38598	0.544602	1.29865	0.489537	-0.381656	-0.0248619	-0.846576	-0.333557	-0.974149	1.14946	-0.773334	-1.21032	1.06262	1.14946	-2.35892		-2.29757	-2.2041	-0.389759	-0.773223	0.181324	0.795931	-0.755634	1.21406	0.335838	-0.619057	-0.617214
1028	2.64936	1.70482	-0.549034	0.501136	-0.217718	-0.408174	-0.273947	-0.556343	-1.01553	5.13076	-0.734418	-0.378754	-0.462908	-1.17994	-0.509743	-1.54713	-1.82378	-1.46395	-0.89043	-1.31992	-1.55394		3.92423	-0.0974631	0.398249	0.0124047	-1.48927	-0.0248619	1.01553	-0.775503	-1.64901	-0.52895	-0.541799	-1.71095	-1.44875	-0.52895	0.380781		-1.52496	0.46543	-1.07623	-0.595379	-2.10097	-1.2098	1.82176	1.54751	0.210984	-0.619057	-0.617214
1029	1.55878	0.17369	-0.428233	0.0933272	0.25544	-0.444716	-0.493248	-0.612615	-0.873414	3.7965	-0.466442	-0.273479	-1.13541	-1.68911	2.01492	0.742034	-1.41313	-2.19048	-0.0419961	0.116913	-1.54286		1.33872	-1.36195	4.2373	-1.6674	-1.56051	-0.0248619	0.0883552	-0.322177	-1.6428	-0.994734	-0.879291	-1.86525	1.28072	-0.994734	0.0618854		-1.34042	0.319822	1.0644	-0.893885	-1.93949	-2.87418	1.50951	0.56398	-0.16358	1.57338	1.55858
1030	1.44525	0.1164	-0.567815	-0.0957749	0.366981	-0.327299	-0.656615	-0.711016	-0.921419	2.85853	-0.85308	1.56916	0.118912	-1.45881	2.11159	0.26403	-1.94367	-1.63593	0.523817	1.40329	-0.438403		-0.61333	-1.79859	2.69468	-2.01536	-0.983485	-0.0248619	1.04852	-0.668029	-1.57884	0.815347	-0.891064	-1.80739	0.550057	0.815347	0.101164		-0.908056	0.542965	-0.661103	-0.90262	-1.83378	-2.64869	2.38543	-0.36161	-0.16358	-0.619057	-0.617214
1032	1.18408	0.21069	-0.968268	-0.426052	0.366773	0.12071	-0.730266	-0.793167	-1.02178	2.13189	-1.2357	1.5583	-0.565941	-0.862951	0.871511	1.79946	-1.36612	-1.49897	1.7495	0.167326	-1.18403		-0.65884	0.124455	0.668953	-1.48209	0.190133	-0.0248619	1.97103	-1.51707	-2.13315	0.286499	-0.836123	-1.98463	-0.0664744	0.286499	0.926968		0.0821369	0.973101	-0.896189	-0.850195	-1.68845	-1.2589	2.06173	-1.00212	1.20982	-0.619057	-0.617214
1033	-0.0134703	-0.0169708	-0.0651342	-0.626013	1.14065	-0.572208	-0.882837	-0.861208	-0.435611	-1.18364	1.7531	1.16956	-0.299314	-0.602021	-0.403731	0.586457	1.69608	-0.38559	0.427119	-1.326	-0.807392		-0.648965	0.335249	0.159959	1.20073	0.0380833	-0.0248619	-1.53454	-0.964394	0.392596	0.310972	-0.745864	-0.464097	0.0208436	0.310972	0.1133		0.0575729	-0.639153	-0.729889	-0.742741	1.13824	0.626565	-0.890854	-0.231074	0.585547	-0.619057	-0.617214
1036	1.47395	-0.509991	-0.429891	-0.740141	1.09732	-0.363507	-0.765894	-0.795164	-0.618474	-0.688711	-0.179661	0.172251	0.401766	0.434015	-0.464316	2.34363	0.0704461	0.105339	-0.570375	1.27783	2.36386		-0.907961	-0.343053	-0.597413	-0.558525	0.893791	-0.0248619	-0.595112	0.240449	0.161671	0.386805	-0.76941	0.404628	0.567186	0.386805	-0.644662		-0.249065	-0.311066	-0.645898	-0.757407	0.326228	0.733486	-0.236629	-0.354327	-0.787852	-0.619057	-0.617214
1038	-1.33477	-0.251243	-0.869321	-0.642644	0.595976	0.128829	-0.846103	-0.842798	-0.925936	-1.95488	-0.832635	5.60749	0.694005	2.61506	0.341676	-1.74796	0.52045	-0.145857	1.82268	0.434285	-2.15802		-1.19579	-2.62559	0.679623	-1.48953	0.388186	-0.0248619	-2.0943	6.08544	-1.54923	3.11956	-0.647756	2.67672	-0.325993	3.11956	0.116651		1.68178	0.836868	-1.7002	-0.6112	-2.96653	-2.79403	0.566166	-1.88482	2.0838	-0.619057	-0.617214
1040	0.70446	-0.122057	0.112862	-0.776552	1.32889	-0.602602	-0.455464	-0.419652	-0.0701921	-1.23248	-0.319398	-0.643841	-0.809697	3.42927	-0.165628	0.201202	1.72009	-0.530451	0.412645	-0.0775564	-1.23314		-0.39046	-0.273735	-0.471081	-0.204464	0.615642	-0.0248619	-0.00108877	0.516213	1.68325	-0.916584	-0.257286	2.96128	-0.635207	-0.916584	1.40579		2.17104	1.50645	0.658041	-0.223527	-0.150998	-0.475646	-0.959236	-0.778339	-0.912707	-0.619057	-0.617214
1041	0.402221	0.104901	-0.223331	0.443436	-0.0375877	-0.554336	-0.19496	-0.253493	-0.789775	-1.21776	0.161706	-1.17372	-2.24609	-0.950564	3.38509	-0.54192	-0.313283	-0.960834	-1.97185	-1.13166	-1.12724		1.48883	-0.144571	-1.80843	7.97643	-1.37411	-0.0248619	-0.537593	-1.29558	-0.253334	-2.25988	-0.123859	-1.07637	-2.09373	-2.25988	0.0336538		-1.74691	-2.30279	0.901461	-0.25489	5.39775	4.04652	-3.60674	6.29396	-0.662998	-0.619057	-0.617214
1043	-0.183512	-0.363123	-0.535428	0.520553	-0.230576	-0.418482	-1.06378	-1.06671	-1.01141	-0.918271	-0.370096	-1.91757	-2.60084	4.76191	-0.0648771	-0.742581	2.91718	-1.5632	1.64124	1.05243	0.941382		-1.55456	1.11628	-1.92491	3.44352	0.931233	-0.0248619	-0.640458	-1.51707	-2.13315	-2.87463	-1.04215	1.30206	-2.70721	-2.87463	3.12936		2.16858	1.81104	0.485893	-1.04533	2.10528	3.41911	-0.820062	1.0543	-1.41212	-0.619057	-0.617214
1044	0.904061	0.0590108	-0.255373	0.944997	-0.573878	-0.566251	-0.681922	-0.716108	-0.909625	1.75617	-1.03645	-0.825053	-1.18452	-0.719087	1.16434	-0.846432	-1.52499	-0.169004	-1.30765	-0.749507	-1.3875		4.30146	0.173749	-0.234049	-0.287576	-0.392849	-0.0248619	-1.06483	0.251502	1.33073	-1.28694	-0.64187	0.288342	-0.592398	-1.28694	-0.780142		-1.32882	-0.639153	1.43245	-0.66648	-0.0394867	-0.782853	-0.718122	2.55633	-0.787852	-0.619057	-0.617214
1045	1.99627	0.876019	-0.154047	0.576005	-0.164423	-0.576063	-0.194444	-0.447971	-0.757858	2.18275	-0.898311	-1.3476	-1.40172	-1.76333	0.595957	1.52252	-1.64848	-0.601254	-0.864688	-0.985261	-0.0176476		2.64988	1.93219	-0.313495	0.0430783	-1.26297	-0.0248619	-0.356502	-0.0197172	1.28831	-1.69431	-0.547686	-0.425852	-0.101163	-1.69431	-0.827925		-1.2715	-0.448923	1.47295	-0.571755	0.677144	0.394431	-0.369345	1.86595	0.460693	-0.619057	-0.617214
1046	1.1281	-0.616295	-0.997607	-0.756225	0.463927	0.447298	-0.69252	-0.777985	-0.88863	-0.358145	-0.677935	-0.966345	-0.750642	-0.391796	1.84749	-0.364199	-0.63962	-0.304243	-1.95749	1.29934	-0.494189		0.934837	-0.415387	-0.398066	1.93978	1.01787	-0.0248619	-0.0496822	0.545746	0.829647	-1.0203	-0.604589	0.333142	-0.623021	-1.0203	-0.471237		-1.02099	-0.891593	1.10577	-0.625253	2.10149	1.26316	-1.64048	2.34214	2.0838	-0.619057	-0.617214
1047	-0.12731	-0.783825	-0.288276	-0.7897	1.13333	-0.341178	-0.344256	-0.233361	0.207251	-0.659611	-0.543217	2.97567	1.95229	0.184817	-0.560305	-0.480483	1.25549	1.51043	-1.19937	-0.283272	0.0453335		0.439364	-1.22239	-1.46847	-1.06583	-1.20829	-0.0248619	-0.549766	1.94035	-0.252149	2.867	0.0350755	0.58887	0.0537448	2.867	-0.98425		-0.0705047	-0.379691	-1.56387	0.0710198	-2.05961	-1.69033	-0.0321464	-0.560266	-0.912707	-0.619057	-0.617214
1048	-0.0669476	-0.266038	-0.259226	-0.78961	1.22099	-0.450493	0.27183	0.157191	-0.0684923	-0.498225	-0.257887	-0.633849	-1.15728	-0.943881	-0.550954	-0.686577	0.709569	-1.26387	-0.453003	-1.99666	4.0048		0.647927	0.138166	-1.03304	1.13387	2.41549	-0.0248619	0.500298	0.652707	0.917894	-1.17783	0.215594	0.0854702	-1.88749	-1.17783	0.0726036		0.205576	-0.327579	-0.954376	0.189934	2.59782	3.24767	-1.73668	1.82314	1.20982	-0.619057	-0.617214
1051	2.89637	2.12272	-0.818603	-0.334239	0.406322	-0.0530234	0.0333595	-0.390127	-0.990392	3.54455	-0.164356	-0.413548	-0.316248	-0.559606	0.523892	-0.199391	-1.71172	0.36043	-0.706188	-1.10599	-1.03252		3.01289	-1.13698	-0.533521	-0.0221026	-1.45635	-0.0248619	-1.91803	-1.17746	0.527512	-0.432834	-0.484897	-0.441296	-0.135093	-0.432834	-0.488953		-1.70987	-0.320399	0.817104	-0.526235	-0.881533	-1.49144	1.15816	1.70662	1.33467	-0.619057	-0.617214
1052	3.13315	1.54781	-0.518288	0.54532	-0.247405	-0.431094	-0.168143	-0.440537	-1.0061	3.15394	-0.646833	0.299395	-0.0893663	-0.512807	1.10923	-1.16155	-1.73528	-0.625794	-0.421169	-0.772366	-0.894852		2.65566	-0.0800092	1.28209	-0.781835	-1.64972	-0.0248619	-1.92161	-0.645935	-0.995692	0.0698409	-0.634021	-0.971403	-0.0962505	0.0698409	-0.814816		-1.83208	-0.540903	0.747587	-0.660687	-1.20485	-1.52252	1.32931	1.47445	-0.413289	-0.619057	-0.617214
1053	-1.04523	-0.560346	-0.737689	-0.783794	0.746265	0.132971	-0.452024	-0.449862	-0.668456	1.21268	-0.296164	-0.945306	0.337654	-1.03321	0.953306	-0.0616841	-1.00128	-0.147936	-0.0525199	-0.837041	-0.716786		1.95686	-0.188717	1.11265	-0.596673	-1.25778	-0.0248619	-1.39246	-1.51707	0.861278	-0.178164	-0.610475	-0.664926	0.571392	-0.178164	-0.821075		-1.10245	-0.664018	1.1644	-0.623095	-0.370959	-1.23185	0.687406	1.13169	0.585547	-0.619057	-0.617214
1054	-1.19398	-0.80589	-0.797225	-0.618413	0.652577	0.0254739	-0.919789	-0.906388	-0.906742	0.297429	-1.2357	-0.0350316	-0.348885	-1.94438	-0.0235914	0.0786616	-0.551957	1.63588	-0.511438	-0.249879	2.59161		-0.734204	2.70033	-0.210701	0.857278	-0.302558	-0.0248619	-0.0418903	-1.51707	-1.62319	-0.283053	-0.867518	-2.37484	1.15813	-0.283053	-1.55313		-1.57456	-1.38444	1.54817	-0.872932	1.23879	2.62243	-0.427355	0.751155	1.20982	-0.619057	-0.617214
1056	0.0187068	0.70089	-0.414741	-0.789544	1.0876	-0.284428	0.93943	0.501476	-0.231365	0.966147	-0.81664	1.02492	-1.35322	-0.209638	1.17283	-1.05659	-0.261322	-0.280969	-1.37773	-0.170884	0.230873		1.96696	-1.19146	-1.33592	-0.887059	1.9847	-0.0248619	0.776448	0.43032	0.621483	-0.561917	0.254837	0.305206	-1.41844	-0.561917	0.205541		-0.319466	0.0698178	-1.09334	0.186679	0.331443	-0.239764	-1.1277	1.35916	-0.16358	-0.619057	-0.617214
1058	0.538682	0.707812	-0.487943	-0.444104	0.764941	-0.350803	-0.993457	-0.955374	-0.806262	0.522833	-0.858547	-1.60446	-0.456121	0.301061	0.156296	0.801929	-0.806	-0.277297	1.22302	-1.55934	-1.93077		0.606203	0.227582	4.27516	-0.298479	-0.551151	-0.0248619	-1.38543	0.156757	-1.58676	-1.08962	-0.88714	-0.527615	2.80432	-1.08962	-0.695122		-0.34786	-0.357067	2.71	-0.880286	-1.59798	-1.0328	0.466331	-0.282542	-1.16242	-0.619057	-0.617214
1059	1.61209	2.24933	0.476306	1.61373	-1.25823	-0.620356	0.747099	0.468339	-0.492133	1.55389	-0.618651	1.00796	2.91313	-0.597135	1.17886	-0.451604	-0.994305	-0.721257	-0.565357	-1.09662	-1.27817		-0.441806	-0.243978	0.335732	-0.486603	-0.624296	-0.0248619	-0.498136	-0.343436	-0.856121	2.69352	0.0134917	-0.860929	-0.510123	2.69352	-0.875329		-1.1649	-0.623938	-1.61702	-0.0146492	-0.794628	-1.14829	2.06564	-0.246111	1.33467	-0.619057	-0.617214
1063	-1.87468	-1.94602	0.324057	-0.7897	1.24352	-0.478439	3.26855	3.64993	3.45111	-0.916659	-0.281647	-0.360485	3.04659	-1.46889	-1.44756	-0.50906	-0.551957	1.65972	1.21593	-0.0975843	1.02931		-1.4747	2.2808	-0.893049	0.554837	-0.440794	-0.0248619	-1.05182	-1.22507	-1.20378	2.16385	5.13669	-1.80788	0.524844	2.16385	-1.38371		-0.775279	-1.11158	-1.29224	5.31133	0.0570641	1.59691	2.09094	-1.04467	-1.41212	1.57338	1.55858
1066	-1.41608	-1.42131	-1.57447	-0.7897	-1.30699	2.69867	-0.300692	-0.347178	-0.15207	0.341954	-0.770077	-0.414502	-0.151624	0.596514	0.456109	-0.220233	-0.0720999	0.373926	0.352983	0.587171	-0.0087929		0.266045	-0.411489	-1.37616	-0.690866	0.335035	-0.0248619	0.541578	0.962676	-0.244408	-0.307356	-0.0492974	0.53059	-0.668893	-0.307356	0.643952		0.571483	0.764578	-0.620533	-0.061297	-0.547324	-0.496735	0.466331	0.0506797	0.835256	-0.619057	-0.617214
1068	1.24847	0.216552	-0.534162	0.522372	-0.231795	-0.419428	-0.596073	-0.730639	-1.01102	-0.1062	-1.2357	2.84765	2.63626	1.24926	-0.126085	-2.05308	-0.159078	2.48124	-0.903442	2.45025	-0.432646		-1.31609	-0.96677	-0.257466	-1.07122	0.0667166	-0.0248619	-0.788096	-1.51707	-1.68842	3.33106	-0.82435	-0.539659	0.993214	3.33106	-1.24935		-0.99692	-0.584401	-1.43434	-0.817282	-2.13643	-1.2553	1.51184	-1.48786	1.08497	-0.619057	-0.617214
1069	-0.426756	0.333696	-0.287579	0.325647	0.0692746	-0.527768	-0.995197	-0.971538	-0.817718	-0.56487	-1.2357	2.48611	2.63626	1.24926	-0.345716	-2.05308	0.461258	3.14863	-0.903442	3.63452	-0.432646		-1.51813	-0.635006	-0.797064	-0.836041	0.446109	-0.0248619	-1.75302	-1.51707	-1.68842	3.16415	-0.82435	-0.539659	1.165	3.16415	-1.33422		-1.09744	-0.678009	-1.36256	-0.814319	-1.88176	-0.806023	1.51184	-1.60471	2.0838	1.57338	1.55858
1071	-0.292242	-0.605009	-0.808411	-0.7897	-0.815479	2.0864	-0.0564674	-0.17655	0.291864	-0.6179	-0.485978	0.216399	-0.773696	1.41755	-0.396502	0.21703	1.45719	-0.172518	0.512382	0.398802	-0.201398		-0.996425	0.499589	-1.55611	0.668559	0.887835	-0.0248619	1.23961	-0.328756	-0.581547	-0.49191	-0.194497	0.450957	-1.04382	-0.49191	1.38539		1.32519	1.04491	-0.892899	-0.197967	0.189177	0.925759	-0.409095	-0.51435	0.835256	-0.619057	-0.617214
1075	-0.600423	-0.959125	-0.360729	-0.787683	1.17272	-0.392976	-0.445558	-0.39136	-0.35204	-0.217152	0.360905	-0.116512	-0.655307	0.322119	0.966373	0.364121	0.0894581	-0.124408	-0.750244	0.132873	0.97525		-0.698177	-0.776883	-0.981787	-0.479456	0.598521	-0.0248619	0.223369	1.01356	2.65805	-0.555047	-0.253362	1.76161	-0.586618	-0.555047	0.257415		0.572076	0.4651	-0.391368	-0.249052	1.42675	-0.052059	-0.981325	0.159018	0.210984	1.57338	1.55858
1080	0.0856793	-4.05476	-1.3429	-0.7897	-1.32947	2.72667	1.02292	1.27732	1.96395	-0.646067	-0.593516	-0.500018	-0.242374	1.20539	-0.397952	-0.702735	1.95928	0.188071	0.796344	0.259357	0.0740918		-1.06763	-0.0423128	-0.239965	0.173975	0.311783	-0.0248619	0.00296544	0.303783	-0.0657436	-0.416248	1.74215	0.767168	-0.26732	-0.416248	0.990185		1.39107	1.07271	1.03114	1.79774	-0.289384	0.242686	0.0510056	-0.72101	-0.538143	-0.619057	-0.617214
1087	0.0908917	-1.47356	-1.38747	-0.789698	-0.857895	2.13924	-0.60795	-0.662677	-0.636007	-0.625449	-0.438691	-1.29437	-0.476354	-0.953219	-0.403731	-0.544771	0.689494	-1.17974	0.0267867	-1.13384	4.54248		0.236209	-0.256919	-1.10962	-0.134929	1.08463	-0.0248619	2.06661	0.693646	1.33073	-0.961938	-0.64187	0.288342	-1.81888	-0.961938	0.549815		1.01989	0.515228	-1.09502	-0.644631	1.61346	1.93878	-0.890854	1.19107	1.20982	-0.619057	-0.617214
1088	-0.455705	-1.52913	-1.19148	-0.7897	-0.795143	2.06107	-0.571394	-0.521958	-0.452752	-0.145627	-0.479227	-1.15519	-1.20278	-1.11356	-0.377181	-0.907801	0.421265	-1.42301	-0.536431	-0.827694	3.4543		0.663814	-0.00950115	-0.558188	0.868868	3.00945	-0.0248619	0.601685	0.833004	0.935378	-1.45332	-0.477048	0.0503998	-1.78981	-1.45332	0.173389		0.0863149	-0.109924	-0.14115	-0.490187	2.43449	3.03919	-1.35114	1.63116	1.20982	-0.619057	-0.617214
1089	-0.39155	-1.20655	-0.956091	-0.789696	-0.203247	1.32376	-0.624351	-0.705818	-0.420607	1.50666	-0.586498	-0.643288	-1.21644	-1.0866	0.709229	0.567913	0.949391	-1.5632	0.047022	-1.86942	-0.178679		0.866634	-0.053058	-0.783796	0.127825	1.73355	-0.0248619	0.0397325	-0.0764817	1.00185	-1.22744	-0.683075	-0.183755	-1.49627	-1.22744	0.872983		0.255438	0.55731	-0.693705	-0.705706	1.02816	0.674369	-0.257265	0.889547	1.20982	-0.619057	-0.617214
1101	1.61528	0.35813	-0.637422	-0.70649	0.881061	-0.13974	-0.0954813	-0.194207	-0.77966	0.438071	0.0880264	0.00769521	-1.13717	0.407226	-0.85839	0.841693	-0.992816	0.260951	2.6295	-1.43573	2.33912		-0.381851	-0.241324	0.287393	-0.483594	-0.803032	-0.0248619	-0.895608	-0.211579	-0.641623	-0.866279	-0.457427	-0.131606	0.69558	-0.866279	0.303343		0.621171	0.53029	1.3807	-0.449318	-0.519026	0.148005	0.93992	-0.229754	0.960111	-0.619057	-0.617214
1102	0.927859	-0.73819	-0.742738	-0.7897	-0.143913	1.24985	-0.016655	-0.079659	0.00571496	-0.209421	0.968378	-0.00267894	-0.284855	0.00668069	0.748847	0.268235	-0.00652736	-0.662711	-0.174711	-0.992938	0.929186		-0.989005	-0.0365048	-1.08547	-0.177869	1.03413	-0.0248619	1.25733	-0.0285491	0.643403	-0.219141	-0.0806919	0.300012	-1.10375	-0.219141	0.669751		0.448463	0.175166	-1.13676	-0.100122	1.55467	0.62877	-0.631442	0.0113704	0.460693	-0.619057	-0.617214
1103	-0.318736	-0.033766	0.540725	-0.75506	1.31912	-0.619573	0.456307	0.367793	0.33706	0.464071	0.458482	-0.359812	-0.393041	-0.201367	0.134652	0.0843614	-0.333237	-0.144295	0.111349	-0.108273	-0.591963		0.384528	0.0444907	0.47835	-0.159418	0.229023	-0.0248619	-0.180935	-0.42058	-0.292384	-0.466764	0.305854	-0.386366	0.224313	-0.466764	0.107119		-0.294368	-0.101844	1.02814	0.290987	0.00238949	-0.214199	0.0773031	0.04068	-0.0387253	-0.619057	-0.617214
1104	-0.337739	0.454147	0.239443	-0.310857	0.830422	-0.613013	-0.191085	-0.205733	-0.248003	-0.515843	-0.232338	-0.130549	-0.372064	-0.442132	2.39314	0.225503	-1.3165	-0.00917908	-0.468319	0.616184	-0.63362		-0.638452	0.0852623	-0.481124	0.463332	-0.402792	-0.0248619	2.42067	-0.403837	-0.497885	-0.344879	-0.335773	-0.619264	-0.230094	-0.344879	0.255477		-0.194446	-0.294238	-0.00430855	-0.370232	1.09382	-0.0643486	-0.690837	0.947855	-1.41212	-0.619057	-0.617214
1105	-0.66799	1.48861	2.93736	1.67928	-1.32948	-0.620464	1.10663	1.6045	2.74993	-1.24349	-0.618136	1.75415	0.867082	-0.725248	-0.421237	0.845339	0.227997	1.41212	-0.722373	-0.738269	0.218255		-0.823623	0.210897	0.435176	1.59061	-0.981826	-0.0248619	-1.71126	0.26443	0.192984	1.47301	2.19345	-0.250486	1.67995	1.47301	-1.89869		-0.933553	-1.49366	-0.303503	2.30018	0.237213	0.802778	-0.826206	0.154042	-0.787852	-0.619057	-0.617214
1107	0.263023	3.80722	3.17785	1.67928	-1.32948	-0.620464	2.93502	3.23335	3.72782	0.0607558	-0.522876	0.483176	1.20872	-0.434616	0.253435	-0.0945421	-0.222973	1.06193	-0.623419	0.157509	0.0408533		0.273584	-0.428648	0.516318	-0.922588	-0.835478	-0.0248619	-0.927044	0.240449	0.04693	1.14757	2.76248	-0.157307	1.11381	1.14757	-1.18818		-0.741805	-0.641127	-0.159498	2.82653	-0.987867	-1.09535	0.404209	-0.15333	0.960111	-0.619057	-0.617214
1111	-1.60377	0.330266	-0.0772695	-0.789085	1.31001	-0.562094	-0.528384	-0.381253	-0.0324515	-1.20084	-0.126416	0.982222	-0.156491	-0.0117713	-0.399239	-0.373661	0.695838	1.10534	0.0640725	0.0667885	0.882556		-0.153069	-0.467729	-0.248397	-0.213497	-0.605987	-0.0248619	0.125471	0.944442	0.116675	0.333731	-0.227854	0.340651	0.557254	0.333731	-0.268616		0.458482	-0.0526446	0.783479	-0.203646	-0.466094	-0.253555	-0.735722	-0.147419	0.210984	1.57338	1.55858
1112	0.443196	0.272814	0.391992	1.45164	-1.08214	-0.619964	-0.011356	-0.12126	-0.440139	-0.604184	-0.265869	1.12406	-0.149733	-0.332052	-0.0749878	0.230928	-0.261623	0.542637	-1.12247	-0.208309	0.648795		1.13811	-0.529383	-0.507443	2.09559	-0.151627	-0.0248619	-1.55478	-0.32148	-0.415937	0.404381	-0.200384	-0.490621	0.181265	0.404381	-1.21755		-1.35345	-1.53997	-0.598091	-0.214183	0.815662	1.28019	-1.21517	1.85048	0.585547	-0.619057	-0.617214
1113	-1.02436	-0.329608	-0.506973	-0.789341	0.990911	-0.164258	-0.425632	-0.432555	-0.352175	0.59435	-0.889082	-0.487698	4.7907	-1.67918	0.516465	-0.828609	-1.62983	0.405084	-0.403621	-0.28108	-0.923752		0.0809686	0.995505	0.157564	0.17571	-2.06269	-0.0248619	-1.06117	-0.491532	-1.46362	3.43917	-0.265135	-1.82693	0.106846	3.43917	-2.02222		-1.92842	-1.5977	-1.5592	-0.269564	-0.999608	-0.601212	2.94177	0.13717	0.585547	-0.619057	-0.617214
1114	-0.677906	-0.921836	-0.482312	-0.789699	0.828432	0.038625	-0.00689903	0.0340169	0.0167365	-0.585872	-1.07972	0.645297	3.83015	-1.07495	0.136368	1.13508	-1.77864	0.465932	-1.38236	-0.932872	0.507917		-0.378991	0.408803	1.08436	0.277692	-1.03447	-0.0248619	-1.72689	0.213623	0.239634	3.22751	0.16654	-0.448436	1.46975	3.22751	-3.12874		-2.00581	-2.25455	-1.30086	0.216012	-0.177314	0.144507	0.891329	0.140743	1.33467	-0.619057	-0.617214
1116	-0.48973	-0.934756	-0.274391	-0.786921	1.23247	-0.468446	-0.329745	-0.363922	-0.305872	0.231515	-0.270652	1.12207	-1.62088	1.20593	0.8115	-0.174587	0.316297	-0.0924727	-0.159965	-0.425386	-0.27811		-0.763239	0.0562427	-0.38356	-0.0193474	1.08206	-0.0248619	-0.761222	0.930303	1.06242	-0.721795	-0.410335	1.49603	-0.380172	-0.721795	0.360897		0.49983	0.492702	0.899706	-0.411482	0.947536	0.335342	-1.05321	-0.101113	-1.41212	-0.619057	-0.617214
1118	-0.535251	-0.81213	-0.992249	-0.7897	-0.807138	2.07601	-0.226375	-0.223432	-0.122551	0.443023	-0.102611	0.265662	-0.909458	0.970585	0.781656	-1.19535	-1.29991	-0.055598	-0.313123	-0.101261	0.36693		-0.110769	1.04802	-0.893173	-0.236475	0.853182	-0.0248619	-0.51201	1.50013	0.985705	-0.573009	-0.247476	1.49847	-1.05347	-0.573009	-0.0884472		-0.0197795	0.146384	-0.383985	-0.252088	1.37102	0.797606	-0.522963	0.342261	-1.41212	-0.619057	-0.617214
1119	1.36694	0.499572	0.60024	1.1536	-0.757541	-0.62027	-0.136415	-0.280174	-0.0801511	-0.44142	-0.311378	-0.895913	0.930672	1.1719	-0.144828	-0.653686	0.00448958	0.237629	0.834459	0.610361	-0.176228		0.765349	0.246312	-0.147067	-0.266867	-1.49153	-0.0248619	-2.02961	0.021239	0.712361	0.29823	-0.265135	1.02896	-0.151772	0.29823	-0.223129		0.265826	0.163849	-0.617243	-0.242096	-0.616211	-0.71394	0.988606	0.181151	0.210984	-0.619057	-0.617214
1120	1.02284	-0.815407	-0.123445	-0.788108	1.2974	-0.547716	-0.281816	-0.325474	-0.14011	-0.261799	-0.433647	-0.575541	0.91487	0.469357	-0.0554702	-0.0292745	-0.844588	-0.834299	0.810559	0.549428	-1.03503		-0.100763	0.697092	0.251396	0.0892113	-0.869758	-0.0248619	-0.700154	0.559324	1.73997	0.434046	-0.386789	1.27197	-0.495013	0.434046	-0.10494		0.510344	0.45524	-1.10284	-0.364911	-0.0217018	-0.362057	1.05403	-0.347966	1.58438	-0.619057	-0.617214
1121	-1.15272	-0.345035	0.957662	1.67397	-1.32371	-0.620464	-0.55918	-0.50822	-0.0979182	-0.623169	0.624096	0.5865	1.0777	0.112387	-0.922202	-0.828877	0.774275	-0.373981	-0.597723	0.208667	0.615484		-0.527719	-0.266153	-0.624773	0.838694	0.649458	-0.0248619	0.02758	-0.799352	0.678269	1.09506	0.119448	0.139803	-0.992973	1.09506	0.00398448		0.0339689	-0.189756	-1.50408	0.131519	0.685609	0.902316	-0.0443849	-0.198116	2.0838	-0.619057	-0.617214
1122	-1.4555	-1.41614	-0.593628	-0.786842	0.928501	-0.0899029	-0.193161	-0.110823	-0.538091	-1.0543	0.5351	0.759974	1.00366	0.479413	-0.699266	-0.468896	0.516104	0.200998	-0.503531	-0.26851	0.497456		-0.640969	-0.0159816	-0.917158	0.51196	0.929602	-0.0248619	0.096415	-0.802634	0.432199	1.11851	0.125335	0.236623	-0.602086	1.11851	-0.175773		0.0640374	-0.413167	-1.4081	0.142004	0.682797	0.873272	-0.385954	-0.342071	-1.41212	-0.619057	-0.617214
1123	-0.243825	0.0315796	0.463855	1.27788	-0.893004	-0.620011	-0.427173	-0.413102	-0.28472	-0.537889	0.0297066	0.720941	0.506432	-0.330397	-0.731384	0.90767	0.924144	0.477138	0.121855	1.04152	0.111708		-0.458617	-1.00942	0.246277	-1.60154	0.632912	-0.0248619	-0.34803	-0.751269	1.86654	0.72017	-0.261211	0.459128	0.860726	0.72017	-0.173812		0.469244	0.382066	-0.405914	-0.225847	-0.883608	-1.18352	0.309619	-1.41733	-1.16242	-0.619057	-0.617214
1128	-0.0601114	1.6465	0.248004	1.50985	-1.14602	-0.619314	-0.216631	-0.0376387	-0.645932	0.400331	0.486105	-1.58515	-0.561026	-0.199924	-0.160462	-1.70551	-0.126713	-0.194115	0.575068	0.37006	-0.190853		0.217679	-1.01293	0.542547	-0.110041	1.61728	-0.0248619	-0.234315	1.7942	0.527512	-1.16094	-0.259248	0.688355	-0.434846	-1.16094	0.717161		0.49512	0.68297	1.35599	-0.256671	0.2929	0.0391316	0.345499	-0.0703098	0.210984	-0.619057	-0.617214
1129	-0.646578	0.648767	-0.844437	-0.775206	0.627844	0.268843	-0.525178	-0.403766	-0.776066	-0.149508	0.237317	-0.668445	-1.39271	0.0385772	-0.920713	-1.0238	1.9056	0.354956	-0.920208	0.554407	2.71281		-0.33449	-1.15615	-1.2915	0.110748	1.97345	-0.0248619	1.74361	0.745831	0.493255	-1.37388	-0.247476	0.487094	-0.926654	-1.37388	1.11538		0.94485	0.906497	1.12829	-0.251494	0.854029	1.35036	-1.40701	0.169731	-0.538143	-0.619057	-0.617214
1131	-0.861903	0.740241	0.482309	1.5238	-1.16042	-0.620275	0.175644	0.0693746	-0.376101	0.0166303	-0.161762	-0.512836	-1.20132	0.79682	-0.813267	-0.83365	1.10578	0.273958	-0.219745	-0.0427324	0.939484		-0.651743	-0.401084	-0.640672	0.994401	2.07171	-0.0248619	-0.173163	1.26319	0.200566	-1.15565	-0.0041677	0.951509	-0.504522	-1.15565	0.660348		0.650556	0.605848	1.28077	0.00219125	0.899753	1.62411	-0.874752	-0.0392049	-1.41212	-0.619057	-0.617214
1132	-0.443459	1.74776	0.196046	1.47397	-1.10754	-0.618593	0.164227	0.144625	-0.677953	1.25928	-0.0231289	-1.89841	-1.34714	0.362125	-1.12244	-1.21863	0.788261	-0.193421	-0.401683	0.477297	1.28979		0.414983	-0.838636	-0.069902	-0.401026	1.96526	-0.0248619	1.48957	0.684416	0.262279	-1.90685	-0.221967	0.547676	-0.644306	-1.90685	1.25398		0.785757	1.32118	1.60818	-0.228013	-0.0512196	0.628087	-0.243558	-0.177039	0.210984	-0.619057	-0.617214
1133	-0.586761	-0.146421	-0.25221	-0.780239	1.24236	-0.489823	-0.370173	-0.203435	-0.372373	0.330054	0.451583	-1.06677	-0.766541	-0.37537	-1.12185	-0.850968	0.477582	0.542637	-0.119701	-0.18096	0.535044		-0.164596	-0.802135	-0.156038	-0.0703694	1.92659	-0.0248619	0.590362	1.34606	1.03014	-1.07882	-0.117973	0.685392	0.00512485	-1.07882	0.541929		0.607593	0.671917	1.31944	-0.104371	0.303998	0.555308	-0.394086	-0.569681	0.710402	-0.619057	-0.617214
1134	-0.0236967	-0.0753455	-0.600652	-0.789679	0.728528	0.163044	-0.0934364	-0.0969697	-0.257046	-1.54882	-0.35932	0.288364	-0.731998	0.731368	-0.661035	0.268837	2.3184	-0.126465	-0.0546086	1.094	0.132708		0.110786	-0.849758	-1.43406	-0.166598	0.578345	-0.0248619	2.14804	0.913801	0.24737	-0.426792	-0.216081	0.82734	-0.911394	-0.426792	1.42015		1.79048	1.20813	-0.839976	-0.201673	-0.641167	-0.211342	-1.13454	-0.331392	-1.16242	-0.619057	-0.617214
1136	-1.40339	-0.0858507	-0.403422	-0.772265	1.14284	-0.376656	-0.035013	-0.143359	-0.527466	-0.749246	0.123559	-0.10481	-0.519826	0.467802	-1.04592	-0.944994	1.8954	0.0068387	0.765353	0.536663	0.557678		-0.128637	-1.26963	-1.0316	0.016207	0.141093	-0.0248619	0.692086	1.0351	1.35074	-0.446017	-0.170951	1.2338	-1.00086	-0.446017	1.36214		1.79311	1.44884	-0.679889	-0.150022	-0.420811	-0.296847	-0.13579	-0.458806	0.710402	-0.619057	-0.617214
1137	0.0849535	0.675309	-0.0931734	-0.738178	1.25543	-0.563119	0.996697	0.670969	-0.366054	-0.278841	0.280147	0.137539	-0.745162	-0.082038	-0.794784	0.241857	0.817926	-0.542762	0.202584	-0.0127231	-0.893231		1.25665	-1.07842	-0.243266	0.0379252	0.502987	-0.0248619	0.962202	1.09912	-0.181149	-0.506491	0.0684322	0.206302	-0.484634	-0.506491	0.892367		0.763191	0.594881	-0.228869	0.0695885	-0.907351	-0.600852	-0.487949	0.0600085	1.33467	-0.619057	-0.617214
1138	-0.0247566	-0.264601	-1.16969	-0.789694	-0.54523	1.74975	-0.469009	-0.344327	-0.564514	-1.08822	-0.220279	0.78347	-0.836488	1.08893	-0.36261	-0.515765	1.8875	-0.146481	0.126299	-0.328223	0.209035		-0.639158	-1.28436	-0.405048	0.0102165	0.695794	-0.0248619	1.60359	1.48724	0.155133	-0.278145	-0.243551	1.16999	-0.561664	-0.278145	1.21428		1.73254	1.11734	-0.399262	-0.22792	-0.444071	-0.219792	-1.13353	-0.496056	0.710402	-0.619057	-0.617214
1140	1.23689	0.524222	-0.483179	-0.78969	0.92079	-0.0764366	0.169131	0.103818	-0.1246	-1.12608	-0.814131	0.786653	-0.503211	0.86189	-0.204556	0.0212195	1.29023	-1.12123	0.8706	-0.253945	-0.918679		0.789026	-0.575407	0.185737	-0.038953	-0.742805	-0.0248619	1.05572	0.821612	0.157091	-0.0217567	-0.1788	0.832294	-0.739727	-0.0217567	0.971725		1.57061	0.96284	-1.00766	-0.163782	-1.19705	-0.924095	-0.453851	0.0578969	0.960111	-0.619057	-0.617214
1141	1.64233	2.25997	0.310075	0.988593	-0.57949	-0.618361	0.463348	0.341718	-0.392231	-0.579489	0.236866	0.531487	-0.656921	1.10267	-0.585471	-0.142156	0.326563	-0.818475	0.368637	0.553537	-0.513358		-0.116711	-1.03418	0.272458	-0.448129	0.681906	-0.0248619	1.70814	1.05036	0.152528	-0.257128	-0.176838	1.0416	-0.511106	-0.257128	1.11548		1.3166	1.07705	-0.515343	-0.158137	-0.772778	-0.676551	-0.373861	-0.752717	-1.41212	-0.619057	-0.617214
1142	0.960286	-0.188706	-0.532633	-0.789375	0.952309	-0.116127	-0.194055	-0.276148	-0.364843	-1.82471	-0.774551	0.457378	-0.797965	1.5706	-0.809912	0.041426	1.2807	0.566507	0.747617	0.381662	-0.181124		-0.530856	-1.00589	-1.06451	0.34501	-0.0707923	-0.0248619	2.19515	1.55283	0.372113	-0.399223	-0.263173	1.57457	-0.225037	-0.399223	1.26492		2.21747	1.38055	0.573612	-0.233655	-0.965391	-0.330591	-0.975712	-0.619836	-0.413289	-0.619057	-0.617214
1143	-0.631571	0.143641	-0.124171	-0.743712	1.2534	-0.553086	0.137452	0.0699602	-0.383583	-0.40277	-0.0693919	0.184738	-1.31961	1.00588	-1.25246	-0.929419	0.562156	-0.500117	0.258304	0.780863	0.46232		0.318104	-1.0214	-0.262884	0.2237	1.23841	-0.0248619	1.41559	1.07098	0.631694	-0.924087	-0.184686	1.21852	-0.897115	-0.924087	1.16828		1.33195	1.19941	0.87054	-0.169394	-0.281123	0.344525	-0.69575	-0.235263	0.710402	-0.619057	-0.617214
1144	0.10712	-0.101365	-0.344659	-0.789698	1.08224	-0.277534	-0.0151083	0.0435699	0.0994563	-0.7219	-0.520782	-0.651668	0.085244	0.762241	-0.861443	-0.506845	0.868615	-0.562239	0.664582	-0.316858	1.14936		0.228346	-0.969979	-0.0826444	-0.136405	-0.444766	-0.0248619	1.56106	0.975866	0.382128	-0.235668	-0.147405	0.928452	-0.674135	-0.235668	0.889209		1.53703	1.0866	-0.638807	-0.125118	-0.833031	-0.266953	-0.00797987	-0.055942	-1.16242	-0.619057	-0.617214
1145	0.549754	-0.438455	0.000747093	-0.788841	1.32713	-0.583757	0.566254	0.193032	0.0184347	0.0221904	-0.0575631	-0.288144	-0.164648	0.410732	-0.0133747	-0.918023	1.02434	-1.33672	0.727571	-1.25389	0.630128		0.131406	-1.00513	0.0440743	-0.890424	0.358379	-0.0248619	1.9129	0.621899	0.194255	-0.258984	-0.194497	0.524494	-1.34349	-0.258984	1.38856		1.53561	1.24086	-1.22119	-0.199008	-0.521625	-0.641684	0.10157	-0.188189	0.960111	-0.619057	-0.617214
1146	0.534288	-0.64798	-0.625173	-0.7897	0.0599027	0.995963	0.143783	0.0486444	0.205293	0.422557	0.296273	-0.531388	-0.640725	0.282202	-0.642237	-0.506845	0.559047	-1.22834	1.41698	-0.513854	0.488592		0.0939119	0.79601	-0.262163	-0.918832	-0.823424	-0.0248619	1.45405	1.2025	-0.35766	-0.735424	-0.147405	0.367463	-1.3028	-0.735424	1.45796		1.50359	1.49145	-0.79714	-0.142925	-0.663579	-0.366598	0.656055	-0.600227	-1.16242	-0.619057	-0.617214
1147	-0.108705	0.975921	1.46199	1.67608	-1.326	-0.620464	-0.135675	0.110539	0.749308	-1.05802	0.181803	-0.0155554	0.321159	-0.858938	-0.310928	0.844084	1.1786	0.42891	0.743265	1.13087	0.057361		-0.631583	0.361624	-0.692404	0.178561	-0.895259	-0.0248619	-0.46516	0.370199	0.125734	0.238447	0.299967	-0.327749	0.202309	0.238447	0.14475		0.443661	0.160065	-0.547799	0.328016	-0.115478	-0.054822	0.317115	-0.425148	-0.0387253	-0.619057	-0.617214
1149	-0.318188	-0.880352	-0.53321	-0.753583	1.01845	-0.247036	-0.551805	-0.58971	-0.662494	-0.696816	-0.271282	0.186449	-0.887023	0.758405	0.217901	-0.592982	-0.381436	-0.44328	0.783579	1.89868	-1.17088		-0.537439	-0.541081	1.12849	-0.0478014	1.71768	-0.0248619	0.175356	-0.98206	0.661152	-0.592419	-0.732129	0.452636	0.157035	-0.592419	0.564301		0.530131	0.509402	1.28823	-0.727225	0.170717	-0.0380871	-0.0114163	-0.563125	1.08497	-0.619057	-0.617214
1152	1.13952	1.64512	0.264994	1.31102	-0.930118	-0.618701	0.0454423	-0.223734	-0.524634	-0.58052	-0.542763	2.12267	-0.0395616	0.410402	0.630802	0.674541	-0.369927	-0.0814596	0.322045	0.653647	0.450437		-0.300041	-0.678544	-0.127877	-0.85209	-0.436152	-0.0248619	0.268843	-0.286962	-0.326204	0.949666	-0.414259	-0.00358477	0.10498	0.949666	-0.168915		0.119861	-0.0220159	-1.1043	-0.41115	-0.676588	-0.851225	-0.00565604	-0.128799	0.585547	1.57338	1.55858
1154	0.229549	-0.0297894	-0.897142	-0.786134	0.470941	0.479108	-0.614241	-0.529494	-0.724755	0.65825	-0.00774742	0.437381	-0.564188	-0.434135	-1.37066	-0.503848	-1.29636	-1.15232	0.809865	-0.31304	-1.62434		2.18598	-0.192653	0.911664	0.104692	0.446109	-0.0248619	0.712892	-0.154653	-0.0577304	-0.229642	-0.655605	-0.328881	-0.495593	-0.229642	0.306141		0.0417681	0.258071	-0.397215	-0.657237	-1.20264	-0.456588	0.491677	0.109212	-1.03756	-0.619057	-0.617214
1155	0.244895	0.492912	-0.0282944	0.211525	0.244454	-0.59127	-0.545008	-0.606593	-0.596628	0.0517027	-0.153693	1.1407	1.09089	-0.0694658	0.554408	-1.39783	-0.58111	0.00497551	-1.11241	-1.0346	-1.29874		-0.842446	-0.286925	0.737695	0.293609	-0.673409	-0.0248619	1.40011	-1.03688	2.25585	1.361	-0.683075	0.707735	-0.0431309	1.361	-0.47849		0.0428667	-0.10255	-1.27616	-0.680778	0.310072	-0.698001	-0.257265	-0.428465	1.20982	1.57338	1.55858
1158	0.85611	0.107095	-0.505222	-0.77723	1.05421	-0.259524	-0.172981	-0.227341	-0.573864	-1.51231	-0.681351	1.30659	0.25597	0.247554	0.729953	1.30399	-0.50995	1.32455	-0.142032	0.653647	0.629764		-0.391252	-0.97809	-0.493275	-0.85209	-0.436152	-0.0248619	0.994855	-0.286962	-0.125433	0.798967	-0.414259	-0.00358477	1.1907	0.798967	-0.608855		0.0744827	-0.444603	-0.250067	-0.40311	-0.676588	-0.918832	-0.666438	-0.0760441	1.20982	-0.619057	-0.617214
1160	-0.410096	0.170774	-0.873017	-0.7897	-0.634424	1.86087	-0.216647	-0.145083	0.00066847	-0.692947	-0.101529	1.21856	-0.182273	-0.13683	0.343053	-0.335984	0.598205	0.0925541	-0.115893	0.143897	0.353284		-0.299606	-0.718937	1.07994	-1.35356	0.38997	-0.0248619	0.46776	-0.118886	0.240173	0.423118	-0.339697	-0.00290347	0.634883	0.423118	-0.164573		0.281988	0.00249217	0.759722	-0.325605	-0.53912	-0.899308	-0.555901	-0.559401	-0.787852	-0.619057	-0.617214
1161	-0.364774	-1.02462	-0.927144	-0.7897	-0.57428	1.78595	-0.583412	-0.503328	-0.153664	-1.16485	0.4977	1.14585	-0.610476	-0.47786	0.415225	0.571222	-0.713621	-0.451222	-0.450714	-0.743683	0.859358		-1.07119	-0.752296	-0.224763	1.10244	1.431	-0.0248619	1.24896	0.554081	0.957518	0.0620254	-0.384827	0.346036	-0.280427	0.0620254	-0.135903		0.103704	-0.496466	-0.765342	-0.386315	1.78523	1.25125	-1.50698	0.401949	-0.787852	-0.619057	-0.617214
1164	-0.0835234	0.0773154	-0.387797	0.156043	0.209299	-0.472264	-1.0444	-1.05212	-0.858165	-2.35891	-1.2357	-0.575541	1.19993	-0.787252	-1.58565	5.03023	-0.304347	0.715619	0.00482753	2.87	-2.4188		0.515083	1.70834	0.838807	-1.13969	-2.52179	-0.0248619	-0.560098	1.44921	3.67652	0.652083	-1.00683	1.73088	2.94591	0.652083	-1.72775		0.554114	0.00686983	0.525513	-0.988185	-1.96235	-1.86191	0.0110726	-1.82364	-0.16358	1.57338	1.55858
1173	1.05123	3.01409	0.935897	1.6642	-1.31307	-0.620464	-0.261673	-0.157129	-0.00459765	-0.863269	-0.507399	-0.506779	-0.18495	0.637266	-0.284118	-0.766682	2.20747	1.15209	-1.21869	0.756886	0.72252		-0.766159	-0.00198365	0.19468	-0.21213	-0.497575	-0.0248619	1.34434	-0.170313	0.328727	-0.375447	-0.308302	0.475469	0.730204	-0.375447	0.217812		0.766424	0.481009	1.42865	-0.28776	-0.332078	-0.0599884	-1.23235	-0.48717	-1.03756	1.57338	1.55858
1174	-1.45347	0.715398	-0.19624	0.49473	-0.0859503	-0.56363	-0.929486	-0.919997	-0.777517	-0.860973	0.101059	0.998759	1.19993	1.1762	-1.10747	-1.54713	0.0333044	1.19997	1.57153	2.87	-1.55394		-1.68437	-0.0974631	0.251396	-0.883673	-2.10879	-0.0248619	0.140182	-0.0339326	1.25583	1.37887	-0.851821	1.27197	0.514824	1.37887	0.509471		1.42951	1.4335	-0.94977	-0.832016	-1.96235	-2.02494	1.89419	-2.45971	-0.538143	1.57338	1.55858
1175	0.816727	1.68996	0.204989	1.48052	-1.11455	-0.618741	-0.813143	-0.817415	-0.67252	-0.635931	-0.120166	0.566381	0.570927	2.44829	-1.74392	0.198759	1.05101	0.234681	0.159291	0.582112	2.39273		-2.12426	-0.214459	-0.0712665	-2.61813	-0.59054	-0.0248619	2.48267	-0.691946	2.17637	0.698147	-0.883215	2.24796	0.209292	0.698147	0.792691		2.26638	1.94301	-0.818631	-0.862207	-1.36883	-1.09499	0.213053	-2.75355	1.20982	1.57338	1.55858
1176	-0.0269656	0.350754	-0.818057	-0.785123	0.611635	0.302479	-0.884237	-0.886964	-0.697668	-0.814405	-0.141359	0.285022	0.3162	0.856757	-0.388959	0.0179126	2.64529	0.188607	0.088323	0.87941	2.89133		-0.863846	-0.555932	-1.243	-0.882346	-1.31915	-0.0248619	0.938429	-1.51707	-0.151439	0.373417	-0.783145	-0.0405619	-0.639192	0.373417	0.901525		1.17438	0.900231	-1.17206	-0.779229	-0.534515	-0.243461	-0.0249535	-0.294445	-0.787852	1.57338	1.55858
1178	-0.400896	-0.598267	-1.20991	-0.789616	-0.362081	1.5215	-0.969079	-0.935089	-0.697479	-1.46929	-0.492012	-0.309462	0.0422994	1.57442	-0.945831	-0.364199	-0.451772	0.234681	-1.08587	2.01658	-0.0130359		-0.411164	0.991108	-0.398066	0.515434	-0.130995	-0.0248619	2.48267	0.133182	1.09899	-0.110534	-0.883215	1.48203	-0.206864	-0.110534	0.0914268		0.805329	0.469019	-0.215711	-0.872149	0.173534	0.718975	-1.07636	-0.488797	1.20982	-0.619057	-0.617214
1180	0.113985	-0.326145	-0.223008	-0.7897	0.883347	-0.0297807	0.822303	0.802418	1.03109	0.0562843	-0.273722	-0.356446	-0.245557	0.781919	0.402094	-0.0302987	0.207598	-0.563887	0.468313	0.599534	-1.3815		0.373054	-0.0265468	-0.806895	-0.0762183	0.152733	-0.0248619	0.726348	0.0246125	-0.120149	-0.352402	0.776772	0.407564	-0.96041	-0.352402	1.02088		0.717587	0.78599	-0.90306	0.750209	-0.357864	-0.521059	0.320722	-0.0145855	-0.538143	-0.619057	-0.617214
1181	-0.753741	0.280718	0.359439	-0.7897	1.35434	-0.616489	0.848818	1.03162	0.926573	1.18298	-0.236109	-1.13654	-0.260278	0.889334	0.192354	-0.628752	0.461948	-0.826963	0.322355	0.321735	-1.35362		-0.0345343	-0.465059	0.363252	-0.214822	0.503567	-0.0248619	0.766379	0.309601	-0.685044	-0.723799	0.600178	0.29078	-0.639704	-0.723799	1.27398		0.685473	1.17205	0.906066	0.572597	-0.742267	-0.658266	0.808581	-0.422594	-1.03756	-0.619057	-0.617214
1182	0.0244575	2.07083	1.22561	1.66265	-1.31139	-0.620464	0.253686	0.378308	0.492468	0.4691	-0.0737989	0.0278121	-0.536089	0.979374	0.367411	-0.489454	1.84374	-0.553281	-0.11775	0.576851	-0.163617		-0.637342	-1.64896	-0.529904	-0.418576	0.561132	-0.0248619	0.290854	1.20444	0.672255	-0.39723	0.443205	1.26355	-0.945567	-0.39723	1.38202		1.2334	1.43126	-0.78252	0.439371	-0.348758	-0.85106	-0.00132328	-0.429271	-0.912707	1.57338	1.55858
1183	-0.237005	2.34557	0.656178	1.6516	-1.29937	-0.620451	0.233929	0.0735525	-0.355928	0.152104	-0.12408	-0.23686	-0.576056	0.989155	0.241506	-0.580494	1.17954	-0.730418	0.332303	0.795394	-0.351109		-0.478142	-1.57442	-0.182206	-0.526589	0.601859	-0.0248619	1.07911	1.41213	0.383101	-0.549988	0.329399	1.19649	-0.894617	-0.549988	1.51369		1.45255	1.5405	-0.456718	0.332894	-0.601707	-0.940805	0.130769	-0.513009	2.0838	-0.619057	-0.617214
1184	0.372888	0.686938	0.945953	1.66506	-1.31401	-0.620464	-0.267943	-0.134183	0.00458477	-0.00290703	-0.0324383	-0.43626	-0.538057	1.13514	0.293744	-0.338542	1.60297	-0.549143	0.547862	0.30714	-0.220719		-0.633584	-1.70768	-0.570665	-0.476646	0.850929	-0.0248619	0.791649	1.31004	0.225245	-0.612979	0.301929	1.17539	-0.912545	-0.612979	1.662		1.59526	1.53295	-0.48837	0.301741	-0.477319	-0.821681	0.0937914	-0.511945	2.0838	-0.619057	-0.617214
1185	0.0751492	0.495815	1.14738	-0.384851	0.91693	-0.620461	1.01996	0.917532	1.00077	-0.860973	0.283345	-0.71866	-0.311741	1.64029	0.283604	-0.58122	0.186782	-0.737429	0.61523	0.643188	0.175771		-0.564647	-0.589956	-0.229213	-0.0690569	0.481909	-0.0248619	1.2861	-0.168764	0.243535	-0.570244	0.543275	1.02165	-0.930229	-0.570244	1.23391		1.25045	0.914727	-0.480621	0.550653	0.30594	-0.0537876	-0.146951	-0.158303	-1.41212	-0.619057	-0.617214
1186	-0.436172	1.33248	1.21786	1.63307	-1.27919	-0.620464	1.12042	0.65691	0.587986	0.375831	-0.64537	-0.387799	-0.829116	1.26449	0.50825	-0.265594	0.784526	-0.812037	0.509174	0.37006	-0.212072		-0.397483	-1.13698	0.081375	-0.223104	-0.267431	-0.0248619	1.79302	0.0839818	-0.137653	-0.813233	0.417697	0.699614	-0.673425	-0.813233	1.55028		1.39716	1.513	0.883624	0.399114	-0.72736	-0.840811	0.125157	-0.132731	0.835256	1.57338	1.55858
1187	0.727145	0.289067	-0.924799	-0.7897	-1.15161	2.50511	0.558177	0.399763	0.411434	0.701646	-0.390255	-1.57924	-0.852597	1.52545	0.317331	0.041426	0.542976	-0.96515	0.747617	0.381662	-0.827564		-0.151475	-0.549046	-0.929411	-0.126041	1.11653	-0.0248619	1.1483	0.700082	-0.0175944	-1.38123	0.186162	1.09963	-1.32176	-1.38123	1.88512		1.42474	1.6735	0.261333	0.163358	-0.15245	-0.199362	0.456813	-0.224864	-1.41212	-0.619057	-0.617214
1188	-0.0138644	-0.0553166	-0.590979	-0.7897	-0.222665	1.34795	0.490857	0.385035	0.492635	0.701646	-0.390255	-1.57924	-0.743332	1.70607	0.372318	-0.0749352	0.310011	-0.909454	0.541721	0.826409	-0.728112		-0.100891	-1.04742	-0.726767	0.109484	0.451631	-0.0248619	1.30935	1.04118	-0.128939	-1.29766	0.186162	1.25794	-1.19274	-1.29766	1.8339		1.3744	1.69694	0.608553	0.166196	-0.407491	-0.499314	0.490127	-0.0200638	-1.41212	-0.619057	-0.617214
1192	0.928385	0.235149	-0.586659	-0.758946	0.96649	-0.175042	-0.693055	-0.733607	-0.68399	0.415275	0.078872	0.15935	0.981107	0.731368	-0.504287	-1.05797	-0.780701	0.667385	0.82579	-1.44162	1.26671		-0.105508	-0.731369	-0.952675	-1.50939	0.71373	-0.0248619	0.541173	-1.0309	0.406071	0.823979	-0.688961	0.300831	-0.482287	0.823979	0.188685		0.463305	0.373042	-1.25817	-0.687868	-0.595728	-0.531985	1.0497	-0.706697	-0.662998	1.57338	1.55858
1193	-0.394324	0.282173	-0.231491	0.428155	-0.0233759	-0.551323	-0.907772	-0.877629	-0.793412	-0.462737	-0.166835	1.34294	0.742143	1.6611	-1.01261	-1.08214	0.0456075	1.52744	0.289353	-1.04981	1.17718		0.408227	-1.23944	-0.806895	-1.22262	0.0866846	-0.0248619	-0.897479	-0.568344	0.654082	1.18761	-0.677188	1.10475	0.265734	1.18761	-0.421296		0.402603	0.0200718	-1.04487	-0.662634	-1.20023	-0.859984	0.135402	-0.563868	2.0838	-0.619057	-0.617214
1195	-0.919666	-0.112399	0.513415	-0.554289	1.10043	-0.619337	-0.433603	-0.206464	0.135771	-1.55423	0.182535	1.55985	-0.0418005	-0.178744	-0.824908	3.89288	0.535595	0.81369	-1.01898	-0.39297	-0.442495		-1.04725	-1.0929	1.53302	0.656692	-0.651306	-0.0248619	-0.846576	0.177507	1.5019	0.688122	-0.212157	0.662301	3.04328	0.688122	-1.46982		-0.273355	-0.951097	1.11418	-0.153359	-0.396886	-0.499081	-1.67511	-0.848513	-1.16242	-0.619057	-0.617214
1196	-0.287737	1.34284	1.652	1.67916	-1.32936	-0.620464	-0.232445	0.234075	0.752276	-1.35628	-0.389177	1.30005	0.106921	0.00442409	-0.952229	2.11214	-0.298933	-0.350143	-1.09585	-0.654002	-0.0911389		-1.07963	-1.02461	4.01012	0.946449	-0.863136	-0.0248619	-0.700434	0.126568	2.61898	0.681941	-0.182724	1.283	3.06359	0.681941	-1.92117		-0.23971	-0.880232	1.49714	-0.104083	-0.163375	-0.234903	-1.57798	-0.687643	-1.41212	-0.619057	-0.617214
1198	0.382847	1.32398	1.00037	1.50187	-1.13641	-0.620462	-0.118047	0.138199	0.370359	-0.0760054	-0.0770366	-0.792686	0.399413	-0.0240296	0.359304	2.08176	-0.908731	-0.451222	-0.749406	-0.530837	-0.598263		3.96055e-05	-1.19453	3.35142	0.299326	-0.790781	-0.0248619	-1.28013	0.135769	0.744368	-0.0604668	0.090016	0.380762	2.5549	-0.0604668	-1.40368		-0.879386	-0.93389	1.64919	0.132209	-0.364118	-0.8863	-0.404874	0.163917	0.710402	1.57338	1.55858
1200	0.568096	-0.330125	0.452274	-0.726109	1.28689	-0.618677	-0.066415	0.0115161	0.177141	-0.125752	-0.39162	-0.727938	-0.800876	0.507301	1.0142	0.644727	-1.00364	-1.64677	0.380899	-1.38232	-0.35574		0.591654	0.617803	-0.295324	0.979423	0.245294	-0.0248619	0.667569	0.564066	0.312485	-0.948661	-0.057146	0.619061	-1.22138	-0.948661	0.460889		0.364807	0.0698574	-0.704743	-0.0837062	1.25072	0.865252	-0.625466	1.26382	0.210984	1.57338	1.55858
1203	0.381719	-0.393827	-1.00683	-0.789688	-0.206251	1.32749	-0.428411	-0.381917	-0.504418	-0.213821	-0.20326	-0.331481	-0.189529	2.66798	0.201519	-0.49	0.203073	0.160917	-0.711628	0.273581	0.443925		0.20544	-0.872245	-0.611672	-1.60597	0.662299	-0.0248619	-0.734189	2.73764	1.71292	-0.298022	-0.459389	3.21785	-0.446329	-0.298022	0.217859		1.02299	0.90862	-0.0904191	-0.431351	-0.316748	-0.987572	-0.638752	-0.441351	0.460693	1.57338	1.55858
1207	0.491451	-0.0138474	-0.267409	-0.555074	1.00291	-0.496798	-0.79739	-0.814894	-0.626955	-0.195224	-0.567323	3.62259	2.46685	-0.00187155	0.486469	-0.0292745	-1.20475	-1.38323	-0.442801	0.721321	-1.55394		-0.218067	-0.458625	-1.11923	0.225756	0.50694	-0.0248619	-0.560098	-1.02269	0.771687	3.55924	-0.69681	0.0482082	-1.79159	3.55924	-0.781827		-0.758985	-0.672479	-1.92886	-0.700319	-0.114114	-0.449005	1.26648	-0.212272	0.210984	1.57338	1.55858
1208	-0.58711	-0.0740734	-0.896836	-0.650759	0.572743	0.168771	-0.913385	-0.916207	-0.932868	0.311517	3.47877	-1.82655	-0.255054	-1.80404	0.830874	-0.625573	1.95671	-0.140641	-0.103083	0.441226	1.85143		-1.19342	-1.09711	-1.02832	0.785043	0.148015	-0.0248619	-1.38543	-1.51707	0.59878	-1.03835	-0.94208	-1.23975	-0.994589	-1.03835	1.1031		-0.44048	-0.213312	0.172372	-0.951336	2.74323	0.761085	0.0576331	0.686549	-0.662998	-0.619057	-0.617214
1209	0.735453	1.71655	1.05935	1.63109	-1.27704	-0.620464	0.805753	0.546661	0.325169	0.148845	-0.919997	0.595183	-0.749457	1.25896	-0.565674	-0.260696	0.620282	-0.47462	-0.563239	-0.307729	0.0322745		0.26522	-0.237285	-0.535331	-0.164591	0.358775	-0.0248619	0.690776	1.63543	1.6401	-0.298501	0.150843	2.01898	-0.803728	-0.298501	0.446534		1.10435	1.04052	-0.780108	0.177648	-0.289406	-0.0581296	-0.804359	-0.219879	1.20982	1.57338	1.55858
1211	1.34744	0.442532	0.390408	1.58372	-1.22571	-0.62019	-0.50173	-0.611632	-0.552505	2.39059	-0.809881	1.07493	1.93939	-0.606741	0.504465	-1.08606	-0.179089	-0.339012	-1.57992	-0.644126	0.611687		0.398016	0.825829	-0.627352	-0.741209	-2.29531	-0.0248619	-0.684341	0.372735	0.0259558	1.97965	-0.675226	-0.226891	-1.06267	1.97965	-0.984512		-1.15256	-0.1994	-1.6494	-0.685158	-0.694668	-0.774622	1.40238	0.310259	-0.16358	-0.619057	-0.617214
1212	1.78327	0.401878	-0.201011	-0.504552	0.974389	-0.52976	-0.497942	-0.600443	-0.594747	2.30933	-0.774551	1.13625	2.15219	0.0804391	-0.0675814	-1.70399	-0.466537	0.482962	-2.03198	-0.95258	-0.0319458		-0.303227	1.61056	-0.456575	0.168366	-1.06815	-0.0248619	-1.18699	0.529532	-1.13104	2.17072	-0.712507	-0.325199	-0.547604	2.17072	-1.44376		-1.6707	-0.76385	-1.56665	-0.718357	-0.343731	0.40054	1.1231	-0.137093	-0.787852	-0.619057	-0.617214
1213	0.53229	4.36905	2.72069	1.67928	-1.32948	-0.620464	1.31222	1.94966	2.38472	0.320979	-0.258471	0.218658	0.401766	0.383082	-0.985855	-0.382684	0.791054	0.00254132	0.308413	0.206153	1.3747		-0.651216	0.610845	-0.413869	-1.18341	-0.776553	-0.0248619	0.470046	-0.257953	1.01795	0.408229	2.12478	0.626481	-0.403017	0.408229	0.295749		0.852795	0.957756	-1.02207	2.2109	-0.613579	-0.26609	0.677146	-1.08482	0.960111	-0.619057	-0.617214
1215	-1.68306	-2.26598	-1.76183	-0.7897	-1.17532	2.53465	-0.741718	-0.701436	-0.688156	-0.143339	0.474487	-0.922907	-1.0813	0.656322	0.66974	0.859723	0.261595	-0.0216899	0.718859	-0.225139	0.0707276		0.267534	-0.546356	0.132487	-0.731303	0.615069	-0.0248619	-0.449527	-0.0939788	-0.584688	-1.25316	-0.677188	0.0773159	0.385358	-1.25316	0.634086		0.332606	0.215625	1.34839	-0.680791	0.0411532	-0.442845	-0.3279	0.168509	0.585547	-0.619057	-0.617214
1230	0.0889969	0.466238	0.120435	1.41221	-1.04177	-0.6168	-0.463789	-0.473993	-0.722576	-0.747046	-0.194535	-0.6598	-0.909231	2.71046	-1.05224	0.423943	2.02782	-0.573705	1.60368	-0.565462	-0.68665		-0.851673	-1.17891	-0.463425	-1.02286	1.24764	-0.0248619	1.15805	0.793284	1.31447	-1.00008	-0.465275	2.45221	-0.581405	-1.00008	2.20109		2.97256	2.37387	0.714181	-0.437054	-1.12205	-0.949874	-0.0770645	-1.76272	-1.03756	-0.619057	-0.617214
1232	-1.11179	-0.966568	-0.658127	-0.710957	0.862566	-0.110645	-0.51929	-0.502501	-0.786927	-0.747046	0.102942	-1.36047	-0.803505	2.36091	-0.945831	0.87431	1.87755	-1.00484	1.50407	0.869005	-1.07157		-0.851673	-2.30411	-0.201986	-0.794966	1.61528	-0.0248619	1.46973	0.133182	2.17637	-1.24269	-0.465275	2.45221	-0.581405	-1.24269	2.52713		2.97256	2.60064	0.781213	-0.439321	-0.998663	-1.31267	0.245289	-1.7061	-1.03756	-0.619057	-0.617214
1233	-1.60268	-0.34026	-0.156981	1.08872	-0.710637	-0.59073	-0.55012	-0.555275	-0.866242	-0.885938	0.524367	-0.691427	-1.2455	2.46771	-0.758132	-0.72074	1.07815	-0.383585	1.7282	0.542265	-0.331132		-1.06241	-1.35752	-1.39662	-0.266375	1.18382	-0.0248619	0.787941	0.435729	3.17893	-1.27189	-0.455464	3.08339	-1.45186	-1.27189	2.32824		2.91101	2.43498	0.166231	-0.433001	0.314061	-0.439948	-0.0331886	-1.24765	-1.03756	-0.619057	-0.617214
1236	-0.0642774	1.04718	-0.0353399	0.807751	-0.397513	-0.599881	-0.268968	-0.240499	-0.69883	-0.145029	0.859619	-0.633849	-1.50862	1.90964	-1.34277	-0.995666	1.90378	-0.469627	1.19495	0.407547	-0.249794		-1.38878	-0.51213	-0.598641	0.0225643	0.27749	-0.0248619	2.34662	0.0327696	0.902327	-1.44657	-0.420146	1.55363	-1.11184	-1.44657	2.66019		2.67545	2.49674	0.980334	-0.407107	-0.334875	-0.201445	-0.139147	-1.57998	0.960111	-0.619057	-0.617214
1237	-0.491678	-0.683427	-0.889081	-0.746182	0.603899	0.259324	-0.625441	-0.613421	-0.859548	-1.30262	0.846634	-0.834968	-1.86076	2.53568	-1.37148	-0.0264241	1.57699	-0.358135	1.30484	0.582112	-0.301728		-1.34113	-0.0537168	-1.50918	0.45846	0.880005	-0.0248619	1.93724	-0.196869	2.39185	-1.80876	-0.465275	2.55433	-1.24725	-1.80876	2.52346		2.97256	2.32852	0.880774	-0.44283	0.667091	0.501299	-0.915183	-1.36639	-1.03756	-0.619057	-0.617214
1240	0.0637316	-0.485105	-0.802953	-0.620509	0.64835	0.0335797	-0.546383	-0.444606	-0.908322	-0.743173	0.321464	-0.769691	-1.5946	2.13318	-1.12414	0.518725	1.53146	-0.754309	0.595265	2.62805	0.878323		-0.726751	-2.01365	-0.819487	0.607845	1.02588	-0.0248619	1.38492	0.367669	0.532862	-1.57505	-0.429956	1.61277	-0.912545	-1.57505	2.1935		1.98925	1.9646	0.910817	-0.416823	-0.183732	0.214176	-0.427764	-0.458059	0.335838	-0.619057	-0.617214
1241	2.48013	1.64025	-0.29637	0.882707	-0.51726	-0.552333	0.120513	-0.0083272	-0.926531	2.2966	-0.485674	-2.40701	-1.6412	0.814746	0.570242	-0.917562	-0.663101	-1.32085	2.35106	-0.261453	-0.671887		-0.544652	-1.65292	0.873851	0.719375	-0.196271	-0.0248619	1.5109	0.147247	-0.611962	-2.36657	-0.471162	0.231598	-0.802724	-2.36657	2.48225		1.51718	2.30894	2.35138	-0.500685	-0.572234	-0.618826	1.7946	0.148165	0.585547	-0.619057	-0.617214
1244	-0.0204856	-1.94004	-0.670459	-0.7897	-1.32193	2.71727	1.48426	1.62122	2.22874	-0.611479	-0.552182	-0.200053	-0.633112	1.01531	-0.463704	-0.707804	1.60617	0.0880028	0.955712	0.218156	0.720995		-1.08959	-0.187929	-0.643218	0.29436	0.537949	-0.0248619	0.541767	0.530525	-0.202233	-0.576638	1.86969	0.661574	-0.603223	-0.576638	1.15902		1.47258	1.15622	0.826753	1.90451	-0.0568721	0.586772	-0.0733089	-0.518572	-0.0387253	1.57338	1.55858
1258	1.14432	-1.04913	-0.909052	-0.7897	-1.32247	2.71795	1.94835	1.68143	1.47085	0.168782	-0.560377	0.0952037	2.01948	-0.969315	-0.488624	-0.775056	-0.539164	0.256436	-0.438507	0.318381	-0.725727		1.2092	-0.116806	-0.645451	-0.536375	-0.11373	-0.0248619	0.39768	0.356118	-0.115322	1.5886	1.29282	-0.510848	-0.499438	1.5886	-0.626578		-0.508471	-0.354309	-1.45415	1.29675	-1.1548	-0.712768	1.11711	-0.040621	0.835256	-0.619057	-0.617214
1259	-0.710214	-0.773869	-0.725984	-0.7897	-0.301416	1.44605	-0.135035	-0.0380908	0.146128	-1.08602	-0.700031	1.20867	0.445282	0.339598	-0.680572	-1.58965	1.61292	1.8577	-0.296187	0.517665	1.34396		-0.865151	-1.05428	-0.600776	-0.373855	-0.416046	-0.0248619	0.0863928	0.0112065	1.30354	0.898559	0.192048	0.819709	0.464413	0.898559	-0.238474		0.7958	0.379626	0.398613	0.239057	-0.627602	-0.371508	-0.433989	-0.652909	-0.912707	-0.619057	-0.617214
1260	-0.956381	-0.99271	-0.00570078	-0.5884	1.11052	-0.585664	-0.391942	-0.261589	-0.401571	-0.303759	-0.520013	1.371	0.0558336	0.538669	-0.266331	-0.608374	1.20491	0.402689	0.0452759	0.0139418	0.565217		-0.868185	-1.07869	0.0399633	-1.2384	0.28841	-0.0248619	0.388023	0.247507	1.32291	0.675616	0.141032	1.01832	0.11152	0.675616	0.250536		1.0195	0.827614	-0.784859	0.176796	-0.797877	-0.948563	-0.109785	-1.09293	2.0838	-0.619057	-0.617214
1261	-0.278379	-0.859251	-0.876557	-0.7897	-0.443448	1.62297	0.415079	0.38471	-0.12879	-0.300507	-0.703118	1.00556	-0.167171	0.234648	-0.310271	-0.9012	0.667738	0.511132	0.347322	-0.379022	0.534674		-0.972556	-0.405543	0.0558743	-0.273499	0.507336	-0.0248619	0.225952	0.340058	0.842843	0.336338	0.199897	0.641794	0.0971574	0.336338	0.0871521		0.762873	0.527835	0.222737	0.225901	-0.192277	0.0446183	-0.136704	-0.706216	-1.16242	-0.619057	-0.617214
1262	0.780734	-0.0860337	-0.303814	-0.789457	1.19777	-0.421773	0.103974	0.239257	-0.169689	0.0230253	-0.684726	0.415583	0.271218	0.231694	-0.505377	-0.801838	0.267605	-0.659933	0.851819	0.901436	-0.398795		-0.371582	-0.243812	0.461842	-0.866308	-0.0566683	-0.0248619	0.198641	0.316863	1.85784	0.399287	-0.0336001	1.11394	-0.511925	0.399287	0.449795		1.09648	1.17299	-1.06878	-8.41137e-05	-0.754567	-0.834411	0.932602	-1.0316	0.210984	-0.619057	-0.617214
1263	0.344423	0.538049	0.123203	-0.789546	1.34297	-0.602525	0.208041	0.28773	0.263172	0.683337	-0.336597	-0.337934	-0.567341	0.0431115	-0.0274899	0.545598	-0.678585	-0.531993	0.748335	-0.710241	-0.832337		0.88824	-0.505587	0.906095	-0.244806	-0.01433	-0.0248619	-0.106975	-0.428825	0.235086	-0.589984	0.105713	0.00392744	0.367766	-0.589984	0.189677		0.114382	0.273141	1.25365	0.0990184	-0.686466	-0.703557	0.375228	0.132608	-1.41212	-0.619057	-0.617214
1264	0.627418	0.567342	0.285816	1.33738	-0.958548	-0.619017	-0.343564	-0.447198	-0.511224	-0.201949	-0.70235	-0.843226	-0.199766	-0.47786	1.27378	0.90767	0.184508	0.772697	-0.837679	1.14237	2.64222		-0.603155	1.21707	-0.654443	-1.28107	0.607063	-0.0248619	-1.31225	-0.728063	0.957518	-0.542103	-0.579081	-0.0506815	0.515454	-0.542103	-1.01646		-0.784038	-0.631993	1.16981	-0.577901	1.54556	0.969387	-0.524452	0.469625	1.20982	-0.619057	-0.617214
1265	-0.329977	-0.747644	0.00460225	-0.265513	0.763025	-0.590529	-0.214825	-0.394477	-0.485213	-0.688072	-0.0395392	0.484182	-1.0218	-0.952462	1.61461	-0.759546	-0.431102	0.409962	-0.715145	2.32761	1.119		-0.0999086	1.43718	-1.33404	-0.0460081	0.875841	-0.0248619	-1.03375	-0.758704	1.3326	-0.558056	-0.555535	-0.159712	-0.81359	-0.558056	-0.578172		-0.888595	-0.740414	-0.147802	-0.568631	2.48059	1.38703	-0.962128	1.10762	1.20982	1.57338	1.55858
1266	1.79921	0.960432	0.291556	1.34441	-0.966144	-0.619095	-0.61047	-0.606766	-0.507497	-0.340414	-0.754226	1.22127	-0.661466	-0.849319	1.2471	-0.352221	0.750685	0.600789	-1.21153	1.1184	1.31928		-0.645477	1.71054	-1.41621	-0.728814	1.21412	-0.0248619	-1.17524	-0.804806	2.05193	0.0578387	-0.516291	0.227216	-0.567997	0.0578387	-0.847093		-0.607985	-0.52835	-0.896701	-0.520816	2.09001	1.28467	-1.13368	0.316171	-1.41212	-0.619057	-0.617214
1267	0.607732	1.05414	0.349479	1.40988	-1.03692	-0.619691	-0.071778	-0.113294	-0.469145	-0.234758	-0.357759	0.755696	0.0736906	0.589496	0.508807	-1.10367	-0.80962	1.35413	0.62364	-0.593402	-1.28278		-0.555908	0.0852623	0.40069	-0.881848	0.682215	-0.0248619	-0.601682	-0.125528	0.410595	0.405216	-0.335773	0.500215	0.892836	0.405216	-0.407676		0.0930221	-0.10302	1.18582	-0.324301	-0.362813	-0.737369	0.17898	-0.866368	0.960111	1.57338	1.55858
1270	-0.717447	-1.19232	-1.37119	-0.788838	-0.315803	1.4628	-0.85518	-0.770615	-0.856046	0.100201	-0.971694	0.172251	0.0264406	-0.186436	-0.653198	1.94393	0.870679	-0.468615	1.02094	0.259357	0.314148		-0.907961	0.798217	0.098669	-0.558525	0.567514	-0.0248619	-1.14833	0.82629	-0.220799	0.099723	-0.76941	0.0420894	0.419451	0.099723	-0.0385825		0.442501	0.493963	-0.49875	-0.758125	-0.549835	0.347112	0.793289	-1.05782	0.210984	-0.619057	-0.617214
1271	0.203476	0.289425	0.387751	1.44771	-1.07788	-0.619941	-0.285897	-0.372262	-0.443065	1.48928	0.041767	-0.429538	-0.885641	-0.690135	-0.612578	1.6001	-0.179089	-1.05903	-0.249069	-1.46547	-0.21481		1.05194	-1.09163	-0.814471	-0.251876	2.44098	-0.0248619	0.654098	1.94758	0.12877	-0.875737	-0.431919	0.260393	-0.744959	-0.875737	0.642632		0.148771	0.514738	-0.55372	-0.446549	-0.105916	0.229399	-0.166492	0.0941336	-0.16358	-0.619057	-0.617214
1272	-0.0970433	0.285495	2.05558	1.67925	-1.32945	-0.620464	0.535043	0.666241	1.49329	-0.0296048	-0.457677	0.361616	-0.0937521	-0.163885	0.166898	-0.561069	1.44295	-0.12319	-1.21406	-0.485988	1.33968		0.197049	-1.33634	-0.497582	-0.24739	0.434183	-0.0248619	0.660233	0.784855	1.24822	0.0952109	0.835637	0.738677	-0.619341	0.0952109	0.127807		0.43265	0.313978	-0.941364	0.832828	0.192624	-0.0843024	-0.969331	0.473946	0.335838	-0.619057	-0.617214
1277	0.407497	1.91091	2.97847	1.67928	-1.32948	-0.620464	2.35848	2.27439	2.93353	0.886958	-0.586498	-0.133576	-0.678064	-1.21374	7.54716	-1.56164	-1.45568	-0.700705	-2.41677	-1.38244	-1.11206		4.47469	-0.715681	-0.435121	-1.53002	-1.34201	-0.0248619	-1.58517	-1.03688	-1.4539	-0.580331	1.71076	-1.7191	-1.39535	-0.580331	-1.12502		-2.96856	-2.62101	-0.948235	1.28379	1.80608	-2.24632	-1.77369	5.51632	0.960111	-0.619057	-0.617214
1278	-0.404318	0.319431	2.24518	1.67867	-1.32883	-0.620464	1.31868	1.5967	2.2892	0.866878	-0.887814	-0.979489	-0.787406	-1.35875	7.99444	-1.17526	-1.0805	-0.789906	-1.99705	-1.54124	-0.368089		3.77787	-1.24705	-0.23969	-1.64799	-1.34142	-0.0248619	-1.13375	-1.0882	-1.23717	-1.05449	1.51847	-1.71699	-1.19699	-1.05449	-0.760916		-2.49969	-2.21768	1.13136	1.11433	1.97334	-2.28058	-1.61605	5.51151	-0.538143	-0.619057	-0.617214
1280	-1.08554	1.35	2.82621	1.67928	-1.32948	-0.620464	1.89575	1.88307	2.78244	0.696395	-0.56103	-0.344214	-0.606843	-1.31489	7.77218	-1.623	-1.11044	-0.466428	-2.24445	-1.19095	-0.948485		4.18566	-0.323098	-0.438723	-1.88211	-1.41692	-0.0248619	-1.94747	-0.965509	-1.61873	-0.623097	1.75589	-1.83424	-1.23942	-0.623097	-1.16601		-2.94057	-2.64245	-0.364613	1.33384	1.88725	-2.2612	-1.68627	5.34205	0.335838	-0.619057	-0.617214
1282	-0.926526	1.01282	2.88582	1.67928	-1.32948	-0.620464	2.51352	2.09234	2.993	-1.48743	-0.602965	-0.775984	-1.02668	-0.647963	8.2771	-1.28672	-0.476308	-0.058353	-1.62691	-0.395113	-1.76381		4.62195	-0.129706	-1.43446	-1.44281	-1.62748	-0.0248619	-1.67073	-1.09586	-1.30817	-1.14355	2.113	-1.33769	-1.43401	-1.14355	-0.689267		-2.10985	-2.63441	0.81652	1.66526	2.23156	-2.28467	-2.63086	5.84147	0.460693	1.57338	1.55858
1284	0.832371	0.594962	1.48381	-0.789695	1.35753	-0.620464	2.91858	2.46341	2.55398	-0.968885	-0.588015	0.0414887	-1.28545	-0.29226	7.89503	-1.16589	-0.367065	-0.380108	-1.46931	-0.799568	-1.70044		3.68116	-0.559041	-0.544285	-1.67567	-1.40387	-0.0248619	-1.7455	-0.90112	-0.882079	-0.964089	2.19738	-0.867646	-1.07102	-0.964089	-0.592752		-1.7966	-2.19498	1.01835	1.78739	1.94275	-2.51459	-2.47668	4.99698	0.460693	1.57338	1.55858
1285	0.0685743	-0.268638	1.7743	-0.789513	1.35733	-0.620464	1.65448	1.72355	2.85414	-1.22843	-0.476871	-0.96346	-1.09504	-0.648987	7.75035	-1.14358	-0.701036	-0.151279	-1.33163	-0.518219	-1.27325		4.53468	-0.985444	-0.879458	-1.29852	-1.04238	-0.0248619	-2.03614	-1.09611	-1.30866	-1.28239	2.11496	-1.3386	-1.09948	-1.28239	-0.701879		-2.15294	-2.58828	1.25329	1.68635	2.08163	-2.16317	-2.35882	5.72673	-1.16242	-0.619057	-0.617214
1286	-1.21475	-0.634771	1.15636	-0.7897	1.35753	-0.620462	1.86793	1.92794	2.31648	-1.24772	-0.2359	-0.287696	-1.31274	-0.705926	7.82972	-0.492114	-0.972856	-0.311259	-1.46281	-0.840472	-1.81238		4.96994	-1.00485	-0.763539	-1.36875	-2.18943	-0.0248619	-1.72447	-0.893102	-1.09211	-1.13694	2.15421	-1.20642	-0.90842	-1.13694	-0.789941		-2.14473	-2.63946	1.02595	1.72551	1.68633	-2.87268	-2.66009	5.82722	-1.16242	-0.619057	-0.617214
1287	0.0196558	0.29294	2.0439	1.67908	-1.32926	-0.620464	0.615707	0.777136	1.6914	-1.75796	-0.608973	-0.944124	-1.24209	-0.848311	8.17437	-1.43633	-0.145641	-0.373807	-1.22569	-0.715293	-1.12126		5.9397	-0.153406	-1.66667	-1.65144	-1.87618	-0.0248619	-2.34342	-1.16939	-1.54299	-1.38595	2.1444	-1.5888	-1.88075	-1.38595	-0.68195		-2.1365	-2.82027	0.311918	1.67282	2.10273	-2.28414	-2.73146	6.63434	2.0838	-0.619057	-0.617214
1288	0.38815	-0.346904	1.84222	1.65703	-1.30527	-0.620464	0.963554	0.925761	1.72782	-1.45861	-0.579971	-1.02474	-1.3357	-0.339989	7.80125	-1.24942	-0.342684	-0.0182087	-0.648483	-0.781098	-1.36829		3.6094	-0.432141	-1.39586	-0.843551	-1.30255	-0.0248619	-1.69272	-0.96276	-1.45461	-1.49476	2.15617	-1.18596	-1.36464	-1.49476	-0.185092		-1.52269	-2.13688	1.2709	1.72145	2.36751	-1.76222	-2.25607	5.41675	2.0838	-0.619057	-0.617214
1289	0.523799	0.888424	3.52013	1.67928	-1.32948	-0.620464	4.06762	3.05313	3.71322	-0.883792	-0.890968	0.615462	-0.1504	-1.0415	6.27521	-1.31369	-0.820927	-0.150307	-1.69071	-1.01235	-1.15492		4.19072	-0.328151	-0.918313	-1.64728	-0.862567	-0.0248619	-1.73587	-1.07084	-0.468427	0.169072	2.44461	-1.1619	-1.18635	0.169072	-1.34737		-2.18925	-2.55954	-1.34655	2.06912	1.45694	-1.97296	-1.92626	4.60443	-0.16358	1.57338	1.55858
1290	0.191803	0.202271	3.08794	1.67928	-1.32948	-0.620464	1.36701	1.69792	3.01503	-0.674106	-0.636881	-0.0745799	-0.697921	-1.53019	7.58881	-1.14648	-0.942257	-0.633386	-2.11357	-0.656181	-0.777938		4.13515	-0.34153	-0.394795	-1.48778	-1.12765	-0.0248619	-1.22067	-1.04809	-1.57182	-0.568283	1.77944	-1.96336	-1.16425	-0.568283	-1.19168		-2.65651	-2.85279	-0.672214	1.38884	2.12109	-1.83994	-2.33212	5.46137	-1.16242	-0.619057	-0.617214
1291	-0.146805	-0.0522184	2.13178	1.67927	-1.32947	-0.620464	2.2796	1.52542	1.59911	0.0963643	-0.208425	1.35788	-0.11814	-0.366294	3.19058	-0.964396	-0.15063	-0.180521	-1.13384	-1.19702	-0.557843		0.884368	-0.294205	0.0228313	-1.06299	-0.745212	-0.0248619	0.136776	-1.06117	-0.0496549	0.536489	0.855258	-0.565904	-0.481333	0.536489	-0.440536		-0.830302	-0.923138	-1.15437	0.748502	0.631743	-1.31415	-1.01898	1.51682	1.45953	-0.619057	-0.617214
1292	-2.67693	-0.691023	0.949435	-0.784432	1.35178	-0.620441	2.44645	1.90223	1.06734	-0.535612	-0.147535	1.39581	-0.206711	0.0166261	3.20414	-0.484084	-0.131379	-0.200319	-1.28578	-0.987496	-0.407308		0.910941	-0.105615	0.411075	-1.04422	-0.466071	-0.0248619	-0.103782	-0.942157	-0.78193	0.486255	0.837599	-0.652392	-0.0718894	0.486255	-0.69847		-1.01477	-1.31976	-0.801014	0.749383	0.679684	-1.05013	-1.49093	1.59301	1.45953	-0.619057	-0.617214
1293	0.390692	-0.633474	1.82101	-0.7897	1.35753	-0.620464	6.73417	6.07485	4.04273	0.0595391	-0.737101	0.64495	-0.438907	0.551875	1.06083	-0.920779	0.238956	-0.287534	-0.437306	-1.10069	0.376945		0.16187	0.0147391	0.0750061	-0.424896	0.0823604	-0.0248619	1.72347	-1.29579	-0.640348	-0.0379895	5.07194	-0.381957	-0.514626	-0.0379895	0.336697		0.220088	0.055239	-0.552697	4.88723	0.0500286	-0.0892881	-0.763493	0.557814	-1.16242	-0.619057	-0.617214
1295	-0.261144	-0.158644	-0.228689	-0.695466	1.16713	-0.511032	0.114432	0.0812267	-0.523048	-1.10862	-1.09376	-2.01759	-1.28922	-0.940317	7.10518	-0.871165	0.0360274	0.226713	-1.05709	0.861678	-1.68414		5.6761	0.288941	-1.87481	-2.5898	-2.64614	-0.0248619	-1.13049	-1.35959	0.12877	-1.91757	0.298005	-0.909088	-1.34067	-1.91757	-0.203175		-1.29199	-1.51947	1.45716	0.129552	0.983276	-3.19812	-1.91994	5.28115	-1.03756	-0.619057	-0.617214
1296	-1.28047	0.155413	0.0325416	0.936964	-0.531732	-0.60786	0.245135	0.0482787	-0.662588	-0.501582	-1.01038	-1.34478	-1.3195	-1.12241	7.82902	-1.14337	-1.4196	-0.666464	-0.608354	-0.982947	-1.5441		5.04351	-0.596308	-1.29944	-1.92196	-1.30568	-0.0248619	-0.921693	-1.18374	-0.392176	-1.63012	0.217556	-1.20797	-1.76464	-1.63012	-0.229501		-1.62162	-1.87028	1.11345	0.0218328	1.80498	-2.59055	-1.71029	5.67343	-1.41212	-0.619057	-0.617214
1297	-1.43556	-1.14497	0.139511	-0.7897	1.2962	-0.544058	0.505845	0.566611	1.77077	-0.845251	-0.60506	-0.303757	-0.685497	-0.875938	6.35861	-1.3587	-0.244955	-0.445557	-1.38763	-0.959823	-0.935115		3.64876	-0.209223	0.0351827	-1.34318	-1.50564	-0.0248619	-1.13872	-0.753764	-1.63482	-0.664581	0.645307	-1.51986	-0.823869	-0.664581	-0.786681		-1.8385	-2.20887	1.04971	0.455264	1.35484	-1.8966	-2.02224	4.55111	-0.662998	-0.619057	-0.617214
1298	0.898479	0.000278024	1.00891	-0.338368	0.866333	-0.62045	0.423604	0.187095	0.765003	-0.453697	-0.929161	-0.770901	-0.912146	-1.99781	8.58803	-1.12489	-0.549376	-0.0801478	-2.13911	-0.660815	-1.82382		4.83609	0.190313	-0.867157	-2.13108	-1.92716	-0.0248619	-1.03271	-1.51707	-1.46702	-1.0536	0.190086	-2.33204	-1.02981	-1.0536	-1.01275		-2.65875	-2.76564	1.22544	-0.0153603	1.86141	-2.7194	-2.35244	5.77112	-1.41212	-0.619057	-0.617214
1299	-1.09566	-1.1071	0.810001	-0.78962	1.35739	-0.620386	0.787537	0.341143	1.18549	-0.263113	-0.772528	-0.391413	-0.84493	-1.99518	9.05599	-1.58559	-1.23832	-0.56819	-1.04291	-1.39343	-1.91936		4.83616	-0.539939	-0.514643	-1.70938	-2.29838	-0.0248619	-1.74361	-1.51707	-1.90948	-0.826997	0.180275	-2.54021	-1.35251	-0.826997	-0.849722		-2.66752	-2.81183	0.234871	-0.0420272	1.86382	-2.96306	-1.65603	6.20158	1.33467	-0.619057	-0.617214
1301	-0.597074	-0.850667	2.96315	1.67923	-1.32943	-0.620464	1.7761	2.02533	3.96426	-0.71776	-0.914097	0.471813	-0.0446344	-0.74333	6.28502	-1.30059	-0.676025	0.0553379	-2.00975	-0.933372	-1.01903		3.39824	-0.0662664	-0.938388	-1.55279	-0.854664	-0.0248619	-1.43138	-0.93318	-0.608352	0.183654	2.38182	-1.0114	-1.03549	0.183654	-1.3112		-2.13134	-2.42536	-1.27192	2.02521	1.61085	-1.74023	-1.95417	4.23822	-1.41212	-0.619057	-0.617214
1302	0.407964	0.760328	3.16551	1.67928	-1.32948	-0.620464	2.08147	2.17374	4.22964	-0.631451	-0.809881	-0.107151	-0.222624	-1.25007	6.77151	-1.13211	-1.40833	-0.603507	-1.29474	-1.34814	-1.82845		3.84112	0.234156	0.0141982	-1.67327	-1.09244	-0.0248619	-1.00302	-1.31459	-1.11969	-0.219771	2.24447	-1.66786	-0.875447	-0.219771	-1.1623		-2.19828	-2.51803	-0.779011	1.86197	1.50054	-2.08034	-1.64308	4.45524	-0.662998	-0.619057	-0.617214
1303	-1.2064	0.0198524	3.60501	1.67928	-1.32948	-0.620464	4.06066	4.47499	5.59646	-0.810602	-0.873692	0.554943	-0.223654	-0.514689	0.923593	-1.24402	0.247492	-0.241694	-1.23254	-0.790537	0.213324		0.859613	-0.688079	-0.307057	-0.00510644	2.31916	-0.0248619	1.51537	-0.369492	0.688863	0.0851018	4.84825	-0.0885809	-0.841968	0.0851018	-0.184477		-0.0910748	-0.540668	-1.08383	4.70202	0.950206	0.68202	-1.5821	1.04881	-0.662998	1.57338	1.55858
1305	0.280245	0.0880818	1.04151	-0.78	1.34697	-0.620455	0.550688	0.366489	1.16246	-0.162494	-0.646559	-0.94222	-0.297585	-1.92534	7.15234	-0.826658	-0.916545	0.26437	-0.962225	-0.440221	-1.3706		3.9342	-0.397172	-0.420399	-1.83385	-1.80061	-0.0248619	-2.04954	-1.19025	-1.81309	-0.662625	0.245027	-2.35259	-0.36909	-0.662625	-1.06491		-2.52993	-2.49194	1.24853	0.0694594	1.17037	-2.5745	-0.997457	4.76661	-0.0387253	-0.619057	-0.617214
1306	-0.784237	-1.30406	1.28001	-0.789691	1.35752	-0.620463	1.92898	1.65773	2.12822	0.211036	-0.855286	-0.338489	0.0221141	-0.435868	3.47281	-0.613231	-0.254721	-0.75697	-0.72273	-0.0855148	-0.548267		2.6578	-0.981112	-1.11429	-0.302643	0.131224	-0.0248619	-0.770484	-0.672923	-1.3616	-0.139374	1.56164	-1.10821	-1.52069	-0.139374	-0.0548318		-1.2052	-1.04974	-1.37287	1.3327	0.596685	-0.790486	-0.351065	3.07333	-0.16358	-0.619057	-0.617214
1307	-0.220222	-0.500983	1.46571	-0.7897	1.35753	-0.620464	2.35651	2.06053	4.01946	-0.767897	-0.182295	-0.921024	-0.448098	-1.19757	6.66656	-1.10615	-0.966597	-0.115082	-1.39359	-0.635933	-1.4391		3.98539	0.184891	-0.863	-1.27122	-1.59845	-0.0248619	-1.18834	-0.932694	-1.51319	-0.767965	1.98546	-1.70551	-1.04722	-0.767965	-0.819347		-2.17933	-2.44349	0.568641	1.61487	1.74109	-1.89952	-1.76367	4.79716	-1.41212	-0.619057	-0.617214
1314	1.73983	1.74376	2.64433	1.67928	-1.32948	-0.620464	0.887237	1.33935	2.03216	-0.118941	-0.0709511	0.974964	-0.423705	0.125817	-0.103835	0.298105	0.589987	0.404195	0.121855	-0.373028	0.651301		-0.591111	-0.434429	-0.14549	-1.17191	0.330803	-0.0248619	0.525794	0.493164	0.30416	0.125992	1.23984	0.37027	0.329651	0.125992	0.183983		0.591662	0.443451	0.306435	1.2733	-0.483987	-0.566215	-0.332366	-0.78785	-1.41212	1.57338	1.55858
1315	0.102286	0.541285	1.68629	1.6787	-1.32885	-0.620464	0.219148	0.466874	1.01374	0.246105	-0.12758	0.847606	0.23478	-0.535073	-1.39247	-0.207658	1.4204	0.57992	0.76528	0.705539	0.735705		-0.702115	-0.589749	-0.640507	-0.598637	0.075873	-0.0248619	0.760367	-1.02529	-0.287019	0.570862	0.708096	-0.76592	-0.0367776	0.570862	0.690836		0.706827	0.870206	-0.87828	0.724087	-1.23159	-0.340092	0.939786	-1.22802	0.210984	1.57338	1.55858
1316	0.586235	1.07262	0.224465	1.49424	-1.12925	-0.619026	-0.406467	-0.521088	-0.660576	-1.60376	1.00326	-0.0804434	0.847383	-0.165608	-0.40625	1.33661	-0.822158	0.24325	-0.577248	-1.20717	-1.21167		0.20887	-1.01249	0.265925	3.10141	0.110957	-0.0248619	-1.21089	0.553035	-0.241071	0.610992	-0.606551	-0.0398982	0.851172	0.610992	-1.04636		-0.946128	-1.72655	-0.433619	-0.600885	1.05099	1.10484	-1.0587	1.08923	-0.0387253	-0.619057	-0.617214
1317	-0.941385	0.16234	-0.197486	0.492355	-0.0836897	-0.563226	-0.89868	-0.8433	-0.778086	-0.366917	-0.679893	-1.62784	-1.4156	1.56062	0.639152	3.41651	0.477582	-0.982153	-0.412174	6.82582	-0.26121		-0.843945	-0.823588	-1.95294	0.644375	0.773584	-0.0248619	0.715149	-0.9004	1.08765	-1.8343	-0.789032	1.14879	-0.739106	-1.8343	1.6653		0.724587	1.60406	-0.180112	-0.790518	0.608644	0.245434	0.190998	0.0952711	-0.16358	1.57338	1.55858
1318	0.575258	-0.417504	-1.74382	-0.789632	-0.837978	2.11434	-0.901654	-0.946421	-0.880495	0.451902	-0.866459	-0.762696	-2.07591	1.11304	0.363859	1.30106	1.02737	-1.38774	1.61692	1.27427	-0.985436		-1.15219	-0.630366	-2.03663	0.489537	-0.15349	-0.0248619	2.82867	0.941	1.61131	-1.93996	-0.881253	1.70521	-1.88749	-1.93996	2.9921		2.82066	3.01263	-0.560445	-0.885728	-0.0313954	-0.404923	0.329146	-0.519482	-0.16358	-0.619057	-0.617214
1326	-1.35564	0.738895	0.520497	1.36066	-0.982923	-0.62022	-0.302687	-0.229427	-0.242784	-0.662104	-0.331171	0.658279	0.453203	-0.630849	-0.357943	0.343417	1.09687	-0.0601694	0.361397	0.984499	0.0683583		-0.0406664	-0.670527	-0.201426	0.0170646	-0.69288	-0.0248619	-0.399648	-0.262597	0.979027	0.650526	-0.245513	0.0141421	-0.0477983	0.650526	0.0348599		0.413994	0.270899	-0.988951	-0.230206	-0.523337	-0.539537	0.34731	-0.185395	-0.0387253	-0.619057	-0.617214
1329	1.09648	-0.0607685	-0.343318	0.228943	0.151513	-0.49911	-0.933809	-0.953607	-0.840683	2.64582	0.401572	-1.00878	-0.273238	-1.87704	1.55775	-0.194002	-0.676025	-0.410775	-0.286652	0.871229	-0.300236		0.0308632	-0.413829	0.911664	-0.679252	-0.818532	-0.0248619	-0.359242	0.299487	-0.947196	-0.67473	-0.908723	-1.45303	0.191549	-0.67473	0.152562		-1.16445	0.13326	1.12682	-0.920678	-0.0990698	-1.05562	1.37877	0.420835	-1.16242	1.57338	1.55858
1339	0.608795	-0.637784	-0.504144	0.565995	-0.261812	-0.441177	-0.986734	-1.00193	-1.00163	0.395027	-0.691353	-2.29591	-1.82697	0.200546	1.35246	4.53993	-1.78026	-1.40154	1.16312	-1.23685	0.398672		1.81661	-2.03731	1.62	-1.10274	1.36134	-0.0248619	-1.65022	0.898765	1.02124	-2.45738	-0.971512	0.879293	1.62723	-2.45738	-0.224364		-0.104691	-0.131801	2.22755	-0.971375	-0.00455324	-0.934166	-0.410052	1.33964	0.835256	-0.619057	-0.617214
1340	0.914666	0.317596	-0.722839	-0.588177	0.702152	-0.077272	-0.970868	-0.966564	-0.885325	-0.56487	1.22021	1.40149	-0.418713	0.527804	-0.784976	-1.12354	-0.469246	0.479076	-2.75381	1.26599	1.55351		-0.507917	2.01911	0.0123332	-1.30641	1.96368	-0.0248619	-1.43138	3.93261	1.42471	0.326718	-0.993096	2.20046	-0.0374986	0.326718	-1.64491		-0.896402	-0.865225	-0.386762	-0.98234	1.68362	1.44034	-2.0809	-0.903563	1.20982	1.57338	1.55858
1345	0.743322	-0.634325	-0.682908	-0.220228	0.40695	-0.208368	-1.03614	-1.00715	-0.955743	2.40119	-1.2357	0.379534	-1.09954	1.77832	-1.03096	-0.987207	-1.61893	1.38079	-0.275686	4.50299	-0.596835		-0.734204	-1.1039	2.883	-2.10917	-3.34781	-0.0248619	1.80218	-1.51707	1.94653	-0.665828	-1.01468	1.49225	2.53699	-0.665828	0.222966		0.615392	2.26503	1.91439	-1.00717	-3.43354	-3.38785	1.55619	-2.1968	-0.413289	1.57338	1.55858
1346	0.878675	-0.007077	-1.02358	-0.780904	0.346199	0.627406	-0.974736	-0.999772	-0.829527	-0.860973	-0.567323	-0.575541	-1.65065	0.783509	-0.151107	-2.05308	0.370956	-0.737429	0.900085	0.291587	1.90549		-1.24448	0.986021	2.01363	0.396438	-0.0437393	-0.0248619	0.140182	-0.0339326	1.73997	-1.52828	-1.00683	1.27197	-0.0461966	-1.52828	0.327986		1.21066	0.822089	1.75409	-1.00126	1.36447	1.39864	-0.858057	-0.0426548	1.20982	-0.619057	-0.617214
1351	0.983828	-0.279413	-0.605175	0.423575	-0.169474	-0.363124	-0.963261	-1.01442	-1.03176	-0.571517	-0.470456	-2.93699	-0.425038	-0.559606	0.742886	0.26403	-0.010737	-1.08139	3.59883	0.665269	-2.4188		1.40124	-2.62559	1.3496	-0.256604	1.38084	-0.0248619	-0.154138	0.181015	-1.02454	-1.68102	-1.02645	-0.756547	0.121839	-1.68102	1.83903		1.34705	1.12632	1.84268	-1.02834	-1.51636	-1.71542	1.88789	0.36664	0.210984	1.57338	1.55858
1352	-0.0846462	-0.105066	0.22917	0.806674	-0.38329	-0.616138	-0.156805	-0.198263	-0.445098	0.347293	0.194602	-1.11215	-1.24526	0.723231	0.101477	-0.429009	0.0782738	-0.635748	1.1335	0.0122106	-0.105356		0.464441	-1.20867	0.0379124	0.190695	0.482078	-0.0248619	0.0105595	1.12781	-0.0610768	-1.46594	-0.292605	0.742616	-0.625369	-1.46594	1.26336		0.936978	1.01623	1.30095	-0.300865	-0.110567	-0.273588	0.17849	0.386367	0.960111	-0.619057	-0.617214
1353	-0.0307038	0.752611	-0.0321141	0.203478	0.252637	-0.590555	-0.599424	-0.540938	-0.598687	0.428915	-0.0878316	-1.13453	-0.0170755	1.014	0.332273	-0.604885	0.182556	-0.526842	-1.39807	-0.441765	0.0566965		0.897596	-0.351323	1.18146	-1.42911	0.198679	-0.0248619	0.246747	1.87911	0.915525	-0.53685	-0.620286	1.60784	0.121839	-0.53685	-0.168015		0.219496	0.309623	1.21418	-0.608535	-0.405412	-0.968803	-0.765686	0.0025151	0.960111	1.57338	1.55858
1355	-0.27701	-0.682446	-0.926771	-0.7897	-0.670249	1.90549	-0.482867	-0.408183	-0.0903004	0.316671	-0.46299	-1.72363	-0.953068	0.214587	0.314246	-0.103316	-0.378465	-0.883915	2.03007	0.942478	-1.58558		-0.00527446	-0.398725	0.709863	-0.425331	0.472018	-0.0248619	0.281946	1.62646	0.478841	-1.52474	-0.357356	0.855592	-0.26878	-1.52474	1.36597		1.36599	1.55032	1.59181	-0.351555	-0.605925	-0.862273	1.12822	-0.513654	-0.0387253	1.57338	1.55858
1356	-0.0521674	-0.924805	0.72058	-0.789284	1.35694	-0.620285	0.507369	0.651411	0.929066	-0.969274	-0.492012	0.975108	0.253751	0.671417	0.189233	1.02443	0.575131	0.180788	-1.11908	0.103956	0.981347		-0.49274	-0.857428	-0.942731	-0.870932	1.24764	-0.0248619	-0.0886414	0.57325	2.46367	0.644235	0.927858	1.73734	-0.0820176	0.644235	-0.468606		0.440066	0.0305992	-1.04743	0.989211	0.543702	-0.0791706	-1.10859	-0.328377	-1.03756	-0.619057	-0.617214
1357	0.987804	0.275047	-0.548462	-0.789673	0.839725	0.0245213	-0.10275	-0.192281	-0.230302	-0.0339513	-0.983666	0.773322	-0.361426	1.0478	0.0725775	0.617955	1.48948	-0.364052	-0.453484	-0.82839	-0.462036		-0.714299	-0.174178	-0.913613	0.0945884	1.16867	-0.0248619	-0.0603751	0.720027	1.33555	0.0805385	-0.339697	1.46802	-0.634443	0.0805385	0.445752		0.942194	0.73259	-1.03946	-0.332017	0.244947	0.26873	-0.719771	-0.46346	-0.538143	-0.619057	-0.617214
1358	-0.148823	-0.681786	-0.813964	-0.7897	-0.2622	1.3972	-0.424604	-0.37376	-0.0971768	-0.316378	-0.605607	0.476497	-0.182273	0.899723	0.252894	0.23638	0.725529	-0.0900884	-0.369087	-0.0991745	0.516347		-0.548422	-0.446557	-0.80286	0.191131	-0.388735	-0.0248619	0.599793	0.720027	0.787863	0.0805385	-0.339697	1.12192	-0.493406	0.0805385	0.353053		0.777143	0.578885	-0.904011	-0.33395	0.0881337	-0.0386485	-0.555901	0.0642164	-0.538143	-0.619057	-0.617214
1359	0.115853	-1.53923	-1.16006	-0.7897	-1.20411	2.57051	-0.49891	-0.392261	0.0380899	-0.398781	-0.602585	0.492869	-0.170673	0.46898	-1.00197	0.0556572	1.8916	1.20461	-1.20173	0.644031	1.5135		-0.540864	-1.12032	-0.126125	-0.762722	0.564384	-0.0248619	-0.575211	1.29271	1.71907	0.0969692	-0.343621	1.48877	0.870451	0.0969692	-0.403615		0.555689	0.456511	1.1345	-0.305094	-0.50703	-0.198014	-0.968522	-0.779698	-1.03756	-0.619057	-0.617214
1361	-0.130553	0.253733	-0.30896	-0.789693	1.14892	-0.360611	-0.383227	-0.401527	0.0491075	-0.15391	0.0125734	-0.437837	-0.471332	0.282202	-0.755899	0.970665	1.7056	-0.10995	-0.817412	-1.08295	0.650114		-0.891941	-0.332261	-0.601253	0.446069	-0.262449	-0.0248619	0.954693	1.25286	2.38777	-0.562669	-0.331848	1.68423	-0.108974	-0.562669	0.505165		1.25464	0.93435	0.252415	-0.309417	0.484924	0.275561	-1.14914	-0.505193	0.460693	-0.619057	-0.617214
1362	1.25643	0.833865	1.36703	-0.179538	0.693488	-0.620464	1.20888	1.34861	1.33696	-0.400014	-0.508718	0.397559	-0.044273	-0.199924	0.44177	0.553668	0.298532	-0.415933	-0.398687	-0.220358	1.44298		-0.160052	-0.930228	-0.43264	0.0365227	0.766118	-0.0248619	0.326924	-0.243507	0.804664	0.14965	1.54594	0.189207	-0.392024	0.14965	-0.102468		0.0942124	-0.110392	-0.905253	1.53002	0.657926	0.449771	-0.566668	0.585115	0.960111	1.57338	1.55858
1363	1.89516	0.829917	0.957337	1.67396	-1.3237	-0.620464	-0.170163	-0.193934	-0.0982155	0.207931	-0.459202	0.45966	0.632008	-0.0117713	0.553107	-0.205719	0.471683	-0.421991	-0.455967	0.0667885	1.74378		-0.153069	-1.06714	-0.345888	-0.213497	-1.01726	-0.0248619	-0.571867	0.698291	0.920183	0.695598	-0.227854	0.645306	-0.622146	0.695598	-0.241781		0.0589435	0.150304	-1.29429	-0.226227	0.0860472	-0.361783	0.22592	0.612653	-0.912707	-0.619057	-0.617214
1366	-0.0571581	0.127011	-0.561369	-0.687522	0.939954	-0.238815	-0.680681	-0.708835	-0.751844	1.81543	0.766273	-1.1687	-2.0672	-0.299646	1.57579	-1.67421	0.956644	-0.377036	-0.0566949	3.98812	-0.475946		-0.971369	-0.732491	-1.586	0.262967	-0.564405	-0.0248619	0.571635	1.25942	1.12963	-2.12074	-0.747826	0.749986	-1.91981	-2.12074	2.3073		0.818601	2.13378	1.03092	-0.767146	1.0741	-0.565417	0.652279	0.267239	0.960111	-0.619057	-0.617214
1369	0.39544	0.451631	-0.738951	-0.789697	0.287542	0.712394	0.0322359	-0.0463072	-0.257308	-0.7912	-0.659262	-0.0857209	-0.224323	0.215909	0.262343	1.43776	-0.350055	-0.770212	-0.101704	-0.0630852	2.05655		0.15203	-0.25833	0.455322	-1.06814	-0.640709	-0.0248619	0.987246	0.0178802	1.54124	-0.211178	-0.263173	0.862156	0.226556	-0.211178	-0.311112		0.556503	0.18531	-0.197217	-0.241442	0.08665	-0.27435	-0.675881	0.301765	-0.0387253	-0.619057	-0.617214
1370	-0.700009	-0.37065	-1.05875	-0.789128	0.0547672	1.00158	0.160218	-0.065918	-0.711945	-0.107883	0.217566	-1.22548	-0.741428	0.829623	-0.393268	-0.146246	-1.1556	-1.34798	3.43145	-1.35244	2.09433		-0.0838129	1.24844	-1.06785	-0.293178	0.842904	-0.0248619	-1.02652	0.632801	-0.72959	-1.13288	-0.0924649	0.334782	-1.77489	-1.13288	1.10599		1.142	0.805635	-0.932592	-0.0958731	0.92802	1.49915	1.40221	0.212705	-1.03756	-0.619057	-0.617214
1371	0.698075	0.695592	-0.0642774	-0.732352	1.25564	-0.571284	-0.246748	-0.235687	-0.349426	0.182742	0.392556	-0.0605996	-0.0380427	0.375249	1.78479	0.412039	-0.920151	-0.336294	-0.53844	-0.267826	-1.21486		-0.134094	-0.363163	0.99407	-0.425765	-0.616858	-0.0248619	-0.0711355	1.3218	-0.616748	-0.057097	-0.271021	0.335954	0.525534	-0.057097	-0.225571		-0.423479	-0.362133	0.837572	-0.279007	0.0546295	-1.13655	-0.325859	0.303118	-1.03756	1.57338	1.55858
1373	-1.93578	-0.0215165	1.7331	-0.583893	1.13355	-0.620464	1.22386	1.53311	2.16231	0.165944	-0.531676	0.172251	-0.173733	0.206516	0.253435	-0.507566	1.19077	0.462466	-0.487862	0.429102	0.906287		-0.479361	-0.761519	-0.922251	-0.464138	0.611018	-0.0248619	1.13831	-0.345392	-0.195301	-0.0533873	1.7814	-0.0787569	-0.417717	-0.0533873	0.603558		0.465553	0.569099	-0.53391	1.74138	-0.177508	-0.0564355	-0.229	-0.106431	-1.16242	1.57338	1.55858
1374	0.941628	0.808912	1.33068	1.52902	-1.16595	-0.620464	1.02932	0.805983	0.910363	-0.204698	-0.416008	0.119961	-0.512999	0.531537	-0.147395	0.32548	0.361346	-0.0124713	-0.145154	1.27058	-0.297495		-0.595738	-0.484789	0.195922	-0.205032	0.366598	-0.0248619	0.0740499	1.21129	1.13244	-0.337027	0.354908	1.2221	0.235402	-0.337027	0.247669		0.652073	0.724537	0.993712	0.393632	-0.203178	-0.31684	-0.240034	-0.612399	0.210984	1.57338	1.55858
1376	-1.5435	-0.724857	-0.93879	-0.789699	-0.276296	1.41475	-0.00281016	0.0611027	-0.349497	0.259063	-0.513487	0.654231	-0.775547	1.31943	-0.302991	0.133737	-0.384398	0.019275	0.132041	-0.119861	0.280921		-0.117342	-0.0239135	-0.146758	0.131856	0.321567	-0.0248619	-0.250399	-0.270604	0.308149	-0.291197	0.129259	0.833284	-0.0291443	-0.291197	0.0949979		0.259099	0.328064	0.712646	0.13682	-0.0402403	0.306008	-0.264108	-0.0809347	-1.41212	1.57338	1.55858
1378	1.73134	0.428993	1.3722	-0.7897	1.35753	-0.620464	1.63555	1.85739	2.58209	-1.38796	1.92362	-0.100703	-0.79692	0.411041	0.755774	0.181641	0.390827	-0.745505	-1.26956	-1.13798	1.09959		1.2844	-0.666571	-0.364248	0.422806	0.0445746	-0.0248619	0.301601	0.436687	-0.14483	-0.656066	2.839	0.306659	-0.740479	-0.656066	0.0943384		-0.253559	-0.982568	-0.372142	2.77499	1.53511	0.400485	-2.3687	1.67856	-1.41212	-0.619057	-0.617214
1379	-0.597299	-0.576631	-1.15715	-0.7897	-1.27514	2.65899	-0.200387	-0.0935767	0.277945	-1.26376	1.73384	-0.0955043	-0.753894	0.368044	0.511961	0.335294	0.576276	-0.576546	-1.0281	-1.03387	0.823274		1.23483	-1.021	-0.32053	0.508926	-0.366017	-0.0248619	0.333406	0.336201	0.152261	-0.620756	-0.0453731	0.391248	-0.525381	-0.620756	0.219344		-0.0251262	-0.702686	-0.14517	-0.057908	1.08432	0.0290936	-2.09072	1.48167	-1.41212	-0.619057	-0.617214
1380	-0.29186	-0.458505	0.161881	-0.7897	1.33189	-0.588514	0.576773	0.871203	1.28337	-0.948945	1.88233	-1.01065	-0.56616	-0.556124	0.932093	0.036357	0.458555	-0.301374	-1.24836	-0.610731	0.623688		0.869805	-0.41597	-0.843816	0.140664	0.631948	-0.0248619	0.334064	0.297728	1.05102	-0.899644	0.865069	0.265298	-0.756569	-0.899644	0.19268		-0.230821	-0.698851	0.327999	0.825712	1.95061	0.386385	-1.84105	1.25238	-1.41212	-0.619057	-0.617214
1381	0.57926	0.529134	-0.534428	-0.479831	0.766611	-0.30445	-0.743382	-0.830608	-0.823338	0.0210223	-0.079453	0.694241	1.23461	0.359289	-0.0603567	-0.886066	0.00619377	0.32319	-0.994985	-0.0565926	1.07219		-1.36328	-1.37603	0.362875	-1.71154	3.32063	-0.0248619	0.676893	1.04865	-0.458098	1.26481	-0.893026	0.317302	0.153095	1.26481	-0.36154		-0.121605	-0.113628	-1.12901	-0.887767	-0.195733	0.00398059	0.108347	-1.35564	0.710402	-0.619057	-0.617214
1382	-0.262846	-0.473265	-0.729779	-0.769536	0.793762	0.0544772	-0.857755	-0.912552	-0.73742	-1.14319	-0.0878316	-0.683917	2.02274	-0.110004	-0.352082	-2.05308	0.375849	1.41406	-1.01369	0.665269	1.0469		-1.11697	-1.38508	-0.331759	-1.13598	2.79944	-0.0248619	2.25117	1.03006	-1.02454	1.23141	-0.891064	-0.231128	0.121839	1.23141	-0.121735		0.219496	-0.15706	-1.05861	-0.885523	-0.405412	0.151124	0.0635563	-1.08986	-1.41212	1.57338	1.55858
1384	0.0694761	0.116312	-0.247129	-0.789699	1.17947	-0.398652	0.433157	0.351244	0.234189	0.166364	-0.560917	0.539798	-0.742198	0.417165	-0.731647	0.628622	0.14118	0.315605	0.15213	0.96708	-0.345078		-0.181292	0.291391	-0.387625	-0.215398	-0.116313	-0.0248619	0.527238	-0.206887	0.799528	-0.318517	0.0664701	0.558679	0.229235	-0.318517	0.29891		0.551317	0.734186	0.86418	0.0854365	-0.582373	-0.181634	-0.0402977	-0.7027	-0.16358	1.57338	1.55858
1385	0.253342	1.03151	0.640714	1.60511	-1.24879	-0.620434	-0.637598	-0.603367	-0.255835	1.4218	-0.616325	-0.748668	0.0407492	-2.17606	-0.769518	-1.34979	0.485816	-0.507327	-1.39844	-0.196118	-0.0144469		-0.187967	3.56605	-0.508276	0.370911	3.1586	-0.0248619	1.18136	-1.51707	-0.562891	-0.314483	-0.492745	-2.00769	-1.2143	-0.314483	-0.29612		-1.11454	-0.488597	-1.03712	-0.515986	1.76204	3.08724	-0.099374	-0.338118	-1.16242	-0.619057	-0.617214
1386	-0.228481	0.841999	0.752473	1.41323	-1.03997	-0.620433	-0.348658	-0.290253	0.0450979	0.344295	-0.712911	-0.227948	-0.445504	-1.1294	-1.27034	0.479681	-0.639992	0.0068387	-0.915249	-0.270047	-0.118794		1.38528	1.21631	-0.572143	1.85855	1.95015	-0.0248619	0.911184	-1.05304	-1.8302	-0.446017	-0.170951	-1.85316	-0.18173	-0.446017	-0.533331		-1.25389	-1.06986	0.335602	-0.201819	0.533318	2.45751	-0.724963	1.01384	-1.16242	-0.619057	-0.617214
1387	-1.57136	2.87407	3.53473	1.67928	-1.32948	-0.620464	4.4599	4.36735	3.74198	-0.0152924	-0.154579	-0.950743	-0.987031	-1.11305	0.134197	0.0419978	-0.691774	-0.372878	-1.07098	1.67529	0.910652		1.80341	3.6369	-0.823359	0.423277	0.206231	-0.0248619	-0.66534	-0.845348	-0.786203	-1.19391	3.62975	-1.28455	-0.796675	-1.19391	-0.871025		-1.56833	-1.20194	0.981138	3.50874	1.77476	2.33595	-0.927459	1.59268	0.835256	1.57338	1.55858
1388	1.10409	0.772828	0.0859101	-0.789696	1.33615	-0.593827	0.236702	0.299612	0.470069	-0.501582	-0.484607	-0.106386	0.0152289	-0.68112	-0.553786	-0.802234	-0.660729	-0.666464	0.297091	-0.113697	-0.669403		2.07754	0.945949	0.284819	1.70313	-0.841558	-0.0248619	0.337416	-0.850399	-1.48028	-0.0374882	0.217556	-1.36268	-0.629828	-0.0374882	-0.277336		-0.613292	-0.793854	-0.768412	0.18843	-0.157756	0.926949	-0.115032	1.55629	-0.662998	-0.619057	-0.617214
1389	0.643394	0.390377	-0.065775	0.748532	-0.336881	-0.595128	-1.0293	-0.977804	-0.71449	0.428915	0.0843494	-0.345956	0.839646	-2.35801	-0.338395	-1.38691	-0.551957	3.2302	-0.924002	1.10808	-0.141343		-1.25547	0.703111	1.95489	0.520182	-1.71643	-0.0248619	-1.51715	0.435729	-0.220799	0.482499	-0.926383	-1.34764	3.22642	0.482499	-2.11489		-1.74746	-1.2771	1.64312	-0.919127	-0.294317	-0.0821938	0.411838	-0.689322	0.335838	-0.619057	-0.617214
1390	-0.727277	-0.632816	0.455642	0.801368	-0.374765	-0.619565	-0.750625	-0.655093	-0.190818	0.966147	-0.650639	-1.21442	0.518211	-2.01427	-0.135211	-0.50299	0.920925	-0.282597	-1.61705	0.252303	-1.09396		0.18608	2.11653	-0.243266	0.734018	2.07508	-0.0248619	0.776448	-1.19251	-0.437991	-0.164297	-0.453502	-1.75353	-0.559041	-0.164297	-0.309148		-1.08574	-0.576881	-0.582375	-0.476352	1.08186	1.82946	-0.113318	0.0785677	-0.0387253	-0.619057	-0.617214
1392	1.68822	1.24431	-0.540422	0.513401	-0.225805	-0.414728	-0.581309	-0.702754	-1.01293	1.56935	-0.696907	-1.98518	0.0800585	-0.458674	-0.229177	-0.421644	-1.51369	-1.60481	2.37772	-0.208309	-0.675849		2.30831	2.03265	1.81283	-0.0920941	-2.68194	-0.0248619	-1.38543	-1.51707	-1.74287	-0.855263	-0.777259	-1.56344	-0.240836	-0.855263	0.0613801		-0.506637	0.135808	1.68318	-0.784691	-1.30745	-0.454551	2.45144	0.96856	-0.413289	-0.619057	-0.617214
1393	1.056	0.556322	0.670879	1.65359	-1.30153	-0.620453	-0.420821	-0.464136	-0.344209	-1.14319	0.568096	0.152939	-0.386185	2.26646	0.390932	0.429538	0.651982	-0.645673	0.267566	-0.389049	0.551796		0.0342097	-0.144571	-0.235681	-0.0472278	-0.510619	-0.0248619	-0.440484	-1.1532	0.00488204	-0.224804	-0.530027	0.969829	-0.489902	-0.224804	0.544805		0.666937	0.0929488	-0.67236	-0.525556	0.388124	-0.0888601	-0.813071	0.36664	-0.787852	-0.619057	-0.617214
1394	0.552567	0.995967	0.606179	1.16606	-0.77109	-0.620283	-0.219983	-0.161848	-0.0754338	-0.0275709	0.24821	-1.48487	-1.50618	-0.306703	0.229316	2.31033	-0.132218	-1.07065	1.41408	-1.00873	-0.123996		0.712253	0.281622	0.644434	-0.457421	-1.32569	-0.0248619	0.587331	0.556053	0.0593367	-1.83758	-0.663453	0.0209681	0.499008	-1.83758	0.816617		0.842045	0.60857	1.46842	-0.653974	-0.438515	-0.755723	-0.252844	0.376581	0.960111	-0.619057	-0.617214
1395	0.777787	-0.155293	-0.622025	-0.789699	0.534616	0.404623	-0.259084	-0.298146	-0.130202	-0.266902	0.691382	-0.970074	-0.774437	2.01986	-0.887577	0.0864416	1.43402	-1.07329	0.639785	-0.0565926	0.905955		-0.686854	-0.959505	-0.0887594	-1.02258	0.303952	-0.0248619	0.676893	1.90389	1.58919	-1.04022	-0.355394	2.52253	-0.853375	-1.04022	1.62115		2.19203	1.92343	0.407896	-0.322381	-0.30231	-0.622743	-0.225771	-1.11112	-0.538143	-0.619057	-0.617214
1397	-0.670203	-0.282088	-0.896197	-0.777182	0.547896	0.371112	-0.696492	-0.829387	-0.792355	-0.203226	2.31829	-0.844232	-0.255054	-0.269958	1.99841	1.02155	-1.04783	1.85663	-2.04609	-1.79717	-1.43336		1.38429	-1.80256	-0.67773	-0.854132	0.730653	-0.0248619	-0.435528	-0.390457	1.17669	-0.584857	-0.753713	0.279134	1.37973	-0.584857	-0.752092		-1.34293	-1.61769	1.09335	-0.76584	1.08857	-1.60953	-2.00158	1.01786	0.585547	1.57338	1.55858
1398	0.500396	1.09947	0.291892	1.34482	-0.966586	-0.619099	-0.339352	-0.451015	-0.507278	-0.782134	-1.06201	0.335896	0.362258	-0.317057	0.688858	-0.47531	-0.0488869	-0.805939	-0.784412	-1.61677	0.727687		1.30515	0.377749	0.519982	0.537924	-1.63056	-0.0248619	0.642357	0.410034	0.634726	0.432133	-0.565345	0.24244	-0.466962	0.432133	-0.800178		-0.0829979	-0.652143	-1.08091	-0.56628	0.262829	0.143756	-1.10393	1.60275	0.960111	1.57338	1.55858
1399	0.0525233	1.38863	-0.42239	-0.386137	0.748381	-0.408761	-0.378258	-0.4255	-0.780939	-0.254549	-0.887176	0.346697	-0.247312	-0.105552	0.0761482	0.0575552	0.31078	-0.422522	-1.24203	-0.270047	1.18905		1.31647	-0.365652	0.0711014	0.016207	-0.117345	-0.0248619	0.290408	0.0297006	0.896317	-0.0291322	-0.567308	0.372323	-0.259742	-0.0291322	-0.58822		-0.238223	-0.368454	-0.554524	-0.567225	0.142992	0.247224	-1.16307	1.15978	1.58438	1.57338	1.55858
1400	-0.099555	0.840548	0.73676	1.56391	-1.20394	-0.620446	0.418734	0.180483	-0.0710047	0.382941	-0.681836	0.650596	-0.697964	-0.405546	0.892199	-0.0964986	1.4937	0.217722	-1.22693	0.0278858	0.328482		0.00213457	-0.530604	-0.819705	-0.359096	0.416925	-0.0248619	0.89433	-0.288037	0.541466	-0.233533	-0.0394866	-0.069461	-0.389478	-0.233533	0.315121		0.130571	0.282291	-0.381865	-0.0672333	0.236631	-0.179763	-0.991263	0.39414	-0.912707	-0.619057	-0.617214
1401	-0.803215	-1.14043	-1.70698	-0.789625	-0.811755	2.08166	-0.724049	-0.767995	-0.873571	-1.09725	-0.528533	-0.438493	-0.0874976	2.07378	0.493585	-0.982449	0.527722	0.200998	-0.418821	-0.922798	-0.283684		-0.417719	-0.842359	-1.44266	0.96563	0.730653	-0.0248619	1.33128	1.62136	0.59878	-0.269382	-0.722318	1.99721	-1.1265	-0.269382	0.844748		1.33474	0.649219	-1.03961	-0.721031	0.592176	0.416107	-1.16846	0.417357	-1.41212	-0.619057	-0.617214
1404	-0.484498	-0.477798	0.0755227	-0.145708	0.641219	-0.601217	-0.464694	-0.472358	-0.443919	-0.0725123	0.405041	2.15725	-1.32855	0.79682	0.766084	0.205121	0.0809953	-0.0286916	-0.479471	-1.71141	-0.102742		-0.749911	-0.530041	0.0672077	-1.13102	-0.582751	-0.0248619	0.701989	1.13079	2.62072	-0.0202999	-0.467237	2.05756	0.0964358	-0.0202999	0.153127		0.992432	0.624041	-0.0499954	-0.454779	0.318186	-1.22822	-1.54714	-0.618348	-0.787852	-0.619057	-0.617214
1406	-1.16483	-0.401322	-0.0649013	0.750239	-0.338619	-0.595276	-0.42307	-0.496781	-0.714046	1.09953	-0.705917	-0.649255	-1.34557	-0.697945	-0.141511	-1.51836	-1.61656	-0.526842	-0.855997	0.0975593	-1.27626		2.52475	1.38221	-0.357626	2.2237	-0.0741279	-0.0248619	-0.770884	0.0503932	1.70434	-1.32896	-0.575156	0.415541	-1.19576	-1.32896	-0.509122		-0.985154	-0.453224	1.22478	-0.593903	1.41362	1.5295	-0.714656	2.11444	1.20982	-0.619057	-0.617214
1407	-1.23413	0.41439	0.04207	-0.789699	1.32667	-0.58202	-0.271971	-0.0779171	0.513301	-0.502253	0.0257804	-0.071819	-0.231035	0.394839	0.552294	-0.279659	0.582996	-0.166293	0.0445488	-0.375016	0.729221		-0.0486666	-0.385899	0.244379	-0.219588	-0.563877	-0.0248619	-1.00106	1.882	0.477568	-0.209894	-0.0120163	1.03938	-0.0761943	-0.209894	-0.0843749		0.393525	0.102164	0.647003	0.00688464	0.245125	-0.261682	-0.487762	0.371114	0.335838	-0.619057	-0.617214
1411	-0.378944	-0.0931132	-0.394454	-0.787918	1.14355	-0.356329	-0.795832	-0.707798	-0.369469	-1.20701	-0.00774742	-0.912369	0.715993	0.239222	0.444953	0.549627	1.14363	-0.588745	-2.26038	1.02913	0.441262		-0.669551	2.15182	-0.0955865	0.575058	-0.00916179	-0.0248619	-2.07466	3.38764	1.7805	0.126428	-0.739978	2.03184	-0.312355	0.126428	-1.28663		-0.413914	-0.715452	-0.82192	-0.719071	2.04016	1.50025	-1.49542	0.265024	0.960111	-0.619057	-0.617214
1412	1.15401	-0.157877	-0.772144	-0.788154	0.628378	0.285732	-0.596875	-0.632992	-0.611442	-0.455441	0.372483	0.850919	-0.695633	0.476533	1.10139	-0.0241379	-1.78864	-1.21932	-0.704107	-1.25284	0.00894574		-0.183828	0.850356	0.612191	1.12422	-1.69158	-0.0248619	0.570304	2.0515	1.3615	-0.139269	-0.775296	1.5585	-0.560703	-0.139269	-0.532325		-0.00245308	-0.386256	-0.747359	-0.772832	1.55305	0.43537	-1.42571	1.04092	-1.16242	-0.619057	-0.617214
1413	-0.116338	-0.0966683	-1.04613	-0.7897	-0.637356	1.86452	-0.637252	-0.683193	-0.333207	-0.241929	0.111289	-0.398834	0.463044	1.75722	1.50545	1.61765	-1.2415	-1.01914	-1.41114	-0.727937	-1.02444		-0.705836	1.15923	0.155492	-0.0920941	-0.684325	-0.0248619	-0.256405	3.2653	0.59878	0.170029	-0.777259	2.32091	-0.0900859	0.170029	-0.627558		-0.0655881	-0.274921	-0.814903	-0.767934	0.927405	-0.191711	-0.934919	0.0456156	1.58438	-0.619057	-0.617214
1414	-0.284366	0.0546379	-0.564209	-0.788741	0.93876	-0.100108	-0.50916	-0.458456	-0.452185	0.428915	-1.02617	-0.469339	-0.217819	1.08893	1.05573	-1.10141	-0.636638	-0.52024	-1.47128	-0.266045	0.0213322		0.633784	-0.134726	0.444869	0.664652	-0.24041	-0.0248619	-0.287766	2.20255	0.59878	-0.383303	-0.667378	1.60158	-0.525587	-0.383303	-0.491751		-0.251809	-0.101503	0.839253	-0.668495	0.592176	0.275561	-0.895995	1.26481	1.58438	-0.619057	-0.617214
1415	0.182175	0.234836	0.163671	0.6519	-0.217335	-0.613041	-0.741159	-0.713257	-0.486046	-1.31888	-0.720562	0.399757	-0.0376394	0.0632576	0.774933	1.45649	0.0118924	0.235995	-1.85119	-0.796376	0.247491		0.0794848	2.1065	-0.421978	0.561291	-1.4379	-0.0248619	0.147014	1.34069	1.22512	0.155739	-0.759599	1.03244	0.45188	0.155739	-1.39214		-0.36292	-1.00221	-0.412128	-0.750225	1.2103	0.834007	-2.16528	0.809984	1.58438	-0.619057	-0.617214
1417	0.799296	-0.510464	-1.71231	-0.7897	-1.25584	2.63495	-0.625046	-0.549811	-0.52153	-0.240975	-0.73521	0.894303	0.423112	0.582511	0.680613	0.97783	-0.813224	-0.55838	-0.727077	-1.32145	-0.475946		-0.312577	0.349282	1.2731	0.838106	-2.72928	-0.0248619	-0.477126	2.92532	0.404567	0.736473	-0.747826	1.43726	0.740828	0.736473	-1.1186		-0.0827284	-0.384319	-0.563004	-0.734877	-0.275287	-0.565417	-0.649356	0.457757	1.58438	-0.619057	-0.617214
1418	-0.259631	-0.932013	-0.865249	-0.789386	0.353053	0.630367	-0.769728	-0.719064	-0.579398	-2.17812	1.49544	2.06639	-0.875204	-0.575109	0.280356	0.703481	-0.490637	-1.31085	-0.121229	0.63982	-0.455475		-0.526495	-0.657886	2.6483	-0.398114	-1.84769	-0.0248619	-0.817672	1.17645	5.3404	0.284511	-0.820426	2.55903	0.933977	0.284511	-0.866255		0.746551	-0.0926899	0.514767	-0.794285	1.07768	-1.45153	-1.73218	-0.48717	-1.16242	-0.619057	-0.617214
1419	-0.490404	-0.878318	-2.12566	-0.7897	-1.27781	2.66231	-0.82019	-0.791749	-0.727393	-1.9566	0.876382	0.971771	-0.241649	-0.230754	0.264229	-0.225872	0.413403	-1.53453	-0.545116	1.78706	-0.0762731		-0.337046	0.309101	2.35265	-0.182904	-1.48337	-0.0248619	-1.78059	1.16106	4.42348	0.26377	-0.818464	2.32091	0.229505	0.26377	-0.900687		0.417802	-0.127059	-0.181939	-0.793739	1.28051	-0.591227	-1.23385	-0.167687	-1.16242	-0.619057	-0.617214
1420	-0.380926	-0.68124	-0.542212	-0.682028	0.952367	-0.261726	-0.796053	-0.72073	-0.744556	-1.95142	1.19198	0.636851	0.203318	-0.93169	-0.153855	-0.215371	-0.490637	-1.53076	0.285239	1.22515	-0.848141		-0.526495	1.30982	2.6483	-0.165634	-1.47266	-0.0248619	-1.45356	1.17645	4.02154	0.449501	-0.820426	1.7256	0.424545	0.449501	-1.01457		0.3491	-0.277754	-0.182231	-0.79425	1.20355	-0.415276	-0.548367	-0.718201	-1.16242	-0.619057	-0.617214
1421	-0.0968467	-0.233263	-0.72728	-0.769389	0.797146	0.050062	-0.775839	-0.753178	-0.736537	-1.95142	0.58506	1.35162	-0.443795	-0.218528	0.497462	0.703481	-0.490637	-1.97057	-0.121229	0.63982	0.329855		-1.12566	0.653919	2.915	0.764286	-2.22272	-0.0248619	-1.45356	1.17645	4.02154	0.284511	-0.820426	2.14232	0.594356	0.284511	-1.16738		0.3491	-0.370286	-0.115346	-0.796723	1.70704	0.0288334	-1.33758	0.0904073	-1.16242	-0.619057	-0.617214
1429	-0.552112	-0.693197	-1.86432	-0.7897	-1.32158	2.71684	-0.669842	-0.626639	-0.26585	1.21823	-0.754226	-0.857863	-0.205143	-0.660732	1.59157	0.376716	2.21008	0.484486	-0.674099	-0.429427	-0.549763		-0.856732	-0.89114	-0.993058	-0.605861	-0.37264	-0.0248619	1.34705	-1.16094	0.88941	-0.552973	-0.516291	-0.323755	-0.118953	-0.552973	1.07591		0.653229	1.03766	0.820394	-0.542062	-0.106811	-1.14241	0.0489374	-0.111481	-1.41212	1.57338	1.55858
1431	1.9152	1.73717	1.35134	1.67886	-1.32902	-0.620464	-0.389689	-0.33327	0.295029	0.52767	-0.782467	-0.268114	-0.667832	-0.493998	0.37633	0.520105	-0.38405	-0.055598	0.901045	0.991519	0.513548		-0.483637	-0.543877	-0.594426	-0.323281	0.293049	-0.0248619	0.200292	0.745831	0.821555	-0.634615	-0.247476	0.331498	-0.22919	-0.634615	0.49948		0.536738	0.871946	0.755482	-0.251541	0.00804446	-0.142075	0.704884	-0.089063	0.335838	1.57338	1.55858
1432	0.486765	1.52447	0.929598	1.67303	-1.32268	-0.620464	-0.465079	-0.456631	-0.123506	-0.118941	-0.649014	1.72687	-0.202925	-0.117497	-0.968001	0.611596	0.929956	-0.171009	0.647672	0.825174	0.238233		-0.483223	-0.247947	-0.236482	-0.940567	0.0962249	-0.0248619	0.0195787	0.110262	1.0541	0.641988	-0.455464	0.465052	-0.0565858	0.641988	0.248599		0.845914	0.869643	-1.02119	-0.43493	-1.02437	-0.58305	0.411838	-1.19181	-0.662998	1.57338	1.55858
1434	-0.438431	0.746257	1.88387	1.67923	-1.32943	-0.620464	0.365683	0.451947	1.15404	0.107311	-0.474397	-0.183182	0.182214	1.15638	-1.33597	-0.0772121	1.62558	0.0950934	1.04899	-0.0841546	1.45124		-0.442164	0.136492	-1.15633	-0.813273	0.214019	-0.0248619	-0.341576	-0.551734	0.15143	0.0547833	0.743415	0.576751	-0.69138	0.0547833	0.842092		1.20796	1.1554	-1.00218	0.781718	-0.778888	0.175345	0.833359	-0.943759	1.33467	1.57338	1.55858
1435	-1.38004	-0.720844	0.492218	1.53045	-1.16764	-0.620295	-0.088562	-0.132102	-0.368875	-0.508571	-0.0919756	0.0936783	0.109094	-0.566098	-0.0190455	-0.465816	-0.982087	-1.01632	-0.00163642	-0.632265	-0.445553		1.76488	0.773497	-0.00519884	1.48523	0.421455	-0.0248619	-0.265575	-0.248105	-1.30469	0.126669	-0.0748054	-1.0259	-0.960302	0.126669	-0.459556		-0.891322	-1.1376	-1.21322	-0.102511	0.676891	1.29329	-0.371721	1.61755	-1.41212	-0.619057	-0.617214
1436	-0.845848	0.208218	1.37262	1.66322	-1.31201	-0.620464	0.948078	0.856972	0.754157	-0.260977	-0.0949172	-0.186015	-0.477083	0.131449	0.13964	0.249727	-0.299483	-0.576477	0.207458	-0.400764	0.744335		0.0208858	0.309772	-0.775969	0.141469	0.00894911	-0.0248619	0.907465	0.532164	0.699962	-0.450812	0.745377	0.573217	-0.84694	-0.450812	0.387065		0.561319	0.352835	-0.75233	0.738898	0.679087	0.514064	-0.398158	0.37563	-0.787852	-0.619057	-0.617214
1437	-0.154694	-0.130498	-0.0780589	1.19499	-0.816396	-0.603059	-0.909882	-0.88624	-0.828578	-0.392869	0.597704	-1.20963	0.787518	-0.203671	-1.49267	-0.387656	-0.107384	-0.59616	1.08971	1.24954	-0.52092		0.530357	0.940876	-0.752098	0.183086	2.09014	-0.0248619	-1.05613	0.92393	-1.07073	0.0439015	-0.879291	-0.340591	-1.08253	0.0439015	0.369164		0.00546988	0.0422526	-1.18551	-0.874931	0.07071	1.16995	1.23832	-0.549741	-0.787852	-0.619057	-0.617214
1439	-0.376719	-0.551349	0.360291	-0.785092	1.34982	-0.617106	0.947416	0.789593	0.278103	-0.351642	-0.117264	0.113325	-0.383196	-0.697945	0.405973	-0.359806	-0.902859	-1.03873	-0.264648	-0.924318	-1.04776		2.2923	0.427972	-0.305891	1.09629	-0.365122	-0.0248619	0.462608	1.09537	-0.427597	-0.240807	0.598215	-0.271545	-1.12988	-0.240807	-0.161259		-0.406922	-0.668617	-1.11534	0.551481	0.363708	0.352137	-0.816716	1.77832	1.58438	-0.619057	-0.617214
1440	-0.948531	-0.0839573	-0.248392	0.396782	0.00549648	-0.544756	-0.751984	-0.820825	-0.800863	1.71518	0.0397099	-1.73535	-0.606355	-0.559606	0.195402	0.26403	-1.29936	-1.26624	3.08633	0.665269	-2.4188		0.393954	2.88779	-1.56475	0.134232	-0.510619	-0.0248619	-0.955908	0.747045	-1.02454	-1.26496	-0.755675	-0.581408	-1.87651	-1.26496	1.5179		0.511824	1.28188	-0.94575	-0.769357	0.07071	0.275561	2.77241	-0.31306	0.960111	-0.619057	-0.617214
1444	-0.995369	-1.24127	-0.861885	-0.788568	0.452473	0.505412	-0.61935	-0.695949	-0.645114	-0.726024	-0.0464668	0.704464	-0.0648549	0.995774	-0.840378	1.18774	-0.648082	-0.466891	1.68041	1.38335	-0.264449		-1.49811	0.715964	-0.595323	1.00305	1.06134	-0.0248619	-1.61683	-0.461505	0.278824	0.275593	-0.726242	0.5712	-0.300593	0.275593	0.202863		0.37864	0.274937	-0.977694	-0.71483	0.662645	1.28114	0.937622	-0.893035	0.960111	-0.619057	-0.617214
1445	0.172962	2.31296	1.18022	1.67794	-1.32803	-0.620464	0.116867	-0.0379686	0.116424	0.0344588	-0.0623233	0.379534	0.234955	-0.289844	0.228251	-0.0989832	-0.314851	0.785581	0.0386484	0.655429	-0.141343		-0.656979	-0.977092	-0.520071	-1.03046	-0.157546	-0.0248619	1.18749	0.565916	1.26658	0.354907	-0.27887	0.606039	0.238885	0.354907	0.228759		0.576972	0.654969	-0.34166	-0.269284	-0.562003	-1.2127	0.335548	-0.812153	0.710402	1.57338	1.55858
1446	0.107599	-0.953793	-0.898831	-0.78968	0.059954	0.995871	-0.896574	-0.914458	-0.461214	-0.299585	-0.0940363	-1.92859	1.45674	-1.0165	-2.33782	-0.756749	-0.0232749	-0.949495	-0.32666	2.11738	3.12096		0.505572	2.61808	0.324425	0.310636	-1.58415	-0.0248619	-0.669871	-0.250391	1.58818	0.223866	-0.798842	0.0812829	-0.806354	0.223866	-0.983581		-0.337847	-0.102193	-1.11965	-0.780295	0.702107	1.9309	0.97886	0.121003	-0.912707	-0.619057	-0.617214
1447	-2.82039	-2.23708	-0.434168	-0.64433	1.00209	-0.374774	-0.86008	-0.844759	-0.701268	-0.9383	-1.00207	-1.28607	-0.275813	-0.985335	-2.04056	-0.284488	0.974544	-0.158781	1.27443	-0.484218	-0.907214		3.87265	3.68674	-2.06966	-1.57697	-0.749144	-0.0248619	2.02412	-0.998631	0.236134	-0.804711	-0.718394	-0.772821	-1.54556	-0.804711	0.682854		1.20292	0.660668	-1.00043	-0.714989	-1.51215	0.0222831	0.0033812	0.103697	-0.912707	-0.619057	-0.617214
1448	-0.709843	-1.00298	-1.59722	-0.789221	-0.569445	1.77927	-0.90099	-0.826254	-0.902506	0.82626	-0.945583	-1.91197	-0.951056	-0.653478	-2.33445	-0.296149	1.48038	-0.929039	-1.8275	-1.16762	1.71066		3.41304	0.196229	-0.645858	-1.40978	3.46457	-0.0248619	1.80623	-1.51707	2.91041	-1.61015	-0.804729	0.528131	-1.23811	-1.61015	0.243897		0.402603	0.52758	1.06549	-0.804342	0.110823	1.20336	-1.54572	0.534697	-0.912707	-0.619057	-0.617214
1452	0.0462175	2.29586	0.765472	1.66362	-1.31244	-0.620461	-0.588247	-0.523769	-0.266695	-0.517233	-0.608973	0.0154052	-0.707505	0.771856	0.260385	-0.155387	0.677547	1.21578	-0.218323	1.642	0.419574		-1.09306	0.591637	0.206076	-0.667155	-0.0559948	-0.0248619	-1.39129	-0.474034	2.17957	-0.534072	-0.500594	1.33733	1.01258	-0.534072	-0.420497		0.315782	0.342513	1.43903	-0.476793	0.503976	-0.0216834	-0.503872	-0.701747	-0.787852	1.57338	1.55858
1453	-0.259337	1.90593	0.7196	1.65931	-1.30775	-0.620458	-0.22735	-0.194024	-0.304743	-0.767126	-0.599534	0.209712	-0.520721	0.0340856	0.461888	0.258447	0.369328	0.0223577	-0.252963	0.90357	0.215367		-0.533233	-0.838062	1.89898	0.2237	0.111512	-0.0248619	-0.828398	-0.670075	1.18466	-0.3015	-0.347546	0.374053	1.32188	-0.3015	-0.585287		-0.0845054	-0.248991	1.54451	-0.328675	0.264218	-0.110642	-0.723325	0.11184	0.960111	-0.619057	-0.617214
1455	-0.000890812	1.87473	0.436983	1.49028	-1.12404	-0.620154	0.14433	-0.0380866	-0.40865	-0.862176	-0.345066	0.659241	-0.0685214	0.63211	0.552915	0.451073	-0.0163262	0.944372	-0.167752	0.167326	-0.27854		-0.19828	-0.838062	0.668953	-1.14093	0.897723	-0.0248619	-1.09501	-0.952408	1.55331	0.251911	-0.347546	0.810847	1.32188	0.251911	-0.713428		-0.0428448	-0.365381	1.18158	-0.326437	-0.105206	-0.855461	-0.613025	-0.469355	1.20982	-0.619057	-0.617214
1459	1.91411	1.62616	1.11054	1.67719	-1.32721	-0.620464	-0.555165	-0.483678	0.0471401	-0.604184	-0.783115	1.32711	-0.241649	-0.0534823	-0.815096	1.14453	0.565828	0.761286	0.0611008	0.332105	0.70457		-0.634915	-0.180014	0.363843	-1.22308	-1.66982	-0.0248619	0.432299	0.156757	2.8936	0.427816	-0.475086	1.38866	1.24255	0.427816	-0.469448		1.01057	0.746972	0.873683	-0.436339	-1.0348	-1.25358	-0.383761	-1.20139	0.835256	1.57338	1.55858
1460	0.476837	1.69206	0.299832	1.54066	-1.17918	-0.61977	-0.7572	-0.722762	-0.612891	-0.840072	0.237844	0.533791	0.192282	0.816385	-0.257863	0.921441	0.399224	-0.588745	-0.451129	2.45025	0.441262		0.461887	0.824758	-0.527265	-1.11826	-1.52673	-0.0248619	-1.04541	-0.427138	2.49207	0.393481	-0.739978	1.52597	-0.449783	0.393481	-0.273012		0.309817	0.332957	-1.113	-0.722723	0.00279805	-0.776071	-0.111549	-0.295898	-0.662998	1.57338	1.55858
1462	-0.357274	-1.54176	2.24332	1.67866	-1.32881	-0.620464	3.98724	4.57604	2.28647	-0.686155	-0.691513	0.761872	1.4884	-0.092528	-0.539735	-0.287613	0.371751	-0.500388	-1.44153	-0.637354	-0.789171		0.300967	-0.542002	-1.31918	1.07645	4.37677	-0.0248619	0.369279	-0.413016	-0.37622	1.49016	5.50165	-0.360162	-1.33267	1.49016	-0.417154		-0.640667	-0.977466	-1.65189	5.40031	0.883313	1.87092	-0.566726	0.189595	-0.787852	-0.619057	-0.617214
1463	0.689523	-0.0325313	1.13703	-0.408128	0.942262	-0.62046	1.65705	1.75397	0.989828	0.605589	0.123321	-0.0654729	0.410858	-0.57322	0.746616	0.549064	-1.32062	-1.29254	-1.14017	-0.436457	-0.505116		1.32194	-0.336141	0.124664	0.2724	0.801663	-0.0248619	0.282253	0.96643	-0.743402	0.284012	1.43017	-0.388237	-0.715797	0.284012	-0.471948		-1.08237	-0.829794	-1.17967	1.35687	0.396774	0.147733	-0.234117	1.14858	1.20982	-0.619057	-0.617214
1464	0.920187	1.06348	0.962712	-0.789481	1.35728	-0.620446	4.41883	4.38373	1.34198	0.947042	-0.962825	0.00888878	-0.224746	0.0201137	0.728031	0.253552	-1.08958	-1.71259	0.68803	-1.14641	-1.00642		0.599575	0.839504	0.23217	-0.330833	0.670934	-0.0248619	1.2847	-0.406954	-0.749537	-0.167824	3.39429	-0.4694	-1.08094	-0.167824	0.518771		0.160901	0.355146	-1.1513	3.24799	-0.146231	0.0536974	0.600099	0.27368	0.710402	1.57338	1.55858
1466	-0.668922	-0.131386	-0.97923	-0.788947	0.21373	0.803322	-0.803263	-0.822676	-0.686077	0.0031203	3.14168	-1.32599	-0.267208	-0.429151	3.13423	0.43211	-0.671739	1.57641	-2.29362	-0.703706	0.0592617		-0.683788	-0.851598	-0.521674	-1.30153	0.0332987	-0.0248619	-1.06807	-0.302896	2.22661	-0.816559	-0.783145	0.710814	1.04484	-0.816559	-0.673357		-1.33389	-1.35218	1.05592	-0.792926	2.7564	-1.1777	-1.80374	0.642846	0.335838	1.57338	1.55858
1468	0.193629	0.099408	-0.378594	-0.783678	1.16481	-0.388554	-0.300922	-0.421643	-0.43778	0.852691	0.236133	-0.986944	-1.42386	0.668575	1.14348	-0.103316	-1.02906	-0.590605	1.10596	0.197255	-0.99043		-0.913409	0.157993	0.548171	-0.650844	0.517493	-0.0248619	1.45778	-1.10882	0.532147	-1.54475	-0.598702	0.299783	-0.145239	-1.54475	1.31365		0.805753	1.12957	1.45635	-0.611131	0.477708	-0.512247	0.386585	-0.534664	0.960111	1.57338	1.55858
1469	-2.53665	-1.84047	-2.43396	-0.7897	-1.26384	2.64492	-0.84765	-0.869689	-0.867569	0.219098	0.262229	0.1502	0.327234	-0.157834	-1.20243	-0.919173	-0.0600884	-0.290866	0.436583	-1.5645	0.488592		-0.645477	1.01676	0.934626	-0.892752	-0.10818	-0.0248619	0.169982	0.975866	1.66443	0.319615	-0.885177	0.998575	0.0307282	0.319615	-0.219561		0.723296	0.515659	-0.275725	-0.873297	-0.0846205	0.0319831	0.257634	-1.31298	1.33467	-0.619057	-0.617214
1470	-2.28706	-1.81633	-1.54994	-0.789695	-0.91615	2.2118	-0.912259	-0.902643	-0.736396	0.219098	0.636713	0.591227	1.1258	-0.157834	-1.20243	-0.919173	0.696633	-1.10498	0.436583	-0.842182	0.00402629		-0.891941	1.42146	0.934626	-1.46653	-0.570985	-0.0248619	0.169982	0.975866	1.12192	1.13403	-0.885177	0.741456	-0.597933	1.13403	0.0817922		0.845914	0.744036	-1.40094	-0.872293	-0.550612	-0.516066	0.906913	-1.88319	1.33467	-0.619057	-0.617214
1471	0.4162	0.013844	-0.799512	-0.619254	0.650895	0.0287076	-0.876757	-0.94261	-0.907374	2.00494	0.21093	0.0444741	-1.31548	-0.233182	0.0454065	-0.41047	-1.23404	-0.355921	0.0569487	0.503511	-0.0789472		0.493992	0.110328	0.174952	-0.694286	-0.219127	-0.0248619	1.18581	-0.714552	-0.037423	-0.985682	-0.875367	-0.375079	-0.315179	-0.985682	0.637506		-0.180382	0.729958	1.08582	-0.883654	-0.329319	-0.508559	0.51112	-0.0583386	1.33467	1.57338	1.55858
1473	-1.05744	-1.56239	-0.80708	-0.736251	0.704476	0.120574	-0.908594	-0.911414	-0.835491	0.197426	0.623526	0.128459	-0.750642	0.263609	-0.945831	-0.927158	0.299621	0.504143	-0.587808	1.29934	2.39273		-0.411164	0.589252	-1.37846	-0.624045	-0.130995	-0.0248619	0.534706	0.133182	1.63768	-0.514875	-0.883215	0.971415	-0.831099	-0.514875	0.298869		0.440066	0.695787	-0.288298	-0.878703	0.79048	0.718975	-0.431653	-0.34725	1.33467	-0.619057	-0.617214
1474	0.486646	0.84192	-0.221429	0.99568	-0.621188	-0.576027	-0.783944	-0.835509	-0.895106	1.64229	0.53618	0.819141	-1.34136	-0.692374	-0.767287	-0.443542	-0.898069	-0.649661	0.695798	1.81441	-0.126058		-0.491645	1.58715	0.428802	-0.744493	-0.28212	-0.0248619	0.722966	-0.730711	-0.0796188	-0.647846	-0.86948	-0.66839	-0.392599	-0.647846	0.632868		-0.0436836	0.916468	0.675292	-0.871124	-0.174274	0.0834777	0.992975	-1.09963	0.210984	-0.619057	-0.617214
1476	0.375098	-0.520664	-1.76442	-0.789374	-0.706086	1.94969	-0.965636	-1.02342	-0.931372	0.36183	-0.696907	-0.398834	0.0800585	2.07378	-1.3856	2.0255	-1.2415	1.32353	-1.41114	-0.208309	1.0671		-0.351231	1.45037	-1.73861	-0.71125	1.31329	-0.0248619	1.71939	-1.51707	0.208504	-0.122912	-0.96955	0.841155	0.663666	-0.122912	-0.494559		-0.153798	-0.028484	-0.134936	-0.965669	-0.0782804	1.12249	-0.701377	-0.979878	1.45953	1.57338	1.55858
1477	-0.946913	1.88056	0.485471	1.52595	-1.16276	-0.620282	-0.177022	-0.195143	-0.3738	-0.204106	0.479447	1.24714	-0.772106	-0.342628	-0.43846	0.358112	1.13557	-0.503682	-0.786572	0.312525	0.434626		-0.914814	-0.24243	0.0060734	0.472472	1.64854	-0.0248619	-0.280635	-0.429666	1.23898	-0.0148433	-0.316151	0.254061	-0.252729	-0.0148433	0.0690823		0.0168912	-0.018192	-0.637272	-0.310588	1.15478	1.00601	-1.02812	-0.399796	1.33467	1.57338	1.55858
1478	0.0639665	1.45783	0.374256	-0.0346905	0.533679	-0.617761	-0.572538	-0.45289	-0.154303	0.970124	-1.05268	-0.88931	-0.129024	-1.6053	2.17185	-0.806176	-0.573531	-1.32839	-1.00214	3.89108	-0.287385		2.03145	1.82477	0.611783	-0.874355	-1.42521	-0.0248619	-0.00545636	-1.51707	-1.20515	-0.509268	-0.0296758	-1.97858	-0.934236	-0.509268	-0.366275		-1.62111	-0.49858	-0.494803	-0.0887806	0.133973	-0.403987	0.709991	1.81153	2.0838	1.57338	1.55858
1479	0.12594	2.6956	1.5873	1.67048	-1.3199	-0.620464	-0.07678	0.180471	1.10414	0.442668	-0.646559	0.445448	0.749348	-0.367725	-0.961415	-0.826658	0.943597	1.1716	-0.666303	0.696149	0.058768		-0.0401475	-0.476758	0.162096	-1.38251	-1.34555	-0.0248619	0.496671	-0.0463438	2.34767	0.778789	0.245027	0.883463	0.702353	0.778789	-0.325413		0.556556	0.809013	0.642617	0.297775	-1.51769	-1.60452	0.43897	-1.20443	0.210984	1.57338	1.55858
1482	2.13989	0.642138	0.0368404	1.33028	-0.955549	-0.613138	0.0472293	-0.224155	-0.769184	3.47256	-0.0949172	-1.01771	-0.631538	-0.443042	-0.210141	-1.80635	-1.50697	-0.419014	-0.520169	-1.65814	-0.0991682		2.27328	0.36848	0.89501	-0.566016	-1.33376	-0.0248619	-0.800008	-0.793814	1.40824	-0.95291	-0.526102	0.162936	-0.421365	-0.95291	-0.283138		-0.915016	0.303141	1.36147	-0.547147	-0.402473	-0.757952	0.92044	0.892598	-0.787852	-0.619057	-0.617214
1486	1.82792	-0.246074	-1.1015	-0.7897	-0.642529	1.87096	-0.555058	-0.467611	-0.417613	0.420377	0.410077	1.42402	-1.04104	-0.585297	-0.579607	-0.599618	0.718254	-0.00398552	-0.636967	0.0940203	0.598091		-0.138468	0.190528	-0.516053	-0.456083	-0.296909	-0.0248619	-0.199954	1.83059	2.23794	-0.13889	-0.40641	1.28508	-0.553301	-0.13889	0.0327489		0.47169	0.625695	-0.598238	-0.391515	0.393071	-0.0961323	-0.782055	-0.439163	-1.41212	1.57338	1.55858
1487	-0.0848894	1.85415	0.535176	1.62932	-1.27515	-0.620409	0.0361609	-0.146006	-0.449013	1.62424	-0.275665	0.313581	-0.383006	-0.806887	0.462922	1.58057	0.579685	-0.972999	0.120804	-0.435056	-0.0895829		0.0871902	-0.680246	0.267416	-0.981427	-0.233348	-0.0248619	0.913674	-0.7182	-0.916199	-0.148211	-0.298492	-1.12792	0.00310523	-0.148211	0.667859		-0.00544497	0.589103	-0.542829	-0.325063	-1.00778	-1.05789	0.689257	-0.217284	-0.912707	-0.619057	-0.617214
1488	0.168716	0.520603	0.850144	0.827938	-0.402986	-0.620431	1.76476	1.50707	0.328796	1.2193	-0.167796	-0.142167	-0.0705537	-0.684888	0.344268	0.821177	1.38619	-0.900692	-0.477002	-0.455862	0.498392		-0.0938431	0.195524	0.547081	-1.46073	0.0249409	-0.0248619	0.492683	-0.727176	-0.242286	-0.11962	-0.288681	-0.740017	-0.0436751	-0.11962	0.347428		0.0170715	0.441501	-0.429013	-0.300253	-0.487083	-0.64415	0.253257	-0.450309	-0.0387253	1.57338	1.55858
1489	0.140379	-0.196343	-1.01414	-0.448352	0.350015	0.171818	-1.09619	-1.10863	-1.03007	4.01042	-0.71031	-0.77135	-0.360089	-1.43197	0.277116	-0.0645148	-2.06484	-1.61938	2.58148	-1.78012	-1.73896		1.16069	-0.0705108	1.70093	-0.370355	-1.39989	-0.0248619	-0.884108	-0.934148	-0.991448	-0.63155	-0.767448	-1.59565	-0.191336	-0.63155	0.653593		-0.44432	0.941735	1.19049	-0.788113	-1.6727	-1.47583	3.37805	0.123165	0.835256	-0.619057	-0.617214
1490	1.91667	0.766993	-0.176831	-0.483427	0.959528	-0.539886	-0.324612	-0.442166	-0.582639	-0.371676	4.66482	0.44843	-0.772605	-0.224659	0.488753	-1.13686	-0.801632	0.440831	-1.44836	1.50691	-0.656871		0.663814	-1.48105	0.239614	-0.869735	0.765711	-0.0248619	0.126137	-0.845623	-0.379705	-0.383956	-0.477048	-0.572877	0.0727591	-0.383956	0.37282		-1.2017	-1.03259	0.741739	-0.491282	1.11663	-1.16776	-1.28557	0.0185825	-0.662998	-0.619057	-0.617214
1491	0.0746083	-0.53344	-0.233204	-0.789599	1.23862	-0.472471	-0.47921	-0.443825	-0.0527657	0.258471	0.0680524	0.133866	-0.562033	0.399545	0.162959	1.49982	0.56771	-0.11196	0.178353	0.227922	-0.0569931		-0.408143	-0.0894373	-1.1961	-0.191465	0.519177	-0.0248619	0.326924	-0.649162	-0.244408	-0.368114	-0.367167	-0.0832327	-0.293692	-0.368114	0.714845		0.333643	0.452221	-0.584056	-0.378347	0.07071	0.0211575	-0.0261247	-0.261273	-1.41212	1.57338	1.55858
1493	0.256154	0.543475	-0.123425	0.635697	-0.223285	-0.583662	-0.758513	-0.760596	-0.743158	0.148845	0.895324	-0.985001	-1.08607	1.25896	-0.339806	-1.33612	0.301306	-0.646206	0.388222	1.36689	-0.580494		0.369111	-0.0666915	-1.22899	-0.466919	1.62682	-0.0248619	0.856164	-0.466238	1.29708	-1.28548	-0.72428	1.20612	-1.77538	-1.28548	1.70122		1.13019	1.32932	-0.292684	-0.727766	0.627253	0.0958813	-0.0175086	-0.3701	-1.16242	-0.619057	-0.617214
1495	-0.800406	1.61952	1.29559	1.60658	-1.25036	-0.620464	0.517983	0.696859	0.772075	1.84391	-0.536338	1.45576	0.216175	-1.12533	-0.957577	-0.994266	0.319525	0.934806	-0.219481	0.860772	0.597699		-1.20369	0.775543	-0.175871	-0.464316	-0.826907	-0.0248619	0.97418	-0.999775	-0.866692	0.83739	0.615875	-1.37766	0.242364	0.83739	-0.0295882		-0.356311	0.556873	-0.741585	0.59963	-1.06547	-0.0466553	1.25305	-1.26059	-0.787852	1.57338	1.55858
1497	-0.128233	-0.490991	0.0369827	-0.705454	1.24338	-0.592479	-0.0240358	-0.164042	-0.288937	-1.46096	-0.516329	-1.58146	-1.68042	3.22097	-0.277493	-1.18179	1.88533	-0.939351	0.470752	-0.899259	1.6769		-0.514523	-0.137811	-1.16831	0.00856786	0.563958	-0.0248619	2.96992	1.67552	0.993309	-2.01545	-0.441729	2.87128	-1.90607	-2.01545	2.31433		3.13857	2.1843	1.1576	-0.427105	0.587914	0.798058	-1.76981	0.0523218	0.960111	-0.619057	-0.617214
1499	-0.00948239	2.18962	1.46786	1.67882	-1.32898	-0.620464	-0.0129237	0.342633	0.537679	1.1318	-0.492012	0.407136	-0.2941	-1.32525	0.166661	0.71054	-0.0760755	-0.916656	0.679996	1.62536	0.293152		-0.5669	0.954576	-0.368357	-1.0125	0.662765	-0.0248619	0.463871	-0.466911	-0.468107	-0.0370176	0.370605	-1.14069	-0.679769	-0.0370176	0.472266		-0.0912265	0.633941	-0.994361	0.3431	-0.106896	0.158294	1.28268	-0.65608	-1.03756	1.57338	1.55858
1500	1.12818	0.516384	1.41854	1.66771	-1.31689	-0.620464	0.44098	0.906744	0.805288	-0.209495	-0.690228	1.36713	0.384706	-1.39657	0.189746	-0.153671	-0.125754	-0.0559373	-0.397946	-0.39297	1.03973		-0.14975	-0.208647	0.813927	-0.0537167	-0.179418	-0.0248619	0.12499	-0.306659	0.316556	0.925379	0.737529	-0.76089	0.41823	0.925379	-0.969736		-0.559126	-0.668339	-0.797578	0.742176	0.0782518	0.192774	-0.232846	0.293514	0.210984	-0.619057	-0.617214
1501	1.53544	1.83171	2.34287	1.67928	-1.32948	-0.620464	2.43996	1.79525	1.56595	0.877038	-0.416732	-0.0942553	-0.48676	-1.54763	0.0483636	-0.0301005	-0.414049	-0.441284	-0.458514	-0.707152	-0.0204987		0.655848	0.588596	0.00396396	1.73235	0.3278	-0.0248619	-0.967689	-0.369304	0.551947	-0.415852	1.2418	-0.756976	-0.349377	-0.415852	-0.610002		-1.02178	-0.705365	0.35373	1.17316	1.28051	1.49047	-0.243636	1.2598	-0.787852	-0.619057	-0.617214
1503	-0.112387	1.76652	1.01046	1.51186	-1.14728	-0.620462	-0.149213	-0.0639969	0.380038	-1.4566	-0.16358	0.640479	0.256971	0.0566001	0.398277	0.38165	0.919424	0.140301	-0.345095	-0.0465295	-0.453482		-0.183828	-0.211739	-0.0944908	-0.381592	-0.477015	-0.0248619	1.50638	-0.327549	0.455481	0.492214	-0.00220554	0.1476	0.189223	0.492214	0.129739		0.67039	0.022388	-0.697287	0.0120875	-0.299875	-0.697822	-0.922274	-0.217438	-1.41212	1.57338	1.55858
1506	-0.393373	-0.673935	-0.910662	-0.789681	0.029747	1.0335	-0.512908	-0.588826	-0.466082	-0.0193307	0.764377	-1.75925	-1.89	-1.18292	1.03529	-0.539058	0.0946955	-1.46579	0.0404344	-1.12947	1.46323		-0.544652	0.184352	-1.10365	2.02179	1.3486	-0.0248619	2.08717	2.92111	-0.684399	-2.25783	-0.643832	-0.111715	-2.03385	-2.25783	1.42719		0.649446	0.418339	0.824341	-0.668872	2.80841	2.45461	-1.39139	1.67087	0.835256	-0.619057	-0.617214
1509	0.210877	0.621196	0.0198503	-0.569502	1.09374	-0.59038	0.0460041	-0.223602	-0.386559	-0.17745	-0.0822594	0.232625	-1.05217	-0.249686	1.0339	-0.888899	0.647961	-0.0544022	-0.0571017	0.185196	-0.594624		0.068787	-0.271031	-1.33404	0.444908	-0.0216854	-0.0248619	1.2042	-0.379519	1.39449	-0.697417	-0.353432	0.397589	-1.21998	-0.697417	0.988646		0.747998	0.653406	-0.648895	-0.377569	0.903537	-0.0717738	-0.739923	0.636021	0.210984	1.57338	1.55858
1510	-0.982346	-1.18527	-0.934976	-0.789699	-0.266398	1.40243	-0.325214	-0.396878	-0.347827	-0.595753	-0.313971	0.164498	-1.19688	1.20068	1.2262	-0.657612	0.330538	-1.23627	-0.225126	0.50699	0.136949		0.0422837	0.931982	-1.64414	0.84719	0.55775	-0.0248619	0.915555	-0.0561242	0.346706	-0.839557	-0.375016	0.848535	-2.24458	-0.839557	1.04685		0.687825	0.477501	-1.49838	-0.399397	1.72744	1.23195	-1.10731	1.13811	-1.41212	-0.619057	-0.617214
1511	0.483526	0.317632	-0.0122085	-0.290787	0.788008	-0.587386	-0.617187	-0.572567	-0.494734	-0.3832	0.00669914	-0.986094	-1.12897	-0.411501	0.717122	-0.172131	0.389493	-1.59026	0.0294032	0.109581	0.528497		-0.080062	1.17864	3.50174	-0.808372	0.234839	-0.0248619	0.109974	-0.138625	-0.633267	-1.3188	-0.661491	-0.583468	0.937973	-1.3188	-0.201073		-0.103293	-0.235298	2.39809	-0.65417	0.500153	0.309232	-0.867146	0.0890483	0.585547	-0.619057	-0.617214
1512	-0.796757	-0.563673	-0.553466	-0.789692	0.775974	0.103961	-0.474821	-0.566653	-0.162782	0.556475	0.655716	-1.08073	-0.808239	0.605333	0.728177	0.333197	-0.100748	0.436576	-1.25388	1.05741	1.86418		-0.464493	-0.411188	-1.71599	-0.410605	-0.0363421	-0.0248619	-0.388686	1.98048	1.97698	-1.11716	-0.504518	1.90348	-0.632337	-1.11716	0.204861		0.140586	0.525203	0.695395	-0.503567	1.46544	0.241387	-0.743903	0.46316	0.710402	-0.619057	-0.617214
1513	0.369006	-0.0268188	-0.526096	-0.789366	0.962396	-0.128703	-0.688941	-0.624204	-0.361633	-0.340414	0.0482385	-0.479839	-0.205143	-1.22649	0.787816	-0.109242	-0.0600884	1.066	-0.566613	0.189704	2.77297		-0.856732	-0.717695	-0.993058	-0.237003	-1.16602	-0.0248619	0.506286	1.68813	2.05193	-0.378456	-0.516291	0.778187	0.150473	-0.378456	-0.396252		0.232824	0.107843	0.916373	-0.511094	1.15802	0.110276	-0.646719	0.621638	-1.41212	-0.619057	-0.617214
1519	0.0886492	-0.913173	-0.957999	-0.789685	-0.0888992	1.1813	-0.766287	-0.743037	-0.485225	-0.0318983	0.0802371	0.162565	-1.08083	0.927862	0.517752	-0.0607979	-0.169707	-0.521659	-0.8221	-0.383137	0.986743		-0.500364	-0.492378	-0.517179	1.22273	-1.51822	-0.0248619	0.775016	2.49804	1.44134	-0.751684	-0.531989	1.99822	-0.754609	-0.751684	0.355206		0.738193	0.61384	-0.07558	-0.528843	1.02592	0.329057	-1.29578	0.883901	-0.912707	-0.619057	-0.617214
1520	-0.117909	0.481456	0.209885	0.761517	-0.33476	-0.615373	-0.701517	-0.61639	-0.457326	-0.59397	0.51905	-0.118947	-0.446402	-0.858435	0.53944	0.845056	-0.87968	0.930723	-0.691634	1.09783	1.50311		-0.969379	-0.729223	-0.863088	0.111797	-0.982056	-0.0248619	0.81719	1.31479	2.48885	-0.396382	-0.512367	1.0848	0.48149	-0.396382	-0.368559		0.149473	0.0702894	0.853288	-0.501771	1.17351	-0.0789513	-0.817795	0.22407	-1.41212	-0.619057	-0.617214
1521	-0.0243588	-0.991054	-0.802088	-0.7897	-0.00488509	1.07667	-0.417141	-0.420207	-0.221718	0.289037	0.449471	-0.290828	-0.304964	0.447216	0.371587	0.285599	0.223682	-0.256944	-0.472564	-0.661602	-0.238256		0.278759	0.864994	-0.217283	-0.713445	-0.397433	-0.0248619	-0.271418	1.5991	-0.0987341	-0.367548	-0.42407	0.709316	-0.231214	-0.367548	0.0535982		0.0948788	0.101726	-0.0311359	-0.420377	0.109543	-0.310548	-0.472805	-0.0656614	0.210984	-0.619057	-0.617214
1522	0.0285909	-0.0982434	-1.80886	-0.7897	-1.25325	2.63172	-0.473496	-0.563901	-0.600999	0.266185	0.85547	0.346697	-0.742791	-1.53894	1.69692	0.0575552	0.662918	-1.05393	-1.24203	-0.606176	1.41454		-0.518586	-0.742309	0.530561	-0.784813	0.0980196	-0.0248619	-0.987661	3.12325	2.41105	-0.408118	-0.567308	1.20987	-0.454773	-0.408118	-0.387764		-0.124104	-0.102768	-0.293196	-0.565624	1.80549	-0.262842	-1.2386	0.629098	1.33467	1.57338	1.55858
1523	1.756	2.55641	2.15833	1.67925	-1.32945	-0.620464	2.93493	2.34643	1.74491	0.970543	-0.939608	-0.291915	1.52949	-0.836058	-0.961235	-1.09757	-0.381803	0.560787	0.323087	-0.798775	-0.17037		-0.245423	1.93014	0.149382	0.742075	-0.242169	-0.0248619	-1.29768	-0.70433	-0.891534	1.0351	0.979855	-1.12899	0.122458	1.0351	-0.996976		-0.909737	-0.57734	-0.989061	0.964854	-0.195604	1.18397	1.52538	-0.334801	-0.538143	1.57338	1.55858
1524	-0.363063	-0.0816308	-0.601979	-0.524799	0.755562	-0.229724	-0.396024	-0.44726	-0.846875	-0.191474	0.25168	-0.484631	-1.12068	3.58433	-0.839419	-0.0264241	1.27643	-0.46592	1.30484	-0.278568	0.660578		-1.14535	-1.5004	-1.24774	-0.339175	0.328551	-0.0248619	1.15805	-0.196869	1.31447	-1.08095	-0.465275	2.65646	-1.16402	-1.08095	2.34355		2.68035	2.37387	-0.267026	-0.450716	-0.443412	-0.514522	-0.0125938	-1.08329	-1.03756	-0.619057	-0.617214
1525	0.460081	-0.168577	0.173787	0.0568912	0.428283	-0.610627	-0.524406	-0.498844	-0.383661	-0.480676	0.21093	0.470398	-0.441431	-1.16811	-0.161587	-0.958005	1.17762	0.744813	-0.379029	-0.0545558	0.0146469		0.25597	-0.593194	-0.905723	1.24517	-0.308518	-0.0248619	0.427969	-0.554048	0.800868	-0.120504	-0.445654	-0.474405	-0.355655	-0.120504	0.222204		0.103823	-0.108154	0.178146	-0.457166	0.570746	0.408861	-0.805671	0.685074	1.45953	1.57338	1.55858
1528	-0.335391	-0.704971	-0.637013	-0.706399	0.881417	-0.140307	-0.877553	-0.926323	-0.779515	0.0854829	-1.2357	1.2396	1.60057	-0.968945	-0.850537	2.1229	0.854754	0.0939171	-0.673296	0.753391	-0.379287		-0.568228	-1.34805	-1.30042	-0.169104	1.522	-0.0248619	-0.471256	1.98048	0.721105	1.7965	-0.898913	0.388395	0.0291644	1.7965	-0.549942		-0.014242	0.140712	-1.38083	-0.891911	-1.01892	-0.258401	0.759129	-0.976817	1.08497	-0.619057	-0.617214
1534	0.353915	-0.0790743	0.0319483	0.93586	-0.530575	-0.607804	-0.365704	-0.553336	-0.662913	1.38493	-0.604603	-1.4505	-1.25505	2.58582	1.37107	-0.142156	-0.417345	-0.97092	2.48194	-0.66376	-1.05777		-1.01664	-0.806836	-0.836836	-0.931613	-0.488012	-0.0248619	0.606106	0.816953	1.21918	-1.62963	-0.66934	2.34154	-1.33513	-1.62963	2.43342		2.38426	2.68069	0.924779	-0.676664	-0.423748	-1.54884	1.4954	-0.6326	0.960111	-0.619057	-0.617214
1535	-0.166962	-0.440609	-1.0225	-0.780879	0.347906	0.625246	-0.771411	-0.848737	-0.829229	1.79434	-0.694144	-2.6181	-0.291143	-0.448934	1.52621	-1.64313	0.952754	-0.424465	-0.67465	-0.19765	-1.01729		1.43998	-0.284526	-0.0679147	-1.73577	0.333264	-0.0248619	0.89433	1.48724	0.61279	-1.43138	-0.779221	0.488291	-0.978354	-1.43138	1.00875		0.491265	1.15863	1.4304	-0.791894	-0.490869	-1.48569	0.382496	0.48316	0.835256	1.57338	1.55858
1536	-1.11702	0.675484	0.945952	1.6736	-1.3233	-0.620464	-0.554475	-0.503282	-0.108634	-0.228512	0.246461	-1.19145	-0.493748	1.88718	-0.288689	0.331104	1.31993	0.0919132	-0.0399353	-0.50003	1.17718		-0.782978	-0.823588	-0.568918	-0.845943	0.0866846	-0.0248619	0.715149	2.18297	0.416651	-0.927727	-0.0434109	1.97563	-0.168899	-0.927727	1.05659		1.57388	1.29334	1.02639	-0.0117522	-0.313528	-0.432417	-0.571905	-0.680506	2.0838	-0.619057	-0.617214
1537	-0.797995	-0.0765611	0.527423	1.62747	-1.27314	-0.620404	-0.451139	-0.477376	-0.454773	1.75388	-0.260896	-0.258259	-0.868567	-0.448934	0.712564	0.406621	-1.34535	-0.542199	0.449702	2.10044	-1.36767		0.655848	-1.39653	0.59842	-0.0762183	-1.33995	-0.0248619	0.0432206	-0.435522	1.16198	-0.783605	-0.52414	0.15364	0.112615	-0.783605	0.570004		-0.129371	0.92744	1.17529	-0.538271	-0.827817	-1.72346	1.25103	0.318239	-0.413289	1.57338	1.55858
1539	-1.27075	-2.45518	-1.52495	-0.789699	-0.985825	2.2986	-0.730808	-0.666598	-0.676321	0.0888665	-1.2357	4.74677	0.526875	-1.64485	-0.153855	-1.82336	-0.950541	7.92519	-2.3568	-1.40883	-0.651808		-0.925935	-0.821862	-0.685423	0.415566	-0.722593	-0.0248619	-1.93047	-0.843694	-1.25391	2.59436	-0.47901	-1.81644	5.00944	2.59436	-3.81688		-2.92987	-2.91492	1.5269	-0.473905	-1.50268	-0.63733	-1.46911	-0.602685	-0.16358	-0.619057	-0.617214
1543	0.0447868	-1.50808	-1.10477	-0.7897	-0.648697	1.87865	-0.236186	-0.0757259	-0.418922	-1.08625	-0.307542	-0.143531	-0.694889	1.39862	-0.254775	0.288921	1.21245	-0.396871	0.0843865	0.696981	0.516984		-0.0880472	-0.173646	0.0334113	0.0514081	-0.288963	-0.0248619	0.744721	0.313679	-0.190919	-0.597796	-0.157216	0.823814	-0.178416	-0.597796	0.709608		1.05978	0.653711	0.851388	-0.137963	-0.30002	0.0351943	-0.842779	-0.00886379	0.710402	-0.619057	-0.617214
1544	-0.788872	-1.09315	-1.45518	-0.7897	-1.20547	2.5722	-0.00385235	0.0479169	-0.37972	-0.483823	-0.518005	-0.159804	-0.705991	1.61769	-0.414803	-0.0351691	0.363088	-0.258722	0.54372	-0.309208	-0.0307871		0.237483	0.0336771	0.287895	-0.0460081	0.326766	-0.0248619	0.183695	0.530525	-0.647829	-0.613801	-0.15133	0.802366	-0.0294931	-0.613801	0.509933		0.823533	0.520537	1.19386	-0.135693	-0.553025	0.103283	-0.428836	-0.115277	0.710402	-0.619057	-0.617214
1549	0.184326	-0.450933	-1.2225	-0.7897	-1.10598	2.44827	0.0140354	0.00020278	-0.228393	-1.10153	-0.70127	0.210015	-0.16958	3.29386	-0.0949638	-0.11121	0.369589	0.0557668	-0.0685691	1.63038	-0.0675795		-0.224894	0.0312098	0.0385485	-0.403761	0.0866846	-0.0248619	0.222402	-1.04271	-0.739534	-0.0327763	-0.192535	1.25153	0.0264863	-0.0327763	0.458365		0.752585	0.508956	0.30183	-0.168591	-0.75688	-0.234276	-0.42056	-0.401118	1.20982	-0.619057	-0.617214
1553	0.992445	-0.799117	-0.210381	-0.786159	1.26483	-0.509779	0.0260638	0.0797657	-0.270182	-1.02168	-0.915044	-0.0417452	-0.16958	3.41946	0.210918	-0.273032	-0.0623862	0.133223	0.00301527	1.63038	0.0707276		-0.154547	-0.199817	0.602178	-0.895075	0.350877	-0.0248619	-0.113563	-1.04271	-0.429841	-0.149004	-0.192535	1.4717	0.385358	-0.149004	0.211406		0.647591	0.443771	1.26988	-0.163974	-0.801216	-0.494987	-0.3279	-0.401118	1.20982	-0.619057	-0.617214
1555	-0.720872	-1.03582	-0.373072	-0.789644	1.11561	-0.319181	-0.221998	-0.0962324	-0.134992	-0.689112	-0.698005	-0.404004	-0.0782837	2.57021	-0.15695	0.87752	0.712045	-0.320158	0.961167	0.409742	-0.331518		0.0698178	-0.533652	0.33873	-1.12822	0.107669	-0.0248619	-0.431737	-1.27844	0.359527	-0.246412	-0.198422	1.27664	0.292777	-0.246412	0.671044		1.17456	0.877294	0.742105	-0.171176	-1.16339	-1.04179	0.26656	-0.701261	1.20982	-0.619057	-0.617214
1558	-1.19416	-1.53482	-1.3795	-0.7897	-1.25057	2.62839	-0.473262	-0.36076	-0.180578	-1.4897	0.272929	0.235705	-0.609315	1.94715	-0.460461	-0.0953578	1.15375	0.386459	-0.112104	0.207394	1.76428		-0.0675466	-0.878751	-0.128623	-0.876358	0.780593	-0.0248619	0.703265	-0.799718	-0.415937	-0.357264	-0.200384	0.69318	0.181265	-0.357264	0.493895		0.869437	0.234382	0.965057	-0.179159	-0.257069	0.0185615	-1.26188	-0.200503	-0.0387253	-0.619057	-0.617214
1559	-2.58699	-2.1027	-1.21764	-0.7897	-0.917287	2.21322	-0.453745	-0.313506	-0.40349	-1.4092	0.165169	-0.271926	-0.149733	1.69391	-0.383366	-0.0953578	1.37151	0.542637	0.609583	0.623096	1.20654		0.0742955	-0.995207	-0.696853	-0.546142	-0.151627	-0.0248619	0.025851	-0.799718	-0.259827	-0.240088	-0.200384	0.619192	-0.0599359	-0.240088	0.737551		1.04586	0.497249	0.562866	-0.182624	-0.569949	-0.401983	-0.374419	-0.0774437	-0.0387253	-0.619057	-0.617214
1562	-1.32566	-1.74683	-1.08821	-0.7897	-0.718639	1.96577	-0.446208	-0.299045	-0.351045	-1.16769	0.380688	0.235705	-0.22633	1.69391	-0.383366	-0.258501	1.04488	0.152192	0.248739	0.830948	1.0671		-0.0675466	-0.878751	-0.318033	-0.628696	-0.018453	-0.0248619	0.138753	-0.799718	0.0523939	-0.0643237	-0.200384	0.767168	-0.180536	-0.0643237	0.625299		0.869437	0.464391	-0.214468	-0.181168	-0.39116	-0.401983	-0.467836	-0.241523	-0.0387253	-0.619057	-0.617214
1565	-1.84404	-0.739825	-1.28029	-0.7897	-1.10525	2.44736	0.0897017	0.0625423	-0.31132	0.395845	-0.598254	-0.0592216	-0.335292	1.76168	-0.0337259	0.52045	-0.720126	-1.26661	1.11985	-0.237584	-0.769134		0.532785	-0.0996432	0.955816	-1.31587	-0.0653454	-0.0248619	1.09127	0.133182	-1.20968	-0.283823	-0.186649	0.497269	-0.177139	-0.283823	0.84724		0.892297	0.954951	-0.249702	-0.180133	-1.63324	-1.19865	0.696583	-0.589902	1.58438	-0.619057	-0.617214
1572	1.49267	0.314402	-0.62115	-0.789632	0.743615	0.144188	0.144388	0.0606322	-0.336935	-0.769449	-0.482924	0.735841	-0.766254	1.81202	-0.310825	0.226277	0.494738	-0.709808	1.68138	0.409742	-0.47067		0.140594	-0.417433	0.433242	-0.0572062	0.107669	-0.0248619	-0.769754	-0.801179	-0.575227	-0.246412	-0.198422	0.538273	-0.188642	-0.246412	0.805897		0.9985	0.680546	-0.156354	-0.184853	-0.851149	-0.3598	0.26656	-0.250963	1.20982	-0.619057	-0.617214
1573	0.525535	-0.646367	-1.40534	-0.7897	-1.25803	2.63768	-0.225251	-0.187263	-0.19163	-0.265181	-0.709787	-0.83113	-0.0587928	2.09143	-0.585471	0.494817	0.539108	0.0961924	0.579968	0.756419	0.847672		-0.0474852	-0.0111297	-0.282189	-1.17336	1.20187	-0.0248619	-0.936742	0.583551	-0.609364	-0.42869	-0.176838	1.11382	0.0774813	-0.42869	0.342269		0.696672	0.6601	0.943785	-0.147726	-0.772778	0.0418087	0.355608	-0.672639	-1.41212	-0.619057	-0.617214
1577	-0.590323	-0.276756	-1.05471	-0.7897	-1.03798	2.36356	-0.358514	-0.298915	-0.0299923	-1.2081	-0.709787	0.407612	-0.432623	1.34986	-0.510219	-1.09762	0.751654	0.858415	0.932186	0.350654	0.0310539		0.229418	-0.806836	-0.559512	-0.60929	0.811897	-0.0248619	0.385699	-0.35006	0.457285	-0.142752	-0.176838	0.897162	-0.0990949	-0.142752	0.627355		1.24772	0.724246	1.00438	-0.156563	-0.816406	-0.419994	-0.282677	-0.432404	-0.538143	-0.619057	-0.617214
1580	-1.5826	-0.860229	-1.1344	-0.7897	-1.0198	2.34093	-0.292558	-0.0894652	-0.189255	-0.619623	-0.409056	1.20055	-0.984956	2.01307	-0.102446	1.38857	-0.242235	-0.168721	0.852782	0.90213	-1.34915		-0.152069	-0.280518	0.311172	-0.575544	-0.666082	-0.0248619	-0.438131	1.00514	0.411661	-0.199157	-0.159178	1.68238	0.581063	-0.199157	0.395956		1.00381	0.824482	0.769152	-0.123427	-1.18652	-1.26467	-0.205501	-0.825352	-1.41212	-0.619057	-0.617214
1581	-0.396599	-0.83935	-0.280776	-0.781169	1.2282	-0.470927	-0.276696	-0.2582	-0.387587	-0.118941	-0.0832766	-0.0991906	-0.366758	1.21204	-0.518282	0.643318	1.16283	0.314878	0.844131	0.946421	1.10584		-0.469432	-0.814053	-0.383801	-0.940567	0.665915	-0.0248619	-1.93426	-0.122215	0.59878	-0.326343	-0.172913	0.954192	0.23654	-0.326343	0.382353		0.640091	0.697137	0.776461	-0.146843	-0.407301	-0.286625	0.466331	-0.689322	-0.413289	-0.619057	-0.617214
1582	-0.90375	-0.726232	-0.829728	-0.788434	0.516709	0.425214	-0.300733	-0.133515	-0.633286	-1.12608	-0.814131	0.414288	-0.653041	2.348	0.172454	1.13815	-1.15892	-0.0519923	1.36469	1.77893	-1.3278		-0.251432	-0.347609	0.0931115	-0.765627	-0.0915527	-0.0248619	0.0619077	1.28935	0.309773	-0.308265	-0.1788	1.91774	0.439797	-0.308265	0.498235		1.22552	0.96284	0.955627	-0.139669	-1.15333	-1.18116	0.231391	-0.824724	-1.03756	-0.619057	-0.617214
1583	-0.152841	0.237873	-0.756785	-0.7897	-0.190326	1.30767	-0.0417526	0.0424862	-0.00189978	-0.435456	-1.03301	0.166283	-0.439655	1.33373	-0.294286	0.248464	0.434468	-0.280969	0.29265	0.840921	0.59741		-0.123222	-0.106475	0.431791	-1.24682	0.0339476	-0.0248619	0.461424	0.956726	0.509638	-0.259542	-0.139557	1.31689	0.149784	-0.259542	0.291099		1.05608	0.93866	1.01652	-0.10387	-0.966218	-0.603375	-0.142401	-0.67164	0.710402	-0.619057	-0.617214
1584	-1.76245	-0.903971	-0.210477	-0.78616	1.26478	-0.509725	-0.0416485	-0.0170416	-0.270237	0.43545	-0.605858	-1.2062	-0.287699	0.849087	-0.739565	0.489752	-0.739333	-1.04942	1.62626	0.952849	0.0261834		0.0865621	0.550904	1.09689	-0.775258	-0.882895	-0.0248619	0.37825	0.579375	-0.156167	-0.776932	-0.174876	0.601394	0.0690562	-0.776932	0.666822		0.960487	1.22281	1.32456	-0.148389	-1.22103	-0.583619	1.34385	-0.720956	-0.413289	-0.619057	-0.617214
1585	0.165661	-0.170238	-1.5439	-0.7897	-1.29664	2.68577	0.0101331	-0.0262024	-0.193986	0.51387	-0.500883	-1.32983	-0.287699	0.849087	-0.664463	0.966532	-0.421148	-0.897274	1.69656	0.750369	-0.109649		0.0174741	0.437458	1.00464	-1.01652	-0.882895	-0.0248619	0.158281	0.579375	-0.308243	-0.834006	-0.174876	0.529319	0.304023	-0.834006	0.738341		0.994859	1.25482	1.36893	-0.148615	-1.3952	-0.839666	1.38935	-0.880795	-0.413289	-0.619057	-0.617214
1586	-0.29696	-0.0101674	0.043768	-0.70321	1.24181	-0.593555	-0.208868	-0.190594	-0.284759	-0.528754	-0.715998	0.49052	-0.679881	0.57325	-0.385491	0.307362	1.45038	0.596439	0.878937	0.119016	1.34707		-0.277238	-0.378998	-0.675973	-0.639746	-0.136422	-0.0248619	-0.0941632	0.55874	-0.77794	-0.293602	-0.165065	0.139147	0.143755	-0.293602	0.526743		0.936671	0.675253	0.919297	-0.151953	-0.849042	-0.124448	-0.125798	-0.287064	-0.0387253	-0.619057	-0.617214
1588	-0.612674	-0.650926	-0.1587	-0.788319	1.28523	-0.53227	-0.30104	-0.165417	-0.161443	-1.13296	-0.290934	-0.340805	0.234623	0.849087	-0.364054	0.0129719	2.33645	0.319859	0.220188	2.97764	0.569513		-0.535231	-1.37768	-0.286967	-1.01652	-0.234233	-0.0248619	0.158281	-0.119442	0.452135	0.0221025	-0.174876	0.67347	0.0690562	0.0221025	0.919728		1.23546	1.15879	0.00490192	-0.142931	-1.17749	-1.14692	0.297327	-0.840835	0.710402	-0.619057	-0.617214
1589	2.91983	1.58922	0.256727	0.870211	-0.4517	-0.617057	-0.315162	-0.33428	-0.427375	-0.382887	-0.487496	-0.419386	-0.321533	-0.348456	-0.0949638	0.697901	0.0456075	-0.641343	2.3653	0.393366	-1.03573		0.619268	0.377749	0.226425	-1.05885	-0.705892	-0.0248619	-0.113563	1.09193	-0.429841	-0.439572	-0.192535	-0.069461	-0.0931376	-0.439572	0.780257		1.10257	0.932655	0.31104	-0.178058	-1.37757	-1.17284	1.20099	-0.523181	-0.662998	-0.619057	-0.617214
1591	0.628254	-1.08715	-0.998947	-0.7897	-0.896011	2.18672	-0.0125747	-0.0601161	-0.0637688	-0.402461	-0.208425	-0.517347	0.173942	-0.305939	-0.704644	-0.49782	-0.254422	0.563907	1.03333	0.883517	-0.0261412		-0.0959702	0.371906	0.113114	-0.433393	-0.0469534	-0.0248619	-0.347561	0.762463	0.396808	-0.105814	-0.153292	0.245224	0.323451	-0.105814	-0.0289769		0.431064	0.376811	1.04992	-0.125468	-0.497425	-0.136483	0.739856	-0.653476	1.33467	-0.619057	-0.617214
1592	0.558249	0.633259	-0.402999	-0.789536	1.10153	-0.30179	0.217049	0.127703	-0.225003	-0.556564	0.25168	-0.809944	-0.0332189	0.887805	0.346318	0.198759	0.460633	-0.11177	1.191	0.582112	-0.494189		-0.236359	-0.558907	0.582332	-0.827523	-0.459241	-0.0248619	-0.244478	-0.102569	-0.286211	-0.399349	-0.186649	0.351378	0.357919	-0.399349	0.717162		0.822723	0.630996	1.06359	-0.172578	-0.751885	-1.14682	0.558432	-0.509018	-0.0387253	-0.619057	-0.617214
1593	1.36074	-0.391738	-0.90449	-0.7897	-0.87007	2.15441	0.0975694	0.082774	0.110402	0.707485	-0.539631	-0.711922	-0.33899	0.79682	0.0190937	0.205121	-0.421348	-0.461049	0.885754	0.398413	-0.874762		0.166319	1.13565	0.460474	-1.35956	-0.88998	-0.0248619	0.0768803	0.468827	0.603925	-0.587976	-0.119935	0.89689	0.0129694	-0.587976	0.446453		0.748235	1.04854	1.11257	-0.101539	-0.919192	-1.03418	0.866562	-0.826537	-1.16242	-0.619057	-0.617214
1594	0.479839	0.683044	-0.525187	-0.789691	0.837451	0.027379	0.158461	0.138237	-0.14758	1.02422	-0.300233	-1.34565	-0.0149339	0.206842	0.209412	0.464724	-1.28008	-1.43726	1.01816	-0.883416	-1.20834		0.680475	-0.378998	1.79046	-0.719375	0.120489	-0.0248619	0.668149	0.55874	-0.476783	-0.632674	-0.165065	0.0677812	0.201919	-0.632674	0.462086		0.324063	0.580171	1.28677	-0.167204	-1.0215	-1.03714	1.04559	-0.207932	0.335838	-0.619057	-0.617214
1595	-0.583309	-0.343858	-0.574255	-0.789676	0.786363	0.0909965	-0.418525	-0.261937	-0.243611	-0.113495	-0.500883	0.0300791	-0.511551	0.725737	0.0865584	-0.145955	0.639465	0.243788	0.852919	0.34541	-0.109649		-0.18979	-0.356666	-0.286967	-0.936099	0.41443	-0.0248619	-0.501625	-0.119442	1.06044	-0.377415	-0.174876	0.889696	-0.0484273	-0.377415	0.53415		0.891743	0.838701	0.916154	-0.161892	-0.393737	-0.634828	0.251826	-0.561118	-0.538143	1.57338	1.55858
1601	-0.457706	-1.10431	0.897192	1.63093	-1.27687	-0.620462	0.186214	0.171162	0.0684479	0.113008	-1.09856	1.02023	-0.943557	0.865107	0.107236	-1.32635	-0.32101	0.343865	-1.50955	-0.435056	1.30795		1.89245	1.15394	-1.48032	1.54022	-0.0426665	-0.0248619	-0.2718	-0.604075	-1.43775	-0.25074	0.349021	-0.362824	-1.16727	-0.25074	-0.679549		-1.10005	-1.04709	-1.10803	0.289437	0.876613	1.97791	-1.58459	2.3017	-0.787852	1.57338	1.55858
1603	1.5206	0.247447	-0.577263	-0.107036	0.371928	-0.318195	-0.826194	-0.919408	-0.924413	-0.0656097	0.166123	-1.28607	-1.6044	4.23084	-0.201887	-1.34564	1.44666	-1.51324	2.05679	-0.484218	-0.000261896		-0.894122	-0.100659	-1.04299	1.10786	-1.03789	-0.0248619	1.04497	-1.51707	0.574603	-1.82093	-0.940118	2.27507	-2.33	-1.82093	3.07857		2.88593	2.58419	-0.399993	-0.941782	0.329136	0.250233	0.205922	-0.0741766	0.585547	1.57338	1.55858
1604	0.100867	-0.637535	-0.811833	-0.7897	-0.034188	1.11317	-0.514421	-0.48987	-0.226441	-1.51231	1.25889	-1.30484	-0.335094	-0.403838	0.531652	-1.00399	-0.0898806	-0.282318	-0.513294	-1.48488	0.27111		1.15933	-0.678544	-0.736873	0.421973	4.18825	-0.0248619	0.12364	0.0205661	0.0753392	-0.858723	-0.414259	-0.193894	-1.05829	-0.858723	0.131448		-0.333922	-1.163	0.360309	-0.433048	2.3126	1.71785	-1.74772	1.24283	-1.41212	-0.619057	-0.617214
[truncated: 12,061 more rows]
[truncated: 383 more columns]
