# Supplementary material for: Large-scale investigation of the reasons why potentially important genes are ignored
Source: PLoS Biol. 2018 Sep 18;16(9):e2006643. doi: 10.1371/journal.pbio.2006643 (PMC6143198; doi:10.1371/journal.pbio.2006643)
Supplement: S3 Table — Coordinates of genes in Fig 1B. In addition, the inferred number of publications, NCBI gene symbols, and Ensemble Gene IDs are provided. NCBI, National Center for Biotechnology Information. (XLSX) [file pbio.2006643.s018.xlsx]

## Sheet: Sheet1
gene_ncbi	x	y	papers	symbol_ncbi	gene_ensembl
1	31.8067	-14.3514	28	A1BG	ENSG00000121410
9	19.0674	-60.613	211	NAT1	ENSG00000171428
10	35.6211	26.0702	611	NAT2	ENSG00000156006
13	55.7482	-33.739	20	AADAC	ENSG00000114771
14	-62.6986	-49.2679	29	AAMP	ENSG00000127837
15	59.8585	32.9868	32	AANAT	ENSG00000129673
16	-79.2724	-28.5997	36	AARS	ENSG00000090861
18	-36.3176	-12.0329	37	ABAT	ENSG00000183044
19	-48.5038	41.3711	619	ABCA1	ENSG00000165029
20	-59.3664	30.4894	39	ABCA2	ENSG00000107331
21	-8.22852	32.892	62	ABCA3	ENSG00000167972
22	-63.0663	-29.5439	36	ABCB7	ENSG00000131269
23	-72.1626	-14.6315	51	ABCF1	ENSG00000204574
24	38.7585	60.2162	171	ABCA4	ENSG00000198691
25	-68.8896	-33.8961	666	ABL1	ENSG00000097007
27	-43.4997	44.8052	84	ABL2	ENSG00000143322
29	-57.1886	20.4097	27	ABR	ENSG00000159842
30	8.50361	-38.4727	38	ACAA1	ENSG00000060971
32	15.6419	4.91023	57	ACACB	ENSG00000076555
33	31.6914	30.743	25	ACADL	ENSG00000115361
34	6.93398	-59.9395	93	ACADM	ENSG00000117054
35	-7.93435	-34.3604	46	ACADS	ENSG00000122971
36	3.99187	-58.6844	30	ACADSB	ENSG00000196177
37	-21.9733	-36.8993	58	ACADVL	ENSG00000072778
38	-22.9686	-43.8445	89	ACAT1	ENSG00000075239
39	7.67084	-41.9725	54	ACAT2	ENSG00000120437
40	-16.7662	63.0416	37	ASIC2	ENSG00000108684
41	13.5685	59.4408	68	ASIC1	ENSG00000110881
43	22.9884	-1.28668	174	ACHE	ENSG00000087085
47	-77.9166	-27.4066	82	ACLY	ENSG00000131473
48	-18.508	-19.106	75	ACO1	ENSG00000122729
49	43.3607	17.636	32	ACR	ENSG00000100312
50	-70.6291	-33.3844	45	ACO2	ENSG00000100412
51	-33.9979	29.6776	39	ACOX1	ENSG00000161533
52	14.9194	-14.9143	120	ACP1	ENSG00000143727
53	16.7898	-12.1462	35	ACP2	ENSG00000134575
54	22.3398	-11.9329	78	ACP5	ENSG00000102575
55	32.1912	-7.21408	85	ACPP	ENSG00000014257
56	51.5724	6.48956	13	ACRV1	ENSG00000134940
58	14.6359	37.2856	332	ACTA1	ENSG00000143632
60	-86.3212	-26.7696	420	ACTB	ENSG00000075624
70	9.64013	40.5909	159	ACTC1	ENSG00000159251
81	-82.4571	-25.8356	187	ACTN4	ENSG00000130402
86	-63.5519	-30.8968	91	ACTL6A	ENSG00000136518
87	-62.5137	20.2167	177	ACTN1	ENSG00000072110
88	15.5706	61.5087	107	ACTN2	ENSG00000077522
90	-37.5092	8.67684	111	ACVR1	ENSG00000115170
91	6.20742	4.64298	78	ACVR1B	ENSG00000135503
92	7.16999	4.45371	96	ACVR2A	ENSG00000121989
93	-6.7033	50.7949	65	ACVR2B	ENSG00000114739
94	8.7479	-6.67099	134	ACVRL1	ENSG00000139567
95	-11.3593	-35.372	49	ACY1	ENSG00000243989
97	-19.1082	-22.4426	12	ACYP1	ENSG00000119640
98	22.9962	-67.7156	28	ACYP2	ENSG00000170634
100	16.0378	-60.1671	204	ADA	ENSG00000196839
101	23.1421	11.1503	48	ADAM8	ENSG00000151651
102	17.0559	-2.89186	251	ADAM10	ENSG00000137845
103	-76.4288	-19.6899	189	ADAR	ENSG00000160710
105	-6.44049	62.6169	27	ADARB2	ENSG00000185736
107	-4.67307	65.3022	38	ADCY1	ENSG00000164742
108	-9.07477	57.7919	36	ADCY2	ENSG00000078295
109	-37.0754	10.4661	52	ADCY3	ENSG00000138031
111	-60.6283	11.5898	56	ADCY5	ENSG00000173175
112	-36.1128	11.6289	47	ADCY6	ENSG00000174233
114	8.64761	62.3903	42	ADCY8	ENSG00000155897
115	-46.5702	40.6736	37	ADCY9	ENSG00000162104
116	15.6965	35.2653	103	ADCYAP1	ENSG00000141433
118	-41.1877	-16.589	206	ADD1	ENSG00000087274
119	-6.39218	42.2373	56	ADD2	ENSG00000075340
120	-28.5704	27.2503	40	ADD3	ENSG00000148700
123	-16.3668	-39.3556	71	PLIN2	ENSG00000147872
124	56.8864	-32.4218	44	ADH1A	ENSG00000187758
125	-9.35014	-33.6926	325	ADH1B	ENSG00000196616
127	57.6789	-32.3708	58	ADH4	ENSG00000198099
128	6.58234	-65.0025	66	ADH5	ENSG00000197894
130	33.4861	23.3572	22	ADH6	ENSG00000172955
131	71.7892	7.8426	54	ADH7	ENSG00000196344
132	-24.6358	52.5537	38	ADK	ENSG00000156110
134	15.4761	48.1141	100	ADORA1	ENSG00000163485
135	18.1506	-29.3699	266	ADORA2A	ENSG00000128271
136	41.9279	-29.9885	98	ADORA2B	ENSG00000170425
142	-79.4847	-23.8286	817	PARP1	ENSG00000143799
143	-15.4261	18.4036	37	PARP4	ENSG00000102699
147	10.0736	52.8772	64	ADRA1B	ENSG00000170214
148	57.2125	-29.0573	110	ADRA1A	ENSG00000120907
152	50.9929	56.7109	87	ADRA2C	ENSG00000184160
154	-0.357204	-16.3218	910	ADRB2	ENSG00000169252
155	71.7623	40.801	312	ADRB3	ENSG00000188778
158	-58.9706	-45.5613	57	ADSL	ENSG00000239900
159	-64.3732	-32.8729	21	ADSS	ENSG00000035687
160	-61.532	16.7696	104	AP2A1	ENSG00000196961
161	-61.3252	16.3399	82	AP2A2	ENSG00000183020
162	-61.6026	16.1109	72	AP1B1	ENSG00000100280
164	-48.1632	21.2911	77	AP1G1	ENSG00000166747
166	-41.9416	-13.4859	49	AES	ENSG00000104964
167	56.3202	37.6552	10	CRISP1	ENSG00000124812
173	61.8289	-34.6032	28	AFM	ENSG00000079557
174	44.4492	-16.2408	242	AFP	ENSG00000081051
175	-6.62342	-22.6733	48	AGA	ENSG00000038002
176	15.0739	68.3301	121	ACAN	ENSG00000157766
177	32.0531	-22.8265	659	AGER	ENSG00000204305
181	42.1799	7.00196	55	AGRP	ENSG00000159723
182	8.66955	5.25557	219	JAG1	ENSG00000101384
183	29.4847	-24.3909	939	AGT	ENSG00000135744
186	72.9914	32.3556	186	AGTR2	ENSG00000180772
187	9.765	-30.4735	60	APLNR	ENSG00000134817
189	34.008	24.217	82	AGXT	ENSG00000172482
190	33.7072	48.0366	132	NR0B1	ENSG00000169297
191	-75.669	-28.5671	91	AHCY	ENSG00000101444
197	62.7336	-36.3947	238	AHSG	ENSG00000145192
199	-18.9749	-50.0448	75	AIF1	ENSG00000204472
202	24.5287	-59.043	24	AIM1	ENSG00000112297
203	-33.3309	-20.4494	40	AK1	ENSG00000106992
204	-66.892	-40.1829	36	AK2	ENSG00000004455
205	-32.9979	13.2411	26	AK4	ENSG00000162433
208	-54.5402	16.2604	266	AKT2	ENSG00000105221
210	-46.8105	-55.8043	115	ALAD	ENSG00000148218
212	60.0688	45.9425	49	ALAS2	ENSG00000158578
213	42.0648	-18.8169	450	ALB	ENSG00000163631
214	15.966	-1.42215	127	ALCAM	ENSG00000170017
215	-29.3041	8.00231	109	ABCD1	ENSG00000101986
216	-36.706	-12.7413	236	ALDH1A1	ENSG00000165092
217	-17.4941	-38.3991	500	ALDH2	ENSG00000111275
218	63.9811	-25.9525	56	ALDH3A1	ENSG00000108602
219	-10.1209	-37.0552	50	ALDH1B1	ENSG00000137124
220	-26.1939	0.844042	44	ALDH1A3	ENSG00000184254
222	64.5337	37.8879	12	ALDH3B2	ENSG00000132746
223	-22.9327	-44.0929	29	ALDH9A1	ENSG00000143149
224	-14.609	-33.8603	54	ALDH3A2	ENSG00000072210
225	-0.780672	39.392	26	ABCD2	ENSG00000173208
229	30.3012	23.4627	54	ALDOB	ENSG00000136872
230	-39.0716	-7.42609	55	ALDOC	ENSG00000109107
231	-21.9859	-46.124	151	AKR1B1	ENSG00000085662
238	-14.4435	61.7477	424	ALK	ENSG00000171094
239	55.9696	30.8346	130	ALOX12	ENSG00000108839
240	-24.5882	1.21914	253	ALOX5	ENSG00000012779
241	12.4127	-35.1831	129	ALOX5AP	ENSG00000132965
242	15.2338	57.5593	31	ALOX12B	ENSG00000179477
247	58.226	-18.914	46	ALOX15B	ENSG00000179593
248	58.8261	1.84261	44	ALPI	ENSG00000163295
249	8.30439	-8.74687	203	ALPL	ENSG00000162551
250	46.2565	11.7549	79	ALPP	ENSG00000163283
251	47.8995	12.4524	38	ALPPL2	ENSG00000163286
257	48.1911	45.7493	12	ALX3	ENSG00000156150
258	50.4962	10.8064	24	AMBN	ENSG00000178522
259	62.6129	-36.5411	109	AMBP	ENSG00000106927
262	-58.3768	-23.8132	45	AMD1	ENSG00000123505
265	50.4225	10.2379	52	AMELX	ENSG00000125363
266	58.478	6.80158	14	AMELY	ENSG00000099721
267	-40.2785	-9.77088	106	AMFR	ENSG00000159461
269	46.0422	24.0722	49	AMHR2	ENSG00000135409
270	49.4496	34.9529	84	AMPD1	ENSG00000116748
271	-51.077	2.38082	28	AMPD2	ENSG00000116337
272	-6.31045	37.5284	24	AMPD3	ENSG00000133805
273	-10.0892	41.9096	72	AMPH	ENSG00000078053
274	-43.5639	-2.16758	156	BIN1	ENSG00000136717
275	6.74477	-14.9294	30	AMT	ENSG00000145020
279	38.3509	10.452	48	AMY2A	ENSG00000243480
280	29.2357	-15.9851	26	AMY2B	ENSG00000240038
283	31.6983	-14.5497	170	ANG	ENSG00000214274
284	-9.3655	42.3504	251	ANGPT1	ENSG00000154188
285	32.8111	-0.923372	344	ANGPT2	ENSG00000091879
286	36.7598	62.8347	75	ANK1	ENSG00000029534
287	-31.5655	56.3702	75	ANK2	ENSG00000145362
288	-31.5243	56.3138	93	ANK3	ENSG00000151150
290	-22.379	14.5054	124	ANPEP	ENSG00000166825
291	5.00168	-18.111	95	SLC25A4	ENSG00000151729
292	-79.6103	-22.7787	102	SLC25A5	ENSG00000005022
293	-19.8973	-35.1792	77	SLC25A6	ENSG00000169100
301	-24.3947	-46.0116	256	ANXA1	ENSG00000135046
302	-84.467	-26.5419	381	ANXA2	ENSG00000182718
306	15.9564	-60.2555	53	ANXA3	ENSG00000138772
307	-21.301	-17.1205	71	ANXA4	ENSG00000196975
308	-23.9659	-45.8912	177	ANXA5	ENSG00000164111
309	-23.9007	-42.7092	90	ANXA6	ENSG00000197043
310	-19.167	-40.9553	64	ANXA7	ENSG00000138279
311	-18.6302	-41.0787	62	ANXA11	ENSG00000122359
312	26.4765	26.5451	19	ANXA13	ENSG00000104537
314	61.7673	6.98611	9	AOC2	ENSG00000131480
316	2.32887	-58.8937	29	AOX1	ENSG00000138356
317	-31.205	34.3094	150	APAF1	ENSG00000120868
318	-9.1354	-41.5441	21	NUDT2	ENSG00000164978
319	43.7527	-17.1594	22	APOF	ENSG00000175336
320	-49.0651	29.3438	47	APBA1	ENSG00000107282
321	-9.73637	41.9558	42	APBA2	ENSG00000034053
322	-42.7603	-2.1427	98	APBB1	ENSG00000166313
323	-31.4496	49.9199	27	APBB2	ENSG00000163697
325	33.6389	23.6602	88	APCS	ENSG00000132703
326	54.6312	37.3063	145	AIRE	ENSG00000160224
327	-27.9554	-10.0621	32	APEH	ENSG00000164062
328	-36.2608	-50.3825	487	APEX1	ENSG00000100823
329	-49.7849	-22.7865	229	BIRC2	ENSG00000110330
330	-20.5706	16.7403	223	BIRC3	ENSG00000023445
331	-34.0068	36.6582	450	XIAP	ENSG00000101966
332	10.3714	30.1128	1025	BIRC5	ENSG00000089685
333	-6.31082	26.7131	48	APLP1	ENSG00000105290
334	18.557	-16.4909	72	APLP2	ENSG00000084234
335	42.052	-18.7978	833	APOA1	ENSG00000118137
336	43.7229	-20.1681	143	APOA2	ENSG00000158874
338	-7.78192	52.7586	683	APOB	ENSG00000084674
339	53.649	30.8584	39	APOBEC1	ENSG00000111701
341	19.0121	-18.5438	172	APOC1	ENSG00000130208
343	71.6754	32.3048	57	AQP8	ENSG00000103375
345	44.1165	-19.7591	349	APOC3	ENSG00000110245
347	28.5047	-20.1581	91	APOD	ENSG00000189058
348	19.0428	-17.7499	3712	APOE	ENSG00000130203
350	62.4698	-36.2488	198	APOH	ENSG00000091583
351	15.6631	-2.12251	2112	APP	ENSG00000142192
353	-28.0224	-63.0169	53	APRT	ENSG00000198931
354	18.4233	19.1981	368	KLK3	ENSG00000142515
355	-24.5133	-19.5218	1051	FAS	ENSG00000026103
356	32.8404	46.4644	590	FASLG	ENSG00000117560
357	-1.18782	49.7651	14	SHROOM2	ENSG00000146950
358	17.2767	-33.2057	260	AQP1	ENSG00000240583
359	60.2977	11.381	139	AQP2	ENSG00000167580
360	11.7217	-29.1512	139	AQP3	ENSG00000165272
361	18.3442	49.2646	222	AQP4	ENSG00000171885
362	54.5409	16.5966	115	AQP5	ENSG00000161798
363	70.7044	34.6314	8	AQP6	ENSG00000086159
364	55.1082	-26.3153	50	AQP7	ENSG00000165269
366	10.6177	-32.5927	81	AQP9	ENSG00000103569
367	-20.6848	36.1734	1837	AR	ENSG00000169083
368	28.4514	21.289	95	ABCC6	ENSG00000091262
369	-32.9732	-8.28164	73	ARAF	ENSG00000078061
372	-70.7831	-24.4378	48	ARCN1	ENSG00000095139
373	-36.3645	2.36165	31	TRIM23	ENSG00000113595
374	21.3914	8.41229	140	AREG	ENSG00000109321
377	-45.4023	-8.44905	47	ARF3	ENSG00000134287
378	-41.2983	-11.3587	56	ARF4	ENSG00000168374
379	-27.0341	-21.2786	18	ARL4D	ENSG00000175906
381	-40.707	-11.9431	45	ARF5	ENSG00000004059
382	-46.3744	6.04142	193	ARF6	ENSG00000165527
383	30.4058	23.5829	134	ARG1	ENSG00000118520
384	-6.22499	-16.7276	62	ARG2	ENSG00000081181
387	-67.8746	-28.6134	775	RHOA	ENSG00000067560
388	-44.1392	-12.1838	114	RHOB	ENSG00000143878
390	-34.229	-9.54884	59	RND3	ENSG00000115963
391	-43.2263	-9.83202	47	RHOG	ENSG00000177105
392	-53.5514	-24.1171	77	ARHGAP1	ENSG00000175220
393	-20.6363	-2.79712	30	ARHGAP4	ENSG00000089820
394	-43.1828	41.4366	31	ARHGAP5	ENSG00000100852
395	-24.6946	54.7654	11	ARHGAP6	ENSG00000047648
396	-47.4554	-13.4576	127	ARHGDIA	ENSG00000141522
397	-18.2805	-50.2983	76	ARHGDIB	ENSG00000111348
398	-0.794805	23.0371	16	ARHGDIG	ENSG00000242173
399	12.5461	15.3352	38	RHOH	ENSG00000168421
400	-40.0757	-10.2871	39	ARL1	ENSG00000120805
401	15.6451	22.4933	30	PHOX2A	ENSG00000165462
402	-58.921	-49.982	40	ARL2	ENSG00000213465
403	-21.0062	5.40107	34	ARL3	ENSG00000138175
405	-42.5562	19.1301	166	ARNT	ENSG00000143437
406	-48.6135	14.1457	129	ARNTL	ENSG00000133794
407	60.7225	39.3395	37	ARR3	ENSG00000120500
408	-52.3293	28.4086	204	ARRB1	ENSG00000137486
409	-47.7469	-6.84063	268	ARRB2	ENSG00000141480
410	30.6477	-21.1324	109	ARSA	ENSG00000100299
411	11.2126	-1.19781	60	ARSB	ENSG00000113273
412	13.0521	4.17203	80	STS	ENSG00000101846
414	13.7813	-9.53673	11	ARSD	ENSG00000006756
415	37.6555	-5.0418	23	ARSE	ENSG00000157399
416	33.0665	4.70215	11	ARSF	ENSG00000062096
417	62.5601	6.46417	11	ART1	ENSG00000129744
419	45.3776	-7.97518	21	ART3	ENSG00000156219
420	45.5912	-15.7611	21	ART4	ENSG00000111339
421	-12.6945	7.61242	37	ARVCF	ENSG00000099889
427	28.1967	-24.561	73	ASAH1	ENSG00000104763
429	16.8907	56.9411	78	ASCL1	ENSG00000139352
430	45.5988	49.1906	25	ASCL2	ENSG00000183734
432	29.5437	23.9564	55	ASGR1	ENSG00000141505
435	-10.8249	-34.6819	37	ASL	ENSG00000126522
438	72.5718	7.26432	28	ASMT	ENSG00000196433
440	-38.4556	-17.9132	64	ASNS	ENSG00000070669
443	-12.689	-21.7884	39	ASPA	ENSG00000108381
460	-1.63959	56.2768	12	ASTN1	ENSG00000152092
462	42.3171	-18.3603	195	SERPINC1	ENSG00000117601
463	-43.1895	49.4516	60	ZFHX3	ENSG00000140836
466	-24.778	-12.3697	73	ATF1	ENSG00000123268
467	-34.6578	-23.8766	187	ATF3	ENSG00000162772
468	-34.387	-50.0357	206	ATF4	ENSG00000128272
471	-34.1939	-63.9138	58	ATIC	ENSG00000138363
472	-43.0358	47.4232	997	ATM	ENSG00000149311
473	-36.6963	51.2288	39	RERE	ENSG00000142599
474	48.109	50.7683	42	ATOH1	ENSG00000172238
476	-74.8222	-30.9178	164	ATP1A1	ENSG00000163399
477	-3.43908	45.4569	112	ATP1A2	ENSG00000018625
478	-2.9746	45.6597	72	ATP1A3	ENSG00000105409
479	63.6537	41.501	27	ATP12A	ENSG00000075673
480	63.4378	40.3855	20	ATP1A4	ENSG00000132681
482	18.2389	39.2644	41	ATP1B2	ENSG00000129244
483	-59.9108	-25.5567	28	ATP1B3	ENSG00000069849
486	25.8647	23.239	31	FXYD2	ENSG00000137731
487	50.0429	57.8578	56	ATP2A1	ENSG00000196296
488	-73.233	-31.8343	183	ATP2A2	ENSG00000174437
489	-31.7429	9.1248	41	ATP2A3	ENSG00000074370
491	-4.79823	64.3159	49	ATP2B2	ENSG00000157087
492	5.34677	54.8681	27	ATP2B3	ENSG00000067842
493	-55.8963	31.4292	86	ATP2B4	ENSG00000058668
495	33.5048	49.7574	22	ATP4A	ENSG00000105675
496	62.3398	23.3285	24	ATP4B	ENSG00000186009
498	-78.6218	-27.8812	142	ATP5A1	ENSG00000152234
501	4.04833	-58.5996	53	ALDH7A1	ENSG00000164904
506	-78.9397	-27.3884	126	ATP5B	ENSG00000110955
509	-38.9161	-52.1626	66	ATP5C1	ENSG00000165629
513	-60.3434	-52.3161	23	ATP5D	ENSG00000099624
514	-9.40596	-59.5546	24	ATP5E	ENSG00000124172
515	-39.3534	-51.8712	45	ATP5F1	ENSG00000116459
516	18.2691	-35.7377	24	ATP5G1	ENSG00000159199
517	13.8547	-37.7058	19	ATP5G2	ENSG00000135390
518	12.3441	-37.7643	12	ATP5G3	ENSG00000154518
521	-35.6096	-49.1257	27	ATP5I	ENSG00000169020
522	-35.3837	-49.2619	40	ATP5J	ENSG00000154723
523	-69.3073	-33.3163	37	ATP6V1A	ENSG00000114573
525	33.378	46.4437	49	ATP6V1B1	ENSG00000116039
526	-64.9679	-28.7045	38	ATP6V1B2	ENSG00000147416
527	-63.5171	-51.7526	40	ATP6V0C	ENSG00000185883
529	-35.1631	-47.2772	37	ATP6V1E1	ENSG00000131100
533	-63.8749	-51.9638	14	ATP6V0B	ENSG00000117410
534	4.86243	41.814	18	ATP6V1G2	ENSG00000213760
537	-49.1032	-56.6109	34	ATP6AP1	ENSG00000071553
538	-29.6935	36.4565	125	ATP7A	ENSG00000165240
539	-39.2433	-52.3579	59	ATP5O	ENSG00000241837
540	21.9359	-52.7395	248	ATP7B	ENSG00000123191
545	-70.3384	-3.42506	401	ATR	ENSG00000175054
546	-51.779	41.6379	156	ATRX	ENSG00000085224
547	-2.37686	65.8974	47	KIF1A	ENSG00000130294
549	-13.8447	-28.6921	23	AUH	ENSG00000148090
550	10.8027	-15.9752	35	AUP1	ENSG00000115307
551	51.5338	18.5995	204	AVP	ENSG00000101200
552	32.202	33.1037	70	AVPR1A	ENSG00000166148
553	72.4448	22.8509	36	AVPR1B	ENSG00000198049
554	69.9743	39.3589	120	AVPR2	ENSG00000126895
558	17.4603	-1.46458	177	AXL	ENSG00000167601
563	31.8758	-14.3201	102	AZGP1	ENSG00000160862
566	54.3813	8.49399	59	AZU1	ENSG00000172232
567	-24.7178	-36.5187	330	B2M	ENSG00000166710
570	59.0571	-31.8737	19	BAAT	ENSG00000136881
572	-9.63676	-56.8938	247	BAD	ENSG00000002330
578	1.14795	-33.1334	280	BAK1	ENSG00000030110
579	54.9663	32.0758	13	NKX3-2	ENSG00000109705
580	63.3245	-18.4618	186	BARD1	ENSG00000138376
581	3.48633	-35.5937	880	BAX	ENSG00000087088
583	-15.0044	-32.4607	42	BBS2	ENSG00000125124
585	-8.95731	-15.2678	48	BBS4	ENSG00000140463
586	-15.042	30.0136	38	BCAT1	ENSG00000060982
587	12.4483	-54.5165	28	BCAT2	ENSG00000105552
590	30.4272	-24.9298	211	BCHE	ENSG00000114200
593	-2.6745	-53.5887	54	BCKDHA	ENSG00000248098
594	-20.5894	51.3217	36	BCKDHB	ENSG00000083123
595	-29.963	10.2331	1276	CCND1	ENSG00000110092
597	-6.6489	-20.605	85	BCL2A1	ENSG00000140379
598	-58.2597	-24.2578	613	BCL2L1	ENSG00000171552
599	-3.16827	-32.7699	82	BCL2L2	ENSG00000129473
604	-50.5296	0.0133036	283	BCL6	ENSG00000113916
605	-28.5538	-32.6512	20	BCL7A	ENSG00000110987
607	-13.302	32.3252	41	BCL9	ENSG00000116128
608	50.7143	-19.7706	45	TNFRSF17	ENSG00000048462
610	10.5554	55.6136	43	HCN2	ENSG00000099822
611	68.8222	36.7629	17	OPN1SW	ENSG00000128617
613	-70.8388	-4.70278	368	BCR	ENSG00000186716
617	-60.3398	-50.44	36	BCS1L	ENSG00000074582
622	-10.5025	-32.6639	19	BDH1	ENSG00000161267
623	21.213	17.316	90	BDKRB1	ENSG00000100739
627	34.4292	12.6027	1488	BDNF	ENSG00000176697
629	17.2939	-10.8547	162	CFB	ENSG00000243649
632	59.5805	1.95097	189	BGLAP	ENSG00000242252
633	16.6488	-15.5405	103	BGN	ENSG00000182492
634	35.9634	-9.83667	190	CEACAM1	ENSG00000079385
635	33.7409	24.7136	88	BHMT	ENSG00000145692
636	-9.0849	42.8582	32	BICD1	ENSG00000151746
637	12.9641	-61.7459	220	BID	ENSG00000015475
638	53.4261	-13.7668	75	BIK	ENSG00000100290
639	-32.3104	15.8328	120	PRDM1	ENSG00000057657
640	20.3152	28.4329	77	BLK	ENSG00000136573
641	9.94251	33.4659	244	BLM	ENSG00000197299
642	15.5922	-11.8717	57	BLMH	ENSG00000108578
643	19.7714	16.3558	84	CXCR5	ENSG00000160683
644	-15.9719	-26.6757	41	BLVRA	ENSG00000106605
645	5.89743	-53.4252	22	BLVRB	ENSG00000090013
646	40.7551	56.84	26	BNC1	ENSG00000169594
649	18.3524	-6.05534	71	BMP1	ENSG00000168487
650	24.8835	-6.28622	509	BMP2	ENSG00000125845
651	45.4585	7.77868	29	BMP3	ENSG00000152785
652	21.7853	8.17539	351	BMP4	ENSG00000125378
653	45.0967	16.3502	37	BMP5	ENSG00000112175
654	-8.39022	9.53865	120	BMP6	ENSG00000153162
655	23.0567	1.74483	226	BMP7	ENSG00000101144
656	-0.287254	39.2865	19	BMP8B	ENSG00000116985
657	21.1811	-1.91776	132	BMPR1A	ENSG00000107779
658	-4.70209	58.5379	99	BMPR1B	ENSG00000138696
659	16.5271	5.25899	206	BMPR2	ENSG00000204217
662	-20.7598	-27.0606	18	BNIP1	ENSG00000113734
663	1.69258	-60.97	26	BNIP2	ENSG00000140299
664	-18.9217	-26.8436	132	BNIP3	ENSG00000176171
665	-29.5436	-18.6998	43	BNIP3L	ENSG00000104765
666	-1.18279	-30.0486	24	BOK	ENSG00000176720
667	-51.5146	45.8275	94	DST	ENSG00000151914
669	-19.3936	-21.8342	27	BPGM	ENSG00000172331
670	-11.6559	-49.4994	19	BPHL	ENSG00000137274
672	26.8486	-60.2447	2250	BRCA1	ENSG00000012048
673	-57.9282	20.2043	1557	BRAF	ENSG00000157764
676	41.539	42.1879	22	BRDT	ENSG00000137948
677	-52.8964	-8.69278	46	ZFP36L1	ENSG00000185650
678	-57.6495	-24.4719	21	ZFP36L2	ENSG00000152518
680	68.7514	37.7548	19	BRS3	ENSG00000102239
682	15.8834	-17.1261	435	BSG	ENSG00000172270
683	32.0519	-23.1775	47	BST1	ENSG00000109743
684	9.28219	-42.6728	256	BST2	ENSG00000130303
685	36.8862	-3.17734	42	BTC	ENSG00000174808
686	10.3842	-56.0479	43	BTD	ENSG00000169814
687	-46.4886	2.75652	44	KLF9	ENSG00000119138
688	-30.3913	-1.55146	142	KLF5	ENSG00000102554
689	-47.4192	-13.7288	33	BTF3	ENSG00000145741
694	-41.8159	7.34365	48	BTG1	ENSG00000133639
695	-54.5506	12.3876	244	BTK	ENSG00000010671
696	59.8785	-0.262346	22	BTN1A1	ENSG00000124557
699	9.4521	32.8187	114	BUB1	ENSG00000169679
701	7.82225	31.1378	188	BUB1B	ENSG00000156970
705	-59.7548	-41.7263	39	BYSL	ENSG00000112578
706	16.78	-33.8411	102	TSPO	ENSG00000100300
708	-38.4919	-51.7579	179	C1QBP	ENSG00000108561
710	20.7641	-17.3885	153	SERPING1	ENSG00000149131
712	16.6087	-20.1391	127	C1QA	ENSG00000173372
713	19.7572	-18.6833	68	C1QB	ENSG00000173369
714	19.7519	-19.058	68	C1QC	ENSG00000159189
717	21.1638	-11.7414	106	C2	ENSG00000166278
718	16.7928	-4.18975	486	C3	ENSG00000125730
719	14.3023	-44.368	49	C3AR1	ENSG00000171860
722	29.9762	21.9071	72	C4BPA	ENSG00000123838
725	66.4489	-36.6875	38	C4BPB	ENSG00000123843
726	-16.5874	10.8599	29	CAPN5	ENSG00000149260
727	23.4657	-4.27675	193	C5	ENSG00000106804
728	15.0963	-38.1427	113	C5AR1	ENSG00000197405
729	61.8058	-37.7266	48	C6	ENSG00000039537
730	2.49756	-61.129	57	C7	ENSG00000112936
731	62.759	-36.672	42	C8A	ENSG00000157131
732	44.7386	-19.2452	50	C8B	ENSG00000021852
733	63.4865	-34.3777	26	C8G	ENSG00000176919
734	-23.8464	12.1208	7	OSGIN2	ENSG00000164823
735	61.5708	-34.1784	71	C9	ENSG00000113600
738	-54.5262	-13.0793	18	VPS51	ENSG00000149823
740	-42.522	-48.2313	26	MRPL49	ENSG00000149792
741	-64.2386	-46.4738	15	ZNHIT2	ENSG00000174276
744	2.31643	52.9057	21	MPPED2	ENSG00000066382
745	-32.7173	19.8404	15	MYRF	ENSG00000124920
747	-3.56812	44.8718	12	DAGLA	ENSG00000134780
752	-57.3377	14.9729	28	FMNL1	ENSG00000184922
754	20.0555	-14.6524	29	PTTG1IP	ENSG00000183255
755	-13.2195	-17.8821	19	C21orf2	ENSG00000160226
757	14.9027	-32.6435	12	TMEM50B	ENSG00000142188
759	50.9393	34.7179	69	CA1	ENSG00000133742
760	-26.781	-23.0482	175	CA2	ENSG00000104267
761	48.6728	35.6963	44	CA3	ENSG00000164879
762	30.9652	-5.87626	48	CA4	ENSG00000167434
763	34.2717	26.0413	9	CA5A	ENSG00000174990
765	47.3085	9.0026	35	CA6	ENSG00000131686
766	17.8053	58.469	10	CA7	ENSG00000168748
767	17.6952	62.9856	41	CA8	ENSG00000178538
768	53.0554	8.56119	232	CA9	ENSG00000107159
770	-38.9282	-6.67683	14	CA11	ENSG00000063180
771	43.5772	-33.2863	48	CA12	ENSG00000074410
773	-3.59272	65.0686	185	CACNA1A	ENSG00000141837
774	-3.19012	64.949	45	CACNA1B	ENSG00000148408
775	-8.52658	65.2415	233	CACNA1C	ENSG00000151067
776	-3.67324	64.8433	64	CACNA1D	ENSG00000157388
777	-7.78165	65.4561	45	CACNA1E	ENSG00000198216
778	41.7857	61.3523	51	CACNA1F	ENSG00000102001
779	41.6206	61.3536	59	CACNA1S	ENSG00000081248
781	-27.7877	55.7492	53	CACNA2D1	ENSG00000153956
782	-3.65863	40.5068	26	CACNB1	ENSG00000067191
783	-11.9038	45.5004	62	CACNB2	ENSG00000165995
784	-36.1204	-2.62365	20	CACNB3	ENSG00000167535
786	61.1999	12.107	13	CACNG1	ENSG00000108878
788	6.14704	-48.7593	31	SLC25A20	ENSG00000178537
790	-70.2386	-4.99262	78	CAD	ENSG00000084774
793	17.8459	60.069	45	CALB1	ENSG00000104327
794	4.36719	37.2712	75	CALB2	ENSG00000172137
795	46.2712	38.1379	15	S100G	ENSG00000169906
796	49.029	-2.84289	331	CALCA	ENSG00000110680
799	64.0261	40.897	86	CALCR	ENSG00000004948
800	-39.0047	-35.3909	73	CALD1	ENSG00000122786
801	-42.7497	-13.6623	389	CALM1	ENSG00000198668
808	-42.3588	-13.2324	165	CALM3	ENSG00000160014
810	55.6562	31.4426	33	CALML3	ENSG00000178363
811	-81.5327	-22.9051	322	CALR	ENSG00000179218
813	-38.1679	-27.3594	75	CALU	ENSG00000128595
814	-41.0435	45.2675	73	CAMK4	ENSG00000152495
815	6.95991	55.7466	155	CAMK2A	ENSG00000070808
816	3.3662	51.2766	75	CAMK2B	ENSG00000058404
817	-33.0182	47.735	73	CAMK2D	ENSG00000145349
818	-55.3073	13.6009	129	CAMK2G	ENSG00000148660
819	-19.9422	-31.3439	33	CAMLG	ENSG00000164615
820	43.6861	14.2899	247	CAMP	ENSG00000164047
821	-81.6018	-22.5722	210	CANX	ENSG00000127022
822	7.73256	-64.7267	50	CAPG	ENSG00000042493
823	-36.0599	-15.0613	175	CAPN1	ENSG00000014216
824	-18.4347	-43.0178	124	CAPN2	ENSG00000162909
825	-17.6274	-15.9757	101	CAPN3	ENSG00000092529
826	-33.1332	-12.6338	58	CAPNS1	ENSG00000126247
827	18.4814	25.0828	15	CAPN6	ENSG00000077274
829	-34.0523	-17.9645	77	CAPZA1	ENSG00000116489
830	-47.6539	-11.9026	35	CAPZA2	ENSG00000198898
831	-31.6746	-29.9794	101	CAST	ENSG00000153113
832	-66.7694	-28.8605	73	CAPZB	ENSG00000077549
833	-57.3611	-34.7735	29	CARS	ENSG00000110619
834	-15.6569	-22.9753	234	CASP1	ENSG00000137752
835	-21.7105	7.02703	144	CASP2	ENSG00000106144
836	-34.0195	-7.63397	990	CASP3	ENSG00000164305
837	-3.34046	-58.3675	67	CASP4	ENSG00000196954
838	55.5175	-20.5457	47	CASP5	ENSG00000137757
839	-10.2443	-49.9135	125	CASP6	ENSG00000138794
840	-16.1522	-18.5725	198	CASP7	ENSG00000165806
841	-18.8434	-4.66096	709	CASP8	ENSG00000064012
842	-10.1627	-25.2699	346	CASP9	ENSG00000132906
843	22.5289	-58.9076	120	CASP10	ENSG00000003400
844	55.277	-2.37326	26	CASQ1	ENSG00000143318
845	32.3178	-7.21579	54	CASQ2	ENSG00000118729
847	-17.1687	-45.1354	316	CAT	ENSG00000121691
857	-2.854	-34.3011	762	CAV1	ENSG00000105974
858	6.76853	-40.8062	97	CAV2	ENSG00000105971
859	69.8408	38.7078	104	CAV3	ENSG00000182533
862	-52.9135	27.2104	138	RUNX1T1	ENSG00000079102
863	-9.03727	5.10481	38	CBFA2T3	ENSG00000129993
864	-58.4176	8.66251	276	RUNX3	ENSG00000020633
865	-60.0094	-35.8724	99	CBFB	ENSG00000067955
866	63.3981	-35.0459	86	SERPINA6	ENSG00000170099
867	-43.53	44.7016	603	CBL	ENSG00000110395
868	-42.911	35.6325	126	CBLB	ENSG00000114423
869	36.9092	10.549	13	CBLN1	ENSG00000102924
871	-27.0882	-48.5463	110	SERPINH1	ENSG00000149257
873	-16.9337	-43.839	80	CBR1	ENSG00000159228
874	41.4056	-37.632	51	CBR3	ENSG00000159231
875	-11.0033	-30.7858	321	CBS	ENSG00000160200
881	61.1444	43.0547	6	CCIN	ENSG00000185972
885	35.9154	8.47185	106	CCK	ENSG00000187094
886	66.4583	37.2165	82	CCKAR	ENSG00000163394
887	17.6508	50.5361	116	CCKBR	ENSG00000110148
889	-30.9678	17.6555	97	KRIT1	ENSG00000001631
890	9.6257	28.0419	277	CCNA2	ENSG00000145386
891	-9.59352	-18.8807	389	CCNB1	ENSG00000134057
892	-51.8388	-11.5693	60	CCNC	ENSG00000112237
894	-36.2618	13.1049	163	CCND2	ENSG00000118971
896	-39.9907	-8.26031	167	CCND3	ENSG00000112576
898	1.52374	32.9014	369	CCNE1	ENSG00000105173
899	9.41522	32.8756	23	CCNF	ENSG00000162063
900	-13.9004	-30.5922	41	CCNG1	ENSG00000113328
901	-24.3271	11.7689	36	CCNG2	ENSG00000138764
902	-49.7208	-47.5327	127	CCNH	ENSG00000134480
904	-60.3373	1.23015	266	CCNT1	ENSG00000129315
905	-39.3547	32.0627	38	CCNT2	ENSG00000082258
908	-78.3898	-29.0732	87	CCT6A	ENSG00000146731
909	60.977	4.12071	78	CD1A	ENSG00000158477
910	60.498	9.26284	47	CD1B	ENSG00000158485
911	39.2646	-7.00458	49	CD1C	ENSG00000158481
912	37.5967	-8.55284	149	CD1D	ENSG00000158473
913	64.0288	-26.2712	32	CD1E	ENSG00000158488
914	28.0105	-6.04526	99	CD2	ENSG00000116824
915	37.5307	-9.1281	92	CD3D	ENSG00000167286
916	36.0105	-8.85896	125	CD3E	ENSG00000198851
917	38.3558	-1.20405	93	CD3G	ENSG00000160654
919	35.6303	-8.60907	201	CD247	ENSG00000198821
920	20.9515	-12.9138	1731	CD4	ENSG00000010610
921	38.4764	-5.23425	80	CD5	ENSG00000110448
922	59.587	-30.6048	27	CD5L	ENSG00000073754
923	11.813	13.3881	49	CD6	ENSG00000013725
924	37.595	-9.00211	41	CD7	ENSG00000173762
925	0.960374	-19.3534	115	CD8A	ENSG00000153563
926	34.7499	2.41671	35	CD8B	ENSG00000172116
929	26.1878	-26.0989	642	CD14	ENSG00000170458
930	41.931	-0.496882	103	CD19	ENSG00000177455
932	52.9556	-13.1843	16	MS4A3	ENSG00000149516
939	13.365	18.279	97	CD27	ENSG00000139193
940	26.7724	17.2892	301	CD28	ENSG00000178562
941	39.4361	-4.98762	174	CD80	ENSG00000121594
942	4.07453	-9.10084	194	CD86	ENSG00000114013
943	41.9709	-0.13434	177	TNFRSF8	ENSG00000120949
944	2.63934	24.0905	36	TNFSF8	ENSG00000106952
945	31.9982	-22.8005	74	CD33	ENSG00000105383
946	42.9191	-0.770625	12	SIGLEC6	ENSG00000105492
947	1.83249	-14.8087	285	CD34	ENSG00000174059
949	-19.9862	-18.5644	255	SCARB1	ENSG00000073060
950	12.7996	-18.4521	77	SCARB2	ENSG00000138760
951	16.9376	-32.9382	26	CD37	ENSG00000104894
952	27.0753	-4.27338	200	CD38	ENSG00000004468
954	22.6241	44.8937	16	ENTPD2	ENSG00000054179
955	-11.0292	-28.2604	23	ENTPD6	ENSG00000197586
956	41.814	-35.647	14	ENTPD3	ENSG00000168032
957	4.17873	-16.206	23	ENTPD5	ENSG00000187097
958	23.8844	-11.6725	501	CD40	ENSG00000101017
959	18.9354	25.2658	432	CD40LG	ENSG00000102245
960	19.328	-9.60349	926	CD44	ENSG00000026508
961	24.0831	-17.7755	139	CD47	ENSG00000196776
962	32.6227	-19.1882	53	CD48	ENSG00000117091
963	14.3647	-36.1936	40	CD53	ENSG00000143119
965	7.25024	-16.7548	71	CD58	ENSG00000116815
966	25.7361	-18.336	185	CD59	ENSG00000085063
967	12.8734	-38.2635	169	CD63	ENSG00000135404
968	14.5539	-18.2801	57	CD68	ENSG00000129226
969	-9.14252	-22.2924	73	CD69	ENSG00000110848
970	44.469	-0.489471	77	CD70	ENSG00000125726
972	-24.7921	-36.6132	132	CD74	ENSG00000019582
973	37.2273	-9.46193	65	CD79A	ENSG00000105369
974	38.53	-1.15885	66	CD79B	ENSG00000007312
975	12.7115	-38.1373	231	CD81	ENSG00000110651
977	10.0888	-37.8727	112	CD151	ENSG00000177697
978	21.9851	12.7654	84	CDA	ENSG00000158825
983	-61.3798	-41.0072	683	CDK1	ENSG00000170312
987	-31.3916	55.8316	28	LRBA	ENSG00000198589
988	-71.8521	-11.7567	100	CDC5L	ENSG00000096401
990	9.5381	29.5182	118	CDC6	ENSG00000094804
993	12.2998	22.0806	157	CDC25A	ENSG00000164045
994	-52.0748	-0.60777	118	CDC25B	ENSG00000101224
995	55.4203	-18.894	173	CDC25C	ENSG00000158402
996	-67.6632	-7.19011	185	CDC27	ENSG00000004897
997	-30.7779	-11.4969	145	CDC34	ENSG00000099804
998	-45.5657	-10.4639	526	CDC42	ENSG00000070831
999	33.1985	-1.06052	1539	CDH1	ENSG00000039068
1000	-27.2391	22.3402	251	CDH2	ENSG00000170558
1001	41.2461	-1.17703	101	CDH3	ENSG00000062038
1003	-21.9689	13.3966	187	CDH5	ENSG00000179776
1004	20.2554	5.55416	23	CDH6	ENSG00000113361
1005	35.5816	10.746	12	CDH7	ENSG00000081138
1006	7.55584	62.7193	19	CDH8	ENSG00000150394
1007	13.6747	64.0866	16	CDH9	ENSG00000113100
1008	35.3971	10.7308	21	CDH10	ENSG00000040731
1009	13.5234	1.59105	57	CDH11	ENSG00000140937
1010	-16.8839	62.6495	22	CDH12	ENSG00000154162
1012	-17.513	60.8754	175	CDH13	ENSG00000140945
1013	65.6064	7.02502	20	CDH15	ENSG00000129910
1014	63.9203	13.5813	17	CDH16	ENSG00000166589
1015	42.5156	-0.876607	42	CDH17	ENSG00000079112
1016	-16.8478	61.8206	13	CDH18	ENSG00000145526
1017	-55.531	-14.6447	663	CDK2	ENSG00000123374
1019	-51.7562	-11.4991	432	CDK4	ENSG00000135446
1020	-39.8082	1.11101	283	CDK5	ENSG00000164885
1021	-41.8722	45.3163	255	CDK6	ENSG00000105810
1022	-48.6023	-49.5706	154	CDK7	ENSG00000134058
1024	-53.1757	14.0733	99	CDK8	ENSG00000132964
1026	-18.0901	-49.2446	1391	CDKN1A	ENSG00000124762
1027	-31.6715	-31.6351	852	CDKN1B	ENSG00000111276
1028	-33.7786	6.86352	165	CDKN1C	ENSG00000129757
1029	3.26874	34.3915	1919	CDKN2A	ENSG00000147889
1030	-13.6208	9.84019	350	CDKN2B	ENSG00000147883
1032	-1.40964	26.7494	59	CDKN2D	ENSG00000129355
1033	0.851032	30.5763	43	CDKN3	ENSG00000100526
1036	-12.4146	-19.5927	32	CDO1	ENSG00000129596
1038	7.35656	45.1167	10	CDR1	ENSG00000184258
1040	2.55078	22.3506	15	CDS1	ENSG00000163624
1041	48.9852	12.2946	60	CDSN	ENSG00000204539
1043	18.6463	-34.7867	29	CD52	ENSG00000169442
1044	21.0908	25.1552	40	CDX1	ENSG00000113722
1045	20.4019	24.354	257	CDX2	ENSG00000165556
1046	53.7143	34.0962	17	CDX4	ENSG00000131264
1047	32.827	5.77733	24	CLGN	ENSG00000153132
1048	42.1656	-1.34635	192	CEACAM5	ENSG00000105388
1051	-43.7548	-11.6305	373	CEBPB	ENSG00000172216
1052	-61.4067	-31.6939	74	CEBPD	ENSG00000221869
1053	48.0613	40.1583	57	CEBPE	ENSG00000092067
1054	-26.7432	-31.4016	34	CEBPG	ENSG00000153879
1056	45.6131	11.6129	74	CEL	ENSG00000170835
1058	11.7923	30.2829	103	CENPA	ENSG00000115163
1059	-52.4117	8.1974	55	CENPB	ENSG00000125817
1060	-48.1097	-37.5558	46	CENPC	ENSG00000145241
1062	14.356	29.8364	75	CENPE	ENSG00000138778
1063	-16.6881	33.6719	73	CENPF	ENSG00000117724
1066	52.8688	-33.3331	86	CES1	ENSG00000198848
1068	44.3151	47.6478	19	CETN1	ENSG00000177143
1069	-31.1407	-24.3913	71	CETN2	ENSG00000147400
1070	-15.1006	-51.2862	26	CETN3	ENSG00000153140
1071	66.5628	-36.4226	568	CETP	ENSG00000087237
1073	-35.3468	-20.7483	49	CFL2	ENSG00000165410
1075	25.7272	-18.3397	84	CTSC	ENSG00000109861
1080	81.3528	1.22603	1315	CFTR	ENSG00000001626
1084	49.913	-5.75634	32	CEACAM3	ENSG00000170956
1087	53.0784	-12.771	32	CEACAM7	ENSG00000007306
1088	61.065	7.77034	26	CEACAM8	ENSG00000124469
1089	52.8215	-13.057	5	CEACAM4	ENSG00000105352
1101	35.154	-4.70816	10	CHAD	ENSG00000136457
1102	8.01682	-50.5449	17	RCBTB2	ENSG00000136161
1103	43.9083	54.3439	88	CHAT	ENSG00000070748
1104	-62.388	-43.6155	77	RCC1	ENSG00000180198
1105	-71.7197	-10.8879	52	CHD1	ENSG00000153922
1107	-59.2784	25.1855	81	CHD3	ENSG00000170004
1108	-73.2889	-8.79599	127	CHD4	ENSG00000111642
1111	9.60003	30.9767	403	CHEK1	ENSG00000149554
1112	-30.7067	49.0046	28	FOXN3	ENSG00000053254
1113	29.3981	-2.04017	195	CHGA	ENSG00000100604
1114	5.53309	41.2631	57	CHGB	ENSG00000089199
1116	23.1716	-13.6017	287	CHI3L1	ENSG00000133048
1118	66.9733	-36.1262	103	CHIT1	ENSG00000133063
1119	-57.8443	-32.5008	54	CHKA	ENSG00000110721
1120	3.71628	-11.785	27	CHKB	ENSG00000100288
1121	-27.2337	24.1873	62	CHM	ENSG00000188419
1122	-15.4008	26.2066	23	CHML	ENSG00000203668
1123	-34.2806	25.8284	42	CHN1	ENSG00000128656
1128	9.41682	52.9218	107	CHRM1	ENSG00000168539
1129	16.2362	49.8932	128	CHRM2	ENSG00000181072
1131	-10.6753	57.5579	149	CHRM3	ENSG00000133019
1132	14.7854	53.4191	36	CHRM4	ENSG00000180720
1133	20.957	61.2675	29	CHRM5	ENSG00000184984
1134	52.2285	11.4526	62	CHRNA1	ENSG00000138435
1135	20.5174	52.5743	42	CHRNA2	ENSG00000120903
1136	39.6474	1.63553	195	CHRNA3	ENSG00000080644
1137	33.4318	15.4443	171	CHRNA4	ENSG00000101204
1138	39.4516	-34.0737	194	CHRNA5	ENSG00000169684
1140	8.4667	-12.6514	26	CHRNB1	ENSG00000170175
1141	32.8841	10.173	106	CHRNB2	ENSG00000160716
1142	49.028	17.9901	53	CHRNB3	ENSG00000147432
1143	45.2553	22.0283	112	CHRNB4	ENSG00000117971
1144	46.6576	19.8051	31	CHRND	ENSG00000135902
1145	51.1117	12.5447	43	CHRNE	ENSG00000108556
1146	55.8187	10.4046	27	CHRNG	ENSG00000196811
1147	-49.5371	16.086	414	CHUK	ENSG00000213341
1149	23.9578	43.0812	30	CIDEA	ENSG00000176194
1152	-48.9857	-14.7316	102	CKB	ENSG00000166165
1154	49.7195	-33.166	59	CISH	ENSG00000114737
1155	-62.984	-36.6345	28	TBCB	ENSG00000105254
1158	44.0524	46.3058	97	CKM	ENSG00000104879
1160	39.7441	-39.1542	24	CKMT2	ENSG00000131730
1161	18.203	-56.7567	50	ERCC8	ENSG00000049167
1163	-32.8492	-38.6272	80	CKS1B	ENSG00000173207
1164	-36.5568	-41.7504	41	CKS2	ENSG00000123975
1173	-55.1371	-5.93833	128	AP2M1	ENSG00000161203
1174	-36.9592	-7.19313	42	AP1S1	ENSG00000106367
1175	-61.3494	-24.5519	44	AP2S1	ENSG00000042753
1176	-2.17513	-35.9	31	AP3S1	ENSG00000177879
1178	56.3035	-16.9142	31	CLC	ENSG00000105205
1180	64.5231	38.3062	104	CLCN1	ENSG00000188037
1181	-0.584191	-17.6968	43	CLCN2	ENSG00000114859
1182	-59.0307	30.0434	56	CLCN3	ENSG00000109572
1183	-34.5992	11.3378	20	CLCN4	ENSG00000073464
1184	-21.1352	36.2424	79	CLCN5	ENSG00000171365
1185	6.52067	-23.6488	30	CLCN6	ENSG00000011021
1186	-62.4479	15.1208	52	CLCN7	ENSG00000103249
1187	73.1097	21.0607	23	CLCNKA	ENSG00000186510
1188	71.7924	21.616	50	CLCNKB	ENSG00000184908
1192	-23.8993	-45.9282	99	CLIC1	ENSG00000213719
1193	-18.6137	-4.22782	26	CLIC2	ENSG00000155962
1195	-37.111	-30.0557	44	CLK1	ENSG00000013441
1196	-37.2588	-31.7294	39	CLK2	ENSG00000176444
1198	-40.7206	-33.9342	35	CLK3	ENSG00000179335
1200	12.9609	-18.3815	86	TPP1	ENSG00000166340
1203	30.6479	-26.8434	28	CLN5	ENSG00000102805
1207	-57.8076	-26.3544	56	CLNS1A	ENSG00000074201
1208	52.9382	10.8022	21	CLPS	ENSG00000137392
1209	-57.151	-10.0635	31	CLPTM1	ENSG00000104853
1211	-29.7191	-13.4653	61	CLTA	ENSG00000122705
1212	-27.6212	-15.238	41	CLTB	ENSG00000175416
1213	-69.4762	11.3116	242	CLTC	ENSG00000141367
1215	59.0118	6.05859	105	CMA1	ENSG00000092009
1230	7.75022	-28.8544	121	CCR1	ENSG00000163823
1232	21.5313	17.3864	161	CCR3	ENSG00000183625
1233	20.7864	17.2177	73	CCR4	ENSG00000183813
1235	19.7342	16.2418	144	CCR6	ENSG00000112486
1236	43.8911	1.59327	226	CCR7	ENSG00000126353
1237	21.8655	17.4713	51	CCR8	ENSG00000179934
1238	55.4762	-26.15	48	ACKR2	ENSG00000144648
1240	21.1248	-42.4816	48	CMKLR1	ENSG00000174600
1241	17.5704	12.2491	62	LTB4R	ENSG00000213903
1244	63.2949	-30.0063	265	ABCC2	ENSG00000023839
1258	73.7203	-18.306	27	CNGB1	ENSG00000070729
1259	62.3292	-25.0601	20	CNGA1	ENSG00000198515
1260	58.7067	39.2356	9	CNGA2	ENSG00000183862
1261	78.2251	-2.3957	47	CNGA3	ENSG00000144191
1262	61.0829	42.5977	5	CNGA4	ENSG00000132259
1263	-32.9641	-8.00384	58	PLK3	ENSG00000173846
1264	-30.7338	-3.08253	43	CNN1	ENSG00000130176
1265	-17.8108	-40.9028	27	CNN2	ENSG00000064666
1266	-42.0739	-13.578	30	CNN3	ENSG00000117519
1267	-53.4801	0.125594	73	CNP	ENSG00000173786
1270	51.3934	27.5795	84	CNTF	ENSG00000242689
1271	29.9644	6.68338	41	CNTFR	ENSG00000122756
1272	12.8873	8.5793	58	CNTN1	ENSG00000018236
1277	9.07007	5.02928	598	COL1A1	ENSG00000108821
1278	7.20227	1.44142	279	COL1A2	ENSG00000164692
1280	14.2786	67.5582	279	COL2A1	ENSG00000139219
1282	-47.4653	22.9371	167	COL4A1	ENSG00000187498
1284	13.3045	1.504	94	COL4A2	ENSG00000134871
1285	-8.39485	50.104	116	COL4A3	ENSG00000169031
1286	-8.36583	50.1619	73	COL4A4	ENSG00000081052
1287	17.8049	3.6486	128	COL4A5	ENSG00000188153
1288	14.7583	68.8185	55	COL4A6	ENSG00000197565
1289	17.9635	4.59346	119	COL5A1	ENSG00000130635
1290	17.9153	4.49088	48	COL5A2	ENSG00000204262
1291	7.21738	1.29803	83	COL6A1	ENSG00000142156
1292	19.1321	-9.43291	53	COL6A2	ENSG00000142173
1293	16.991	2.86718	54	COL6A3	ENSG00000163359
1295	-1.8613	20.3907	37	COL8A1	ENSG00000144810
1296	40.475	-0.826539	33	COL8A2	ENSG00000171812
1297	38.4608	15.7289	46	COL9A1	ENSG00000112280
1298	27.276	1.17875	47	COL9A2	ENSG00000049089
1299	27.4941	1.11457	39	COL9A3	ENSG00000092758
1300	63.5244	9.27612	56	COL10A1	ENSG00000123500
1301	10.5114	67.0634	70	COL11A1	ENSG00000060718
1302	14.1626	67.4392	58	COL11A2	ENSG00000204248
1303	17.711	4.88776	39	COL12A1	ENSG00000111799
1305	11.3516	21.1398	27	COL13A1	ENSG00000197467
1306	-13.6767	32.337	36	COL15A1	ENSG00000204291
1307	16.5831	1.13622	18	COL16A1	ENSG00000084636
1314	-73.2317	-23.8966	71	COPA	ENSG00000122218
1315	-71.0596	-24.3561	93	COPB1	ENSG00000129083
1316	-48.7769	-3.80588	133	KLF6	ENSG00000067082
1317	3.25174	-26.1077	65	SLC31A1	ENSG00000136868
1318	16.8824	-44.405	15	SLC31A2	ENSG00000136867
1325	51.7124	8.11149	20	CORT	ENSG00000241563
1326	-26.0594	0.359482	95	MAP3K8	ENSG00000107968
1329	-40.1696	-51.4068	35	COX5B	ENSG00000135940
1337	-34.8066	-49.0562	22	COX6A1	ENSG00000111775
1339	36.7244	29.2464	10	COX6A2	ENSG00000156885
1340	-50.6061	-33.491	28	COX6B1	ENSG00000126267
1345	-35.7662	-49.0251	21	COX6C	ENSG00000164919
1346	-9.15621	-41.4599	20	COX7A1	ENSG00000161281
1349	-41.4952	-51.9265	13	COX7B	ENSG00000131174
1351	-17.0093	-36.7579	13	COX8A	ENSG00000176340
1352	-55.3841	-52.8199	21	COX10	ENSG00000006695
1353	-60.4543	-32.1848	17	COX11	ENSG00000166260
1355	-32.0512	-62.8054	17	COX15	ENSG00000014919
1356	23.5635	-4.47979	159	CP	ENSG00000047457
1357	45.4082	-0.879317	16	CPA1	ENSG00000091704
1358	55.0411	7.67408	21	CPA2	ENSG00000158516
1359	51.078	-29.4461	21	CPA3	ENSG00000163751
1361	42.8247	-18.1262	184	CPB2	ENSG00000080618
1362	18.0091	2.78206	37	CPD	ENSG00000108582
1363	15.8146	-2.55	56	CPE	ENSG00000109472
1365	31.4062	19.1938	79	CLDN3	ENSG00000165215
1366	20.8756	-28.6046	82	CLDN7	ENSG00000181885
1368	26.8985	-19.7312	42	CPM	ENSG00000135678
1369	59.2919	-29.9056	23	CPN1	ENSG00000120054
1370	44.7923	-17.9766	14	CPN2	ENSG00000178772
1371	-43.748	-21.4488	47	CPOX	ENSG00000080819
1373	-80.9787	-25.2048	86	CPS1	ENSG00000021826
1374	-48.7145	16.93	86	CPT1A	ENSG00000110090
1376	7.54037	-52.0611	76	CPT2	ENSG00000157184
1378	-8.56416	50.5418	193	CR1	ENSG00000203710
1379	60.3338	-23.4029	9	CR1L	ENSG00000197721
1380	42.1187	-0.142583	121	CR2	ENSG00000117322
1381	3.10294	34.3224	37	CRABP1	ENSG00000166426
1382	-13.6742	-22.8138	71	CRABP2	ENSG00000143320
1384	-11.1628	-32.1338	27	CRAT	ENSG00000095321
1385	-34.6551	34.4239	523	CREB1	ENSG00000118260
1386	-45.6193	14.458	213	ATF2	ENSG00000115966
1387	-69.2884	9.60563	712	CREBBP	ENSG00000005339
1388	-39.9728	-12.7554	28	ATF6B	ENSG00000213676
1389	-37.2262	-30.4436	10	CREBL2	ENSG00000111269
1390	-31.1101	-15.4968	109	CREM	ENSG00000095794
1392	37.0233	12.7074	163	CRH	ENSG00000147571
1393	-2.0254	-9.5623	51	CRHBP	ENSG00000145708
1394	34.745	12.0109	213	CRHR1	ENSG00000120088
1395	55.1971	17.977	92	CRHR2	ENSG00000106113
1397	-17.1678	-50.2403	25	CRIP2	ENSG00000182809
1398	-44.6885	-1.58142	244	CRK	ENSG00000167193
1399	-38.1055	13.3952	188	CRKL	ENSG00000099942
1400	-3.51539	39.2516	45	CRMP1	ENSG00000072832
1401	63.1625	-34.8801	1703	CRP	ENSG00000132693
1404	38.0457	11.8088	38	HAPLN1	ENSG00000145681
1406	55.4973	46.8827	56	CRX	ENSG00000105392
1407	-25.9046	7.92877	80	CRY1	ENSG00000008405
1411	47.9115	45.1817	44	CRYBA1	ENSG00000108255
1412	33.764	45.0049	11	CRYBA2	ENSG00000163499
1413	59.0003	25.0577	19	CRYBA4	ENSG00000196431
1414	16.2418	34.9202	39	CRYBB1	ENSG00000100122
1415	45.8215	47.1288	50	CRYBB2	ENSG00000244752
1417	70.7793	-3.79603	15	CRYBB3	ENSG00000100053
1418	45.8653	33.7737	10	CRYGA	ENSG00000168582
1419	71.0555	-2.67334	24	CRYGB	ENSG00000182187
1420	46.9909	40.5007	40	CRYGC	ENSG00000163254
1421	46.0318	38.335	94	CRYGD	ENSG00000118231
1428	21.5049	35.1959	33	CRYM	ENSG00000103316
1429	9.66279	-56.5258	28	CRYZ	ENSG00000116791
1431	-59.4515	-11.268	48	CS	ENSG00000062485
1432	-48.5201	13.2784	1154	MAPK14	ENSG00000112062
1434	-77.6665	-28.4097	92	CSE1L	ENSG00000124207
1435	3.54145	-11.7297	195	CSF1	ENSG00000184371
1436	15.1982	-3.14083	166	CSF1R	ENSG00000182578
1437	51.2586	19.3337	256	CSF2	ENSG00000164400
1438	4.32199	-8.33326	63	CSF2RA	ENSG00000198223
1439	13.6923	-7.211	90	CSF2RB	ENSG00000100368
1440	42.1341	-3.1605	171	CSF3	ENSG00000108342
1441	8.41749	-10.1338	90	CSF3R	ENSG00000119535
1442	43.3507	17.7504	81	CSH1	ENSG00000136488
1443	43.4664	17.8664	27	CSH2	ENSG00000213218
1444	50.9349	16.7597	12	CSHL1	ENSG00000204414
1445	-57.3958	11.6301	215	CSK	ENSG00000103653
1446	52.0072	6.2105	23	CSN1S1	ENSG00000126545
1447	51.0177	11.624	39	CSN2	ENSG00000135222
1448	65.4339	9.60309	24	CSN3	ENSG00000171209
1452	-55.2271	-5.44823	128	CSNK1A1	ENSG00000113712
1453	-55.1827	-4.97584	108	CSNK1D	ENSG00000141551
1455	-48.6093	2.88384	24	CSNK1G2	ENSG00000133275
1457	-53.5857	13.5834	637	CSNK2A1	ENSG00000101266
1459	-51.1354	4.80444	212	CSNK2A2	ENSG00000070770
1460	-66.4659	-29.604	241	CSNK2B	ENSG00000204435
1462	15.3234	3.32265	147	VCAN	ENSG00000038427
1463	33.1286	12.2972	37	NCAN	ENSG00000130287
1464	22.2627	4.00867	72	CSPG4	ENSG00000173546
1466	-8.98985	-58.3759	20	CSRP2	ENSG00000175183
1468	-0.931379	-30.3416	44	SLC25A10	ENSG00000183048
1469	59.9605	5.34709	30	CST1	ENSG00000170373
1470	59.4034	6.24498	37	CST2	ENSG00000170369
1471	19.4208	-18.7172	412	CST3	ENSG00000101439
1472	59.3019	6.20798	33	CST4	ENSG00000101441
1473	50.761	16.6397	22	CST5	ENSG00000170367
1474	46.3286	11.4658	41	CST6	ENSG00000175315
1475	-5.24634	-51.8825	78	CSTA	ENSG00000121552
1476	7.60369	-64.4739	89	CSTB	ENSG00000160213
1477	-63.9353	-31.1506	38	CSTF1	ENSG00000101138
1478	-57.181	-15.7782	62	CSTF2	ENSG00000101811
1479	-67.5141	-10.4834	42	CSTF3	ENSG00000176102
1482	51.4138	51.51	156	NKX2-5	ENSG00000183072
1486	30.4324	-26.2147	12	CTBS	ENSG00000117151
1487	-46.4478	-8.5147	171	CTBP1	ENSG00000159692
1488	-35.8676	22.4998	113	CTBP2	ENSG00000175029
1489	15.4192	18.7438	43	CTF1	ENSG00000150281
1490	20.1351	-15.5074	429	CTGF	ENSG00000118523
1491	-8.11399	-33.9056	74	CTH	ENSG00000116761
1493	43.8751	1.17837	901	CTLA4	ENSG00000163599
1495	-62.4825	19.833	150	CTNNA1	ENSG00000044115
1497	20.536	-30.7474	51	CTNS	ENSG00000040531
1499	-60.7652	17.2071	2011	CTNNB1	ENSG00000168036
1500	-41.6091	31.0465	235	CTNND1	ENSG00000198561
1501	-12.9684	62.9992	63	CTNND2	ENSG00000169862
1503	-70.6562	-33.004	49	CTPS1	ENSG00000171793
1504	57.5305	10.9963	16	CTRB1	ENSG00000168925
1506	49.3053	-5.60152	12	CTRL	ENSG00000141086
1509	18.4865	-18.9702	266	CTSD	ENSG00000117984
1510	49.6186	-5.60057	41	CTSE	ENSG00000196188
1511	39.0839	-2.13024	115	CTSG	ENSG00000100448
1512	20.1025	-19.3365	68	CTSH	ENSG00000103811
1513	-19.3588	-20.5058	142	CTSK	ENSG00000143387
1514	15.4117	-15.7092	195	CTSL	ENSG00000135047
1515	45.5304	14.221	34	CTSV	ENSG00000136943
1519	28.6159	-23.5847	12	CTSO	ENSG00000256043
1520	-43.938	8.12568	130	CTSS	ENSG00000163131
1521	36.8708	-7.15366	19	CTSW	ENSG00000172543
1522	26.9697	-26.3751	44	CTSZ	ENSG00000101160
1523	-38.4318	52.671	90	CUX1	ENSG00000257923
1524	3.53228	21.3753	249	CX3CR1	ENSG00000168329
1525	23.0532	-4.28078	123	CXADR	ENSG00000154639
1528	-17.0283	-45.1932	64	CYB5A	ENSG00000166347
1534	14.1028	-33.6935	17	CYB561	ENSG00000008283
1535	4.56579	-43.3869	284	CYBA	ENSG00000051523
1536	-42.0969	12.6582	241	CYBB	ENSG00000165168
1537	-64.0142	-39.3326	48	CYC1	ENSG00000179091
1538	37.9308	36.5627	8	CYLC1	ENSG00000183035
1539	65.2522	-9.77637	11	CYLC2	ENSG00000155833
1543	63.1401	-35.2248	941	CYP1A1	ENSG00000140465
1544	61.304	-32.9427	405	CYP1A2	ENSG00000140505
1548	43.4995	-20.4597	238	CYP2A6	ENSG00000255974
1549	61.4551	-32.8004	12	CYP2A7	ENSG00000198077
1553	34.0341	25.4603	49	CYP2A13	ENSG00000197838
1555	34.0145	24.1685	270	CYP2B6	ENSG00000197408
1557	63.2315	-36.5084	777	CYP2C19	ENSG00000165841
1558	61.526	-33.8167	192	CYP2C8	ENSG00000138115
1559	63.0523	-36.5344	777	CYP2C9	ENSG00000138109
1562	63.2974	-36.4945	40	CYP2C18	ENSG00000108242
1565	61.3121	-32.2948	865	CYP2D6	ENSG00000100197
1572	46.2213	18.1601	18	CYP2F1	ENSG00000197446
1573	60.0426	-27.0368	90	CYP2J2	ENSG00000134716
1576	42.8641	-20.3385	705	CYP3A4	ENSG00000160868
1577	53.0669	-32.8041	582	CYP3A5	ENSG00000106258
1579	61.2822	-33.497	58	CYP4A11	ENSG00000187048
1580	48.9179	-23.7596	34	CYP4B1	ENSG00000142973
1581	34.0256	25.336	104	CYP7A1	ENSG00000167910
1582	34.5666	24.6856	14	CYP8B1	ENSG00000180432
1583	47.2442	-24.526	122	CYP11A1	ENSG00000140459
1584	33.6812	43.425	87	CYP11B1	ENSG00000160882
1585	71.614	-10.8302	295	CYP11B2	ENSG00000179142
1586	25.238	14.8383	474	CYP17A1	ENSG00000148795
1588	11.7304	46.6993	622	CYP19A1	ENSG00000137869
1589	33.1647	48.7818	282	CYP21A2	ENSG00000231852
1591	77.2321	-1.03313	149	CYP24A1	ENSG00000019186
1592	32.9019	24.8491	47	CYP26A1	ENSG00000095596
1593	7.64876	-58.0201	72	CYP27A1	ENSG00000135929
1594	19.8923	22.9989	147	CYP27B1	ENSG00000111012
1595	-9.07946	-29.7126	29	CYP51A1	ENSG00000001630
1601	-24.0865	22.9628	116	DAB2	ENSG00000153071
1603	-63.4159	-51.4374	29	DAD1	ENSG00000129562
1604	27.9574	-23.4563	198	CD55	ENSG00000196352
1605	10.9879	-0.739676	118	DAG1	ENSG00000173402
1606	-49.1041	15.728	44	DGKA	ENSG00000065357
1607	-12.5618	62.0855	31	DGKB	ENSG00000136267
1608	-12.6456	37.4911	23	DGKG	ENSG00000058866
1609	-17.8958	14.7309	27	DGKQ	ENSG00000145214
1610	61.7108	-32.9526	69	DAO	ENSG00000110887
1611	-10.6607	-61.1737	18	DAP	ENSG00000112977
1612	-47.8717	27.2429	193	DAPK1	ENSG00000196730
1615	-67.4787	-39.2351	58	DARS	ENSG00000115866
1616	-57.5369	-29.6971	228	DAXX	ENSG00000204209
1618	53.3127	47.3002	63	DAZL	ENSG00000092345
1620	-0.0257008	55.4754	40	BRINP1	ENSG00000078725
1621	25.7756	14.7634	188	DBH	ENSG00000123454
1627	-42.4902	-3.68816	76	DBN1	ENSG00000113758
1628	-33.4008	0.0911464	53	DBP	ENSG00000105516
1629	-33.4907	33.7304	55	DBT	ENSG00000137992
1630	-16.0835	64.8862	108	DCC	ENSG00000187323
1632	9.82435	-56.302	16	ECI1	ENSG00000167969
1633	-22.6813	-7.27642	91	DCK	ENSG00000156136
1634	19.3021	-16.8255	195	DCN	ENSG00000011465
1635	7.9389	-59.5333	18	DCTD	ENSG00000129187
1638	58.0334	3.44745	51	DCT	ENSG00000080166
1639	-64.5549	-15.2271	158	DCTN1	ENSG00000204843
1641	2.86148	64.1142	85	DCX	ENSG00000077279
1642	-74.1196	-30.8645	261	DDB1	ENSG00000167986
1643	-22.4093	-22.6054	122	DDB2	ENSG00000134574
1644	24.5186	14.5669	99	DDC	ENSG00000132437
1645	-10.9975	-34.5506	69	AKR1C1	ENSG00000187134
1646	-11.1013	-32.1982	65	AKR1C2	ENSG00000151632
1647	-38.7792	-11.8903	149	GADD45A	ENSG00000116717
1649	-29.1967	-31.041	197	DDIT3	ENSG00000175197
1652	-44.1126	-56.2521	28	DDT	ENSG00000099977
1654	-75.7485	-24.4755	175	DDX3X	ENSG00000215301
1657	-42.4881	48.7094	13	DMXL1	ENSG00000172869
1659	-69.3376	-8.41592	32	DHX8	ENSG00000067596
1660	-77.7603	-26.799	190	DHX9	ENSG00000135829
1662	-47.9933	-41.8855	31	DDX10	ENSG00000178105
1665	-74.1423	-9.5545	78	DHX15	ENSG00000109606
1666	-16.8318	-38.8276	40	DECR1	ENSG00000104325
1668	44.3802	2.32988	62	DEFA3	ENSG00000239839
1669	51.0844	11.6723	21	DEFA4	ENSG00000164821
1670	59.7628	6.08157	63	DEFA5	ENSG00000164816
1671	59.4295	6.67679	30	DEFA6	ENSG00000164822
1672	65.0964	-34.8211	174	DEFB1	ENSG00000164825
1674	-30.8079	-2.93786	120	DES	ENSG00000175084
1675	36.7529	-7.33727	37	CFD	ENSG00000197766
1676	-5.2919	-44.9144	64	DFFA	ENSG00000160049
1677	2.68013	29.1233	58	DFFB	ENSG00000169598
1678	-25.8898	-5.64701	43	TIMM8A	ENSG00000126953
1687	-4.63878	-27.3882	39	DFNA5	ENSG00000105928
1690	-2.15676	22.1044	54	COCH	ENSG00000100473
1716	-16.9717	-26.3063	43	DGUOK	ENSG00000114956
1717	8.39114	-55.1662	95	DHCR7	ENSG00000172893
1718	-24.8367	5.18944	59	DHCR24	ENSG00000116133
1719	-62.019	-43.5026	149	DHFR	ENSG00000228716
1723	-62.6408	-43.8421	32	DHODH	ENSG00000102967
1725	-45.725	-53.6926	38	DHPS	ENSG00000095059
1727	-23.0455	-42.1574	84	CYB5R3	ENSG00000100243
1728	8.05733	-65.4055	479	NQO1	ENSG00000181019
1730	-23.8112	57.8178	25	DIAPH2	ENSG00000147202
1731	-20.0356	2.4891	25	SEPT1	ENSG00000180096
1733	26.726	13.9549	47	DIO1	ENSG00000211452
1734	-5.53837	34.0394	103	DIO2	ENSG00000211448
1735	10.4911	40.7316	34	DIO3	ENSG00000197406
1737	1.08107	-24.235	51	DLAT	ENSG00000150768
1738	-50.9915	-56.5983	61	DLD	ENSG00000091140
1739	-42.899	25.7576	183	DLG1	ENSG00000075711
1740	-20.2692	64.3963	66	DLG2	ENSG00000150672
1741	-33.7094	17.1743	66	DLG3	ENSG00000082458
1742	-56.2573	13.319	191	DLG4	ENSG00000132535
1743	-63.4352	-39.6513	46	DLST	ENSG00000119689
1745	8.51259	52.2608	20	DLX1	ENSG00000144355
1746	50.3327	52.6927	30	DLX2	ENSG00000115844
1747	47.7752	49.6744	44	DLX3	ENSG00000064195
1748	55.0994	32.514	48	DLX4	ENSG00000108813
1749	19.4321	58.5075	45	DLX5	ENSG00000105880
1750	45.7862	48.2779	21	DLX6	ENSG00000006377
1755	50.4985	-1.08247	91	DMBT1	ENSG00000187908
1756	-20.3757	64.4846	380	DMD	ENSG00000198947
1757	26.6343	30.7629	16	SARDH	ENSG00000123453
1758	50.7668	4.97087	57	DMP1	ENSG00000152592
1759	-2.49999	44.1992	150	DNM1	ENSG00000106976
1760	-27.6453	-1.46434	130	DMPK	ENSG00000104936
1761	54.4581	47.1179	34	DMRT1	ENSG00000137090
1762	-35.4133	6.14363	19	DMWD	ENSG00000185800
1767	1.61527	67.0757	33	DNAH5	ENSG00000039139
1768	1.83816	66.8414	11	DNAH6	ENSG00000115423
1770	9.72671	67.3244	21	DNAH9	ENSG00000007174
1773	35.1466	-23.6203	75	DNASE1	ENSG00000213918
1774	25.0867	-13.3644	26	DNASE1L1	ENSG00000013563
1777	9.88602	-12.0893	36	DNASE2	ENSG00000105612
1778	-74.4451	-31.9505	136	DYNC1H1	ENSG00000197102
1780	-9.3102	43.2571	54	DYNC1I1	ENSG00000158560
1781	-55.3967	-22.9262	53	DYNC1I2	ENSG00000077380
1783	-43.9446	7.37069	30	DYNC1LI2	ENSG00000135720
1785	-69.4976	-33.1828	183	DNM2	ENSG00000079805
1786	-72.3774	-8.34098	445	DNMT1	ENSG00000130816
1787	-16.0161	29.8011	36	TRDMT1	ENSG00000107614
1788	10.6196	-67.9634	249	DNMT3A	ENSG00000119772
1789	42.8728	56.9782	295	DNMT3B	ENSG00000088305
1791	45.3516	42.4055	32	DNTT	ENSG00000107447
1794	-38.3138	52.1398	44	DOCK2	ENSG00000134516
1795	-8.97483	63.4617	27	DOCK3	ENSG00000088538
1796	-20.2893	-6.17255	88	DOK1	ENSG00000115325
1797	12.2216	-61.4955	18	DXO	ENSG00000204348
1800	46.5781	24.0553	32	DPEP1	ENSG00000015413
1801	-29.8463	-61.7314	22	DPH1	ENSG00000108963
1802	-2.84387	-19.0136	16	DPH2	ENSG00000132768
1803	21.8913	11.8975	361	DPP4	ENSG00000197635
1805	36.4652	-10.2802	26	DPT	ENSG00000143196
1806	-22.542	56.7228	188	DPYD	ENSG00000188641
1807	55.9516	-33.5658	18	DPYS	ENSG00000147647
1808	-61.9382	17.5233	93	DPYSL2	ENSG00000092964
1809	-40.1748	11.2519	39	DPYSL3	ENSG00000113657
1810	-57.3765	-24.1496	39	DR1	ENSG00000117505
1811	21.2836	17.3029	47	SLC26A3	ENSG00000091138
1812	15.9472	52.4973	234	DRD1	ENSG00000184845
1813	33.673	49.204	978	DRD2	ENSG00000149295
1814	69.2717	38.1016	324	DRD3	ENSG00000151577
1815	72.9615	20.3716	590	DRD4	ENSG00000069696
1816	74.1101	20.1468	102	DRD5	ENSG00000169676
1819	-37.4348	-6.28738	28	DRG2	ENSG00000108591
1820	2.6966	32.3655	36	ARID3A	ENSG00000116017
1821	14.4777	61.0159	8	DRP2	ENSG00000102385
1822	-42.8182	21.8193	70	ATN1	ENSG00000111676
1823	58.0358	40.4927	46	DSC1	ENSG00000134765
1824	13.6027	-7.14333	71	DSC2	ENSG00000134755
1825	57.8343	2.9799	52	DSC3	ENSG00000134762
1826	-14.0442	62.3779	32	DSCAM	ENSG00000171587
1827	-34.0494	-14.7975	92	RCAN1	ENSG00000159200
1828	39.2049	62.4183	90	DSG1	ENSG00000134760
1829	32.6393	-0.75569	103	DSG2	ENSG00000046604
1830	59.3458	20.9404	94	DSG3	ENSG00000134757
1831	-32.7997	-12.6841	55	TSC22D3	ENSG00000157514
1832	-77.5601	-19.4612	152	DSP	ENSG00000096696
1833	52.289	22.4499	11	EPYC	ENSG00000083782
1834	50.7652	4.91612	56	DSPP	ENSG00000152591
1836	23.2273	-45.5021	39	SLC26A2	ENSG00000155850
1837	-25.944	50.5549	51	DTNA	ENSG00000134769
1838	-24.1892	45.7199	30	DTNB	ENSG00000138101
1839	21.3016	-8.63841	162	HBEGF	ENSG00000113070
1840	-51.521	8.04856	24	DTX1	ENSG00000135144
1841	-60.0176	-42.7164	20	DTYMK	ENSG00000168393
1842	14.4268	-11.4909	10	ECM2	ENSG00000106823
1843	-23.3603	-35.9057	174	DUSP1	ENSG00000120129
1844	-4.03805	-29.2785	26	DUSP2	ENSG00000158050
1845	-29.5831	-8.45428	40	DUSP3	ENSG00000108861
1846	-4.38641	34.9877	46	DUSP4	ENSG00000120875
1847	-3.55233	-31.077	26	DUSP5	ENSG00000138166
1848	-38.4478	-10.5282	80	DUSP6	ENSG00000139318
1849	-33.8715	7.02384	18	DUSP7	ENSG00000164086
1850	-32.9468	10.7842	12	DUSP8	ENSG00000184545
1852	61.5613	43.8684	24	DUSP9	ENSG00000130829
1854	-61.0593	-32.1622	45	DUT	ENSG00000128951
1856	-23.3356	-7.8618	102	DVL2	ENSG00000004975
1857	-54.9738	16.5882	72	DVL3	ENSG00000161202
1859	-55.7388	17.5899	137	DYRK1A	ENSG00000157540
1861	22.1842	-13.9249	159	TOR1A	ENSG00000136827
1869	-2.97952	33.5823	629	E2F1	ENSG00000101412
1870	16.6902	26.245	79	E2F2	ENSG00000007968
1871	-63.5148	6.03824	121	E2F3	ENSG00000112242
1874	-29.4603	-11.7862	119	E2F4	ENSG00000205250
1875	-2.10031	29.4509	42	E2F5	ENSG00000133740
1876	-16.9471	3.65849	58	E2F6	ENSG00000169016
1877	-53.7257	-30.8081	28	E4F1	ENSG00000167967
1879	-14.5588	46.1785	50	EBF1	ENSG00000164330
1880	6.70122	-40.1556	19	GPR183	ENSG00000169508
1889	-48.3229	18.259	114	ECE1	ENSG00000117298
1890	2.48267	-35.7106	156	TYMP	ENSG00000025708
1891	-23.1747	-43.7605	36	ECH1	ENSG00000104823
1892	-24.3141	-43.9815	45	ECHS1	ENSG00000127884
1893	14.9918	-12.647	62	ECM1	ENSG00000143369
1894	-58.7379	-41.0356	79	ECT2	ENSG00000114346
1896	-13.7909	49.398	82	EDA	ENSG00000158813
1901	8.06205	-26.1862	144	S1PR1	ENSG00000170989
1902	14.1048	-28.7778	72	LPAR1	ENSG00000198121
1906	23.9254	-7.22539	708	EDN1	ENSG00000078401
1907	43.5778	14.3817	66	EDN2	ENSG00000127129
1908	38.5197	15.7391	62	EDN3	ENSG00000124205
1909	21.9517	-0.722893	182	EDNRA	ENSG00000151617
1910	24.0801	-16.3447	193	EDNRB	ENSG00000136160
1917	-1.4771	43.5639	87	EEF1A2	ENSG00000101210
1933	-25.7368	-45.2658	66	EEF1B2	ENSG00000114942
1936	-33.797	-47.7877	91	EEF1D	ENSG00000104529
1937	-79.4362	-25.6906	82	EEF1G	ENSG00000254772
1938	-85.0556	-26.6276	124	EEF2	ENSG00000167658
1939	-24.4146	-5.72773	18	EIF2D	ENSG00000143486
1942	18.2277	-11.52	66	EFNA1	ENSG00000169242
1943	44.377	11.8277	22	EFNA2	ENSG00000099617
1944	-3.54987	22.7623	23	EFNA3	ENSG00000143590
1945	40.4389	-10.117	25	EFNA4	ENSG00000243364
1946	13.4679	7.05478	39	EFNA5	ENSG00000184349
1947	3.68887	-5.75694	73	EFNB1	ENSG00000090776
1948	-27.8707	9.47495	107	EFNB2	ENSG00000125266
1949	31.9528	7.91396	25	EFNB3	ENSG00000108947
1950	38.7966	58.3265	609	EGF	ENSG00000138798
1952	20.6657	4.41811	50	CELSR2	ENSG00000143126
1953	31.5522	0.648956	8	MEGF6	ENSG00000162591
1954	19.2705	4.45439	15	MEGF8	ENSG00000105429
1955	-40.1458	17.5527	7	MEGF9	ENSG00000106780
1956	18.9929	-2.28932	4207	EGFR	ENSG00000146648
1958	-42.8851	-13.6493	372	EGR1	ENSG00000120738
1959	-57.0453	-15.5474	84	EGR2	ENSG00000122877
1960	-56.493	11.1294	38	EGR3	ENSG00000179388
1961	20.2567	56.0587	13	EGR4	ENSG00000135625
1962	31.4105	-25.9241	21	EHHADH	ENSG00000113790
1965	-71.0677	-34.013	201	EIF2S1	ENSG00000134001
1967	-60.7153	-48.1938	42	EIF2B1	ENSG00000111361
1968	-73.9315	-27.1247	48	EIF2S3	ENSG00000130741
1969	21.0874	-1.35199	225	EPHA2	ENSG00000142627
1973	-81.0954	-27.1071	109	EIF4A1	ENSG00000161960
1975	-75.7722	-21.2929	77	EIF4B	ENSG00000063046
1977	-58.4748	2.50784	302	EIF4E	ENSG00000151247
1978	-7.39798	-42.9853	234	EIF4EBP1	ENSG00000187840
1979	-21.2635	21.3456	38	EIF4EBP2	ENSG00000148730
1983	-56.9516	-37.4913	47	EIF5	ENSG00000100664
1984	-78.3976	-28.1045	100	EIF5A	ENSG00000132507
1990	58.2251	42.665	24	CELA1	ENSG00000139610
1991	64.2851	45.3082	233	ELANE	ENSG00000197561
1992	-20.4972	-43.2833	50	SERPINB1	ENSG00000021355
1993	4.08891	52.7015	28	ELAVL2	ENSG00000107105
1994	-53.7304	6.554	359	ELAVL1	ENSG00000066044
1995	12.4395	57.3491	14	ELAVL3	ENSG00000196361
1996	0.219854	43.9434	48	ELAVL4	ENSG00000162374
1997	-25.445	21.3378	39	ELF1	ENSG00000120690
1998	-37.9601	21.9046	24	ELF2	ENSG00000109381
2000	-11.0453	18.3315	27	ELF4	ENSG00000102034
2001	52.7823	40.0709	28	ELF5	ENSG00000135374
2002	5.64108	-11.7168	166	ELK1	ENSG00000126767
2004	-22.3164	9.79672	27	ELK3	ENSG00000111145
2005	-17.7709	20.6735	28	ELK4	ENSG00000158711
2006	20.6782	-30.8284	218	ELN	ENSG00000049540
2009	-47.5691	25.635	18	EML1	ENSG00000066629
2010	-28.9423	-15.5168	140	EMD	ENSG00000102119
2011	-53.6275	14.8195	88	MARK2	ENSG00000072518
2012	15.4401	-35.3513	29	EMP1	ENSG00000134531
2013	30.3206	-20.6566	37	EMP2	ENSG00000213853
2014	15.0924	-36.7395	22	EMP3	ENSG00000142227
2016	17.5008	58.2975	13	EMX1	ENSG00000135638
2017	-42.3486	-29.9367	241	CTTN	ENSG00000085733
2018	17.3522	58.9247	34	EMX2	ENSG00000170370
2019	48.4507	52.6933	30	EN1	ENSG00000163064
2020	48.1037	51.7134	46	EN2	ENSG00000164778
2021	-5.33944	-50.558	39	ENDOG	ENSG00000167136
2022	23.5319	-17.5532	350	ENG	ENSG00000106991
2023	-84.9927	-26.6168	195	ENO1	ENSG00000074800
2027	15.6817	-57.3132	24	ENO3	ENSG00000108515
2028	21.321	-53.5397	39	ENPEP	ENSG00000138792
2029	-36.9614	-26.4055	26	ENSA	ENSG00000143420
2030	13.4809	-34.7612	122	SLC29A1	ENSG00000112759
2034	-26.3323	20.5101	373	EPAS1	ENSG00000116016
2035	-25.1416	32.4473	109	EPB41	ENSG00000159023
2036	-39.3958	30.3925	46	EPB41L1	ENSG00000088367
2037	-26.0456	33.3763	48	EPB41L2	ENSG00000079819
2038	47.3387	21.4225	36	EPB42	ENSG00000166947
2039	-45.2639	-29.6781	33	DMTN	ENSG00000158856
2040	-17.3654	-38.2231	80	STOM	ENSG00000148175
2041	36.1853	-8.80801	53	EPHA1	ENSG00000146904
2042	12.2988	5.25408	58	EPHA3	ENSG00000044524
2043	21.6789	3.6456	57	EPHA4	ENSG00000116106
2044	-4.29928	60.0823	31	EPHA5	ENSG00000145242
2045	12.5262	65.1452	44	EPHA7	ENSG00000135333
2046	45.3627	22.6508	18	EPHA8	ENSG00000070886
2047	13.5453	8.11718	56	EPHB1	ENSG00000154928
2048	-46.0082	45.7505	130	EPHB2	ENSG00000133216
2049	23.4445	1.24	26	EPHB3	ENSG00000182580
2050	6.85623	3.94657	109	EPHB4	ENSG00000196411
2052	6.63484	-59.9424	333	EPHX1	ENSG00000143819
2053	9.76786	-57.3714	113	EPHX2	ENSG00000120915
2054	-7.55905	-3.701	43	STX2	ENSG00000111450
2056	44.0759	-15.8469	325	EPO	ENSG00000130427
2057	8.90439	-11.2534	206	EPOR	ENSG00000187266
2058	-80.6373	-27.4808	75	EPRS	ENSG00000136628
2059	-25.9511	31.816	80	EPS8	ENSG00000151491
2060	-26.9906	22.3248	130	EPS15	ENSG00000085832
2063	-33.8805	5.53321	18	NR2F6	ENSG00000160113
2064	18.7403	-2.1098	2213	ERBB2	ENSG00000141736
2065	18.1688	-3.12271	390	ERBB3	ENSG00000065361
2066	-16.0268	64.7309	258	ERBB4	ENSG00000178568
2067	-47.7047	-53.9196	563	ERCC1	ENSG00000012061
2068	-34.389	-62.4834	728	ERCC2	ENSG00000104884
2069	45.3012	-3.82928	51	EREG	ENSG00000124882
2070	30.9474	61.161	41	EYA4	ENSG00000112319
2071	-57.6507	-34.4992	148	ERCC3	ENSG00000163161
2072	-13.9307	24.7531	188	ERCC4	ENSG00000175595
2073	-22.0207	-14.4544	219	ERCC5	ENSG00000134899
2074	-10.2421	3.73622	165	ERCC6	ENSG00000225830
2077	-44.8127	-1.38114	26	ERF	ENSG00000105722
2078	-72.8626	-3.47517	310	ERG	ENSG00000157554
2079	-61.591	-34.5949	46	ERH	ENSG00000100632
2081	11.4255	-0.304113	138	ERN1	ENSG00000178607
2086	31.2048	-22.7148	31	ERV3-1	ENSG00000213462
2091	-39.1141	-48.5152	105	FBL	ENSG00000105202
2098	-14.3947	-38.4388	44	ESD	ENSG00000139684
2099	-13.7821	49.4249	2643	ESR1	ENSG00000091831
2100	48.8671	-23.8535	972	ESR2	ENSG00000140009
2101	-34.6623	3.46457	139	ESRRA	ENSG00000173153
2103	44.3948	55.2512	40	ESRRB	ENSG00000119715
2104	-10.3583	59.8679	92	ESRRG	ENSG00000196482
2107	-69.4412	-30.2556	61	ETF1	ENSG00000120705
2108	-24.4479	-43.8402	46	ETFA	ENSG00000140374
2109	-19.7638	-45.2565	39	ETFB	ENSG00000105379
2110	-11.6436	-35.7249	35	ETFDH	ENSG00000171503
2113	-46.0409	11.5381	303	ETS1	ENSG00000134954
2115	-24.1987	30.1051	78	ETV1	ENSG00000006468
2116	53.0786	51.1083	9	ETV2	ENSG00000105672
2117	-26.9151	-6.41278	20	ETV3	ENSG00000117036
2118	1.86395	32.6695	82	ETV4	ENSG00000175832
2119	-42.7391	22.0965	63	ETV5	ENSG00000244405
2120	-64.7069	-2.56473	189	ETV6	ENSG00000139083
2122	-24.9832	54.9887	128	MECOM	ENSG00000085276
2123	30.6202	-24.3754	18	EVI2A	ENSG00000126860
2124	-8.16003	-24.7177	12	EVI2B	ENSG00000185862
2125	37.6315	55.8068	28	EVPL	ENSG00000167880
2128	57.7594	29.0799	10	EVX1	ENSG00000106038
2130	-58.9182	-4.22801	233	EWSR1	ENSG00000182944
2131	-37.6001	24.8305	86	EXT1	ENSG00000182197
2132	-23.8765	9.92136	96	EXT2	ENSG00000151348
2134	73.185	-18.0406	11	EXTL1	ENSG00000158008
2135	9.88059	-45.6317	16	EXTL2	ENSG00000162694
2137	-36.2604	12.9211	26	EXTL3	ENSG00000012232
2138	31.0593	61.0149	67	EYA1	ENSG00000104313
2139	-10.55	42.6216	36	EYA2	ENSG00000064655
2140	-30.1369	21.7543	19	EYA3	ENSG00000158161
2145	-56.0345	12.3826	21	EZH1	ENSG00000108799
2146	-68.7729	-12.3287	606	EZH2	ENSG00000106462
2147	41.9217	-17.9493	1207	F2	ENSG00000180210
2149	20.1754	-30.1578	332	F2R	ENSG00000181104
2150	28.8156	17.3168	297	F2RL1	ENSG00000164251
2151	57.416	-25.2575	61	F2RL2	ENSG00000164220
2152	5.39061	-13.3167	469	F3	ENSG00000117525
2153	32.4466	-0.620713	1129	F5	ENSG00000198734
2155	43.7885	-17.8097	386	F7	ENSG00000057593
2157	10.3765	3.2041	494	F8	ENSG00000185010
2158	32.1833	24.574	211	F9	ENSG00000101981
2159	28.7038	30.4175	260	F10	ENSG00000126218
2160	63.5283	-36.5151	154	F11	ENSG00000088926
2161	42.2634	-17.2376	162	F12	ENSG00000131187
2162	-7.99712	37.5672	276	F13A1	ENSG00000124491
2165	43.239	-17.9255	61	F13B	ENSG00000143278
2166	-1.21811	-33.308	122	FAAH	ENSG00000117480
2167	-3.96617	-50.7646	173	FABP4	ENSG00000170323
2168	29.6251	23.4921	106	FABP1	ENSG00000163586
2169	54.732	-19.1575	165	FABP2	ENSG00000145384
2170	-16.7568	-28.926	112	FABP3	ENSG00000121769
2172	24.8334	44.3893	27	FABP6	ENSG00000170231
2173	7.39551	46.9422	55	FABP7	ENSG00000164434
2175	22.2951	-63.6311	163	FANCA	ENSG00000187741
2176	25.3719	-52.5204	121	FANCC	ENSG00000158169
2177	5.73637	29.6755	173	FANCD2	ENSG00000144554
2178	16.4308	17.859	49	FANCE	ENSG00000112039
2180	-42.9778	14.3091	38	ACSL1	ENSG00000151726
2181	-44.5614	15.5094	47	ACSL3	ENSG00000123983
2182	-41.9654	11.9899	63	ACSL4	ENSG00000068366
2185	-46.0863	22.8303	268	PTK2B	ENSG00000120899
2186	-53.3988	42.1449	54	BPTF	ENSG00000171634
2187	31.4402	54.8253	28	FANCB	ENSG00000181544
2188	-29.9339	-57.8715	58	FANCF	ENSG00000183161
2189	-24.4983	-53.8816	110	FANCG	ENSG00000221829
2191	1.64841	25.703	97	FAP	ENSG00000078098
2192	15.9782	-3.75013	93	FBLN1	ENSG00000077942
2193	-65.2887	-42.8283	50	FARSA	ENSG00000179115
2194	-85.1106	-26.5967	246	FASN	ENSG00000169710
2195	16.9765	5.03557	55	FAT1	ENSG00000083857
2196	-8.25939	52.3416	7	FAT2	ENSG00000086570
2197	-63.4347	-50.853	38	FAU	ENSG00000149806
2199	19.8161	0.808347	38	FBLN2	ENSG00000163520
2200	-53.9887	43.3047	311	FBN1	ENSG00000166147
2202	15.3855	-3.57324	120	EFEMP1	ENSG00000115380
2203	-9.2382	-33.4973	67	FBP1	ENSG00000165140
2204	38.0712	-8.1258	72	FCAR	ENSG00000186431
2205	37.4843	-8.59525	116	FCER1A	ENSG00000179639
2206	51.6928	-13.2007	100	MS4A2	ENSG00000149534
2207	21.6218	-18.2429	49	FCER1G	ENSG00000158869
2208	64.539	-17.7027	115	FCER2	ENSG00000104921
2209	19.4018	-4.74633	120	FCGR1A	ENSG00000150337
2210	19.4729	-4.85582	14	FCGR1B	ENSG00000198019
2212	9.0752	-13.9128	418	FCGR2A	ENSG00000143226
2213	9.72234	-12.1818	172	FCGR2B	ENSG00000072694
2214	6.89925	-58.9853	355	FCGR3A	ENSG00000203747
2217	21.6785	-16.8901	91	FCGRT	ENSG00000104870
2218	-16.2612	27.1824	43	FKTN	ENSG00000106692
2219	32.3748	-24.6304	52	FCN1	ENSG00000085265
2220	64.0865	-35.033	82	FCN2	ENSG00000160339
2224	-65.263	-39.8115	60	FDPS	ENSG00000160752
2230	-47.1506	-52.2936	33	FDX1	ENSG00000137714
2232	-58.5812	-46.119	28	FDXR	ENSG00000161513
2235	-37.8529	31.9796	94	FECH	ENSG00000066926
2237	-34.5209	-63.7696	175	FEN1	ENSG00000168496
2239	-28.717	8.85237	31	GPC4	ENSG00000076716
2241	-33.4665	52.7664	73	FER	ENSG00000151422
2242	-25.2084	-1.74442	80	FES	ENSG00000182511
2243	61.0242	-37.0472	292	FGA	ENSG00000171560
2244	42.2153	-18.8032	340	FGB	ENSG00000171564
2245	-5.00439	40.846	42	FGD1	ENSG00000102302
2246	-12.956	4.60179	191	FGF1	ENSG00000113578
2248	42.8641	14.1182	41	FGF3	ENSG00000186895
2249	63.7407	45.8124	49	FGF4	ENSG00000075388
2250	49.71	2.59683	46	FGF5	ENSG00000138675
2251	66.3915	22.081	21	FGF6	ENSG00000111241
2253	41.428	15.1127	60	FGF8	ENSG00000107831
2254	5.73939	49.3779	66	FGF9	ENSG00000102678
2255	34.8148	2.54464	95	FGF10	ENSG00000070193
2256	2.90595	37.386	9	FGF11	ENSG00000161958
2257	-10.6823	59.6501	39	FGF12	ENSG00000114279
2259	-10.819	60.2137	27	FGF14	ENSG00000102466
2260	17.4712	-2.35289	422	FGFR1	ENSG00000077782
2261	33.5163	14.5221	396	FGFR3	ENSG00000068078
2262	-18.374	63.4805	51	GPC5	ENSG00000179399
2263	17.4618	-2.90243	473	FGFR2	ENSG00000066468
2264	25.0973	12.7728	176	FGFR4	ENSG00000160867
2266	42.173	-19.4205	245	FGG	ENSG00000171557
2267	61.5861	-34.9454	24	FGL1	ENSG00000104760
2268	-27.1299	0.44125	87	FGR	ENSG00000000938
2271	-44.4067	-54.0842	84	FH	ENSG00000091483
2272	-19.9902	62.4892	304	FHIT	ENSG00000189283
2273	-34.5896	-25.2739	91	FHL1	ENSG00000022267
2275	-20.5463	-6.08276	46	FHL3	ENSG00000183386
2281	1.63168	-46.5606	31	FKBP1B	ENSG00000119782
2286	18.2526	-13.6936	23	FKBP2	ENSG00000173486
2288	-79.5987	-23.9245	110	FKBP4	ENSG00000004478
2289	-44.1301	-16.9895	189	FKBP5	ENSG00000096060
2294	10.4752	40.7795	43	FOXF1	ENSG00000103241
2299	56.3301	44.4778	18	FOXI1	ENSG00000168269
2300	53.3552	54.0277	21	FOXL1	ENSG00000176678
2302	53.6363	48.631	21	FOXJ1	ENSG00000129654
2305	9.37642	32.7932	287	FOXM1	ENSG00000111206
2307	16.3203	19.7367	10	FOXS1	ENSG00000179772
2308	-41.0403	18.4243	403	FOXO1	ENSG00000150907
2313	-55.465	2.44589	132	FLI1	ENSG00000151702
2314	-69.7696	-24.3855	53	FLII	ENSG00000177731
2315	71.2012	-1.63526	58	MLANA	ENSG00000120215
2316	-85.1729	-26.5821	350	FLNA	ENSG00000196924
2317	-48.2703	41.5363	94	FLNB	ENSG00000136068
2318	-51.3086	39.3897	100	FLNC	ENSG00000128591
2319	-41.1217	-8.68344	93	FLOT2	ENSG00000132589
2321	14.1364	0.841503	562	FLT1	ENSG00000102755
2322	16.1768	26.6785	495	FLT3	ENSG00000122025
2323	28.1461	-11.8717	54	FLT3LG	ENSG00000090554
2324	20.8243	-1.39063	202	FLT4	ENSG00000037280
2326	15.4783	18.8214	33	FMO1	ENSG00000010932
2328	56.2516	-32.3053	89	FMO3	ENSG00000007933
2329	15.1171	-53.9313	12	FMO4	ENSG00000076258
2330	12.7886	-58.6249	21	FMO5	ENSG00000131781
2331	26.9924	-13.0893	48	FMOD	ENSG00000122176
2332	-55.2898	-1.5016	482	FMR1	ENSG00000102081
2334	-2.67246	62.4843	39	AFF2	ENSG00000155966
2335	-50.562	35.4197	570	FN1	ENSG00000115414
2339	-50.9539	-24.9487	43	FNTA	ENSG00000168522
2346	21.7149	36.5492	153	FOLH1	ENSG00000086205
2350	30.5468	-24.2495	38	FOLR2	ENSG00000165457
2353	-24.0187	-36.3003	389	FOS	ENSG00000170345
2354	-42.9424	-13.694	48	FOSB	ENSG00000125740
2355	-48.0105	-3.32448	48	FOSL2	ENSG00000075426
2356	-65.1418	-33.2961	58	FPGS	ENSG00000136877
2357	15.4288	-36.9364	103	FPR1	ENSG00000171051
2358	19.4731	13.8729	104	FPR2	ENSG00000171049
2359	15.0013	-33.57	22	FPR3	ENSG00000187474
2395	12.6378	-4.75449	155	FXN	ENSG00000165060
2444	62.3418	-25.0311	37	FRK	ENSG00000111816
2475	-69.4556	11.2999	1311	MTOR	ENSG00000198793
2483	-9.96806	-60.166	33	FRG1	ENSG00000109536
2487	25.8604	-6.72658	55	FRZB	ENSG00000162998
2488	57.4351	16.5543	74	FSHB	ENSG00000131808
2491	13.4798	26.9877	21	CENPI	ENSG00000102384
2492	63.1823	7.6228	227	FSHR	ENSG00000170820
2494	27.5672	22.2235	129	NR5A2	ENSG00000116833
2495	-24.9683	-36.6421	138	FTH1	ENSG00000167996
2512	-28.5703	-51.9707	146	FTL	ENSG00000087086
2515	78.0097	3.14406	14	ADAM2	ENSG00000104755
2516	33.6751	48.972	198	NR5A1	ENSG00000136931
2517	30.215	-26.1748	57	FUCA1	ENSG00000179163
2519	24.0669	-13.5762	21	FUCA2	ENSG00000001036
2520	52.0616	6.10875	96	GAST	ENSG00000184502
2521	-58.8996	-4.05967	306	FUS	ENSG00000089280
2523	32.571	32.6718	59	FUT1	ENSG00000174951
2524	58.7473	-16.1869	121	FUT2	ENSG00000176920
2525	25.0712	22.5095	78	FUT3	ENSG00000171124
2526	11.9819	22.2591	67	FUT4	ENSG00000196371
2528	25.9347	22.2311	33	FUT6	ENSG00000156413
2529	50.9891	44.3565	30	FUT7	ENSG00000180549
2530	-32.1086	48.5704	57	FUT8	ENSG00000033170
2531	-51.545	-56.1802	21	KDSR	ENSG00000119537
2534	-60.3255	19.2963	507	FYN	ENSG00000010810
2537	23.6259	-19.6742	26	IFI6	ENSG00000126709
2538	33.6171	21.8359	68	G6PC	ENSG00000131482
2539	-79.183	-23.6516	298	G6PD	ENSG00000160211
2548	26.1428	-16.3541	136	GAA	ENSG00000171298
2549	-35.3511	35.4426	141	GAB1	ENSG00000109458
2550	17.4625	-3.76445	111	GABBR1	ENSG00000204681
2551	-58.4772	8.75279	68	GABPA	ENSG00000154727
2554	32.7604	9.97652	113	GABRA1	ENSG00000022355
2556	35.7298	10.7728	45	GABRA3	ENSG00000011677
2557	1.84611	62.6468	35	GABRA4	ENSG00000109158
2558	13.3844	58.0073	40	GABRA5	ENSG00000186297
2559	60.3331	10.3086	40	GABRA6	ENSG00000145863
2560	-3.60447	58.7804	55	GABRB1	ENSG00000163288
2561	-1.20731	57.8828	81	GABRB2	ENSG00000145864
2562	-7.11881	46.4827	97	GABRB3	ENSG00000166206
2563	32.5074	9.83045	20	GABRD	ENSG00000187730
2565	11.7348	62.005	21	GABRG1	ENSG00000163285
2566	0.156754	56.2477	121	GABRG2	ENSG00000113327
2567	-14.0854	59.5897	29	GABRG3	ENSG00000182256
2569	46.4308	8.10963	38	GABRR1	ENSG00000146276
2570	56.4148	4.84281	32	GABRR2	ENSG00000111886
2571	14.016	58.758	106	GAD1	ENSG00000128683
2572	14.161	58.804	104	GAD2	ENSG00000136750
2580	-65.0638	-20.2042	58	GAK	ENSG00000178950
2581	3.21742	-14.2667	48	GALC	ENSG00000054983
2582	-29.3618	-61.8975	39	GALE	ENSG00000117308
2583	-3.35685	22.8754	17	B4GALNT1	ENSG00000135454
2584	-7.56113	-34.7905	43	GALK1	ENSG00000108479
2585	-14.0003	18.0786	10	GALK2	ENSG00000156958
2587	70.5749	18.7003	35	GALR1	ENSG00000166573
2588	26.1003	-13.3319	60	GALNS	ENSG00000141012
2589	-43.8326	11.669	43	GALNT1	ENSG00000141429
2590	-44.4205	12.1169	73	GALNT2	ENSG00000143641
2591	-11.2893	6.89594	44	GALNT3	ENSG00000115339
2592	-34.6505	-13.6173	100	GALT	ENSG00000213930
2593	7.77701	-54.1935	26	GAMT	ENSG00000130005
2595	19.5387	-64.2629	50	GANC	ENSG00000214013
2596	5.36813	39.0971	57	GAP43	ENSG00000172020
2597	-86.2986	-26.7652	312	GAPDH	ENSG00000111640
2615	25.7559	-15.6813	28	LRRC32	ENSG00000137507
2617	-71.5182	-28.0395	63	GARS	ENSG00000106105
2618	-75.2035	-28.7305	48	GART	ENSG00000159131
2619	-2.88225	34.0078	34	GAS1	ENSG00000180447
2620	29.3384	30.4976	19	GAS2	ENSG00000148935
2621	18.7257	-7.86399	125	GAS6	ENSG00000183087
2623	59.0604	43.5591	213	GATA1	ENSG00000102145
2624	-59.9895	-40.6969	153	GATA2	ENSG00000179348
2625	10.5711	16.7637	271	GATA3	ENSG00000107485
2626	32.3116	27.231	210	GATA4	ENSG00000136574
2628	-36.1048	-11.6367	35	GATM	ENSG00000171766
2629	-37.6669	-9.77119	276	GBA	ENSG00000177628
2631	-31.5226	-23.3699	32	GBAS	ENSG00000146729
2632	22.8835	-67.0306	45	GBE1	ENSG00000114480
2633	13.3282	-64.9513	58	GBP1	ENSG00000117228
2634	-19.1501	-13.4693	27	GBP2	ENSG00000162645
2635	16.9718	-63.3169	10	GBP3	ENSG00000117226
2636	51.8408	52.682	5	GBX1	ENSG00000164900
2637	49.9418	52.6837	13	GBX2	ENSG00000168505
2638	43.2358	-18.8162	221	GC	ENSG00000145321
2639	-31.3444	-7.36412	52	GCDH	ENSG00000105607
2641	41.9527	12.06	224	GCG	ENSG00000115263
2642	45.2897	-15.7117	37	GCGR	ENSG00000215644
2644	-8.6419	-36.5544	24	GCHFR	ENSG00000137880
2645	15.8701	57.4391	254	GCK	ENSG00000106633
2646	56.5993	-32.3578	180	GCKR	ENSG00000084734
2647	-33.8473	-48.7968	33	BLOC1S1	ENSG00000135441
2648	-67.0212	-9.73089	131	KAT2A	ENSG00000108773
2649	34.8599	63.2189	27	NR6A1	ENSG00000148200
2650	-13.6627	11.0516	40	GCNT1	ENSG00000187210
2653	-57.2654	-53.1716	20	GCSH	ENSG00000140905
2660	45.7001	19.7929	128	MSTN	ENSG00000138379
2661	64.387	5.30388	83	GDF9	ENSG00000164404
2664	-46.6622	-8.82198	72	GDI1	ENSG00000203879
2665	-79.5595	-23.3273	49	GDI2	ENSG00000057608
2668	41.3259	2.90254	165	GDNF	ENSG00000168621
2669	-15.7488	-50.5979	25	GEM	ENSG00000164949
2670	8.22372	37.8224	205	GFAP	ENSG00000131095
2671	-26.2731	-63.8937	70	GFER	ENSG00000127554
2672	11.5845	29.9596	52	GFI1	ENSG00000162676
2673	-68.8293	-6.38292	51	GFPT1	ENSG00000198380
2674	-33.6053	34.4086	67	GFRA1	ENSG00000151892
2675	2.04053	-9.83369	28	GFRA2	ENSG00000168546
2676	39.3253	-0.240187	23	GFRA3	ENSG00000146013
2677	-19.5633	20.8674	84	GGCX	ENSG00000115486
2678	3.70197	-1.67675	170	GGT1	ENSG00000100031
2683	-40.6802	7.94372	78	B4GALT1	ENSG00000086062
2686	-35.0125	8.62728	16	GGT7	ENSG00000131067
2687	9.88378	-14.6359	18	GGT5	ENSG00000099998
2688	49.7208	11.1402	371	GH1	ENSG00000259384
2689	56.6021	6.15357	42	GH2	ENSG00000136487
2690	13.582	6.1617	281	GHR	ENSG00000112964
2691	47.5073	8.83934	58	GHRH	ENSG00000118702
2692	51.8306	13.7921	78	GHRHR	ENSG00000106128
2693	70.7717	40.0332	117	GHSR	ENSG00000121853
2694	50.9307	15.2485	20	GIF	ENSG00000134812
2695	46.9872	15.0884	68	GIP	ENSG00000159224
2696	43.5111	-33.0525	61	GIPR	ENSG00000010310
2697	12.6861	-15.5356	440	GJA1	ENSG00000152661
2700	58.5748	-0.518637	53	GJA3	ENSG00000121743
2701	6.99846	-16.0759	75	GJA4	ENSG00000187513
2705	30.8259	15.305	179	GJB1	ENSG00000169562
2706	57.785	-25.4497	650	GJB2	ENSG00000165474
2707	39.4019	-4.63004	55	GJB3	ENSG00000188910
2709	53.6684	0.385998	15	GJB5	ENSG00000189280
2710	-31.8241	9.15153	27	GK	ENSG00000198814
2712	65.4696	13.1586	8	GK2	ENSG00000196475
2717	23.8416	-11.6246	153	GLA	ENSG00000102393
2719	13.7562	7.13912	147	GPC3	ENSG00000147257
2720	24.1045	-13.5455	102	GLB1	ENSG00000170266
2729	-62.5804	-32.8814	100	GCLC	ENSG00000001084
2730	-26.2385	12.5704	76	GCLM	ENSG00000023909
2731	25.8543	35.0465	35	GLDC	ENSG00000178445
2733	-54.8674	-32.1116	30	GLE1	ENSG00000119392
2734	-50.4741	34.1249	36	GLG1	ENSG00000090863
2735	12.5267	20.8424	272	GLI1	ENSG00000111087
2737	-16.6158	42.9162	120	GLI3	ENSG00000106571
2738	-13.5241	-56.5221	6	GLI4	ENSG00000250571
2739	-16.5299	-43.6183	110	GLO1	ENSG00000124767
2740	43.4838	61.8468	141	GLP1R	ENSG00000112164
2741	45.3319	19.2422	120	GLRA1	ENSG00000145888
2742	8.74053	62.2164	19	GLRA2	ENSG00000101958
2743	26.3395	-9.91114	39	GLRB	ENSG00000109738
2744	-60.4823	17.186	75	GLS	ENSG00000115419
2745	4.92155	-53.8877	73	GLRX	ENSG00000173221
2746	-46.5246	-10.4679	131	GLUD1	ENSG00000148672
2747	-27.2981	-21.6759	44	GLUD2	ENSG00000182890
2752	-47.8987	-3.16446	89	GLUL	ENSG00000135821
2760	25.8567	-15.6433	51	GM2A	ENSG00000196743
2762	-24.8433	53.7739	34	GMDS	ENSG00000112699
2764	-42.7661	3.56271	18	GMFB	ENSG00000197045
2765	51.3441	13.1544	7	GML	ENSG00000104499
2766	-7.41207	-17.9364	27	GMPR	ENSG00000137198
2767	-56.2748	11.158	93	GNA11	ENSG00000088256
2768	-46.6046	3.91087	96	GNA12	ENSG00000146535
2769	-19.8103	2.55882	41	GNA15	ENSG00000060558
2770	-46.8923	9.5022	154	GNAI1	ENSG00000127955
2771	-47.2532	-10.7283	147	GNAI2	ENSG00000114353
2774	-7.26975	41.1257	36	GNAL	ENSG00000141404
2775	-46.7644	8.95572	87	GNAO1	ENSG00000087258
2776	-33.4799	47.9083	210	GNAQ	ENSG00000156052
2778	-48.6559	-7.20863	396	GNAS	ENSG00000087460
2779	56.2719	29.8633	28	GNAT1	ENSG00000114349
2780	49.9572	44.2951	32	GNAT2	ENSG00000134183
2782	-48.4367	-8.90924	129	GNB1	ENSG00000078369
2783	-46.9888	-8.93393	86	GNB2	ENSG00000172354
2784	39.9215	-35.8036	365	GNB3	ENSG00000111664
2785	2.4611	42.8807	21	GNG3	ENSG00000162188
2786	-4.17867	30.6166	19	GNG4	ENSG00000168243
2788	-11.6173	9.81801	26	GNG7	ENSG00000176533
2790	10.2225	-54.0294	14	GNG10	ENSG00000242616
2791	-12.4373	-58.5711	18	GNG11	ENSG00000127920
2792	44.5801	40.046	31	GNGT1	ENSG00000127928
2793	-3.43653	5.45474	20	GNGT2	ENSG00000167083
2794	-51.9022	32.2627	20	GNL1	ENSG00000204590
2796	45.9143	-1.03251	91	GNRH1	ENSG00000147437
2797	49.1409	5.90451	51	GNRH2	ENSG00000125787
2798	67.2123	39.1511	115	GNRHR	ENSG00000109163
2799	-42.0365	9.40163	27	GNS	ENSG00000135677
2800	-23.5916	29.4485	22	GOLGA1	ENSG00000136935
2801	-41.4261	28.1877	97	GOLGA2	ENSG00000167110
2803	-36.9723	40.0659	35	GOLGA4	ENSG00000144674
2804	-36.0279	42.0312	49	GOLGB1	ENSG00000173230
2805	-45.6575	-11.5435	59	GOT1	ENSG00000120053
2806	-25.0576	-44.4209	52	GOT2	ENSG00000125166
2810	14.412	37.0848	195	SFN	ENSG00000175793
2811	43.2741	-0.76395	285	GP1BA	ENSG00000185245
2812	57.8709	16.0313	62	GP1BB	ENSG00000203618
2813	58.4084	1.91637	30	GP2	ENSG00000169347
2814	58.5678	-0.37072	30	GP5	ENSG00000178732
2815	51.6951	13.7882	60	GP9	ENSG00000169704
2817	22.4117	-10.0112	48	GPC1	ENSG00000063660
2819	-6.97869	-32.6398	25	GPD1	ENSG00000167588
2820	-18.8116	16.6777	31	GPD2	ENSG00000115159
2821	-79.6515	-25.3707	103	GPI	ENSG00000105220
2822	21.3361	37.3817	52	GPLD1	ENSG00000112293
2823	-21.1807	39.7481	30	GPM6A	ENSG00000150625
2824	3.16823	17.2396	28	GPM6B	ENSG00000046653
2825	69.848	17.6787	21	GPR1	ENSG00000183671
2826	71.3328	42.168	30	CCR10	ENSG00000184451
2827	19.6145	48.9403	17	GPR3	ENSG00000181773
2828	3.39618	-1.74374	20	GPR4	ENSG00000177464
2829	70.3289	38.325	24	XCR1	ENSG00000173578
2830	71.6594	40.2997	9	GPR6	ENSG00000146360
2831	73.9849	23.7228	13	NPBWR1	ENSG00000183729
2832	73.5477	28.5891	10	NPBWR2	ENSG00000125522
2833	18.7335	15.8684	226	CXCR3	ENSG00000186810
2834	70.6379	18.7224	24	PRLHR	ENSG00000119973
2835	17.4122	48.5458	10	GPR12	ENSG00000132975
2837	72.7637	18.4921	37	UTS2R	ENSG00000181408
2838	51.2316	-13.5382	22	GPR15	ENSG00000154165
2840	42.4634	-29.2371	19	GPR17	ENSG00000144230
2841	51.9277	-14.4708	11	GPR18	ENSG00000125245
2843	69.9042	38.3535	6	GPR20	ENSG00000204882
2845	15.9024	46.3941	11	GPR22	ENSG00000172209
2846	21.8016	49.2695	18	LPAR4	ENSG00000147145
2847	21.7957	48.5964	41	MCHR1	ENSG00000128285
2848	70.9456	41.2225	6	GPR25	ENSG00000170128
2849	2.83342	62.4054	13	GPR26	ENSG00000154478
2852	17.9017	41.2023	165	GPER1	ENSG00000164850
2853	74.0648	27.3303	5	GPR31	ENSG00000120436
2854	73.2892	27.44	8	GPR32	ENSG00000142511
2857	0.494627	-28.6748	16	GPR34	ENSG00000171659
2861	33.5242	14.6838	30	GPR37	ENSG00000170775
2862	71.0443	41.4909	17	MLNR	ENSG00000102539
2863	65.3485	-26.4982	33	GPR39	ENSG00000183840
2864	72.7518	27.8973	48	FFAR1	ENSG00000126266
2867	51.4239	-14.2436	31	FFAR2	ENSG00000126262
2868	-7.6666	6.2313	51	GRK4	ENSG00000125388
2869	-36.8169	25.2355	88	GRK5	ENSG00000198873
2870	-49.5028	5.74479	62	GRK6	ENSG00000198055
2872	-14.2373	-40.0644	33	MKNK2	ENSG00000099875
2873	-64.9288	-33.3434	70	GPS1	ENSG00000169727
2874	-31.8635	-25.2005	49	GPS2	ENSG00000132522
2875	13.5766	-58.326	113	GPT	ENSG00000167701
2876	25.1608	-26.4078	292	GPX1	ENSG00000233276
2877	48.9666	-33.6623	48	GPX2	ENSG00000176153
2878	19.1906	-18.3166	82	GPX3	ENSG00000211445
2879	-39.7988	-55.2565	96	GPX4	ENSG00000167468
2880	50.3073	24.3053	18	GPX5	ENSG00000224586
2882	32.0214	-6.93399	27	GPX7	ENSG00000116157
2886	29.2022	27.9559	70	GRB7	ENSG00000141738
2887	-40.0971	24.6603	88	GRB10	ENSG00000106070
2888	-9.79996	9.68588	45	GRB14	ENSG00000115290
2889	-49.3562	31.9273	78	RAPGEF1	ENSG00000107263
2890	-1.49804	58.1828	108	GRIA1	ENSG00000155511
2891	-0.263978	56.8118	100	GRIA2	ENSG00000120251
2893	-1.62348	57.7132	53	GRIA4	ENSG00000152578
2894	-15.3688	60.4965	23	GRID1	ENSG00000182771
2895	-18.5766	63.6985	26	GRID2	ENSG00000152208
2896	17.2958	-15.8248	321	GRN	ENSG00000030582
2897	-3.80859	56.2478	59	GRIK1	ENSG00000171189
2898	-14.3548	60.668	87	GRIK2	ENSG00000164418
2899	-0.941311	58.2407	32	GRIK3	ENSG00000163873
2900	-5.38276	60.1053	28	GRIK4	ENSG00000149403
2901	-3.754	42.4825	20	GRIK5	ENSG00000105737
2902	32.8578	11.2839	183	GRIN1	ENSG00000176884
2903	-2.11507	63.1825	186	GRIN2A	ENSG00000183454
2904	-1.46528	59.0594	263	GRIN2B	ENSG00000273079
2905	14.5539	56.6716	75	GRIN2C	ENSG00000161509
2906	10.8186	56.1583	64	GRIN2D	ENSG00000105464
2907	3.90745	-36.6613	36	GRINA	ENSG00000178719
2908	-32.1198	29.4614	890	NR3C1	ENSG00000113580
2909	-56.7331	27.3582	56	ARHGAP35	ENSG00000160007
2911	-5.07071	62.4548	106	GRM1	ENSG00000152822
2912	34.6725	11.302	43	GRM2	ENSG00000164082
2913	11.9691	59.1072	82	GRM3	ENSG00000198822
2914	10.6739	63.1209	38	GRM4	ENSG00000124493
2916	59.2997	20.8261	22	GRM6	ENSG00000113262
2917	-15.1368	61.1636	54	GRM7	ENSG00000196277
2918	-15.1912	61.1422	37	GRM8	ENSG00000179603
2919	27.9516	-8.74313	187	CXCL1	ENSG00000163739
2920	30.9378	-16.3906	73	CXCL2	ENSG00000081041
2921	37.4567	-6.31661	39	CXCL3	ENSG00000163734
2922	62.0411	0.943634	61	GRP	ENSG00000134443
2923	-81.5329	-22.6982	174	PDIA3	ENSG00000167004
2925	69.4161	39.0136	57	GRPR	ENSG00000126010
2926	-15.0158	-12.774	24	GRSF1	ENSG00000132463
2928	53.0269	30.9433	5	GSC2	ENSG00000063515
2931	-56.8868	-9.30612	139	GSK3A	ENSG00000105723
2932	-48.0385	30.825	982	GSK3B	ENSG00000082701
2935	-68.2692	-6.95652	58	GSPT1	ENSG00000103342
2936	-25.5322	-41.6236	79	GSR	ENSG00000104687
2937	-50.5342	-54.6258	55	GSS	ENSG00000100983
2938	30.1262	-34.075	191	GSTA1	ENSG00000243955
2939	55.8432	-33.0516	57	GSTA2	ENSG00000244067
2940	34.2162	43.3376	24	GSTA3	ENSG00000174156
2941	-16.5464	-29.0345	58	GSTA4	ENSG00000170899
2944	-35.8069	-6.54076	1923	GSTM1	ENSG00000134184
2946	-35.5474	-6.78026	57	GSTM2	ENSG00000213366
2948	-9.53509	-40.5755	39	GSTM4	ENSG00000168765
2949	2.43657	28.5433	28	GSTM5	ENSG00000134201
2950	-19.6621	-39.8746	1363	GSTP1	ENSG00000084207
2954	2.50539	-44.2247	60	GSTZ1	ENSG00000100577
2957	-28.5345	19.9571	67	GTF2A1	ENSG00000165417
2958	-44.0716	-53.7812	34	GTF2A2	ENSG00000140307
2959	-65.2594	-33.2905	141	GTF2B	ENSG00000137947
2960	-4.78735	-9.43519	56	GTF2E1	ENSG00000153767
2961	-41.5005	-41.1102	55	GTF2E2	ENSG00000197265
2962	-34.6721	-33.7813	110	GTF2F1	ENSG00000125651
2963	-45.5008	-31.756	69	GTF2F2	ENSG00000188342
2965	-53.1844	-22.2616	109	GTF2H1	ENSG00000110768
2966	-48.5037	-49.4621	71	GTF2H2	ENSG00000145736
2967	-53.3652	-53.6676	50	GTF2H3	ENSG00000111358
2968	-60.3185	-48.0065	67	GTF2H4	ENSG00000213780
2975	-70.2608	-4.11755	49	GTF3C1	ENSG00000077235
2977	-1.41985	62.9863	24	GUCY1A2	ENSG00000152402
2978	56.1002	44.8857	37	GUCA1A	ENSG00000048545
2979	52.8965	36.9333	16	GUCA1B	ENSG00000112599
2980	60.0371	9.3962	21	GUCA2A	ENSG00000197273
2981	51.2334	12.8873	20	GUCA2B	ENSG00000044012
2982	-16.7386	28.411	34	GUCY1A3	ENSG00000164116
2983	-39.0731	9.29533	30	GUCY1B3	ENSG00000061918
2984	57.2103	-18.0466	41	GUCY2C	ENSG00000070019
2986	48.0888	19.2874	9	GUCY2F	ENSG00000101890
2987	-60.152	-51.6612	17	GUK1	ENSG00000143774
2990	16.806	-11.8222	61	GUSB	ENSG00000169919
2992	6.81384	-50.8737	33	GYG1	ENSG00000163754
2993	50.0417	16.8071	89	GYPA	ENSG00000170180
2994	76.868	30.6505	48	GYPB	ENSG00000250361
2995	3.31791	-43.2835	37	GYPC	ENSG00000136732
2996	77.1953	29.4766	11	GYPE	ENSG00000197465
2997	-37.9302	5.94707	71	GYS1	ENSG00000104812
2998	60.4019	-32.0646	18	GYS2	ENSG00000111713
2999	36.1987	-6.65177	26	GZMH	ENSG00000100450
3000	42.9768	20.2788	69	GUCY2D	ENSG00000132518
3001	50.9118	-30.4335	58	GZMA	ENSG00000145649
3002	36.048	-6.51866	246	GZMB	ENSG00000100453
3003	48.5441	-32.3616	20	GZMK	ENSG00000113088
3004	37.5872	-6.23767	22	GZMM	ENSG00000197540
3005	-35.1882	-41.3972	58	H1F0	ENSG00000189060
3009	39.1527	36.159	91	HIST1H1B	ENSG00000184357
3013	67.4765	-6.3673	26	HIST1H2AD	ENSG00000196866
3014	-49.5861	-30.3735	338	H2AFX	ENSG00000188486
3015	-35.7717	-24.9772	104	H2AFZ	ENSG00000164032
3017	-23.7388	-63.9353	33	HIST1H2BD	ENSG00000158373
3024	65.7255	-9.67428	130	HIST1H1A	ENSG00000124610
3026	61.8294	-34.9865	60	HABP2	ENSG00000148702
3028	-63.4428	-50.0978	85	HSD17B10	ENSG00000072506
3029	-15.8183	-46.5161	35	HAGH	ENSG00000063854
3030	-24.5561	-41.8181	117	HADHA	ENSG00000084754
3032	-15.1094	-34.5306	76	HADHB	ENSG00000138029
3033	-12.8424	-33.5812	42	HADH	ENSG00000138796
3034	53.9723	-32.1943	15	HAL	ENSG00000084110
3035	-65.7747	-42.0303	38	HARS	ENSG00000170445
3036	48.6072	-8.60734	49	HAS1	ENSG00000105509
3037	23.5312	21.584	74	HAS2	ENSG00000170961
3038	50.6607	57.9295	35	HAS3	ENSG00000103044
3042	73.2479	27.3198	7	HBM	ENSG00000206177
3043	8.53317	-60.9869	670	HBB	ENSG00000244734
3045	70.294	8.32613	120	HBD	ENSG00000223609
3047	32.939	31.6474	164	HBG1	ENSG00000213934
3049	23.4404	53.0844	10	HBQ1	ENSG00000086506
3050	61.1435	15.8481	33	HBZ	ENSG00000130656
3052	-29.6862	-16.8386	25	HCCS	ENSG00000004961
3053	44.3968	-18.8645	53	SERPIND1	ENSG00000099937
3054	-68.1393	10.6866	141	HCFC1	ENSG00000172534
3059	-29.3781	-30.7918	50	HCLS1	ENSG00000180353
3060	47.2231	13.4298	94	HCRT	ENSG00000161610
3061	68.6052	38.1589	56	HCRTR1	ENSG00000121764
3062	68.2586	38.929	56	HCRTR2	ENSG00000137252
3064	-51.8637	44.5355	507	HTT	ENSG00000197386
3065	-55.7721	-2.84347	863	HDAC1	ENSG00000116478
3066	-61.5974	22.3082	488	HDAC2	ENSG00000196591
3067	24.2827	22.1951	53	HDC	ENSG00000140287
3068	-48.4486	-16.9651	85	HDGF	ENSG00000143321
3069	-62.0975	21.2717	65	HDLBP	ENSG00000115677
3070	-6.42984	41.0868	36	HELLS	ENSG00000119969
3071	-47.1263	18.0794	14	NCKAP1L	ENSG00000123338
3073	22.1121	-16.4726	115	HEXA	ENSG00000213614
3074	14.3015	-17.2824	94	HEXB	ENSG00000049860
3075	18.9457	-9.47955	641	CFH	ENSG00000000971
3077	8.78614	-47.474	820	HFE	ENSG00000010704
3078	31.8663	-14.3117	65	CFHR1	ENSG00000244414
3081	30.1177	23.4709	38	HGD	ENSG00000113924
3082	19.0795	-2.77897	643	HGF	ENSG00000019991
3083	45.2474	-18.4536	23	HGFAC	ENSG00000109758
3084	-21.4252	60.7953	381	NRG1	ENSG00000157168
3087	-27.5533	-6.42812	155	HHEX	ENSG00000152804
3091	-43.5934	14.8727	2338	HIF1A	ENSG00000100644
3092	-45.4781	37.6786	75	HIP1	ENSG00000127946
3093	-59.2473	-9.75788	74	UBE2K	ENSG00000078140
3094	-20.2078	-45.5845	60	HINT1	ENSG00000169567
3096	-33.9443	41.0858	37	HIVEP1	ENSG00000095951
3097	-43.1544	40.4272	22	HIVEP2	ENSG00000010818
3099	-38.0747	28.9858	117	HK2	ENSG00000159399
3101	17.2288	-52.2392	23	HK3	ENSG00000160883
3104	-40.148	-19.9361	16	ZBTB48	ENSG00000204859
3106	18.923	-18.031	1764	HLA-B	ENSG00000234745
3107	26.7915	-26.3987	842	HLA-C	ENSG00000204525
3108	21.9291	-18.262	92	HLA-DMA	ENSG00000204257
3109	8.43786	-38.9758	98	HLA-DMB	ENSG00000242574
3111	10.0852	-52.6262	64	HLA-DOA	ENSG00000204252
3112	50.3508	-19.3462	54	HLA-DOB	ENSG00000241106
3113	25.101	-26.4562	125	HLA-DPA1	ENSG00000231389
3115	26.7559	-26.3805	329	HLA-DPB1	ENSG00000223865
3117	22.095	-18.8918	727	HLA-DQA1	ENSG00000196735
3118	37.9035	-9.57423	70	HLA-DQA2	ENSG00000237541
3119	16.4046	-11.3958	1332	HLA-DQB1	ENSG00000179344
3120	42.7053	-7.77627	52	HLA-DQB2	ENSG00000232629
3122	18.6357	-18.8729	237	HLA-DRA	ENSG00000204287
3123	19.2719	-19.8299	2411	HLA-DRB1	ENSG00000196126
3127	36.6883	-7.5975	185	HLA-DRB5	ENSG00000198502
3131	-56.5665	2.87242	32	HLF	ENSG00000108924
3133	-51.0498	-6.23479	239	HLA-E	ENSG00000204592
3134	17.4368	-13.8111	95	HLA-F	ENSG00000204642
3135	39.6264	-11.1072	638	HLA-G	ENSG00000204632
3141	-26.3249	37.3198	46	HLCS	ENSG00000159267
3142	-29.2107	2.67489	37	HLX	ENSG00000136630
3145	-56.7163	-33.539	100	HMBS	ENSG00000256269
3146	-40.2406	-36.9031	662	HMGB1	ENSG00000189403
3148	-36.1878	-37.2435	82	HMGB2	ENSG00000164104
3149	-41.7634	-36.7769	33	HMGB3	ENSG00000029993
3150	-34.7705	-38.0778	51	HMGN1	ENSG00000205581
3151	-35.2442	-38.0904	41	HMGN2	ENSG00000198830
3155	6.15292	-36.9651	47	HMGCL	ENSG00000117305
3156	-64.6069	-27.2789	163	HMGCR	ENSG00000113161
3157	-64.2189	-26.0094	21	HMGCS1	ENSG00000112972
3158	30.0154	23.4403	24	HMGCS2	ENSG00000134240
3159	-36.2036	-37.1843	224	HMGA1	ENSG00000137309
3161	64.1701	-16.9449	80	HMMR	ENSG00000072571
3162	-14.4446	-43.4581	801	HMOX1	ENSG00000100292
3163	-15.4159	-43.53	61	HMOX2	ENSG00000103415
3164	-34.2803	-12.6686	181	NR4A1	ENSG00000123358
3166	56.0743	31.2411	8	HMX1	ENSG00000215612
3167	68.4841	-0.0804472	6	HMX2	ENSG00000188816
3171	33.5221	26.9832	24	FOXA3	ENSG00000170608
3172	27.6385	22.1681	403	HNF4A	ENSG00000101076
3174	27.5158	22.4853	19	HNF4G	ENSG00000164749
3175	45.7051	50.1985	30	ONECUT1	ENSG00000169856
3176	-13.9786	-38.1554	66	HNMT	ENSG00000150540
3177	41.769	-30.3527	33	SLC29A2	ENSG00000174669
3178	-79.6842	-25.1149	254	HNRNPA1	ENSG00000135486
3181	-82.2128	-26.0104	207	HNRNPA2B1	ENSG00000122566
3182	-31.4005	-18.5494	70	HNRNPAB	ENSG00000197451
3184	-49.2706	-10.6061	173	HNRNPD	ENSG00000138668
3185	-49.2538	-12.8489	130	HNRNPF	ENSG00000169813
3187	-76.157	-25.6603	146	HNRNPH1	ENSG00000169045
3188	-53.0806	-9.1348	62	HNRNPH2	ENSG00000126945
3189	-61.9474	-12.3733	63	HNRNPH3	ENSG00000096746
3191	-76.3819	-25.568	123	HNRNPL	ENSG00000104824
3192	-81.8088	-27.4799	193	HNRNPU	ENSG00000153187
3195	50.6877	52.9971	35	TLX1	ENSG00000107807
3196	35.3713	49.3828	15	TLX2	ENSG00000115297
3198	46.6789	48.1153	70	HOXA1	ENSG00000105991
3199	53.294	49.1145	17	HOXA2	ENSG00000105996
3200	12.7338	21.4794	25	HOXA3	ENSG00000105997
3202	10.5883	17.3268	55	HOXA5	ENSG00000106004
3203	52.9571	-22.0953	13	HOXA6	ENSG00000106006
3204	14.8825	20.9464	39	HOXA7	ENSG00000122592
3206	14.1978	22.1624	131	HOXA10	ENSG00000253293
3207	14.5211	22.3744	47	HOXA11	ENSG00000005073
3208	6.68117	47.8923	20	HPCA	ENSG00000121905
3211	54.0145	50.2751	34	HOXB1	ENSG00000120094
3212	15.8003	19.121	29	HOXB2	ENSG00000173917
3213	12.0852	14.3096	29	HOXB3	ENSG00000120093
3214	14.3056	21.8987	51	HOXB4	ENSG00000182742
3215	14.5354	22.1873	37	HOXB5	ENSG00000120075
3216	14.486	21.6854	36	HOXB6	ENSG00000108511
3217	14.6436	21.0781	72	HOXB7	ENSG00000260027
3218	36.4966	49.2642	17	HOXB8	ENSG00000120068
3219	21.4799	26.3351	49	HOXB9	ENSG00000170689
3223	36.3956	49.2094	29	HOXC6	ENSG00000197757
3224	36.8917	49.0563	32	HOXC8	ENSG00000037965
3225	36.1426	49.2868	26	HOXC9	ENSG00000180806
3226	36.9307	49.1636	21	HOXC10	ENSG00000180818
3227	47.8219	51.2043	18	HOXC11	ENSG00000123388
3228	69.0791	-0.223752	4	HOXC12	ENSG00000123407
3229	48.5119	51.9923	28	HOXC13	ENSG00000123364
3234	13.8092	21.2825	16	HOXD8	ENSG00000175879
3235	33.5255	46.501	33	HOXD9	ENSG00000128709
3236	21.6649	25.299	45	HOXD10	ENSG00000128710
3237	53.5388	53.4279	19	HOXD11	ENSG00000128713
3238	53.626	34.0074	17	HOXD12	ENSG00000170178
3239	50.7874	53.0478	57	HOXD13	ENSG00000128714
3240	32.0936	-14.1937	301	HP	ENSG00000257017
3241	-43.9611	0.0377636	32	HPCAL1	ENSG00000115756
3242	31.4019	25.0011	19	HPD	ENSG00000158104
3248	21.9484	12.5968	103	HPGD	ENSG00000164120
3249	26.296	31.0329	54	HPN	ENSG00000105707
3250	60.3446	-34.0092	34	HPR	ENSG00000261701
3251	-41.8638	-8.45803	153	HPRT1	ENSG00000165704
3257	-6.8837	-26.4277	43	HPS1	ENSG00000107521
3263	42.384	-18.6807	68	HPX	ENSG00000110169
3265	-31.5227	-10.1889	635	HRAS	ENSG00000174775
3267	-31.6399	29.7914	50	AGFG1	ENSG00000173744
3268	-25.5546	-8.77507	15	AGFG2	ENSG00000106351
3269	-3.90991	30.485	87	HRH1	ENSG00000196639
3270	38.9492	39.9822	18	HRC	ENSG00000130528
3273	61.5371	-37.0488	74	HRG	ENSG00000113905
3274	15.206	47.9161	61	HRH2	ENSG00000113749
3276	-66.8744	-32.2205	191	PRMT1	ENSG00000126457
3280	-32.2323	-0.9187	119	HES1	ENSG00000114315
3281	-28.4847	-13.3349	15	HSBP1	ENSG00000230989
3283	57.8237	36.1909	89	HSD3B1	ENSG00000203857
3284	47.1676	-24.6035	90	HSD3B2	ENSG00000203859
3290	-8.66456	-32.9715	202	HSD11B1	ENSG00000117594
3291	-0.0928337	-16.8645	149	HSD11B2	ENSG00000176387
3292	18.4903	51.9038	126	HSD17B1	ENSG00000108786
3293	22.1209	50.6281	46	HSD17B3	ENSG00000130948
3294	63.4902	-32.2492	77	HSD17B2	ENSG00000086696
3295	-23.0686	-42.1572	90	HSD17B4	ENSG00000133835
3297	-50.0189	-55.1774	270	HSF1	ENSG00000185122
3298	-29.4213	1.37043	50	HSF2	ENSG00000025156
3300	-35.2881	-53.6238	39	DNAJB2	ENSG00000135924
3301	-47.0452	-13.775	127	DNAJA1	ENSG00000086061
3305	17.4901	-58.0096	135	HSPA1L	ENSG00000204390
3308	-79.447	-23.9457	561	HSPA4	ENSG00000170606
3309	-81.8168	-27.6665	539	HSPA5	ENSG00000044574
3310	-20.8962	2.27848	88	HSPA6	ENSG00000173110
3312	-84.9331	-26.6061	482	HSPA8	ENSG00000109971
3313	-81.8039	-27.39	208	HSPA9	ENSG00000113013
3315	-22.7906	-47.2807	458	HSPB1	ENSG00000106211
3320	-81.8636	-25.5308	834	HSP90AA1	ENSG00000080824
3321	21.8015	3.84188	10	IGSF3	ENSG00000143061
3329	-84.6096	-26.5755	361	HSPD1	ENSG00000144381
3336	-77.1636	-29.7811	74	HSPE1	ENSG00000115541
3337	-34.6974	-23.9624	128	DNAJB1	ENSG00000132002
3338	-10.0609	-59.7641	13	DNAJC4	ENSG00000110011
3339	17.5689	5.8203	136	HSPG2	ENSG00000142798
3340	8.88328	6.44799	28	NDST1	ENSG00000070614
3344	-20.0731	23.833	12	FOXN2	ENSG00000170802
3350	15.4724	52.9338	305	HTR1A	ENSG00000178394
3351	71.723	40.8727	170	HTR1B	ENSG00000135312
3352	67.4247	37.7469	47	HTR1D	ENSG00000179546
3354	17.1588	50.8412	22	HTR1E	ENSG00000168830
3355	65.0447	40.0089	16	HTR1F	ENSG00000179097
3357	51.0903	-16.4827	65	HTR2B	ENSG00000135914
3358	6.74102	62.1214	229	HTR2C	ENSG00000147246
3359	58.0338	5.10158	122	HTR3A	ENSG00000166736
3361	17.9005	49.6346	34	HTR5A	ENSG00000157219
3362	71.8208	32.9862	63	HTR6	ENSG00000158748
3363	16.9494	51.1522	46	HTR7	ENSG00000148680
3364	-55.8497	-48.8155	66	HUS1	ENSG00000136273
3371	15.5151	3.34597	198	TNC	ENSG00000041982
3375	49.0982	16.6106	234	IAPP	ENSG00000121351
3376	-78.1844	-30.1475	71	IARS	ENSG00000196305
3381	50.9674	4.85706	46	IBSP	ENSG00000029559
3382	-16.0335	-3.15909	38	ICA1	ENSG00000003147
3383	23.8228	-13.3626	1027	ICAM1	ENSG00000090339
3384	7.27896	-16.0822	61	ICAM2	ENSG00000108622
3385	30.8106	-23.6324	79	ICAM3	ENSG00000076662
3386	60.579	13.4054	43	ICAM4	ENSG00000105371
3394	-26.0712	-0.368899	104	IRF8	ENSG00000140968
3397	4.11143	-47.5051	244	ID1	ENSG00000125968
3399	-7.60667	-27.8542	88	ID3	ENSG00000117318
3400	-3.01229	-42.485	74	ID4	ENSG00000172201
3416	11.8542	-0.0341545	171	IDE	ENSG00000119912
3417	-24.3631	-45.829	428	IDH1	ENSG00000138413
3418	-35.2091	-10.7393	203	IDH2	ENSG00000182054
3419	-60.9847	-24.3863	35	IDH3A	ENSG00000166411
3420	-21.3705	-34.3728	34	IDH3B	ENSG00000101365
3421	-41.6638	-7.20078	22	IDH3G	ENSG00000067829
3422	-33.8026	-21.8736	20	IDI1	ENSG00000067064
3423	17.4599	1.47035	88	IDS	ENSG00000010404
3425	30.8775	-27.4345	60	IDUA	ENSG00000127415
3426	13.9724	-10.8324	102	CFI	ENSG00000205403
3428	-31.9063	-27.0536	119	IFI16	ENSG00000163565
3430	11.3873	-57.2989	23	IFI35	ENSG00000068079
[truncated: 13,057 more rows]
