# Supplementary material for: Large-scale investigation of the reasons why potentially important genes are ignored
Source: PLoS Biol. 2018 Sep 18;16(9):e2006643. doi: 10.1371/journal.pbio.2006643 (PMC6143198; doi:10.1371/journal.pbio.2006643)
Supplement: S4 Table — Enrichment in publications per gene between 2011 and 2015 over the time until 2010. The count of publications until 2010 has been normalized such that the total number of publications matches the time between 2011 and 2015. (XLSX) [file pbio.2006643.s019.xlsx]

## Sheet: Sheet1
gene_ncbi	till 2010 (normalized)	2011-2015	fold change	symbol_ncbi	literature suvey for key papers
648791	0	1	inf	PPP1R3G
100131244	0	1	inf	ANKRD63
101927423	0	2	inf	PANO1
391003	0	1	inf	PRAMEF18
84322	0	1	inf	C18orf12
100528021	0	1	inf	ST20-MTHFS
119749	0	2	inf	OR4C46
140687	0	1	inf	GCNT7
390327	0	1	inf	OR6C70
390326	0	1	inf	OR6C76
390323	0	1	inf	OR6C75
440829	0	1	inf	SHISA8
100132399	0	1	inf	GAGE12D
646817	0	3	inf	SETSIP
388553	0	1	inf	BHMG1
127550	0	1	inf	A3GALT2
283116	0	1	inf	TRIM49B
100134938	0	1	inf	UPK3BL
647024	0	1	inf	C6orf132
26530	0	1	inf	OR12D1
643382	0	1	inf	TMEM253
100505705	0	1	inf	SDIM1
9717	0	1	inf	SEC14L5
730262	0	1	inf	PPIAL4E
729422	0	1	inf	GAGE12C
104326056	0	1	inf	ZNF511-PRAP1
401498	0	1	inf	TMEM215
729384	0	1	inf	TRIM49D2
345643	0	4	inf	MCIDAS
728763	0	1	inf	CROCC2
100507679	0	3	inf	MUC22
283365	0	1	inf	OR6C6
254439	0	1	inf	C11orf86
79296	0	1	inf	OR52E1
101928527	0	1	inf	PIGBOS1
387712	0	1	inf	ENO4
403284	0	1	inf	OR6C68
203228	5.04451	157	4.95991	C9orf72	DeJesus-Hernandez et al., Neuron (2011): Expanded GGGGCC hexanucleotide repeat in noncoding region of C9ORF72 causes chromosome 9p-linked FTD and ALS
101180976	0.458592	14	4.93207	IFNL4	Donnelly et Kotenko, Journal of Interferon & Cytokine Research (2010): Interferon-Lambda: A New Addition to an Old Family
252995	2.29296	55	4.58415	FNDC5	Bostrom et al., Nature (2012): A PGC1-alpha-dependent myokine that drives brown-fat-like development of white fat and thermogenesis
282617	14.6749	278	4.24366	IFNL3	Donnelly et Kotenko, Journal of Interferon & Cytokine Research (2010): Interferon-Lambda: A New Addition to an Old Family
100996485	0.458592	7	3.93207	C5orf66
63920	0.458592	7	3.93207	ZBED8
646960	0.458592	7	3.93207	PRSS56
25939	6.42028	84	3.70968	SAMHD1	Baldauf et al., Nature Medicine (2012): SAMHD1 restricts HIV-1 infection in resting CD4(+) T cells
346389	3.21014	37	3.52682	MACC1	Stein et al., Nature Medicine (2009): MACC1, a newly identified key regulator of HGF-MET signaling, predicts colon cancer metastasis
388588	0.458592	5	3.44665	SMIM1
127255	0.458592	5	3.44665	LRRIQ3
730249	0.458592	5	3.44665	ACOD1
112476	5.04451	53	3.39321	PRRT2	Chen et al., Nature Genetics (2011): Exome sequencing identifies truncating mutations in PRRT2 that cause paroxysmal kinesigenic dyskinesia
387733	1.37577	13	3.2402	IFITM5	Cho et al., The American Journal of Genetics (2012): A Single Recurrent Mutation in the 5′-UTR of IFITM5 Causes Osteogenesis Imperfecta Type V
388581	0.458592	4	3.12472	C1QTNF12
339834	0.458592	4	3.12472	CCDC36
389677	0.917183	8	3.12472	RBM12B
151194	0.917183	8	3.12472	METTL21A
127795	0.458592	4	3.12472	C1orf87
54531	0.458592	4	3.12472	MIER2
23201	1.37577	11	2.99919	FAM168A	no single key paper found; it appears to be detected in many meta-analyses
91752	6.42028	50	2.96122	ZNF804A	O'Donovan et al., Nature Genetics (2008): Identification of loci associated with schizophrenia by genome-wide association and follow-up
159989	0.917183	7	2.93207	DEUP1
55908	1.83437	14	2.93207	ANGPTL8	Wang et al., Proceedings of the National Academy of Sciences of the United States of America (2013): Mice lacking ANGPTL8 (Betatrophin) manifest disrupted triglyceride metabolism without impaired glucose homeostasis
94234	2.75155	20	2.86168	FOXQ1	Kaneda et al., Cancer Research (2010): FOXQ1 Is Overexpressed in Colorectal Cancer and Enhances Tumorigenicity and Tumor Growth
374383	1.37577	10	2.86168	NCR3LG1	Brandt et al., Journal of Experimental Medicine (2009): The B7 family member B7-H6 is a tumor cell ligand for the activating natural killer cell receptor NKp30 in humans
146433	1.83437	13	2.82516	IL34	Wang et al., Nature Immunology (2012): IL-34 is a tissue-restricted ligand of CSF1R required for the development of Langerhans cells and microglia
51548	7.33747	51	2.79714	SIRT6	Kanfi et al., Nature (2012): The sirtuin SIRT6 regulates lifespan in male mice
339896	0.458592	3	2.70968	GADL1
152816	0.458592	3	2.70968	C4orf26
100134444	0.458592	3	2.70968	KCNJ18
130813	0.458592	3	2.70968	C2orf50
196541	0.458592	3	2.70968	METTL21C
388135	0.458592	3	2.70968	C15orf59
114783	1.83437	12	2.70968	LMTK3	Giamas et al., Nature Medicine (2011): Kinome screening for regulators of the estrogen receptor identifies LMTK3 as a new therapeutic target in breast cancer
2306	0.458592	3	2.70968	FOXD2
554251	0.458592	3	2.70968	FBXO48
375337	0.458592	3	2.70968	TOPAZ1
727857	0.917183	6	2.70968	BHLHA9
147744	0.458592	3	2.70968	TMEM190
201255	0.917183	6	2.70968	LRRC45
8896	1.37577	9	2.70968	BUD31
340061	6.42028	42	2.70968	TMEM173	Ishikawa et Garber, Nature (2008): STING is an endoplasmic reticulum adaptor that facilitates innate immune signalling
140902	0.458592	3	2.70968	R3HDML
203859	2.75155	18	2.70968	ANO5	Bolduc et al., The American Journal of Genetics (2010): Recessive mutations in the putative calcium-activated chloride channel Anoctamin 5 cause proximal LGMD2L and distal MMD3 muscular dystrophies
56947	2.29296	15	2.70968	MFF	no single key paper found; however recently there is: Koch et al., Journal of Medical Genetics (2016): Disturbed mitochondrial and peroxisomal dynamics due to loss of MFF causes Leigh-like encephalopathy, optic atrophy and peripheral neuropathy
84892	0.917183	6	2.70968	POMGNT2
100526783	0.458592	3	2.70968	C15orf38-AP3S2
26005	1.37577	9	2.70968	C2CD3
84520	0.458592	3	2.70968	GON7
91828	0.458592	3	2.70968	EXOC3L4
388630	0.917183	6	2.70968	TRABD2B
57650	8.71324	57	2.70968	KIAA1524	Junttila et al., Cell (2007): CIP2A Inhibits PP2A in Human Malignancies
55107	9.63042	62	2.6866	ANO1	Gomez-Pinilla et al., American Journal of Physiology (2009): Ano1 is a selective marker of interstitial cells of Cajal in the human and mouse gastrointestinal tract
388697	3.21014	20	2.63929	HRNR	Esparaza-Gordillo et al., Nature Genetics (2009): A common variant on chromosome 11q13 is associated with atopic dermatitis
340419	2.29296	14	2.61015	RSPO2	Glinka et al., EMBO reports (2011): LGR4 and LGR5 are R‐spondin receptors mediating Wnt/β‐catenin and Wnt/PCP signalling
10406	10.089	61	2.59602	WFDC2	Moore et al., Gynecologic Oncology (2008): The use of multiple novel tumor biomarkers for the detection of ovarian carcinoma in patients with a pelvic mass
80339	16.0507	97	2.59535	PNPLA3	Romeo et al., Nature Genetics (2008): Genetic variation in PNPLA3 confers susceptibility to nonalcoholic fatty liver disease
196441	1.83437	11	2.58415	ZFC3H1	still largely unstudied, though multiple publications hint at role in regulation of genes with short lived transcripts, including: Tomita et al., PLOS ONE (2015): ZFC3H1, a Zinc Finger Protein, Modulates IL-8 Transcription by Binding with Celastramycin A, a Potential Immune Suppressor
54890	1.83437	11	2.58415	ALKBH5	Zheng et al., Molecular Cell (2013): ALKBH5 is a mammalian RNA demethylase that impacts RNA metabolism and mouse fertility
115908	2.75155	16	2.53976	CTHRC1	Yamamoto et al., Developmental Cell (2008): Cthrc1 selectively activates the planar cell polarity pathway of Wnt signaling by stabilizing the Wnt-receptor complex
644943	1.37577	8	2.53976	RASSF10
284656	1.37577	8	2.53976	EPHA10
79626	1.37577	8	2.53976	TNFAIP8L2
154288	1.37577	8	2.53976	KHDC3L
220202	2.29296	13	2.50323	ATOH7	Macgregor et al., Human Molecular Genetics (2010): Genome-wide association identifies ATOH7 as a major gene determining human optic disc size
51460	2.29296	13	2.50323	SFMBT1	Zhang et al., Genes & Development (2013): SFMBT1 functions with LSD1 to regulate expression of canonical histone genes and chromatin-related factors
55197	2.29296	13	2.50323	RPRD1A	Lu et al., Cancer Cell (2012): CREPT accelerates tumorigenesis by regulating the transcription of cell-cycle-related genes.
388698	2.29296	13	2.50323	FLG2	Wu et al., PLOS ONE (2009): Molecular Identification and Expression Analysis of Filaggrin-2, a Member of the S100 Fused-Type Protein Family
65986	2.29296	13	2.50323	ZBTB10	Pathi et al., Molecular Cancer Research (2011): GT-094, a NO-NSAID, Inhibits Colon Cancer Cell Growth by Activation of a Reactive Oxygen Species-MicroRNA-27a:ZBTB10-Specificity Protein Pathway
197259	2.29296	13	2.50323	MLKL	Wang et al., Molecular Cell (2014): Mixed Lineage Kinase Domain-like Protein MLKL Causes Necrotic Membrane Disruption upon Phosphorylation by RIP3
55366	3.21014	18	2.48729	LGR4	Glinka et al., EMBO reports (2011): LGR4 and LGR5 are R‐spondin receptors mediating Wnt/β‐catenin and Wnt/PCP signalling
90865	24.7639	138	2.47836	IL33	Carriere et al., Proceedings of the National Academy of Sciences of the United States of America (2007): IL-33, the IL-1-like cytokine ligand for ST2 receptor, is a chromatin-associated nuclear factor in vivo
3417	40.3561	224	2.47264	IDH1	Parsons et al., Science (2008): An integrated genomic analysis of human glioblastoma multiforme
6862	5.96169	33	2.46867	T
161725	0.917183	5	2.44665	OTUD7A
126208	0.917183	5	2.44665	ZNF787
91445	2.75155	15	2.44665	RNF185
340359	0.917183	5	2.44665	KLHL38
131377	0.917183	5	2.44665	KLHL40
90550	2.75155	15	2.44665	MCU
374393	0.917183	5	2.44665	FAM111B
375704	1.83437	10	2.44665	ENHO
126003	0.917183	5	2.44665	TRAPPC5
115004	2.75155	15	2.44665	MB21D1
386617	0.917183	5	2.44665	KCTD8
92714	1.83437	10	2.44665	ARRDC1
116328	0.917183	5	2.44665	C8orf34
57093	0.917183	5	2.44665	TRIM49
81858	4.58592	25	2.44665	SHARPIN
50964	19.2608	104	2.43284	SOST
23135	5.04451	27	2.42017	KDM6B
81037	9.17183	49	2.4175	CLPTM1L
54664	4.12732	22	2.41422	TMEM106B
92140	18.8023	99	2.39652	MTDH
80312	5.04451	26	2.36573	TET1
23326	6.42028	33	2.36176	USP22
374907	1.37577	7	2.34711	B3GNT8
150280	1.37577	7	2.34711	HORMAD2
100144748	1.37577	7	2.34711	KLLN
57673	1.37577	7	2.34711	BEND3
9881	1.37577	7	2.34711	TRANK1
10979	5.96169	30	2.33117	FERMT2
8314	10.5476	53	2.32908	BAP1
79727	11.0062	55	2.32112	LIN28A
10413	35.3116	175	2.30914	YAP1
283450	1.83437	9	2.29464	HECTD4
10208	1.83437	9	2.29464	USPL1
286319	1.83437	9	2.29464	TUSC1
55532	1.83437	9	2.29464	SLC30A10
64083	5.96169	29	2.28226	GOLPH3
3418	21.0952	102	2.27358	IDH2
26291	16.9679	82	2.27282	FGF21
91574	2.29296	11	2.26222	C12orf65
7681	2.29296	11	2.26222	MKRN3
64423	4.58592	22	2.26222	INF2
222546	2.29296	11	2.26222	RFX6
29968	5.04451	24	2.25025	PSAT1
64093	2.75155	13	2.2402	SMOC1
55658	3.21014	15	2.22425	RNF126
55600	13.7577	64	2.21783	ITLN1
90993	3.66873	17	2.21218	CREB3L1
50809	4.12732	19	2.20272	HP1BP3
8266	6.42028	29	2.17534	UBL4A
10452	13.2992	60	2.17363	TOMM40
92609	6.87887	31	2.17202	TIMM50
57007	16.9679	76	2.16319	ACKR3
50616	25.2225	112	2.15071	IL22
23410	15.5921	69	2.14578	SIRT3
150946	0.917183	4	2.12472	GAREM2
151649	0.458592	2	2.12472	PP2D1
54980	0.917183	4	2.12472	C2orf42
55027	1.37577	6	2.12472	HEATR3
493753	0.917183	4	2.12472	COA5
728378	1.83437	8	2.12472	POTEF
400935	0.458592	2	2.12472	IL17REL
165324	1.37577	6	2.12472	UBXN2A
343263	0.458592	2	2.12472	MYBPHL
162517	0.458592	2	2.12472	FBXO39
344658	0.458592	2	2.12472	SAMD7
23154	3.21014	14	2.12472	NCDN
344787	0.458592	2	2.12472	ZNF860
23167	1.37577	6	2.12472	EFR3A
400566	0.458592	2	2.12472	C17orf97
400757	0.917183	4	2.12472	C1orf141
345651	3.21014	14	2.12472	ACTBL2
400720	0.458592	2	2.12472	ZNF772
55094	1.83437	8	2.12472	GPATCH1
152206	0.917183	4	2.12472	CCDC13
729025	0.458592	2	2.12472	SLC15A5
150681	0.458592	2	2.12472	OR6B3
129293	0.458592	2	2.12472	TRABD2A
414918	0.917183	4	2.12472	DENND6B
54863	0.458592	2	2.12472	TOR4A
124535	0.458592	2	2.12472	HSF5
123970	0.917183	4	2.12472	C16orf78
644186	0.458592	2	2.12472	SYCE3
91464	0.917183	4	2.12472	ISX
644168	0.458592	2	2.12472	DRGX
375757	0.458592	2	2.12472	SWI5
441381	0.458592	2	2.12472	LRRC24
10336	2.29296	10	2.12472	PCGF3
115948	1.37577	6	2.12472	CCDC151
642273	0.917183	4	2.12472	FAM110C
619373	1.37577	6	2.12472	MBOAT4
80271	3.21014	14	2.12472	ITPKC
27022	2.75155	12	2.12472	FOXD3
114792	1.83437	8	2.12472	KLHL32
29942	0.917183	4	2.12472	PURG
388323	0.458592	2	2.12472	GLTPD2
388633	0.458592	2	2.12472	LDLRAD1
51334	1.83437	8	2.12472	PRR16
126637	0.458592	2	2.12472	TCHHL1
83935	0.458592	2	2.12472	TMEM133
23676	1.37577	6	2.12472	SMPX
391253	0.458592	2	2.12472	SPINT4
348645	0.917183	4	2.12472	C22orf34
146310	0.458592	2	2.12472	RNF151
89891	1.83437	8	2.12472	WDR34
89958	1.83437	8	2.12472	SAPCD2
79698	1.37577	6	2.12472	ZMAT4
138474	1.37577	6	2.12472	TAF1L
390245	0.458592	2	2.12472	KDM4E
83987	1.83437	8	2.12472	CCDC8
132299	1.37577	6	2.12472	OCIAD2
374654	2.75155	12	2.12472	KIF7
130502	0.917183	4	2.12472	TTC32
440435	0.917183	4	2.12472	GPR179
389541	0.917183	4	2.12472	LAMTOR4
647135	0.458592	2	2.12472	SRGAP2B
90874	0.458592	2	2.12472	ZNF697
285834	0.917183	4	2.12472	HCG22
374569	0.917183	4	2.12472	ASPG
84808	0.458592	2	2.12472	PERM1
100131439	0.458592	2	2.12472	CD300LD
55544	4.12732	18	2.12472	RBM38
201232	0.458592	2	2.12472	SLC16A13
255101	0.917183	4	2.12472	CFAP65
254827	2.29296	10	2.12472	NAALADL2
57210	0.458592	2	2.12472	SLC45A4
339184	0.458592	2	2.12472	CCDC144NL
339210	0.458592	2	2.12472	C17orf67
57047	0.458592	2	2.12472	PLSCR2
256302	0.458592	2	2.12472	NATD1
246176	0.458592	2	2.12472	GAS2L2
56986	0.458592	2	2.12472	DTWD1
56981	0.458592	2	2.12472	PRDM11
221443	0.917183	4	2.12472	OARD1
100170841	0.458592	2	2.12472	EPOP
56061	1.37577	6	2.12472	UBFD1
202151	0.458592	2	2.12472	RANBP3L
200424	2.75155	12	2.12472	TET3
255394	0.458592	2	2.12472	TCP11L2
257177	0.458592	2	2.12472	CFAP126
166793	0.917183	4	2.12472	ZBTB49
282996	1.37577	6	2.12472	RBM20
286097	0.458592	2	2.12472	MICU3
283431	1.37577	6	2.12472	GAS2L3
283742	2.75155	12	2.12472	FAM98B
285282	0.458592	2	2.12472	RABL3
285237	0.458592	2	2.12472	C3orf38
57582	2.29296	10	2.12472	KCNT1
283777	0.458592	2	2.12472	FAM169B
57666	0.917183	4	2.12472	FBRSL1
283933	0.458592	2	2.12472	ZNF843
284069	0.458592	2	2.12472	FAM171A2
84464	5.5031	23	2.06332	SLX4
64798	5.5031	23	2.06332	DEPTOR
54790	16.0507	67	2.06152	TET2
54805	4.58592	19	2.05072	CNNM2
55072	8.25465	34	2.04226	RNF31
684	31.1842	128	2.03726	BST2
55332	3.66873	15	2.03161	DRAM1
10296	3.66873	15	2.03161	MAEA
26040	3.66873	15	2.03161	SETBP1
145264	10.5476	43	2.02742	SERPINA12
220988	10.089	41	2.02284	HNRNPA3
9747	3.21014	13	2.0178	TCAF1
1852	3.21014	13	2.0178	DUSP9
445582	2.75155	11	1.99919	POTEE
221692	5.5031	22	1.99919	PHACTR1
57103	5.5031	22	1.99919	TIGAR
440193	2.75155	11	1.99919	CCDC88C
2146	69.7059	278	1.99573	EZH2
2305	31.6428	126	1.99347	FOXM1
83667	5.04451	20	1.98721	SESN2
165918	7.33747	29	1.9827	RNF168
79805	2.29296	9	1.97272	VASH2
90441	2.29296	9	1.97272	ZNF622
55132	2.29296	9	1.97272	LARP1B
63895	2.29296	9	1.97272	PIEZO2
84795	2.29296	9	1.97272	PYROXD2
80139	2.29296	9	1.97272	ZNF703
9657	4.12732	16	1.95479	IQCB1
9524	4.12732	16	1.95479	TECR
54209	8.25465	32	1.95479	TREM2
169522	4.12732	16	1.95479	KCNV2
10410	7.79606	30	1.94415	IFITM3
3605	105.935	407	1.94185	IL17A
6657	49.5279	190	1.93969	SOX2
283417	1.83437	7	1.93207	DPY19L2
131405	1.83437	7	1.93207	TRIM71
55328	5.5031	21	1.93207	RNLS
26038	5.5031	21	1.93207	CHD5
56941	1.83437	7	1.93207	HMCES
91252	1.83437	7	1.93207	SLC39A13
84281	1.83437	7	1.93207	C2orf88
84296	1.83437	7	1.93207	GINS4
222584	1.83437	7	1.93207	FAM83B
83719	1.83437	7	1.93207	YPEL3
83595	3.66873	14	1.93207	SOX7
79074	1.83437	7	1.93207	C2orf49
143384	1.83437	7	1.93207	CACUL1
83696	5.5031	21	1.93207	TRAPPC9
8549	14.2163	54	1.92541	LGR5
8408	10.5476	40	1.92308	ULK1
9958	8.71324	33	1.92118	USP15
84868	24.3054	92	1.92036	HAVCR2
338557	5.04451	19	1.91321	FFAR4
81631	15.1335	57	1.91321	MAP1LC3B
23042	3.21014	12	1.90233	PDXDC1
84870	4.58592	17	1.89025	RSPO3
219541	5.96169	22	1.88371	MED19
4925	11.4648	42	1.87318	NUCB2
25937	12.8406	47	1.87195	WWTR1
114548	45.4006	166	1.8704	NLRP3
55789	1.37577	5	1.86168	DEPDC1B
126282	1.37577	5	1.86168	TNFAIP8L1
10869	2.75155	10	1.86168	USP19
101928448	1.37577	5	1.86168	C5orf67
123624	2.75155	10	1.86168	AGBL1
9447	6.87887	25	1.86168	AIM2
84950	2.75155	10	1.86168	PRPF38A
22863	5.5031	20	1.86168	ATG14
55815	1.37577	5	1.86168	TSNAXIP1
84284	2.75155	10	1.86168	NTPCR
10994	2.75155	10	1.86168	ILVBL
56287	5.5031	20	1.86168	GKN1
389125	1.37577	5	1.86168	MUSTN1
114803	2.75155	10	1.86168	MYSM1
9681	2.75155	10	1.86168	DEPDC5
415116	4.12732	15	1.86168	PIM3
26249	4.12732	15	1.86168	KLHL3
132671	1.37577	5	1.86168	SPATA18
196483	1.37577	5	1.86168	EEF2KMT
26147	2.75155	10	1.86168	PHF19
79058	5.5031	20	1.86168	ASPSCR1
93587	1.37577	5	1.86168	TRMT10A
65094	1.37577	5	1.86168	JMJD4
58490	2.75155	10	1.86168	RPRD1B
197322	2.75155	10	1.86168	ACSF3
9728	1.37577	5	1.86168	SECISBP2L
6591	28.8913	105	1.86168	SNAI2
84636	1.37577	5	1.86168	GPR174
25926	2.75155	10	1.86168	NOL11
54955	1.37577	5	1.86168	C1orf109
8301	14.6749	53	1.85264	PICALM
9235	16.9679	61	1.846	IL32
120227	6.42028	23	1.84093	CYP2R1
3934	59.6169	213	1.83706	LCN2
23452	5.04451	18	1.83521	ANGPTL2
84617	7.33747	26	1.82516	TUBB6
4697	3.66873	13	1.82516	NDUFA4
5919	15.5921	55	1.81862	RARRES2
8678	46.7763	165	1.81862	BECN1
23400	10.5476	37	1.81061	ATP13A2
219578	2.29296	8	1.80279	ZNF804B
11173	2.29296	8	1.80279	ADAMTS7
4815	2.29296	8	1.80279	NINJ2
284340	2.29296	8	1.80279	CXCL17
201633	2.29296	8	1.80279	TIGIT
55353	9.17183	32	1.80279	LAPTM4B
83636	2.29296	8	1.80279	C19orf12
84627	2.29296	8	1.80279	ZNF469
56925	2.29296	8	1.80279	LXN
23347	4.58592	16	1.80279	SMCHD1
51121	2.29296	8	1.80279	RPL26L1
90381	2.29296	8	1.80279	TICRR
23411	107.31	373	1.79739	SIRT1
5806	33.4772	116	1.79287	PTX3
64321	7.79606	27	1.79214	SOX17
220	5.5031	19	1.78768	ALDH1A3
51493	5.5031	19	1.78768	RTCB
2852	22.0124	76	1.78768	GPER1
246778	22.9296	79	1.78464	IL27
9508	3.21014	11	1.77679	ADAMTS3
51533	3.21014	11	1.77679	PHF7
136259	3.21014	11	1.77679	KLF14
117581	6.42028	22	1.77679	TWIST2
149041	3.21014	11	1.77679	RC3H1
79969	3.21014	11	1.77679	ATAT1
56603	6.42028	22	1.77679	CYP26B1
10562	7.33747	25	1.76857	OLFM4
54927	7.33747	25	1.76857	CHCHD3
57674	7.33747	25	1.76857	RNF213
6210	7.33747	25	1.76857	RPS15A
222484	4.12732	14	1.76215	LNX2
64902	4.12732	14	1.76215	AGXT2
10367	5.04451	17	1.75275	MICU1
55355	5.04451	17	1.75275	HJURP
55124	5.04451	17	1.75275	PIWIL2
56649	5.04451	17	1.75275	TMPRSS4
84557	27.0569	91	1.74987	MAP1LC3A
8635	5.96169	20	1.74621	RNASET2
80326	5.96169	20	1.74621	WNT10A
10058	6.87887	23	1.74139	ABCB6
6206	7.79606	26	1.7377	RPS12
51750	7.79606	26	1.7377	RTEL1
6133	8.71324	29	1.73477	RPL9
10549	11.4648	38	1.72879	PRDX4
27250	27.5155	91	1.72562	PDCD4
238	58.6997	194	1.72463	ALK
7291	51.8208	170	1.71393	TWIST1
53373	2.75155	9	1.70968	TPCN1
79654	2.75155	9	1.70968	HECTD3
11072	2.75155	9	1.70968	DUSP14
10535	2.75155	9	1.70968	RNASEH2A
2300	2.75155	9	1.70968	FOXL1
57575	6.42028	21	1.70968	PCDH10
81607	5.5031	18	1.70968	NECTIN4
11041	2.75155	9	1.70968	B4GAT1
26043	2.75155	9	1.70968	UBXN7
91582	2.75155	9	1.70968	RPS19BP1
1880	2.75155	9	1.70968	GPR183
80305	2.75155	9	1.70968	TRABD
57465	2.75155	9	1.70968	TBC1D24
90637	0.917183	3	1.70968	ZFAND2A
375387	0.917183	3	1.70968	NRROS
124842	0.917183	3	1.70968	TMEM132E
728489	0.917183	3	1.70968	DNLZ
146167	0.917183	3	1.70968	SLC38A8
10964	1.83437	6	1.70968	IFI44L
114984	0.917183	3	1.70968	FLYWCH2
55086	1.83437	6	1.70968	CXorf57
126259	0.917183	3	1.70968	TMIGD2
89849	1.83437	6	1.70968	ATG16L2
219623	1.83437	6	1.70968	TMEM26
115098	1.83437	6	1.70968	CCDC124
161198	1.83437	6	1.70968	CLEC14A
388818	0.917183	3	1.70968	KRTAP26-1
348807	0.917183	3	1.70968	CFAP100
161823	0.917183	3	1.70968	ADAL
23379	1.83437	6	1.70968	ICE1
219770	0.917183	3	1.70968	GJD4
387263	0.917183	3	1.70968	C6orf120
6139	7.33747	24	1.70968	RPL17
100381270	0.917183	3	1.70968	ZBED6
388551	0.917183	3	1.70968	CEACAM16
55471	1.83437	6	1.70968	NDUFAF7
150082	0.917183	3	1.70968	LCA5L
4013	1.83437	6	1.70968	VWA5A
55773	1.83437	6	1.70968	TBC1D23
55425	0.917183	3	1.70968	GPALPP1
2843	0.917183	3	1.70968	GPR20
168090	0.917183	3	1.70968	C6orf118
93978	1.83437	6	1.70968	CLEC6A
148789	1.83437	6	1.70968	B3GALNT2
343521	0.917183	3	1.70968	TCTEX1D4
341032	0.917183	3	1.70968	C11orf53
339804	0.917183	3	1.70968	C2orf74
348303	0.917183	3	1.70968	SELENOV
127018	3.66873	12	1.70968	LYPLAL1
440145	0.917183	3	1.70968	MZT1
728841	0.917183	3	1.70968	NBPF8
339488	0.917183	3	1.70968	TFAP2E
79633	3.66873	12	1.70968	FAT4
222643	0.917183	3	1.70968	UNC5CL
64747	0.917183	3	1.70968	MFSD1
85479	0.917183	3	1.70968	DNAJC5B
343035	1.83437	6	1.70968	RD3
255758	0.917183	3	1.70968	TCTEX1D2
134265	1.83437	6	1.70968	AFAP1L1
136227	1.83437	6	1.70968	COL26A1
79798	1.83437	6	1.70968	ARMC5
246329	1.83437	6	1.70968	STAC3
415117	0.917183	3	1.70968	STX19
283385	0.917183	3	1.70968	MORN3
201780	0.917183	3	1.70968	SLC10A4
23412	1.83437	6	1.70968	COMMD3
401036	0.917183	3	1.70968	ASB18
29960	1.83437	6	1.70968	MRM2
113146	1.83437	6	1.70968	AHNAK2
374618	0.917183	3	1.70968	TEX9
57414	1.83437	6	1.70968	RHBDD2
51538	3.66873	12	1.70968	ZCCHC17
388289	0.917183	3	1.70968	C16orf47
23233	1.83437	6	1.70968	EXOC6B
494143	0.917183	3	1.70968	CHAC2
161145	0.917183	3	1.70968	TMEM229B
23405	45.4006	148	1.70481	DICER1
51473	7.79606	25	1.68111	DCDC2
2078	44.0248	141	1.67931	ERG
9332	26.5983	85	1.67613	CD163
389421	11.9234	38	1.67221	LIN28B
9768	5.96169	19	1.67221	PCLAF
84445	5.96169	19	1.67221	LZTS2
79660	5.04451	16	1.66529	PPP1R3B
28987	5.04451	16	1.66529	NOB1
2521	45.8592	145	1.66077	FUS
253827	4.12732	13	1.65523	MSRB3
170679	4.12732	13	1.65523	PSORS1C1
10807	4.12732	13	1.65523	SDCCAG3
353143	4.12732	13	1.65523	LCE3B
164668	8.25465	26	1.65523	APOBEC3H
539	8.25465	26	1.65523	ATP5O
54931	4.12732	13	1.65523	TRMT10C
51647	4.12732	13	1.65523	FAM96B
10423	4.12732	13	1.65523	CDIPT
216	31.1842	98	1.65197	ALDH1A1
64170	7.33747	23	1.64828	CARD9
79923	32.56	102	1.6474	NANOG
8886	6.42028	20	1.63929	DDX18
55110	3.21014	10	1.63929	MAGOHB
25831	3.21014	10	1.63929	HECTD1
57822	3.21014	10	1.63929	GRHL3
386653	6.42028	20	1.63929	IL31
23040	3.21014	10	1.63929	MYT1L
51637	6.42028	20	1.63929	C14orf166
112714	3.21014	10	1.63929	TUBA3E
51435	3.21014	10	1.63929	SCARA3
1665	11.9234	37	1.63373	DHX15
54623	8.71324	27	1.63168	PAF1
26018	8.71324	27	1.63168	LRIG1
51592	8.71324	27	1.63168	TRIM33
6935	34.853	108	1.63168	ZEB1
1116	41.2732	127	1.62155	CHI3L1
112744	17.8851	55	1.62068	IL17F
4780	106.852	327	1.61368	NFE2L2
8989	13.7577	42	1.61015	TRPA1
23197	6.87887	21	1.61015	FAF2
1106	4.58592	14	1.61015	CHD2
84656	2.29296	7	1.61015	GLYR1
84259	2.29296	7	1.61015	DCUN1D5
22889	2.29296	7	1.61015	KIAA0907
170622	2.29296	7	1.61015	COMMD6
286262	2.29296	7	1.61015	TPRN
254263	2.29296	7	1.61015	CNIH2
130013	2.29296	7	1.61015	ACMSD
11321	4.58592	14	1.61015	GPN1
55178	4.58592	14	1.61015	MRM3
55329	2.29296	7	1.61015	MNS1
92017	2.29296	7	1.61015	SNX29
55854	4.58592	14	1.61015	ZC3H15
353144	4.58592	14	1.61015	LCE3C
8811	4.58592	14	1.61015	GALR2
339829	2.29296	7	1.61015	CCDC39
63982	2.29296	7	1.61015	ANO3
154043	2.29296	7	1.61015	CNKSR3
10128	15.1335	46	1.60389	LRPPRC
10294	12.8406	39	1.60277	DNAJA2
83706	8.25465	25	1.59865	FERMT3
11199	3.66873	11	1.58415	ANXA10
79169	3.66873	11	1.58415	C1orf35
79366	3.66873	11	1.58415	HMGN5
157313	3.66873	11	1.58415	CDCA2
8437	3.66873	11	1.58415	RASAL1
10475	3.66873	11	1.58415	TRIM38
167153	3.66873	11	1.58415	PAPD4
6224	12.382	37	1.57928	RPS20
79039	5.04451	15	1.57218	DDX54
9780	5.04451	15	1.57218	PIEZO1
25816	5.04451	15	1.57218	TNFAIP8
338328	5.04451	15	1.57218	GPIHBP1
57599	5.04451	15	1.57218	WDR48
2294	6.42028	19	1.56529	FOXF1
2193	7.79606	23	1.56082	FARSA
8842	63.2856	186	1.55535	PROM1
283248	1.37577	4	1.53976	RCOR2
152273	1.37577	4	1.53976	FGD5
84811	5.5031	16	1.53976	BUD13
286183	1.37577	4	1.53976	NKAIN3
343641	2.75155	8	1.53976	TGM6
57419	1.37577	4	1.53976	SLC24A3
29035	1.37577	4	1.53976	C16orf72
63035	2.75155	8	1.53976	BCORL1
163183	1.37577	4	1.53976	SYNE4
59277	5.5031	16	1.53976	NTN4
57479	1.37577	4	1.53976	PRR12
388939	1.37577	4	1.53976	C2orf71
10232	19.2608	56	1.53976	MSLN
57182	1.37577	4	1.53976	ANKRD50
6205	12.382	36	1.53976	RPS11
100526835	1.37577	4	1.53976	FPGT-TNNI3K
57683	1.37577	4	1.53976	ZDBF2
192668	1.37577	4	1.53976	CYS1
168002	2.75155	8	1.53976	DACT2
9840	1.37577	4	1.53976	TESPA1
10190	2.75155	8	1.53976	TXNDC9
27005	4.12732	12	1.53976	USP21
57456	1.37577	4	1.53976	KIAA1143
9922	5.5031	16	1.53976	IQSEC1
91894	1.37577	4	1.53976	C11orf52
342132	1.37577	4	1.53976	ZNF774
84851	1.37577	4	1.53976	TRIM52
83473	1.37577	4	1.53976	KATNAL2
11160	8.25465	24	1.53976	ERLIN2
375341	1.37577	4	1.53976	C3orf62
112936	1.37577	4	1.53976	VPS26B
54867	1.37577	4	1.53976	TMEM214
84942	1.37577	4	1.53976	WDR73
729852	1.37577	4	1.53976	UMAD1
84946	2.75155	8	1.53976	LTV1
120379	1.37577	4	1.53976	PIH1D2
147746	1.37577	4	1.53976	HIPK4
124512	1.37577	4	1.53976	METTL23
171019	1.37577	4	1.53976	ADAMTS19
124808	1.37577	4	1.53976	CCDC43
375346	1.37577	4	1.53976	TMEM110
79874	2.75155	8	1.53976	RABEP2
23389	2.75155	8	1.53976	MED13L
51421	4.12732	12	1.53976	AMOTL2
146279	1.37577	4	1.53976	TEKT5
100271846	1.37577	4	1.53976	ERVV-2
283953	1.37577	4	1.53976	TMEM114
145567	1.37577	4	1.53976	TTC7B
64147	1.37577	4	1.53976	KIF9
219333	2.75155	8	1.53976	USP12
23549	4.12732	12	1.53976	DNPEP
11079	2.75155	8	1.53976	RER1
144983	1.37577	4	1.53976	HNRNPA1L2
51693	2.75155	8	1.53976	TRAPPC2L
353238	1.37577	4	1.53976	PADI6
54517	2.75155	8	1.53976	PUS7
79676	1.37577	4	1.53976	OGFOD2
134288	1.37577	4	1.53976	TMEM174
135644	1.37577	4	1.53976	TRIM40
100132074	1.37577	4	1.53976	FOXO6
139189	1.37577	4	1.53976	DGKK
90135	1.37577	4	1.53976	BTBD6
120935	1.37577	4	1.53976	CCDC38
440503	1.37577	4	1.53976	PLIN5
80169	4.12732	12	1.53976	CTC1
9476	6.87887	20	1.53976	NAPSA
84159	9.63042	28	1.53976	ARID5B
63904	1.37577	4	1.53976	DUSP21
79025	1.37577	4	1.53976	FNDC11
79171	2.75155	8	1.53976	RBM42
55748	4.12732	12	1.53976	CNDP2
50626	1.37577	4	1.53976	CYHR1
57561	4.12732	12	1.53976	ARRDC3
79165	1.37577	4	1.53976	LENG1
80071	1.37577	4	1.53976	CCDC15
29896	5.5031	16	1.53976	TRA2A
9532	12.382	36	1.53976	BAG2
1763	5.5031	16	1.53976	DNA2
23321	5.5031	16	1.53976	TRIM2
80110	1.37577	4	1.53976	ZNF614
113277	1.37577	4	1.53976	TMEM106A
114932	1.37577	4	1.53976	MRFAP1L1
23435	68.3301	198	1.53491	TARDBP
7874	27.9741	81	1.53383	USP7
10481	12.8406	37	1.52682	HOXB13
9099	11.4648	33	1.52526	USP2
9582	10.089	29	1.52327	APOBEC3B
199713	8.71324	25	1.52065	NLRP7
4919	8.71324	25	1.52065	ROR1
200315	8.71324	25	1.52065	APOBEC3A
9077	7.33747	21	1.51704	DIRAS3
23314	7.33747	21	1.51704	SATB2
22978	7.33747	21	1.51704	NT5C2
80149	5.96169	17	1.51174	ZC3H12A
79977	5.96169	17	1.51174	GRHL2
2982	5.96169	17	1.51174	GUCY1A3
171023	11.9234	34	1.51174	ASXL1
23644	5.96169	17	1.51174	EDC4
3189	10.5476	30	1.50805	HNRNPH3
221092	4.58592	13	1.50323	HNRNPUL2
22984	4.58592	13	1.50323	PDCD11
113278	4.58592	13	1.50323	SLC52A3
51203	4.58592	13	1.50323	NUSAP1
56606	18.3437	52	1.50323	SLC2A9
154796	12.382	35	1.49911	AMOT
558	27.9741	79	1.49776	AXL
284654	7.79606	22	1.49669	RSPO1
10241	7.79606	22	1.49669	CALCOCO2
29102	18.8023	53	1.49509	DROSHA
23019	11.0062	31	1.49395	CNOT1
22925	6.42028	18	1.48729	PLA2R1
58504	3.21014	9	1.48729	ARHGAP22
3762	12.8406	36	1.48729	KCNJ5
11120	3.21014	9	1.48729	BTN2A1
26253	3.21014	9	1.48729	CLEC4E
24138	3.21014	9	1.48729	IFIT5
51065	3.21014	9	1.48729	RPS27L
56902	3.21014	9	1.48729	PNO1
93100	3.21014	9	1.48729	NAPRT
7586	3.21014	9	1.48729	ZKSCAN1
6228	6.42028	18	1.48729	RPS23
152485	3.21014	9	1.48729	ZNF827
79077	3.21014	9	1.48729	DCTPP1
28956	3.21014	9	1.48729	LAMTOR2
94137	3.21014	9	1.48729	RP1L1
439	6.42028	18	1.48729	ASNA1
27037	3.21014	9	1.48729	TRMT2A
55204	3.21014	9	1.48729	GOLPH3L
81844	3.21014	9	1.48729	TRIM56
192111	6.42028	18	1.48729	PGAM5
27238	3.21014	9	1.48729	GPKOW
55704	8.25465	23	1.47836	CCDC88A
8074	48.1521	134	1.47656	FGF23
5290	166.469	462	1.47264	PIK3CA
60681	5.04451	14	1.47264	FKBP10
57727	5.04451	14	1.47264	NCOA5
22870	5.04451	14	1.47264	PPP6R1
80700	5.04451	14	1.47264	UBXN6
157310	5.04451	14	1.47264	PEBP4
64757	5.04451	14	1.47264	MARC1
80381	11.9234	33	1.46867	CD276
832	11.9234	33	1.46867	CAPZB
29128	18.8023	52	1.46761	UHRF1
10613	6.87887	19	1.46576	ERLIN1
968	8.71324	24	1.46175	CD68
4154	10.5476	29	1.45914	MBNL1
94025	33.4772	92	1.45846	MUC16
26762	22.9296	63	1.45814	HAVCR1
10551	16.0507	44	1.45487	AGR2
4072	35.7701	98	1.45403	EPCAM
2026	21.5538	59	1.45277	ENO2
378108	1.83437	5	1.44665	TRIM74
4345	12.8406	35	1.44665	CD200
54360	1.83437	5	1.44665	CYTL1
56931	1.83437	5	1.44665	DUS3L
11222	3.66873	10	1.44665	MRPL3
55324	3.66873	10	1.44665	ABCF3
145741	1.83437	5	1.44665	C2CD4A
83732	3.66873	10	1.44665	RIOK1
11153	1.83437	5	1.44665	FICD
57608	1.83437	5	1.44665	KIAA1462
51380	1.83437	5	1.44665	CSAD
90332	1.83437	5	1.44665	EXOC3L2
84294	1.83437	5	1.44665	UTP23
55959	7.33747	20	1.44665	SULF2
7726	7.33747	20	1.44665	TRIM26
64446	1.83437	5	1.44665	DNAI2
375033	1.83437	5	1.44665	PEAR1
84310	3.66873	10	1.44665	C7orf50
11092	1.83437	5	1.44665	SPACA9
127540	1.83437	5	1.44665	HMGB4
116832	1.83437	5	1.44665	RPL39L
55138	1.83437	5	1.44665	FAM90A1
79583	1.83437	5	1.44665	TMEM231
10752	7.33747	20	1.44665	CHL1
78999	1.83437	5	1.44665	LRFN4
83853	1.83437	5	1.44665	ROPN1L
254428	3.66873	10	1.44665	SLC41A1
10462	1.83437	5	1.44665	CLEC10A
6146	14.6749	40	1.44665	RPL22
79094	1.83437	5	1.44665	CHAC1
164592	1.83437	5	1.44665	CCDC116
55720	3.66873	10	1.44665	TSR1
55159	3.66873	10	1.44665	RFWD3
54986	3.66873	10	1.44665	ULK4
28971	1.83437	5	1.44665	AAMDC
84890	1.83437	5	1.44665	ADO
283337	1.83437	5	1.44665	ZNF740
6232	7.33747	20	1.44665	RPS27
54915	3.66873	10	1.44665	YTHDF1
10586	1.83437	5	1.44665	MAB21L2
284086	3.66873	10	1.44665	NEK8
222698	1.83437	5	1.44665	NKAPL
729359	1.83437	5	1.44665	PLIN4
84522	1.83437	5	1.44665	JAGN1
56950	5.5031	15	1.44665	SMYD2
23354	1.83437	5	1.44665	HAUS5
149461	1.83437	5	1.44665	CLDN19
128061	1.83437	5	1.44665	C1orf131
8882	9.17183	25	1.44665	ZPR1
6304	16.9679	46	1.43883	SATB1
5315	41.7318	113	1.4371	PKM
6147	9.63042	26	1.43284	RPL23A
6138	9.63042	26	1.43284	RPL15
51574	7.79606	21	1.42957	LARP7
22891	7.79606	21	1.42957	ZNF365
10521	23.3882	63	1.42957	DDX17
64478	13.7577	37	1.42728	CSMD1
63893	5.96169	16	1.42428	UBE2O
1653	16.0507	43	1.4217	DDX1
6615	55.4896	148	1.41531	SNAI1
57215	4.12732	11	1.41422	THAP11
414325	4.12732	11	1.41422	DEFB103A
22936	4.12732	11	1.41422	ELL2
23025	4.12732	11	1.41422	UNC13A
2167	28.8913	77	1.41422	FABP4
7127	4.12732	11	1.41422	TNFAIP2
140465	4.12732	11	1.41422	MYL6B
23516	4.12732	11	1.41422	SLC39A14
23039	4.12732	11	1.41422	XPO7
23554	4.12732	11	1.41422	TSPAN12
128674	8.25465	22	1.41422	PROKR2
57703	4.12732	11	1.41422	CWC22
9415	20.6366	55	1.41422	FADS2
51196	20.6366	55	1.41422	PLCE1
9584	14.6749	39	1.41012	RBM39
9365	35.7701	95	1.40917	KL
51608	6.42028	17	1.40483	GET4
55795	6.42028	17	1.40483	PCID2
79132	6.42028	17	1.40483	DHX58
64754	8.71324	23	1.40035	SMYD3
683	8.71324	23	1.40035	BST1
390	11.0062	29	1.39774	RND3
23476	24.3054	64	1.3968	BRD4
3146	97.2214	256	1.3968	HMGB1
6208	15.5921	41	1.39481	RPS14
79068	93.5527	246	1.39481	FTO
27074	6.87887	18	1.38775	LAMP3
55847	6.87887	18	1.38775	CISD1
60493	2.29296	6	1.38775	FASTKD5
10542	9.17183	24	1.38775	LAMTOR5
55273	2.29296	6	1.38775	TMEM100
26090	2.29296	6	1.38775	ABHD12
55036	2.29296	6	1.38775	CCDC40
83938	2.29296	6	1.38775	C10orf11
65265	2.29296	6	1.38775	C8orf33
93233	2.29296	6	1.38775	CCDC114
55083	2.29296	6	1.38775	KIF26B
389170	2.29296	6	1.38775	LEKR1
55663	2.29296	6	1.38775	ZNF446
92092	2.29296	6	1.38775	ZC3HAV1L
57035	2.29296	6	1.38775	RSRP1
23331	2.29296	6	1.38775	TTC28
79568	2.29296	6	1.38775	MAIP1
89777	2.29296	6	1.38775	SERPINB12
340481	2.29296	6	1.38775	ZDHHC21
126382	2.29296	6	1.38775	NR2C2AP
201973	2.29296	6	1.38775	PRIMPOL
123803	2.29296	6	1.38775	NTAN1
79932	2.29296	6	1.38775	KIAA0319L
201595	4.58592	12	1.38775	STT3B
54596	2.29296	6	1.38775	L1TD1
342977	2.29296	6	1.38775	NANOS3
51134	2.29296	6	1.38775	CEP83
387755	2.29296	6	1.38775	INSC
51090	2.29296	6	1.38775	PLLP
79755	2.29296	6	1.38775	ZNF750
80129	4.58592	12	1.38775	CCDC170
86614	2.29296	6	1.38775	HSFY1
51075	2.29296	6	1.38775	TMX2
165721	2.29296	6	1.38775	DNAJB8
54887	2.29296	6	1.38775	UHRF1BP1
84417	4.58592	12	1.38775	C2orf40
84365	4.58592	12	1.38775	NIFK
54894	4.58592	12	1.38775	RNF43
84919	2.29296	6	1.38775	PPP1R15B
6202	14.2163	37	1.37998	RPS8
6156	9.63042	25	1.37626	RPL30
6230	9.63042	25	1.37626	RPS25
9730	16.9679	44	1.3747	DCAF1
55646	7.33747	19	1.37265	LYAR
6155	7.33747	19	1.37265	RPL27
8542	14.6749	38	1.37265	APOL1
55024	7.33747	19	1.37265	BANK1
340273	7.33747	19	1.37265	ABCB5
372	7.33747	19	1.37265	ARCN1
11052	14.6749	38	1.37265	CPSF6
10616	12.382	32	1.36983	RBCK1
27324	10.089	26	1.36573	TOX3
84166	5.04451	13	1.36573	NLRC5
81603	5.04451	13	1.36573	TRIM8
10085	5.04451	13	1.36573	EDIL3
58525	5.04451	13	1.36573	WIZ
117246	5.04451	13	1.36573	FTSJ3
6941	5.04451	13	1.36573	TCF19
79689	5.04451	13	1.36573	STEAP4
10523	5.04451	13	1.36573	CHERP
2012	5.04451	13	1.36573	EMP1
79180	5.04451	13	1.36573	EFHD2
4077	10.089	26	1.36573	NBR1
2081	20.178	52	1.36573	ERN1
2735	43.1076	111	1.36455	GLI1
23028	33.0186	85	1.36418	KDM1A
22919	20.6366	53	1.36079	MAPRE1
90070	7.79606	20	1.35918	LACRT
9987	10.5476	27	1.35604	HNRNPDL
10159	10.5476	27	1.35604	ATP6AP2
23534	16.0507	41	1.35299	TNPO3
79649	2.75155	7	1.34711	MAP7D3
199731	2.75155	7	1.34711	CADM4
124997	2.75155	7	1.34711	WDR81
57480	2.75155	7	1.34711	PLEKHG1
144406	2.75155	7	1.34711	WDR66
4236	5.5031	14	1.34711	MFAP1
221927	2.75155	7	1.34711	BRAT1
10627	5.5031	14	1.34711	MYL12A
23473	2.75155	7	1.34711	CAPN7
51547	5.5031	14	1.34711	SIRT7
55737	19.2608	49	1.34711	VPS35
54757	2.75155	7	1.34711	FAM20A
84321	2.75155	7	1.34711	THOC3
7543	5.5031	14	1.34711	ZFX
84461	2.75155	7	1.34711	NEURL4
112817	2.75155	7	1.34711	HOGA1
79632	2.75155	7	1.34711	FAM184A
29886	2.75155	7	1.34711	SNX8
338785	2.75155	7	1.34711	KRT79
343069	2.75155	7	1.34711	HNRNPCL1
57562	2.75155	7	1.34711	CEP126
22987	2.75155	7	1.34711	SV2C
8821	5.5031	14	1.34711	INPP4B
83638	2.75155	7	1.34711	C11orf68
80028	2.75155	7	1.34711	FBXL18
23639	2.75155	7	1.34711	LRRC6
151126	2.75155	7	1.34711	ZNF385B
90850	2.75155	7	1.34711	ZNF598
55112	2.75155	7	1.34711	WDR60
387119	2.75155	7	1.34711	CEP85L
84830	2.75155	7	1.34711	ADTRP
114971	2.75155	7	1.34711	PTPMT1
55652	2.75155	7	1.34711	SLC48A1
24145	11.0062	28	1.34711	PANX1
55206	2.75155	7	1.34711	SBNO1
80303	2.75155	7	1.34711	EFHD1
81839	5.5031	14	1.34711	VANGL1
57646	5.5031	14	1.34711	USP28
10576	19.7194	50	1.34231	CCT2
59067	48.6107	123	1.33931	IL21
30968	11.4648	29	1.33884	STOML2
56945	8.71324	22	1.33622	MRPS22
6474	5.96169	15	1.33117	SHOX2
8939	5.96169	15	1.33117	FUBP3
23152	5.96169	15	1.33117	CIC
8407	9.17183	23	1.32635	TAGLN2
10059	27.9741	70	1.32326	DNM1L
85480	27.9741	70	1.32326	TSLP
51330	15.5921	39	1.32266	TNFRSF12A
2319	15.5921	39	1.32266	FLOT2
9173	31.6428	79	1.31997	IL1RL1
56829	9.63042	24	1.31736	ZC3HAV1
55161	3.21014	8	1.31736	TMEM33
200894	3.21014	8	1.31736	ARL13B
56992	3.21014	8	1.31736	KIF15
3992	22.471	56	1.31736	FADS1
55016	3.21014	8	1.31736	MARCH1
10148	6.42028	16	1.31736	EBI3
901	6.42028	16	1.31736	CCNG2
64793	3.21014	8	1.31736	CEP85
339122	3.21014	8	1.31736	RAB43
117247	3.21014	8	1.31736	SLC16A10
80274	3.21014	8	1.31736	SCUBE1
11339	3.21014	8	1.31736	OIP5
26024	3.21014	8	1.31736	PTCD1
80114	3.21014	8	1.31736	BICC1
57689	3.21014	8	1.31736	LRRC4C
116071	3.21014	8	1.31736	BATF2
23237	3.21014	8	1.31736	ARC
8798	3.21014	8	1.31736	DYRK4
8602	3.21014	8	1.31736	NOP14
124404	3.21014	8	1.31736	SEPT12
10534	3.21014	8	1.31736	SSSCA1
552900	3.21014	8	1.31736	BOLA2
79877	3.21014	8	1.31736	DCAKD
169355	3.21014	8	1.31736	IDO2
128209	3.21014	8	1.31736	KLF17
55308	3.21014	8	1.31736	DDX19A
10620	3.21014	8	1.31736	ARID3B
10518	3.21014	8	1.31736	CIB2
10631	26.1397	65	1.3142	POSTN
10575	16.5093	41	1.31235	CCT4
3037	13.2992	33	1.31113	HAS2
282618	13.2992	33	1.31113	IFNL1
3845	271.945	674	1.30943	KRAS
129787	10.089	25	1.30914	TMEM18
6132	10.089	25	1.30914	RPL8
6780	16.9679	42	1.30758	STAU1
1468	6.87887	17	1.30529	SLC25A10
10643	27.5155	68	1.30529	IGF2BP3
94241	6.87887	17	1.30529	TP53INP1
268	41.7318	103	1.30342	AMH
132789	10.5476	26	1.3016	GNPDA2
3965	17.8851	44	1.29875	LGALS9
5037	32.56	80	1.2969	PEBP1
91543	7.33747	18	1.29464	RSAD2
54622	3.66873	9	1.29464	ARL15
90268	3.66873	9	1.29464	OTULIN
10810	7.33747	18	1.29464	WASF3
51185	7.33747	18	1.29464	CRBN
79004	3.66873	9	1.29464	CUEDC2
29116	7.33747	18	1.29464	MYLIP
26007	3.66873	9	1.29464	TKFC
54905	3.66873	9	1.29464	CYP2W1
256646	3.66873	9	1.29464	NUTM1
26053	7.33747	18	1.29464	AUTS2
9529	7.33747	18	1.29464	BAG5
440738	3.66873	9	1.29464	MAP1LC3C
55323	3.66873	9	1.29464	LARP6
23281	3.66873	9	1.29464	MTUS2
23248	3.66873	9	1.29464	RPRD2
56339	3.66873	9	1.29464	METTL3
10147	3.66873	9	1.29464	SUGP2
80216	3.66873	9	1.29464	ALPK1
57167	15.1335	37	1.28978	SALL4
3188	11.4648	28	1.28822	HNRNPH2
27161	42.1904	103	1.28766	AGO2
51144	7.79606	19	1.28518	HSD17B12
11080	7.79606	19	1.28518	DNAJB4
10694	15.5921	38	1.28518	CCT8
6222	11.9234	29	1.28226	RPS18
54715	11.9234	29	1.28226	RBFOX1
10574	16.0507	39	1.28084	CCT7
166824	4.12732	10	1.27672	RASSF6
84133	4.12732	10	1.27672	ZNRF3
90417	4.12732	10	1.27672	KNSTRN
9919	8.25465	20	1.27672	SEC16A
55272	8.25465	20	1.27672	IMP3
27125	8.25465	20	1.27672	AFF4
9032	4.12732	10	1.27672	TM4SF5
8934	4.12732	10	1.27672	RAB29
284695	4.12732	10	1.27672	ZNF326
23245	4.12732	10	1.27672	ASTN2
284119	8.25465	20	1.27672	PTRF
57418	4.12732	10	1.27672	WDR18
11279	8.25465	20	1.27672	KLF8
170506	8.25465	20	1.27672	DHX36
54845	4.12732	10	1.27672	ESRP1
6231	8.25465	20	1.27672	RPS26
26505	4.12732	10	1.27672	CNNM3
23213	16.9679	41	1.27282	SULF1
3945	16.9679	41	1.27282	LDHB
3032	12.8406	31	1.27156	HADHB
8519	8.71324	21	1.26911	IFITM1
81567	8.71324	21	1.26911	TXNDC5
23408	8.71324	21	1.26911	SIRT5
22933	22.0124	53	1.26768	SIRT2
1788	39.8975	96	1.26674	DNMT3A
6218	13.2992	32	1.26674	RPS17
8085	13.7577	33	1.26222	KMT2D
164656	13.7577	33	1.26222	TMPRSS6
91607	4.58592	11	1.26222	SLFN11
152831	4.58592	11	1.26222	KLB
6524	4.58592	11	1.26222	SLC5A2
79875	4.58592	11	1.26222	THSD4
29890	4.58592	11	1.26222	RBM15B
10360	4.58592	11	1.26222	NPM3
27339	18.3437	44	1.26222	PRPF19
131474	4.58592	11	1.26222	CHCHD4
51704	4.58592	11	1.26222	GPRC5B
22909	4.58592	11	1.26222	FAN1
64426	4.58592	11	1.26222	SUDS3
56975	4.58592	11	1.26222	FAM20C
673	259.104	621	1.26106	BRAF
8434	18.8023	45	1.25902	RECK
8862	28.4327	68	1.25798	APLN
3068	14.2163	34	1.25798	HDGF
4288	90.3425	216	1.25755	MKI67
55611	9.63042	23	1.25596	OTUB1
2220	14.6749	35	1.254	FCN2
9314	44.942	107	1.25148	KLF4
57175	5.04451	12	1.25025	CORO1B
23647	5.04451	12	1.25025	ARFIP2
55198	5.04451	12	1.25025	APPL2
81892	5.04451	12	1.25025	SLIRP
11259	5.04451	12	1.25025	FILIP1L
6143	10.089	24	1.25025	RPL19
8645	5.04451	12	1.25025	KCNK5
8761	15.1335	36	1.25025	PABPC4
9531	25.6811	61	1.2481	BAG3
9025	15.5921	37	1.24671	RNF8
8742	26.1397	62	1.24602	TNFSF12
3814	31.6428	75	1.24501	KISS1
6660	10.5476	25	1.24501	SOX5
23239	10.5476	25	1.24501	PHLPP1
3963	10.5476	25	1.24501	LGALS7
10325	5.5031	13	1.2402	RRAGB
55904	5.5031	13	1.2402	KMT2E
92579	5.5031	13	1.2402	G6PC3
64121	5.5031	13	1.2402	RRAGC
3995	5.5031	13	1.2402	FADS3
11180	5.5031	13	1.2402	WDR6
169792	5.5031	13	1.2402	GLIS3
10735	11.0062	26	1.2402	STAG2
9723	5.5031	13	1.2402	SEMA3E
10813	5.5031	13	1.2402	UTP14A
9045	11.4648	27	1.23575	RPL14
51441	5.96169	14	1.23163	YTHDF2
51649	5.96169	14	1.23163	MRPS23
79971	6.42028	15	1.22425	WLS
6201	12.8406	30	1.22425	RPS7
84271	6.42028	15	1.22425	POLDIP3
8320	6.42028	15	1.22425	EOMES
23107	6.42028	15	1.22425	MRPS27
51663	6.42028	15	1.22425	ZFR
28999	6.42028	15	1.22425	KLF15
4851	156.838	365	1.21862	NOTCH1
5252	6.87887	16	1.21783	PHF1
140628	6.87887	16	1.21783	GATA5
124540	6.87887	16	1.21783	MSI2
64506	6.87887	16	1.21783	CPEB1
2444	6.87887	16	1.21783	FRK
9474	21.5538	50	1.21399	ATG5
9782	21.5538	50	1.21399	MATR3
58517	7.33747	17	1.21218	RBM25
908	14.6749	34	1.21218	CCT6A
115426	7.33747	17	1.21218	UHRF2
23586	51.8208	120	1.21143	DDX58
100133941	37.1459	86	1.21113	CD24
79728	22.471	52	1.21045	PALB2
23286	15.1335	35	1.20961	WWC1
10280	15.1335	35	1.20961	SIGMAR1
5754	7.79606	18	1.20718	PTK7
27338	7.79606	18	1.20718	UBE2S
3169	23.3882	54	1.20718	FOXA1
5309	7.79606	18	1.20718	PITX3
6187	15.5921	36	1.20718	RPS2
7004	7.79606	18	1.20718	TEAD4
26227	15.5921	36	1.20718	PHGDH
632	32.1014	74	1.20489	BGLAP
3301	24.3054	56	1.20415	DNAJA1
7113	24.3054	56	1.20415	TMPRSS2
346007	8.25465	19	1.20272	EYS
3796	8.25465	19	1.20272	KIF2A
22846	8.25465	19	1.20272	VASH1
3185	25.6811	59	1.20001	HNRNPF
22907	8.71324	20	1.19872	DHX30
292	17.4265	40	1.19872	SLC25A5
23368	8.71324	20	1.19872	PPP1R13B
6425	8.71324	20	1.19872	SFRP5
57448	8.71324	20	1.19872	BIRC6
10665	8.71324	20	1.19872	C6orf10
347733	8.71324	20	1.19872	TUBB2B
161582	8.71324	20	1.19872	DYX1C1
29927	9.17183	21	1.19511	SEC61A1
30008	9.17183	21	1.19511	EFEMP2
5641	9.17183	21	1.19511	LGMN
81704	9.17183	21	1.19511	DOCK8
57805	18.8023	43	1.19343	CCAR2
9798	9.63042	22	1.19183	IST1
51773	9.63042	22	1.19183	RSF1
10131	19.2608	44	1.19183	TRAP1
3939	28.8913	66	1.19183	LDHA
2658	10.089	23	1.18885	GDF2
55170	10.089	23	1.18885	PRMT6
6193	10.5476	24	1.18612	RPS5
5250	10.5476	24	1.18612	SLC25A3
29086	10.5476	24	1.18612	BABAM1
64135	32.1014	73	1.18526	IFIH1
10146	21.5538	49	1.18484	G3BP1
10075	21.5538	49	1.18484	HUWE1
6280	55.031	125	1.18361	S100A9
10767	11.0062	25	1.18361	HBS1L
9361	11.0062	25	1.18361	LONP1
22954	11.0062	25	1.18361	TRIM32
10989	11.4648	26	1.1813	IMMT
11035	11.9234	27	1.17917	RIPK3
27347	11.9234	27	1.17917	STK39
6158	12.382	28	1.17719	RPL28
79679	12.382	28	1.17719	VTCN1
6137	12.382	28	1.17719	RPL13
387893	12.382	28	1.17719	KMT5A
23451	25.2225	57	1.17625	SF3B1
3670	12.8406	29	1.17534	ISL1
9774	12.8406	29	1.17534	BCLAF1
6389	13.2992	30	1.17363	SDHA
51341	13.2992	30	1.17363	ZBTB7A
2475	221.5	499	1.17173	MTOR
5789	14.6749	33	1.16911	PTPRD
10848	15.5921	35	1.16654	PPP1R13L
8575	16.5093	37	1.16425	PRKRA
54567	16.9679	38	1.16319	DLL4
288	17.8851	40	1.16124	ANK3
8239	17.8851	40	1.16124	USP9X
7203	19.2608	43	1.15867	CCT3
79648	19.7194	44	1.15789	MCPH1
10381	28.4327	63	1.1478	TUBB3
3181	40.8147	90	1.14084	HNRNPA2B1
4854	51.8208	114	1.13743	NOTCH3
2309	76.5848	168	1.13333	FOXO3
7762	1.37577	3	1.12472	ZNF215
127703	1.37577	3	1.12472	C1orf216
257240	1.37577	3	1.12472	KLHL34
7756	4.12732	9	1.12472	ZNF207
8079	5.5031	12	1.12472	MLF2
129868	1.37577	3	1.12472	TRIM43
640	15.5921	34	1.12472	BLK
129138	1.37577	3	1.12472	ANKRD54
257160	1.37577	3	1.12472	RNF214
338440	2.75155	6	1.12472	ANO9
7942	6.87887	15	1.12472	TFEB
127428	1.37577	3	1.12472	TCEANC2
128977	1.37577	3	1.12472	C22orf39
5407	1.37577	3	1.12472	PNLIPRP1
51545	1.37577	3	1.12472	ZNF581
3187	28.4327	62	1.12472	HNRNPH1
122618	1.37577	3	1.12472	PLD4
375759	1.37577	3	1.12472	C9orf50
121256	4.12732	9	1.12472	TMEM132D
51208	5.5031	12	1.12472	CLDN18
120526	1.37577	3	1.12472	DNAJC24
284359	2.75155	6	1.12472	IZUMO1
120103	1.37577	3	1.12472	SLC36A4
127253	1.37577	3	1.12472	TYW3
51148	1.37577	3	1.12472	CERCAM
14	5.5031	12	1.12472	AAMP
118980	2.75155	6	1.12472	SFXN2
285704	2.75155	6	1.12472	RGMB
3006	14.2163	31	1.12472	HIST1H1C
643394	1.37577	3	1.12472	SPINK9
1954	2.75155	6	1.12472	MEGF8
51296	1.37577	3	1.12472	SLC15A3
284004	1.37577	3	1.12472	HEXDC
317761	1.37577	3	1.12472	C14orf39
57606	4.12732	9	1.12472	SLAIN2
58472	5.04451	11	1.12472	SQRDL
79890	4.12732	9	1.12472	RIN3
57511	5.04451	11	1.12472	COG6
283420	2.75155	6	1.12472	CLEC9A
125488	1.37577	3	1.12472	TTC39C
57489	1.37577	3	1.12472	ODF2L
282808	1.37577	3	1.12472	RAB40AL
57474	1.37577	3	1.12472	ZNF490
375307	1.37577	3	1.12472	CATIP
280636	2.75155	6	1.12472	SELENOH
266743	1.37577	3	1.12472	NPAS4
266553	2.75155	6	1.12472	OFCC1
79794	1.37577	3	1.12472	C12orf49
2854	1.37577	3	1.12472	GPR32
131149	1.37577	3	1.12472	OTOL1
56623	4.12732	9	1.12472	INPP5E
64651	2.75155	6	1.12472	CSRNP1
5935	8.25465	18	1.12472	RBM3
203062	1.37577	3	1.12472	TSNARE1
2483	5.5031	12	1.12472	FRG1
230	10.089	22	1.12472	ALDOC
4818	1.37577	3	1.12472	NKG7
55082	4.12732	9	1.12472	ARGLU1
6152	10.089	22	1.12472	RPL24
6160	11.0062	24	1.12472	RPL31
203100	1.37577	3	1.12472	HTRA4
347688	4.12732	9	1.12472	TUBB8
6166	2.75155	6	1.12472	RPL36AL
151871	2.75155	6	1.12472	DPPA2
728215	2.75155	6	1.12472	FAM155A
54954	2.75155	6	1.12472	FAM120C
64210	9.63042	21	1.12472	MMS19
56241	2.75155	6	1.12472	SUSD2
54942	1.37577	3	1.12472	FAM206A
151827	1.37577	3	1.12472	LRRC34
55175	1.37577	3	1.12472	KLHL11
55183	7.79606	17	1.12472	RIF1
79035	4.12732	9	1.12472	NABP2
5471	4.12732	9	1.12472	PPAT
100128927	1.37577	3	1.12472	ZBTB42
55626	6.87887	15	1.12472	AMBRA1
55602	5.5031	12	1.12472	CDKN2AIP
64850	1.37577	3	1.12472	ETNPPL
100049587	1.37577	3	1.12472	SIGLEC14
55568	2.75155	6	1.12472	GALNT10
65117	2.75155	6	1.12472	RSRC2
166752	1.37577	3	1.12472	FREM3
5496	7.79606	17	1.12472	PPM1G
5831	6.87887	15	1.12472	PYCR1
65980	2.75155	6	1.12472	BRD9
199953	1.37577	3	1.12472	TMEM201
64786	7.79606	17	1.12472	TBC1D15
201254	4.12732	9	1.12472	CENPX
201456	2.75155	6	1.12472	FBXO15
78995	1.37577	3	1.12472	C17orf53
160762	1.37577	3	1.12472	CCDC63
55841	1.37577	3	1.12472	WWC3
54922	2.75155	6	1.12472	RASIP1
150864	2.75155	6	1.12472	FAM117B
131375	1.37577	3	1.12472	LYZL4
219972	1.37577	3	1.12472	MPEG1
653404	1.37577	3	1.12472	FOXD4L6
7284	14.2163	31	1.12472	TUFM
138311	1.37577	3	1.12472	FAM69B
374355	1.37577	3	1.12472	CCDC172
57381	4.12732	9	1.12472	RHOJ
136895	1.37577	3	1.12472	C7orf31
136371	2.75155	6	1.12472	ASB10
79724	1.37577	3	1.12472	ZNF768
79734	2.75155	6	1.12472	KCTD17
135293	1.37577	3	1.12472	PM20D2
254528	1.37577	3	1.12472	MEIOB
134359	2.75155	6	1.12472	POC5
79745	1.37577	3	1.12472	CLIP4
79747	1.37577	3	1.12472	ADGB
57402	7.79606	17	1.12472	S100A14
53345	2.75155	6	1.12472	TM6SF2
131873	1.37577	3	1.12472	COL6A6
255119	1.37577	3	1.12472	C4orf22
79786	1.37577	3	1.12472	KLHL36
254427	1.37577	3	1.12472	PROSER2
7171	9.63042	21	1.12472	TPM4
140606	1.37577	3	1.12472	SELENOM
146909	1.37577	3	1.12472	KIF18B
219983	1.37577	3	1.12472	OR4D6
150709	1.37577	3	1.12472	ANKAR
56834	1.37577	3	1.12472	GPR137
6449	16.5093	36	1.12472	SGTA
4440	11.4648	25	1.12472	MSI1
147948	1.37577	3	1.12472	ZNF582
147650	1.37577	3	1.12472	SPACA6
54763	2.75155	6	1.12472	ROPN1
339287	5.04451	11	1.12472	MSL1
57326	5.5031	12	1.12472	PBXIP1
146852	1.37577	3	1.12472	ODF4
79629	1.37577	3	1.12472	OCEL1
145858	1.37577	3	1.12472	C15orf32
338811	2.75155	6	1.12472	FAM19A2
254013	1.37577	3	1.12472	ETFBKMT
2838	4.12732	9	1.12472	GPR15
54494	1.37577	3	1.12472	C11orf71
143187	7.79606	17	1.12472	VTI1A
346171	2.75155	6	1.12472	ZFP57
23072	4.12732	9	1.12472	HECW1
10363	5.5031	12	1.12472	HMG20A
27085	2.75155	6	1.12472	MTBP
22803	11.0062	24	1.12472	XRN2
448834	2.75155	6	1.12472	KPRP
91289	1.37577	3	1.12472	LMF2
9891	7.79606	17	1.12472	NUAK1
387837	1.37577	3	1.12472	CLEC12B
9686	4.12732	9	1.12472	VGLL4
81832	2.75155	6	1.12472	NETO1
9696	5.04451	11	1.12472	CROCC
399947	1.37577	3	1.12472	C11orf87
22869	1.37577	3	1.12472	ZNF510
10464	6.87887	15	1.12472	PIBF1
399694	2.75155	6	1.12472	SHC4
29997	9.63042	21	1.12472	GLTSCR2
22890	2.75155	6	1.12472	ZBTB1
83862	1.37577	3	1.12472	TMEM120A
1632	2.75155	6	1.12472	ECI1
92293	1.37577	3	1.12472	TMEM132C
114905	1.37577	3	1.12472	C1QTNF7
23568	5.04451	11	1.12472	ARL2BP
388324	2.75155	6	1.12472	INCA1
9703	1.37577	3	1.12472	KIAA0100
388799	1.37577	3	1.12472	FAM209B
29090	1.37577	3	1.12472	TIMM21
29110	33.0186	72	1.12472	TBK1
50863	5.04451	11	1.12472	NTM
11280	2.75155	6	1.12472	SCN11A
84135	4.12732	9	1.12472	UTP15
9991	4.12732	9	1.12472	PTBP3
93492	2.75155	6	1.12472	TPTE2
90678	6.87887	15	1.12472	LRSAM1
25921	2.75155	6	1.12472	ZDHHC5
23394	5.5031	12	1.12472	ADNP
9587	6.87887	15	1.12472	MAD2L1BP
1006	4.12732	9	1.12472	CDH8
25832	1.37577	3	1.12472	NBPF14
84947	2.75155	6	1.12472	SERAC1
285855	2.75155	6	1.12472	RPL7L1
83891	1.37577	3	1.12472	SNX25
23367	9.63042	21	1.12472	LARP1
26035	4.12732	9	1.12472	GLCE
23350	5.5031	12	1.12472	U2SURP
9895	1.37577	3	1.12472	TECPR2
394263	2.75155	6	1.12472	MUC21
26084	2.75155	6	1.12472	ARHGEF26
113746	1.37577	3	1.12472	ODF3
9559	13.7577	30	1.12472	VPS26A
388272	1.37577	3	1.12472	C16orf87
29889	5.04451	11	1.12472	GNL2
28990	1.37577	3	1.12472	ASTE1
81887	8.25465	18	1.12472	LAS1L
10449	4.12732	9	1.12472	ACAA2
91869	2.75155	6	1.12472	RFT1
389119	1.37577	3	1.12472	FAM212A
440854	1.37577	3	1.12472	CAPN14
23001	5.04451	11	1.12472	WDFY3
10240	5.04451	11	1.12472	MRPS31
9755	2.75155	6	1.12472	TBKBP1
23187	5.04451	11	1.12472	PHLDB1
26528	6.87887	15	1.12472	DAZAP1
83640	1.37577	3	1.12472	FAM103A1
23030	6.87887	15	1.12472	KDM4B
116150	2.75155	6	1.12472	NUS1
387509	1.37577	3	1.12472	GPR153
25763	1.37577	3	1.12472	HYPM
89801	1.37577	3	1.12472	PPP1R3F
10749	5.04451	11	1.12472	KIF1C
116534	1.37577	3	1.12472	MRGPRE
389084	1.37577	3	1.12472	C2orf82
84286	1.37577	3	1.12472	TMEM175
81569	1.37577	3	1.12472	ACTL8
84255	1.37577	3	1.12472	SLC37A3
90199	1.37577	3	1.12472	WFDC8
90167	8.25465	18	1.12472	FRMD7
83608	1.37577	3	1.12472	C18orf21
10289	2.75155	6	1.12472	EIF1B
83541	2.75155	6	1.12472	FAM110A
9742	2.75155	6	1.12472	IFT140
9851	1.37577	3	1.12472	KIAA0753
1265	5.04451	11	1.12472	CNN2
9736	2.75155	6	1.12472	USP34
26207	2.75155	6	1.12472	PITPNC1
115416	2.75155	6	1.12472	MALSU1
27296	1.37577	3	1.12472	TP53TG5
9290	12.382	27	1.12472	GPR55
83461	4.12732	9	1.12472	CDCA3
84197	2.29296	5	1.12472	POMK
10733	12.8406	28	1.12472	PLK4
100131980	0.458592	1	1.12472	ZNF705G
64839	2.29296	5	1.12472	FBXL17
100129654	0.458592	1	1.12472	TCF24
390231	0.458592	1	1.12472	TRIM77
5197	3.66873	8	1.12472	PF4V1
4838	14.6749	32	1.12472	NODAL
196463	1.83437	4	1.12472	PLBD2
201181	0.917183	2	1.12472	ZNF385C
197342	1.83437	4	1.12472	EME2
4833	6.42028	14	1.12472	NME4
201292	1.83437	4	1.12472	TRIM65
390151	0.458592	1	1.12472	OR8H2
25852	3.66873	8	1.12472	ARMC8
389668	0.458592	1	1.12472	XKR9
196383	3.21014	7	1.12472	RILPL2
84266	1.83437	4	1.12472	ALKBH7
64579	1.83437	4	1.12472	NDST4
200150	2.29296	5	1.12472	PLD5
340990	1.83437	4	1.12472	OTOG
201725	1.83437	4	1.12472	C4orf46
55857	1.83437	4	1.12472	KIZ
340547	0.458592	1	1.12472	VSIG1
390154	0.458592	1	1.12472	OR5T3
390243	0.458592	1	1.12472	IZUMO1R
84191	1.83437	4	1.12472	FAM96A
340900	0.458592	1	1.12472	EBLN1
90580	0.458592	1	1.12472	TIMM29
25820	6.42028	14	1.12472	ARIH1
10744	1.83437	4	1.12472	PTTG2
200933	1.83437	4	1.12472	FBXO45
55781	3.66873	8	1.12472	RIOK2
199920	0.917183	2	1.12472	C1orf168
100132386	0.458592	1	1.12472	KRTAP4-9
340529	0.458592	1	1.12472	PABPC1L2A
200159	0.917183	2	1.12472	C1orf100
390036	0.917183	2	1.12472	OR52K1
64853	2.29296	5	1.12472	AIDA
342527	0.917183	2	1.12472	SMTNL2
64857	3.66873	8	1.12472	PLEKHG2
10425	7.33747	16	1.12472	ARIH2
345193	0.917183	2	1.12472	LRIT3
345079	0.458592	1	1.12472	SOWAHB
79024	0.458592	1	1.12472	SMIM2
440836	1.83437	4	1.12472	ODF3B
161424	3.21014	7	1.12472	NOP9
55250	3.66873	8	1.12472	ELP2
79002	1.83437	4	1.12472	C19orf43
158511	1.83437	4	1.12472	CSAG1
161835	2.29296	5	1.12472	FSIP1
162515	0.458592	1	1.12472	SLC16A11
10443	2.29296	5	1.12472	N4BP2L2
162605	0.917183	2	1.12472	KRT28
163033	1.83437	4	1.12472	ZNF579
55279	0.458592	1	1.12472	ZNF654
440955	0.458592	1	1.12472	TMEM89
157922	1.83437	4	1.12472	CAMSAP1
171482	0.917183	2	1.12472	FAM9A
441150	0.458592	1	1.12472	C6orf226
729240	0.458592	1	1.12472	PRR20C
441273	0.917183	2	1.12472	SPDYE2
441168	0.917183	2	1.12472	FAM26F
389124	0.458592	1	1.12472	IQCF5
1522	9.17183	20	1.12472	CTSZ
117157	4.58592	10	1.12472	SH2D1B
55181	1.83437	4	1.12472	SMG8
389158	0.458592	1	1.12472	PLSCR5
26240	2.29296	5	1.12472	FAM50B
154807	3.66873	8	1.12472	VKORC1L1
155061	1.83437	4	1.12472	ZNF746
79038	2.29296	5	1.12472	ZFYVE21
10389	3.21014	7	1.12472	SCML2
389151	0.458592	1	1.12472	PRR23B
729431	0.458592	1	1.12472	GAGE12E
83861	1.83437	4	1.12472	RSPH3
343450	1.83437	4	1.12472	KCNT2
25940	2.29296	5	1.12472	FAM98A
342346	0.458592	1	1.12472	C16orf96
91010	3.21014	7	1.12472	FMNL3
389432	0.458592	1	1.12472	SAMD5
26030	0.917183	2	1.12472	PLEKHG3
169611	1.83437	4	1.12472	OLFML2A
25992	0.917183	2	1.12472	SNED1
170067	0.458592	1	1.12472	SUPT20HL2
65992	3.21014	7	1.12472	DDRGK1
55612	7.33747	16	1.12472	FERMT1
170680	1.83437	4	1.12472	PSORS1C2
90864	2.29296	5	1.12472	SPSB3
64881	2.29296	5	1.12472	PCDH20
90835	0.458592	1	1.12472	CCDC189
10581	3.66873	8	1.12472	IFITM2
203076	0.458592	1	1.12472	C8orf74
342618	0.917183	2	1.12472	SLFN14
5460	82.5465	180	1.12472	POU5F1
26112	2.29296	5	1.12472	CCDC69
91272	1.83437	4	1.12472	BOD1
55421	3.21014	7	1.12472	NCBP3
342865	0.917183	2	1.12472	VSTM2B
65260	1.83437	4	1.12472	COA7
342897	1.83437	4	1.12472	NCCRP1
165186	0.458592	1	1.12472	TOGARAM2
342908	0.917183	2	1.12472	ZNF404
165100	0.917183	2	1.12472	TEX44
10465	7.33747	16	1.12472	PPIH
342979	0.917183	2	1.12472	PALM3
65987	0.458592	1	1.12472	KCTD14
91300	0.458592	1	1.12472	R3HDM4
343066	0.458592	1	1.12472	AADACL4
203069	0.917183	2	1.12472	R3HCC1
100288797	0.917183	2	1.12472	TMEM239
390265	0.458592	1	1.12472	OR10G7
283377	1.83437	4	1.12472	SPRYD4
283152	0.458592	1	1.12472	CCDC153
283171	0.458592	1	1.12472	C11orf44
283229	2.29296	5	1.12472	CRACR2B
23284	4.58592	10	1.12472	ADGRL3
22897	6.42028	14	1.12472	CEP164
283349	3.21014	7	1.12472	RASSF3
57494	1.83437	4	1.12472	RIMKLB
57497	2.29296	5	1.12472	LRFN2
403282	0.458592	1	1.12472	OR6C65
319101	2.29296	5	1.12472	KRT73
59	36.2287	79	1.12472	ACTA2
404220	0.917183	2	1.12472	C6orf201
100534592	0.458592	1	1.12472	URGCP-MRPS24
84885	1.83437	4	1.12472	ZDHHC12
3396	3.66873	8	1.12472	MRPL58
22932	1.83437	4	1.12472	POMZP3
337867	3.66873	8	1.12472	UBAC2
23285	0.458592	1	1.12472	KIAA1107
23302	0.917183	2	1.12472	WSCD1
337879	0.917183	2	1.12472	KRTAP8-1
84934	3.21014	7	1.12472	RITA1
256227	0.458592	1	1.12472	STEAP1B
84524	1.83437	4	1.12472	ZC3H8
84542	1.83437	4	1.12472	KIAA1841
256472	0.458592	1	1.12472	TMEM151A
257062	0.917183	2	1.12472	CATSPERD
100529257	0.458592	1	1.12472	SYNJ2BP-COX16
3748	3.66873	8	1.12472	KCNC3
57470	3.21014	7	1.12472	LRRC47
259308	0.458592	1	1.12472	FAM205A
22838	0.458592	1	1.12472	RNF44
22852	3.21014	7	1.12472	ANKRD26
399939	0.458592	1	1.12472	TRIM49D1
267004	1.83437	4	1.12472	PGBD3
100529261	0.917183	2	1.12472	CHURC1-FNTB
101059938	0.458592	1	1.12472	NPIPA7
283971	0.458592	1	1.12472	CLEC18C
23768	3.66873	8	1.12472	FLRT2
285382	0.458592	1	1.12472	C3orf70
286257	0.917183	2	1.12472	C9orf142
285141	0.458592	1	1.12472	ERICH2
285148	0.917183	2	1.12472	IAH1
285203	1.83437	4	1.12472	EOGT
84833	3.21014	7	1.12472	USMG5
102288414	0.458592	1	1.12472	C11orf98
285311	0.917183	2	1.12472	C3orf56
23160	3.66873	8	1.12472	WDR43
283999	0.458592	1	1.12472	TMEM235
285600	2.29296	5	1.12472	KIAA0825
102724536	0.917183	2	1.12472	PRR33
84690	2.29296	5	1.12472	SPATA22
57719	1.83437	4	1.12472	ANO8
401388	0.917183	2	1.12472	C7orf76
23148	0.458592	1	1.12472	NACAD
23061	2.29296	5	1.12472	TBC1D9B
57688	2.29296	5	1.12472	ZSWIM6
101928638	0.458592	1	1.12472	PRR31
286430	0.458592	1	1.12472	NLRP2B
57670	3.21014	7	1.12472	KIAA1549
400410	0.458592	1	1.12472	ST20
284021	0.917183	2	1.12472	MILR1
101060684	0.458592	1	1.12472	NBPF26
400451	0.458592	1	1.12472	FAM174B
403257	0.458592	1	1.12472	OR4C45
22995	6.42028	14	1.12472	CEP152
284358	1.83437	4	1.12472	MAMSTR
23215	4.58592	10	1.12472	PRRC2C
3223	3.21014	7	1.12472	HOXC6
284382	0.458592	1	1.12472	ACTL9
101927581	0.458592	1	1.12472	CCDC182
84842	0.917183	2	1.12472	HPDL
23211	3.21014	7	1.12472	ZC3H4
23170	3.21014	7	1.12472	TTLL12
57654	1.83437	4	1.12472	UVSSA
256148	0.458592	1	1.12472	OR4S1
256006	0.458592	1	1.12472	ANKRD31
11309	8.71324	19	1.12472	SLCO2B1
85508	0.917183	2	1.12472	SCRT2
63978	3.66873	8	1.12472	PRDM14
100288814	0.458592	1	1.12472	CLDN34
56924	8.71324	19	1.12472	PAK6
339778	0.458592	1	1.12472	C2orf70
100303755	0.458592	1	1.12472	PET117
4308	6.42028	14	1.12472	TRPM1
221527	2.29296	5	1.12472	ZBTB12
221710	0.458592	1	1.12472	SMIM13
57406	2.29296	5	1.12472	ABHD6
221711	1.83437	4	1.12472	SYCP2L
85481	0.917183	2	1.12472	PSKH2
440087	0.917183	2	1.12472	SMCO3
85461	2.29296	5	1.12472	TANC1
100431172	0.458592	1	1.12472	KLRF2
440068	0.458592	1	1.12472	CARD17
100506013	0.917183	2	1.12472	APELA
221416	0.458592	1	1.12472	C6orf223
221336	0.917183	2	1.12472	BEND6
221302	1.83437	4	1.12472	ZUFSP
88455	3.21014	7	1.12472	ANKRD13A
84273	3.66873	8	1.12472	NOA1
1038	1.83437	4	1.12472	CDR1
203562	0.458592	1	1.12472	TMEM31
204219	1.83437	4	1.12472	CERS3
204474	1.83437	4	1.12472	PDILT
205717	0.917183	2	1.12472	USF3
89857	3.21014	7	1.12472	KLHL6
340146	0.458592	1	1.12472	SLC35D3
10929	4.58592	10	1.12472	SRSF8
84298	2.29296	5	1.12472	LLPH
84300	3.21014	7	1.12472	UQCC2
23617	3.66873	8	1.12472	TSSK2
390883	0.917183	2	1.12472	OR7G3
220359	0.458592	1	1.12472	TIGD3
64066	1.83437	4	1.12472	MMP27
63901	1.83437	4	1.12472	FAM111A
63897	0.917183	2	1.12472	HEATR6
222894	1.83437	4	1.12472	FERD3L
254122	1.83437	4	1.12472	SNX32
254187	0.917183	2	1.12472	TSGA10IP
254225	2.29296	5	1.12472	RNF169
391356	0.917183	2	1.12472	PTRHD1
100526767	0.458592	1	1.12472	RNF103-CHMP3
85013	0.917183	2	1.12472	TMEM128
2848	0.917183	2	1.12472	GPR25
2850	0.458592	1	1.12472	GPR27
100526772	0.917183	2	1.12472	TMEM110-MUSTN1
100527943	0.458592	1	1.12472	TGIF2-C20orf24
84984	1.83437	4	1.12472	CEP19
84964	0.458592	1	1.12472	ALKBH6
59335	0.458592	1	1.12472	PRDM12
392617	0.917183	2	1.12472	ELFN1
255022	7.33747	16	1.12472	CALHM1
255043	0.917183	2	1.12472	TMEM86B
11157	3.66873	8	1.12472	LSM6
23409	4.58592	10	1.12472	SIRT4
100507003	0.458592	1	1.12472	GFY
85364	2.29296	5	1.12472	ZCCHC3
57037	1.83437	4	1.12472	ANKMY2
60494	0.917183	2	1.12472	CCDC81
11070	1.83437	4	1.12472	TMEM115
23514	1.83437	4	1.12472	SPIDR
253430	3.66873	8	1.12472	IPMK
339230	1.83437	4	1.12472	CCDC137
85376	1.83437	4	1.12472	RIMBP3
100526740	0.917183	2	1.12472	ATP5J2-PTCD1
253559	3.21014	7	1.12472	CADM2
57181	1.83437	4	1.12472	SLC39A10
253935	0.917183	2	1.12472	ANGPTL5
23440	0.917183	2	1.12472	OTP
100526761	0.458592	1	1.12472	CCDC169-SOHLH2
253982	0.917183	2	1.12472	ASPHD1
431704	0.917183	2	1.12472	RGS21
729092	0.458592	1	1.12472	AGAP5
57706	5.96169	13	1.12472	DENND1A
389114	0.917183	2	1.12472	ZNF662
94107	0.917183	2	1.12472	TMEM203
114898	0.917183	2	1.12472	C1QTNF2
80323	1.83437	4	1.12472	CCDC68
79683	1.83437	4	1.12472	ZDHHC14
125704	0.917183	2	1.12472	FAM69C
125875	0.458592	1	1.12472	CLDND2
653464	0.917183	2	1.12472	SRGAP2C
51348	2.29296	5	1.12472	KLRF1
126074	0.917183	2	1.12472	SWSAP1
79882	4.58592	10	1.12472	ZC3H14
54454	1.83437	4	1.12472	ATAD2B
94103	12.8406	28	1.12472	ORMDL3
54221	2.29296	5	1.12472	SNTG2
126147	0.458592	1	1.12472	NTN5
145645	0.458592	1	1.12472	TERB2
360030	0.458592	1	1.12472	NANOGNB
645121	0.458592	1	1.12472	CCNI2
139562	0.917183	2	1.12472	OTUD6A
9819	0.917183	2	1.12472	TSC22D2
51659	4.58592	10	1.12472	GINS2
9818	3.66873	8	1.12472	NUP58
80335	5.96169	13	1.12472	WDR82
79870	6.42028	14	1.12472	BAALC
79713	0.458592	1	1.12472	IGFLR1
138715	0.458592	1	1.12472	ARID3C
653333	0.458592	1	1.12472	FAM86B2
374308	0.917183	2	1.12472	PTCHD3
9847	2.29296	5	1.12472	C2CD5
142827	0.917183	2	1.12472	ACSM6
51337	2.29296	5	1.12472	THEM6
79887	1.83437	4	1.12472	PLBD1
9618	11.9234	26	1.12472	TRAF4
145407	0.917183	2	1.12472	C14orf37
7993	1.83437	4	1.12472	UBXN8
27246	5.96169	13	1.12472	RNF115
79918	2.29296	5	1.12472	SETD6
123263	2.29296	5	1.12472	MTFMT
51002	3.66873	8	1.12472	TPRKB
80763	1.83437	4	1.12472	SPX
388407	1.83437	4	1.12472	C17orf82
128653	0.917183	2	1.12472	C20orf141
54585	3.66873	8	1.12472	LZTFL1
51308	3.21014	7	1.12472	REEP2
51310	2.29296	5	1.12472	SLC22A17
50651	0.917183	2	1.12472	SLC45A1
94026	0.458592	1	1.12472	POM121L2
114990	3.21014	7	1.12472	VASN
144347	1.83437	4	1.12472	RFLNA
51322	5.96169	13	1.12472	WAC
143872	1.83437	4	1.12472	ARHGAP42
143686	3.66873	8	1.12472	SESN3
6911	3.21014	7	1.12472	TBX6
51329	3.21014	7	1.12472	ARL6IP4
124626	3.21014	7	1.12472	ZPBP2
114900	0.917183	2	1.12472	C1QTNF4
9848	0.458592	1	1.12472	MFAP3L
645414	0.458592	1	1.12472	PRAMEF19
126248	0.458592	1	1.12472	WDR88
9810	7.33747	16	1.12472	RNF40
51802	0.458592	1	1.12472	ASIC5
51477	3.21014	7	1.12472	ISYNA1
29072	10.5476	23	1.12472	SETD2
131616	0.458592	1	1.12472	TMEM42
51495	7.33747	16	1.12472	HACD3
51765	8.71324	19	1.12472	STK26
79831	3.66873	8	1.12472	KDM8
388284	0.458592	1	1.12472	C16orf86
113655	0.917183	2	1.12472	MFSD3
374973	0.458592	1	1.12472	TEX38
387885	0.458592	1	1.12472	CFAP73
112849	0.917183	2	1.12472	L3HYPDH
387890	0.458592	1	1.12472	TMEM233
550631	0.917183	2	1.12472	CCDC157
649330	0.458592	1	1.12472	HNRNPCL3
9658	3.21014	7	1.12472	ZNF516
84807	0.917183	2	1.12472	NFKBID
503497	0.458592	1	1.12472	MS4A13
9655	5.96169	13	1.12472	SOCS5
503835	0.458592	1	1.12472	DUXA
29887	3.66873	8	1.12472	SNX10
7837	6.42028	14	1.12472	PXDN
387911	0.917183	2	1.12472	C1QTNF9B
128710	1.83437	4	1.12472	SLX4IP
51555	3.21014	7	1.12472	PEX5L
113230	0.458592	1	1.12472	MISP3
7690	3.66873	8	1.12472	ZNF131
132228	0.917183	2	1.12472	LSMEM2
375318	0.458592	1	1.12472	AQP12A
8289	26.5983	58	1.12472	ARID1A
137362	0.917183	2	1.12472	GOT1L1
51397	3.21014	7	1.12472	COMMD10
81558	0.458592	1	1.12472	FAM117A
7398	7.33747	16	1.12472	USP1
645811	0.458592	1	1.12472	CCDC154
388335	0.458592	1	1.12472	TMEM220
126321	0.917183	2	1.12472	MFSD12
550643	0.458592	1	1.12472	NBDY
79848	3.21014	7	1.12472	CSPP1
79722	3.66873	8	1.12472	ANKRD55
9745	3.21014	7	1.12472	ZNF536
7444	7.33747	16	1.12472	VRK2
135656	2.29296	5	1.12472	DPCR1
645974	0.458592	1	1.12472	PABPC1L2B
126731	0.917183	2	1.12472	CCSAP
135295	1.83437	4	1.12472	SRSF12
126755	0.458592	1	1.12472	LRRC38
28958	2.29296	5	1.12472	COA3
28972	1.83437	4	1.12472	SPCS1
646625	0.458592	1	1.12472	URAD
53820	0.458592	1	1.12472	RIPPLY3
133874	0.458592	1	1.12472	C5orf58
9705	2.29296	5	1.12472	ST18
132430	0.458592	1	1.12472	PABPC4L
53342	1.83437	4	1.12472	IL17D
128240	3.66873	8	1.12472	NAXE
79635	1.83437	4	1.12472	CCDC121
145773	0.917183	2	1.12472	FAM81A
119682	0.458592	1	1.12472	OR51L1
747	1.83437	4	1.12472	DAGLA
55015	2.29296	5	1.12472	PRPF39
55011	5.96169	13	1.12472	PIH1D1
116228	2.29296	5	1.12472	COX20
8045	3.21014	7	1.12472	RASSF7
83460	0.917183	2	1.12472	EMC6
728340	0.458592	1	1.12472	GTF2H2C
347732	1.83437	4	1.12472	CATSPER3
79157	0.917183	2	1.12472	MFSD11
26873	1.83437	4	1.12472	OPLAH
79175	1.83437	4	1.12472	ZNF343
26953	2.29296	5	1.12472	RANBP6
2302	3.66873	8	1.12472	FOXJ1
81928	1.83437	4	1.12472	CABLES2
27023	0.917183	2	1.12472	FOXB1
113246	1.83437	4	1.12472	C12orf57
120146	0.458592	1	1.12472	TRIM64
54964	0.917183	2	1.12472	C1orf56
92162	0.917183	2	1.12472	TMEM88
54946	2.29296	5	1.12472	SLC41A3
54937	1.83437	4	1.12472	SOHLH2
120224	2.29296	5	1.12472	TMEM45B
441925	0.458592	1	1.12472	BECN2
643680	0.917183	2	1.12472	MS4A4E
27079	1.83437	4	1.12472	RPUSD2
643418	0.458592	1	1.12472	LIPN
116238	0.458592	1	1.12472	TLCD1
79346	0.458592	1	1.12472	OR4C5
9114	7.33747	16	1.12472	ATP6V0D1
10329	1.83437	4	1.12472	TMEM5
55090	3.21014	7	1.12472	MED9
643314	0.458592	1	1.12472	KIAA0754
152138	0.917183	2	1.12472	PYDC2
117286	0.917183	2	1.12472	CIB3
643226	0.458592	1	1.12472	GRXCR2
6128	14.6749	32	1.12472	RPL6
91614	1.83437	4	1.12472	DEPDC7
643365	0.458592	1	1.12472	LINC00452
117144	4.58592	10	1.12472	CATSPER1
728621	0.458592	1	1.12472	CCDC30
91689	1.83437	4	1.12472	SMDT1
728586	0.917183	2	1.12472	CCDC192
728498	0.458592	1	1.12472	GOLGA8H
389073	0.917183	2	1.12472	C2orf80
79135	3.21014	7	1.12472	APOO
647174	0.458592	1	1.12472	SERPINE3
80070	1.83437	4	1.12472	ADAMTS20
51123	1.83437	4	1.12472	ZNF706
347454	0.458592	1	1.12472	SOWAHD
9096	1.83437	4	1.12472	TBX18
51105	3.21014	7	1.12472	PHF20L1
347487	0.458592	1	1.12472	CXorf66
26526	0.458592	1	1.12472	TSPAN16
10236	17.8851	39	1.12472	HNRNPR
10129	3.21014	7	1.12472	FRY
388115	0.917183	2	1.12472	C15orf52
120400	0.917183	2	1.12472	NXPE1
115701	0.917183	2	1.12472	ALPK2
10102	3.21014	7	1.12472	TSFM
79609	0.917183	2	1.12472	VCPKMT
147685	0.917183	2	1.12472	C19orf18
121355	0.917183	2	1.12472	GTSF1
79611	1.83437	4	1.12472	ACSS3
93109	0.458592	1	1.12472	TMEM44
147007	0.917183	2	1.12472	TMEM199
27146	0.458592	1	1.12472	FAM184B
1826	5.96169	13	1.12472	DSCAM
146862	1.83437	4	1.12472	UNC45B
93166	0.917183	2	1.12472	PRDM6
54754	0.458592	1	1.12472	NUTM2F
121536	4.58592	10	1.12472	AEBP2
9942	1.83437	4	1.12472	XYLB
387638	0.917183	2	1.12472	C10orf113
6664	10.5476	23	1.12472	SOX11
146378	0.458592	1	1.12472	C16orf92
54734	2.29296	5	1.12472	RAB39A
115353	1.83437	4	1.12472	LRRC42
81629	1.83437	4	1.12472	TSSK3
54716	3.21014	7	1.12472	SLC6A20
128239	3.66873	8	1.12472	IQGAP3
6727	9.17183	20	1.12472	SRP14
145946	1.83437	4	1.12472	SPATA8
79922	3.21014	7	1.12472	MRM1
121274	1.83437	4	1.12472	ZNF641
51270	2.29296	5	1.12472	TFDP3
10050	1.83437	4	1.12472	SLC17A4
8834	2.29296	5	1.12472	TMEM11
150383	0.917183	2	1.12472	CDPF1
79413	0.917183	2	1.12472	ZBED2
150223	1.83437	4	1.12472	YDJC
54859	1.83437	4	1.12472	ELP6
388595	0.458592	1	1.12472	TMEM82
120406	0.458592	1	1.12472	NXPE2
149563	0.917183	2	1.12472	C1orf64
79598	4.58592	10	1.12472	CEP97
10049	17.4265	38	1.12472	DNAJB6
654483	2.29296	5	1.12472	BOLA2B
92922	0.458592	1	1.12472	CCDC102A
348094	0.458592	1	1.12472	ANKDD1A
79582	3.66873	8	1.12472	SPAG16
643911	0.917183	2	1.12472	CRNDE
121053	0.917183	2	1.12472	C12orf45
148523	1.83437	4	1.12472	CIART
642446	0.458592	1	1.12472	TRIM64B
148103	0.917183	2	1.12472	ZNF599
51061	3.21014	7	1.12472	TXNDC11
147807	0.917183	2	1.12472	ZNF524
654254	0.458592	1	1.12472	ZNF732
150590	0.917183	2	1.12472	C2orf15
29126	55.4896	120	1.11275	CD274
11168	42.1904	91	1.10895	PSIP1
6925	31.1842	67	1.10334	TCF4
4879	155.463	334	1.10328	NPPB
498	26.5983	57	1.09963	ATP5A1
4670	22.471	48	1.09497	HNRNPM
3099	19.7194	42	1.09077	HK2
57817	55.9482	119	1.0888	HAMP
10320	33.9358	72	1.08519	IKZF1
643	16.0507	34	1.0829	CXCR5
9349	15.5921	33	1.08165	RPL23
10630	31.1842	66	1.08165	PDPN
361	43.5662	92	1.07842	AQP4
6774	343.944	726	1.0778	STAT3
648	68.3301	144	1.07547	BMI1
51561	39.8975	84	1.07409	IL23A
7840	12.8406	27	1.07225	ALMS1
29978	12.8406	27	1.07225	UBQLN2
55193	12.8406	27	1.07225	PBRM1
5917	12.8406	27	1.07225	RARS
8878	76.1262	160	1.07161	SQSTM1
84876	37.6045	79	1.07095	ORAI1
3927	12.382	26	1.07027	LASP1
22948	24.7639	52	1.07027	CCT5
7403	12.382	26	1.07027	KDM6A
4343	12.382	26	1.07027	MOV10
6204	12.382	26	1.07027	RPS10
9682	11.4648	24	1.06582	KDM4A
27101	11.0062	23	1.06332	CACYBP
27178	11.0062	23	1.06332	IL37
10419	32.56	68	1.06243	PRMT5
57447	21.5538	45	1.06198	NDRG2
2069	10.5476	22	1.06059	EREG
140690	10.5476	22	1.06059	CTCFL
7405	10.5476	22	1.06059	UVRAG
28234	21.0952	44	1.06059	SLCO1B3
54778	10.089	21	1.0576	RNF111
2195	10.089	21	1.0576	FAT1
23705	29.8085	62	1.05655	CADM1
9839	29.3499	61	1.05546	ZEB2
9230	9.63042	20	1.05433	RAB11B
2703	9.63042	20	1.05433	GJA8
5836	9.63042	20	1.05433	PYGL
7375	9.17183	19	1.05072	USP4
3700	9.17183	19	1.05072	ITIH4
56913	9.17183	19	1.05072	C1GALT1
6576	9.17183	19	1.05072	SLC25A1
55818	8.71324	18	1.04672	KDM3A
23	8.71324	18	1.04672	ABCF1
9188	17.4265	36	1.04672	DDX21
6579	8.71324	18	1.04672	SLCO1A2
6157	8.71324	18	1.04672	RPL27A
29775	8.71324	18	1.04672	CARD10
5954	8.71324	18	1.04672	RCN1
214	25.6811	53	1.04528	ALCAM
79084	16.9679	35	1.04455	WDR77
4233	152.711	315	1.04455	MET
10013	50.9037	105	1.04455	HDAC6
54888	8.25465	17	1.04226	NSUN2
23165	8.25465	17	1.04226	NUP205
57459	8.25465	17	1.04226	GATAD2B
6662	49.5279	102	1.04226	SOX9
27202	8.25465	17	1.04226	C5AR2
5110	16.0507	33	1.03983	PCMT1
11060	16.0507	33	1.03983	WWP2
55922	7.79606	16	1.03726	NKRF
9632	7.79606	16	1.03726	SEC24C
83743	7.79606	16	1.03726	GRWD1
1138	38.5217	79	1.03618	CHRNA5
2034	67.8716	139	1.03421	EPAS1
79991	7.33747	15	1.03161	STN1
4900	7.33747	15	1.03161	NRGN
57018	7.33747	15	1.03161	CCNL1
950	14.6749	30	1.03161	SCARB2
4849	7.33747	15	1.03161	CNOT3
51280	14.6749	30	1.03161	GOLM1
26234	7.33747	15	1.03161	FBXL5
6122	14.6749	30	1.03161	RPL3
56252	7.33747	15	1.03161	YLPM1
126393	7.33747	15	1.03161	HSPB6
55037	7.33747	15	1.03161	PTCD3
51081	7.33747	15	1.03161	MRPS7
6786	50.9037	104	1.03074	STIM1
23387	6.87887	14	1.02518	SIK3
284403	6.87887	14	1.02518	WDR62
124220	6.87887	14	1.02518	ZG16B
2719	27.5155	56	1.02518	GPC3
6234	6.87887	14	1.02518	RPS28
9521	6.87887	14	1.02518	EEF1E1
55920	6.87887	14	1.02518	RCC2
10949	13.2992	27	1.02162	HNRNPA0
6203	13.2992	27	1.02162	RPS9
1654	33.0186	67	1.02088	DDX3X
79054	19.7194	40	1.02038	TRPM8
10135	71.9989	146	1.01992	NAMPT
55339	6.42028	13	1.0178	WDR33
11314	6.42028	13	1.0178	CD300A
3954	6.42028	13	1.0178	LETM1
11126	6.42028	13	1.0178	CD160
4038	6.42028	13	1.0178	LRP4
6188	25.6811	52	1.0178	RPS3
6726	6.42028	13	1.0178	SRP9
2823	6.42028	13	1.0178	GPM6A
3149	6.42028	13	1.0178	HMGB3
57526	6.42028	13	1.0178	PCDH19
6830	6.42028	13	1.0178	SUPT6H
54487	12.8406	26	1.0178	DGCR8
2312	44.942	91	1.0178	FLG
7182	18.8023	38	1.01509	NR2C2
7474	49.9865	101	1.01475	WNT5A
5562	55.9482	113	1.01416	PRKAA1
5304	12.382	25	1.01369	PIP
51741	37.1459	75	1.01369	WWOX
627	289.371	584	1.01305	BDNF
5510	5.96169	12	1.00924	PPP1R7
117178	5.96169	12	1.00924	SSX2IP
114793	5.96169	12	1.00924	FMNL2
[truncated: 17,230 more rows]
