# Supplementary material for: Large-scale investigation of the reasons why potentially important genes are ignored
Source: PLoS Biol. 2018 Sep 18;16(9):e2006643. doi: 10.1371/journal.pbio.2006643 (PMC6143198; doi:10.1371/journal.pbio.2006643)
Supplement: S5 Table — Median importance of features over 500 independent randomizations of the models for predicting the number of publications and the year of their discovery. (XLSX) [file pbio.2006643.s020.xlsx]

## Sheet: Sheet1
feature	year	papers
Lek et al., 2016: exome variation, mis_z	0.0094821	0.0216439
Protein: signal peptide, cmax score of SignalP	0.0165885	0.0183824
Uhlen et al., 2015: RNA expression, log10 FPKM: appendices_4b	0.00742071	0.0154345
Lek et al., 2016: exome variation, lof_z	0.00782936	0.0153418
Uhlen et al., 2015: RNA expression, log10 FPKM: liver_c	0.0148373	0.0107516
Coding sequence of validated RNA: AAT	0.00653777	0.0107499
Uhlen et al., 2015: RNA expression, log10 FPKM: brain_3c	0.00354227	0.0105859
Uhlen et al., 2015: Fraction of tissues with detected RNA (1 FPKM)	0.00569984	0.0103161
Lek et al., 2016: exome variation, pNull	0.0040885	0.00997024
Itzhak et al., 2016: protein abundance: contribution to cell protein mass [ppm]	0.00797397	0.00939672
Uhlen et al., 2015: RNA expression, log10 FPKM: adrenal_4d	0.00797093	0.00880056
Protein: GRAVY score of hydrophobicity	0.00372129	0.00796193
Wang et al., 2015: CRISPR score: KBM7	0.00484214	0.00760534
Protein: basic amino acids	0.00442499	0.0075996
RNA: length	0.00574692	0.00747222
Uhlen et al., 2015: RNA expression, log10 FPKM: bonemarrow_6c	0.00833279	0.00683037
Lek et al., 2016: exome variation, exp_syn	0.00355642	0.00675968
Uhlen et al., 2015: RNA expression, log10 FPKM: skmel30	0.00240401	0.00669973
Coding sequence of genomically predicted RNA: ATG	0.00326317	0.00656468
Lek et al., 2016: exome variation, syn_z	0.00359895	0.00643386
Uhlen et al., 2015: RNA expression, log10 FPKM: k562	0.0020228	0.00641944
Uhlen et al., 2015: RNA expression, log10 FPKM: sclc21h	0.00385725	0.00639043
Uhlen et al., 2015: RNA expression, log10 FPKM: brain_a	0.00514433	0.00627301
Protein: histidine	0.0061078	0.00622516
Uhlen et al., 2015: RNA expression, log10 FPKM: testis_7b	0.00505409	0.00614168
Protein: isoelectric point	0.00229179	0.00612367
Blomen et al., 2015: total antisense (KBM7 cells)	0.00139118	0.00611407
Hart et al., 2015: gene essentiality in HeLa	0.00577666	0.00558005
Lek et al., 2016: exome variation, pLI	0.00339535	0.0054357
Uhlen et al., 2015: Fraction of cells with detected RNA (1 FPKM)	0.00165866	0.00532726
Protein: turn affine amino acids	0.00430474	0.00530218
Uhlen et al., 2015: RNA expression, log10 FPKM: testis_7d	0.00652465	0.00528378
Protein: Leucine	0.0088279	0.00525006
Uhlen et al., 2015: RNA expression, log10 FPKM: esophagus_5a	0.00244169	0.00501999
Lek et al., 2016: exome variation, exp_lof	0.00780673	0.0049448
Protein: asparagine	0.00478853	0.00476453
RNA: alanine	0.000929001	0.00474805
Lek et al., 2016: exome variation, exp_mis	0.00419373	0.00463497
Uhlen et al., 2015: RNA expression, log10 FPKM: molt4	0.00631139	0.00463177
Uhlen et al., 2015: RNA expression, log10 FPKM: endometrium_4a	0.000863195	0.00462334
Protein: serine	0.00376595	0.00459937
Uhlen et al., 2015: RNA expression, log10 FPKM: ovary_6b	0.00240803	0.0044957
Uhlen et al., 2015: RNA expression, log10 FPKM: placenta_6b	0.00141565	0.00445514
Coding sequence of genomically predicted RNA: GTC	0.00132507	0.00443493
Protein: arginine	0.00497058	0.00443353
Coding sequence of validated RNA: alanine	0.00597283	0.0043753
Hart et al., 2015: gene essentiality in GBM	0.00413506	0.00435714
Coding sequence of genomically predicted RNA: CGG	0.00138368	0.00432631
Uhlen et al., 2015: RNA expression, log10 FPKM: prostate_4c	0.00847601	0.00429336
Hart et al., 2015: gene essentiality in DLD1	0.00460911	0.00427579
Uhlen et al., 2015: RNA expression, log10 FPKM: shsy5y	0.00115719	0.00421227
Protein: polar amino acids	0.00628774	0.00418825
Coding sequence of validated RNA: CAG	0.00301595	0.00415425
Protein: helix-affine amino acids	0.0016197	0.00412104
Blomen et al., 2015: total antisense (HAP1 cells)	0.00415107	0.00411241
Coding sequence of genomically predicted RNA: TTC	0.0028833	0.0040771
Protein: isoleucine	0.00490704	0.00404631
Uhlen et al., 2015: RNA expression, log10 FPKM: heart_5a	0.000990387	0.00401595
Protein: glycine	0.00965167	0.00399977
Protein: hydrophobic amino acids	0.00492754	0.00396839
Coding sequence of genomically predicted RNA: TAC	0.0024042	0.00392598
Wang et al., 2015: CRISPR score: Jiyoye	0.00494332	0.00387633
Uhlen et al., 2015: RNA expression, log10 FPKM: placenta_6a	0.000564687	0.00387624
Coding sequence of validated RNA: CCT	0.00144057	0.00387446
Coding sequence of validated RNA: length	0.00115094	0.0038594
Coding sequence of genomically predicted RNA: ACC	0.00246104	0.00384627
Protein: aspartic acid	0.00357846	0.00383853
Coding sequence of validated RNA: GAG	0.00192994	0.0038267
Itzhak et al., 2016: protein localization, plasma membrane	0.00133216	0.00379745
Lek et al., 2016: exome variation, pRec	0.00292556	0.00379553
Protein: glutamic acid	0.00368972	0.00379011
Blomen et al., 2015: total sense (KBM7 cells)	0.00155649	0.00373254
Protein: glutamine	0.00365036	0.00368422
Hart et al., 2015: gene essentiality in HCT116	0.00491995	0.00365348
Hart et al., 2015: gene essentiality in A375 GeCKo	0.00201391	0.0035888
Uhlen et al., 2015: RNA expression, log10 FPKM: hel	0.00343554	0.00358388
Coding sequence of genomically predicted RNA: AAT	0.000893923	0.00356026
Uhlen et al., 2015: RNA expression, log10 FPKM: liver_d	0.00491696	0.0035493
Coding sequence of validated RNA: length	0.00170044	0.00354664
Coding sequence of validated RNA: GCC	0.00285079	0.00354223
Uhlen et al., 2015: RNA expression, log10 FPKM: testis_7e	0.00243477	0.00354097
Protein: cysteine	0.00427367	0.0035297
Coding sequence of genomically predicted RNA: CGC	0.001426	0.00352581
Protein: phenylalanine	0.00551479	0.00351834
Coding sequence of validated RNA: GTA	0.00252134	0.00343309
Uhlen et al., 2015: RNA expression, log10 FPKM: testis_7c	0.00159772	0.00341811
Protein: tyrosine	0.00576632	0.00338215
Coding sequence of validated RNA: AGA	0.00430954	0.00337797
Coding sequence of validated RNA: TCC	0.00172471	0.00337396
Uhlen et al., 2015: RNA expression, log10 FPKM: appendices_4a	0.00162369	0.00336036
RNA: guanine	0.00462855	0.00325412
Coding sequence of genomically predicted RNA: CTG	0.00229114	0.00324603
Protein: threonine	0.00406795	0.00321238
Uhlen et al., 2015: RNA expression, log10 FPKM: thyroid_5b	0.00576765	0.00320333
Uhlen et al., 2015: RNA expression, log10 FPKM: efo21	0.00100808	0.00319462
Uhlen et al., 2015: RNA expression, log10 FPKM: adrenal_4c	0.00196577	0.00316478
Uhlen et al., 2015: RNA expression, log10 FPKM: testis_7a	0.00269526	0.00315944
Uhlen et al., 2015: RNA expression, log10 FPKM: brain_3b	0.00485094	0.00315123
Coding sequence of genomically predicted RNA: codon bias (CDS method)	0.00166764	0.00313239
Uhlen et al., 2015: RNA expression, log10 FPKM: bonemarrow_6a	0.00519445	0.00308087
Protein: valine	0.00625469	0.0030802
Protein: aromatic amino acids	0.00252631	0.00306114
Coding sequence of validated RNA: CG	0.00127619	0.00299202
Coding sequence of validated RNA: codon bias (CDS method)	0.00109236	0.00297429
Coding sequence of genomically predicted RNA: AAC	0.00311099	0.00295815
Chromosome identifier	0.00337816	0.00291623
Coding sequence of validated RNA: GGT	0.00282554	0.00289283
Coding sequence of genomically predicted RNA: CAT	0.00207768	0.00288579
Protein: sheet affine amino acids	0.00356854	0.00288245
Coding sequence of validated RNA: GTG	0.00297452	0.00287853
Protein: signal peptide, predicted cleavage	0.00240037	0.0028327
Coding sequence of genomically predicted RNA: TGT	0.00193458	0.00282977
Coding sequence of validated RNA: GAT	0.00203664	0.0028285
RNA: tymidine	0.00194364	0.00282604
Coding sequence of genomically predicted RNA: ATC	0.00510178	0.00281295
Protein: tryptophan	0.0021033	0.00280762
Coding sequence of genomically predicted RNA: CTT	0.00113208	0.00280724
Coding sequence of genomically predicted RNA: GGA	0.00188372	0.00279866
Coding sequence of genomically predicted RNA: GCA	0.00362401	0.00279585
Uhlen et al., 2015: RNA expression, log10 FPKM: hacat	0.0014873	0.00278192
Hart et al., 2015: gene essentiality in Rpe1	0.00244451	0.00275175
Coding sequence of validated RNA: GCT	0.0062427	0.00273386
Uhlen et al., 2015: RNA expression, log10 FPKM: bewo	0.00170007	0.00272942
Coding sequence of validated RNA: TGG	0.00198174	0.00267631
Protein: lysine	0.00364178	0.00266894
Coding sequence of validated RNA: AGT	0.00507933	0.00265699
Coding sequence of validated RNA: ACC	0.00151817	0.00264466
Uhlen et al., 2015: RNA expression, log10 FPKM: u251mg	0.000508987	0.00262909
Wang et al., 2015: CRISPR score: Raji	0.00478903	0.00262808
Uhlen et al., 2015: RNA expression, log10 FPKM: t47d	0.00245965	0.00260448
Uhlen et al., 2015: RNA expression, log10 FPKM: lung_4a	0.000780611	0.00260022
Coding sequence of validated RNA: AGC	0.00260992	0.00259581
Uhlen et al., 2015: RNA expression, log10 FPKM: fat_8b	0.00577048	0.00257768
Coding sequence of genomically predicted RNA: CCA	0.00482826	0.00255876
Protein: methionine	0.0015613	0.00253106
Coding sequence of genomically predicted RNA: CCC	0.00135609	0.00252104
Protein: uncharged polar amino acids	0.00402632	0.00249224
Uhlen et al., 2015: RNA expression, log10 FPKM: hmc1	0.00684768	0.00248633
Coding sequence of validated RNA: CCG	0.00055651	0.00246634
Uhlen et al., 2015: RNA expression, log10 FPKM: fallopiantube_5a	0.000365755	0.00243635
Coding sequence of genomically predicted RNA: GGG	0.00113391	0.00243065
Uhlen et al., 2015: RNA expression, log10 FPKM: nes	0.00347181	0.00242689
Coding sequence of genomically predicted RNA: TGC	0.00201886	0.00239552
Coding sequence of validated RNA: CAT	0.00296218	0.00239118
Coding sequence of validated RNA: ATC	0.00100569	0.00237748
Uhlen et al., 2015: RNA expression, log10 FPKM: liver_a	0.00754482	0.00237011
Coding sequence of genomically predicted RNA: alanine	0.000913546	0.00234267
Coding sequence of genomically predicted RNA: CG content	0.0008948	0.00233375
Uhlen et al., 2015: RNA expression, log10 FPKM: a549	0.000941892	0.00232106
Coding sequence of genomically predicted RNA: codon bias (Novembre's method)	0.00335075	0.00231867
Coding sequence of validated RNA: GCA	0.000888387	0.00229001
Coding sequence of genomically predicted RNA: GAG	0.00230349	0.0022779
Coding sequence of validated RNA: codon bias (RCBS method)	0.00266597	0.00226918
Uhlen et al., 2015: RNA expression, log10 FPKM: fallopiantube_8c	0.00194083	0.00226534
Aminoacids_swiss_or_trembl: A	0.00309354	0.00225683
Uhlen et al., 2015: RNA expression, log10 FPKM: skin_5e	0.000497671	0.00224286
Protein: charged amino acids	0.00310313	0.00223963
Uhlen et al., 2015: RNA expression, log10 FPKM: wm115	0.000784689	0.00223536
Uhlen et al., 2015: RNA expression, log10 FPKM: bj	2.91825e-05	0.00222815
Coding sequence of validated RNA: codon bias (Sun's method)	0.00192365	0.00220406
Protein: acidic amino acids	0.00306494	0.00218386
Uhlen et al., 2015: RNA expression, log10 FPKM: prostate_4b	0.000631533	0.00217311
Coding sequence of validated RNA: GTC	0.00467339	0.00217269
Coding sequence of validated RNA: AAG	0.0024567	0.00213917
RNA: cytosine	0.00133918	0.00213483
Coding sequence of genomically predicted RNA: GGT	0.00391207	0.00207629
Coding sequence of validated RNA: CTT	0.00126763	0.00202689
Coding sequence of genomically predicted RNA: TAT	0.00101709	0.00202684
Coding sequence of validated RNA: AAA	0.00532343	0.00200093
Coding sequence of validated RNA: GGG	0.00275499	0.00199152
Coding sequence of validated RNA: CGT	0.000405539	0.00198812
Coding sequence of validated RNA: codon bias (SCUO method)	0.00199417	0.00198379
Uhlen et al., 2015: RNA expression, log10 FPKM: skin_6a	0.000609785	0.00196953
Coding sequence of validated RNA: TTT	0.00122919	0.00195116
Coding sequence of genomically predicted RNA: CCG	0.00117321	0.00194794
Coding sequence of genomically predicted RNA: thymidine	0.0014409	0.00192316
Uhlen et al., 2015: RNA expression, log10 FPKM: hepg2	0.00107236	0.00190166
Coding sequence of genomically predicted RNA: codon bias (Sun's method)	0.00209049	0.00188858
Uhlen et al., 2015: RNA expression, log10 FPKM: pancreas_6b	0.00078048	0.00188633
Uhlen et al., 2015: RNA expression, log10 FPKM: mcf7	0.00215286	0.00187746
Uhlen et al., 2015: RNA expression, log10 FPKM: thyroid_5a	0.00214591	0.00185597
Coding sequence of genomically predicted RNA: ACG	0.000752053	0.00179963
Coding sequence of genomically predicted RNA: CTC	0.000953521	0.00179221
Coding sequence of validated RNA: TAC	0.00103634	0.00178916
Uhlen et al., 2015: RNA expression, log10 FPKM: gallbladder_5b	0.00064113	0.00178527
Coding sequence of validated RNA: codon bias (Novembre's method)	0.00192848	0.00178228
Coding sequence of validated RNA: codon bias (Wright's method)	0.00112543	0.00177706
Uhlen et al., 2015: RNA expression, log10 FPKM: capan2	0.000226011	0.00176729
Uhlen et al., 2015: RNA expression, log10 FPKM: testis_7f	0.000702128	0.00176414
Uhlen et al., 2015: RNA expression, log10 FPKM: lymphnode_4b	0.00204325	0.00174379
Coding sequence of genomically predicted RNA: CAA	0.000703124	0.00172194
Coding sequence of genomically predicted RNA: TGG	0.00300347	0.00171936
Uhlen et al., 2015: RNA expression, log10 FPKM: kidney_d	0.00165025	0.0017114
Coding sequence of validated RNA: TCT	0.00287431	0.00169841
RNA: CG content	0.00262407	0.00169832
Coding sequence of validated RNA: ACT	0.0014896	0.00167796
Coding sequence of genomically predicted RNA: codon bias (SCUO method)	0.00100334	0.0016747
Uhlen et al., 2015: RNA expression, log10 FPKM: kidney_c	0.00231898	0.00167234
Coding sequence of validated RNA: alanine	0.0032224	0.00166931
Uhlen et al., 2015: RNA expression, log10 FPKM: prostate_a	0.00136516	0.00166186
Uhlen et al., 2015: RNA expression, log10 FPKM: fallopiantube_8d	0.000159474	0.00165516
Coding sequence of validated RNA: CCC	0.000581295	0.00165475
Coding sequence of validated RNA: ATT	0.00155659	0.00164901
Tani et al., 2012: RNA halflife	0.00322402	0.00163207
Coding sequence of genomically predicted RNA: TCA	0.00151414	0.00160384
Uhlen et al., 2015: RNA expression, log10 FPKM: ntera2	0.000856728	0.00157878
Protein: molecular weight	0.00169285	0.00157746
Uhlen et al., 2015: RNA expression, log10 FPKM: testis_4a	0.000634109	0.00157317
Uhlen et al., 2015: RNA expression, log10 FPKM: skin_5f	0.000563949	0.00156731
Coding sequence of genomically predicted RNA: AGG	0.00352926	0.00156195
Coding sequence of genomically predicted RNA: GCC	0.00222425	0.00155628
Coding sequence of genomically predicted RNA: CTA	0.00110021	0.00155226
Coding sequence of validated RNA: CGG	0.000863293	0.0015363
Coding sequence of genomically predicted RNA: length	0.00416222	0.00152774
Coding sequence of validated RNA: cytosine	0.000807237	0.00152479
Uhlen et al., 2015: RNA expression, log10 FPKM: heart_6b	0.00534932	0.00152456
Coding sequence of validated RNA: TAT	0.00194236	0.00151461
Protein: repeats, number of repeats	0.00154548	0.00149937
Coding sequence of genomically predicted RNA: AGC	0.00291278	0.00148438
Uhlen et al., 2015: RNA expression, log10 FPKM: skbr3	0.00169865	0.00147283
Coding sequence of genomically predicted RNA: guanine	0.00224212	0.00146958
Coding sequence of genomically predicted RNA: codon bias (RCBS method)	0.00217591	0.00144352
Uhlen et al., 2015: RNA expression, log10 FPKM: thyroid_5d	0.000854728	0.00144313
Protein: signal peptide, presence of four transmembrane residues	0	0.00143951
Protein: proline	0.0036234	0.00143741
Coding sequence of validated RNA: AGG	0.00209834	0.00143562
Coding sequence of genomically predicted RNA: AAG	0.00139355	0.00142197
Uhlen et al., 2015: RNA expression, log10 FPKM: nb4	3.70478e-05	0.00141959
Protein: length	0.000547315	0.00139742
Uhlen et al., 2015: RNA expression, log10 FPKM: u138mg	0.000473936	0.00139365
Coding sequence of genomically predicted RNA: GTT	0.00303274	0.00139222
Itzhak et al., 2016: protein localization, cytosolic pool	0.00526396	0.0013827
Coding sequence of validated RNA: CGC	0.00458177	0.00137596
Coding sequence of validated RNA: TCA	0.00117815	0.00136984
Coding sequence of validated RNA: guanine	0.00293584	0.00133739
Uhlen et al., 2015: RNA expression, log10 FPKM: caco2	0.000712337	0.00133524
Coding sequence of genomically predicted RNA: cytosine	0.000945897	0.00133443
Coding sequence of genomically predicted RNA: GAC	0.00369303	0.00132861
Uhlen et al., 2015: RNA expression, log10 FPKM: lymphnode_5c	0.00106589	0.00132376
Coding sequence of genomically predicted RNA: CAG	0.00105304	0.00132023
Uhlen et al., 2015: RNA expression, log10 FPKM: daudi	0.000803171	0.00131953
Uhlen et al., 2015: RNA expression, log10 FPKM: smoothmuscle_8c	0.000722792	0.00131369
Uhlen et al., 2015: RNA expression, log10 FPKM: lung_4b	0.000563094	0.00131
Coding sequence of validated RNA: cytosine	0.00288673	0.00130183
Uhlen et al., 2015: RNA expression, log10 FPKM: endometrium_4b	0.00171739	0.0012999
Coding sequence of validated RNA: TGT	0.00151566	0.0012977
Coding sequence of validated RNA: GAC	0.000879047	0.00127947
Protein: repeats, length	0.000776065	0.00127942
Coding sequence of validated RNA: ATA	0.00179887	0.00126769
Coding sequence of validated RNA: guanine	0.00151214	0.0012673
Uhlen et al., 2015: RNA expression, log10 FPKM: salivarygland_6b	0.00329516	0.00125422
Protein: low complexity, fraction of protein	0.00354087	0.00124992
Uhlen et al., 2015: RNA expression, log10 FPKM: urinarybladder_5b	9.65324e-05	0.0012477
Coding sequence of validated RNA: TAG	0.00219968	0.00121831
Coding sequence of genomically predicted RNA: ACA	0.00213152	0.00121023
Uhlen et al., 2015: RNA expression, log10 FPKM: colon_8a	0.00212448	0.00119447
Coding sequence of genomically predicted RNA: TGA	0.00050188	0.00118309
Uhlen et al., 2015: RNA expression, log10 FPKM: placenta_3a	0.00701214	0.00118195
Uhlen et al., 2015: RNA expression, log10 FPKM: lung_3e	0.000304325	0.00116043
Coding sequence of genomically predicted RNA: GTA	0.00424809	0.001144
Coding sequence of validated RNA: GTT	0.00208438	0.00114212
Coding sequence of validated RNA: CAA	0.00251452	0.00114056
Coding sequence of validated RNA: GGA	0.00141518	0.00113325
Uhlen et al., 2015: RNA expression, log10 FPKM: prostate_4a	0	0.00112545
Uhlen et al., 2015: RNA expression, log10 FPKM: bonemarrow_6b	0.00157161	0.00112495
Uhlen et al., 2015: RNA expression, log10 FPKM: tonsil_8a1	1.09647e-06	0.00112379
Blomen et al., 2015: p value (HAP1 cells)	0	0.00111817
Uhlen et al., 2015: RNA expression, log10 FPKM: gallbladder_5c	0.000626089	0.00111353
Coding sequence of genomically predicted RNA: GGC	0.00201226	0.00110885
Coding sequence of genomically predicted RNA: TCC	0.00170342	0.0011027
Uhlen et al., 2015: RNA expression, log10 FPKM: pc3	0.000452696	0.00109977
Uhlen et al., 2015: RNA expression, log10 FPKM: a431	0.00247601	0.00109466
Uhlen et al., 2015: RNA expression, log10 FPKM: rh30	0.00222651	0.00109265
Uhlen et al., 2015: RNA expression, log10 FPKM: reh	0.00117831	0.00108759
Coding sequence of genomically predicted RNA: GCT	0.00371904	0.00108246
Uhlen et al., 2015: RNA expression, log10 FPKM: fat_8a	0.000643039	0.00107611
Coding sequence of genomically predicted RNA: GTG	0.00161577	0.00107471
Uhlen et al., 2015: RNA expression, log10 FPKM: colonrectum_b	0.00168916	0.00107245
Coding sequence of validated RNA: TTC	0.00125806	0.00106863
Coding sequence of genomically predicted RNA: ACT	0.000558621	0.00105751
Coding sequence of validated RNA: uracil	0.00186966	0.00105533
Coding sequence of genomically predicted RNA: CAC	0.00235801	0.00104941
Coding sequence of genomically predicted RNA: codon bias (Wright's method)	0.000905098	0.00104693
Coding sequence of validated RNA: TTG	0.00242351	0.00104328
Coding sequence of validated RNA: GAA	0.00130892	0.00103397
Coding sequence of genomically predicted RNA: AGT	0.00134065	0.00101557
Protein: signal peptide, start position of mature protein	0.00434467	0.00100202
Coding sequence of validated RNA: CCA	0.00110375	0.000993977
Uhlen et al., 2015: RNA expression, log10 FPKM: hl60	0.0005851	0.000991211
Coding sequence of validated RNA: CTA	0.00113353	0.000967286
Coding sequence of validated RNA: tymidine	0.00103693	0.0009407
Coding sequence of genomically predicted RNA: TTT	0.00085633	0.00092297
Uhlen et al., 2015: RNA expression, log10 FPKM: hek293	0.000914756	0.000910624
Protein: low complexity, fraction occupied by longest low complexity region	0.00192729	0.00090954
Uhlen et al., 2015: RNA expression, log10 FPKM: skeletalmuscle_a	0.00222975	0.000905918
Coding sequence of validated RNA: ATG	0.000776356	0.000904116
Uhlen et al., 2015: RNA expression, log10 FPKM: kidney_a	0.000815824	0.000902278
Coding sequence of validated RNA: ACA	0.00351859	0.000901523
Coding sequence of genomically predicted RNA: AGA	0.00183764	0.000894811
Uhlen et al., 2015: RNA expression, log10 FPKM: kidney_b	0.000900415	0.000890686
Uhlen et al., 2015: RNA expression, log10 FPKM: lymphnode_5a	0.000338953	0.000886245
Coding sequence of genomically predicted RNA: GCG	0.00290558	0.000879532
Uhlen et al., 2015: RNA expression, log10 FPKM: duodenum_4b	0.00177996	0.000857018
Uhlen et al., 2015: RNA expression, log10 FPKM: u87	0.00046757	0.000855077
Coding sequence of genomically predicted RNA: TTG	0.00106488	0.000854221
Coding sequence of validated RNA: CGA	0.00179956	0.000835413
Coding sequence of validated RNA: TGA	0.000655396	0.000828435
Uhlen et al., 2015: RNA expression, log10 FPKM: ovary_8a	0.000400787	0.000825538
Coding sequence of genomically predicted RNA: CCT	0.00144009	0.000822637
Uhlen et al., 2015: RNA expression, log10 FPKM: lung_3f	0.000429101	0.000809287
Coding sequence of validated RNA: GCG	0.00240863	0.000804729
Itzhak et al., 2016: protein localization, peroxisome	0.00134509	0.000801023
Uhlen et al., 2015: RNA expression, log10 FPKM: endometrium_8b	0.0010416	0.000794975
Uhlen et al., 2015: RNA expression, log10 FPKM: an3ca	0.00115031	0.000784127
Uhlen et al., 2015: RNA expression, log10 FPKM: stomach_3b	0.000533214	0.000781529
Uhlen et al., 2015: RNA expression, log10 FPKM: fat_x1.V2	0.00126111	0.000769039
Uhlen et al., 2015: RNA expression, log10 FPKM: esophagus_5c	0.00160663	0.000764744
Uhlen et al., 2015: RNA expression, log10 FPKM: pancreas_6a	0.00957481	0.000741901
Uhlen et al., 2015: RNA expression, log10 FPKM: smallintestine_4c	0.00120781	0.000724156
Uhlen et al., 2015: RNA expression, log10 FPKM: adrenal_4a	0.000789985	0.000713775
Coding sequence of genomically predicted RNA: AAA	0.0024604	0.000703771
Coding sequence of validated RNA: CG content	0.00338279	0.000696045
Protein: repeats, RADAR score	0.00223135	0.00068552
Blomen et al., 2015: q value (KBM7 cells)	0	0.000684679
Coding sequence of validated RNA: TGC	0.000979687	0.000675021
Uhlen et al., 2015: RNA expression, log10 FPKM: heart_5b	0.00337276	0.000664868
Coding sequence of validated RNA: TAA	0.00262615	0.000663801
Coding sequence of genomically predicted RNA: ATT	0.00123638	0.000661775
Coding sequence of validated RNA: AAC	0.00268035	0.000638827
Uhlen et al., 2015: RNA expression, log10 FPKM: u2os	0.000731631	0.000633999
Uhlen et al., 2015: RNA expression, log10 FPKM: u26684	0.000928675	0.000627308
Uhlen et al., 2015: RNA expression, log10 FPKM: esophagus_5b	0.000654207	0.000620957
Coding sequence of genomically predicted RNA: TTA	0.00181688	0.000615137
Uhlen et al., 2015: RNA expression, log10 FPKM: stomach_3a	0.00167372	0.000612639
Uhlen et al., 2015: RNA expression, log10 FPKM: urinarybladder_5c	0.000846729	0.000608151
Protein: low complexity, length of longest	0.000456078	0.000606308
Blomen et al., 2015: p value (KBM7 cells)	0	0.000602459
Uhlen et al., 2015: RNA expression, log10 FPKM: skeletalmuscle_b	0.00139711	0.000597333
Coding sequence of validated RNA: CTC	0.000701725	0.000593646
Uhlen et al., 2015: RNA expression, log10 FPKM: fat_e	0.00164641	0.000579228
Coding sequence of genomically predicted RNA: TCG	0.00120146	0.000573774
Protein: low complexity, regions larger than 5 amino acids	6.7232e-05	0.000573481
Uhlen et al., 2015: RNA expression, log10 FPKM: duodenum_4c	0.00199537	0.000565278
Uhlen et al., 2015: RNA expression, log10 FPKM: thyroid_5c	0.000792086	0.000564758
Coding sequence of validated RNA: TTA	0.00220661	0.000564565
Protein: low complexity, regions	6.90114e-05	0.000561587
Coding sequence of genomically predicted RNA: CGA	0.00202897	0.000560623
Itzhak et al., 2016: protein abundance: estimated copy number per cell	0.00110052	0.000560041
Uhlen et al., 2015: RNA expression, log10 FPKM: skeletalmuscle_d	0.00107495	0.000554754
Coding sequence of genomically predicted RNA: CGT	0.000712153	0.000546579
Uhlen et al., 2015: RNA expression, log10 FPKM: salivarygland_6c	0.000824982	0.00053861
Uhlen et al., 2015: RNA expression, log10 FPKM: ovary_6a	0.000985309	0.000535233
Uhlen et al., 2015: RNA expression, log10 FPKM: skeletalmuscle_c	0.00549049	0.000533565
Uhlen et al., 2015: RNA expression, log10 FPKM: bonemarrow_5a	0.0014198	0.00052989
Uhlen et al., 2015: RNA expression, log10 FPKM: endometrium_5a	0.000371962	0.000524238
Coding sequence of genomically predicted RNA: TCT	0.00208955	0.000523506
Uhlen et al., 2015: RNA expression, log10 FPKM: rectum_8c	0.000422321	0.000522054
Uhlen et al., 2015: RNA expression, log10 FPKM: rectum_8d	0	0.000513586
Uhlen et al., 2015: RNA expression, log10 FPKM: spleen_3d	0.00203982	0.000509401
Uhlen et al., 2015: RNA expression, log10 FPKM: fat_a.V1	0.000459158	0.000507812
Uhlen et al., 2015: RNA expression, log10 FPKM: u698	0.000448266	0.000506197
Uhlen et al., 2015: RNA expression, log10 FPKM: lymphnode_4a	7.75658e-05	0.000504871
Blomen et al., 2015: q value (HAP1 cells)	0	0.000501865
Coding sequence of genomically predicted RNA: GAA	0.00135275	0.000483421
Uhlen et al., 2015: RNA expression, log10 FPKM: salivarygland_6a	0.000534332	0.000483053
Uhlen et al., 2015: RNA expression, log10 FPKM: hela	0.000366324	0.000479465
Uhlen et al., 2015: RNA expression, log10 FPKM: placenta_6c	0.000820424	0.000478188
Uhlen et al., 2015: RNA expression, log10 FPKM: rpmi8226	0.000586172	0.000467438
Uhlen et al., 2015: RNA expression, log10 FPKM: u2197	0.000609505	0.000465098
Protein: low complexity, total amino acids	0.00468022	0.000459726
Coding sequence of validated RNA: CAC	0.00101014	0.000456438
Coding sequence of validated RNA: CTG	0.00160511	0.000452361
Coding sequence of validated RNA: GGC	0.00116585	0.000451296
Itzhak et al., 2016: protein localization, Golgi	0	0.000443434
Coding sequence of validated RNA: ACG	0.00108349	0.000441033
Uhlen et al., 2015: RNA expression, log10 FPKM: spleen_3c	0.000937937	0.000440896
Uhlen et al., 2015: RNA expression, log10 FPKM: appendices_4c	0.00113501	0.000438105
Coding sequence of genomically predicted RNA: ATA	0.00212337	0.000426888
Uhlen et al., 2015: RNA expression, log10 FPKM: stomach_a	0.00349432	0.000412827
Uhlen et al., 2015: RNA expression, log10 FPKM: karpas707	0.000623973	0.000395239
Coding sequence of genomically predicted RNA: GAT	0.00162048	0.000391848
Uhlen et al., 2015: RNA expression, log10 FPKM: smoothmuscle_8a	0.000718001	0.00039136
Uhlen et al., 2015: RNA expression, log10 FPKM: colonrectum_a	0.000242754	0.000373571
Uhlen et al., 2015: RNA expression, log10 FPKM: tonsil_8e1	0.000261958	0.000355973
Uhlen et al., 2015: RNA expression, log10 FPKM: thp1	0.000432004	0.00034848
Uhlen et al., 2015: RNA expression, log10 FPKM: heart_6a	0.00237375	0.000325535
Uhlen et al., 2015: RNA expression, log10 FPKM: colonrectum_d	5.81896e-06	0.000290432
Uhlen et al., 2015: RNA expression, log10 FPKM: tonsil_8b1	0.000378528	0.000272366
Uhlen et al., 2015: RNA expression, log10 FPKM: smallintestine_4d	0.00104397	0.000269946
Uhlen et al., 2015: RNA expression, log10 FPKM: smoothmuscle_8b	3.9026e-05	0.000266644
Uhlen et al., 2015: RNA expression, log10 FPKM: colonrectum_c	2.34166e-05	0.000249278
Uhlen et al., 2015: RNA expression, log10 FPKM: rectum_8a	0.00197185	0.000236686
Uhlen et al., 2015: RNA expression, log10 FPKM: u266	0.000759069	0.000223115
Uhlen et al., 2015: RNA expression, log10 FPKM: fallopiantube_8b	0.00046206	0.000165662
Uhlen et al., 2015: RNA expression, log10 FPKM: skeletalmuscle_e	0.00075352	0.000165002
Uhlen et al., 2015: RNA expression, log10 FPKM: gallbladder_5a	0.000579497	0.000130494
Uhlen et al., 2015: RNA expression, log10 FPKM: colon_8b	4.03399e-06	0.000127904
Coding sequence of validated RNA: TCG	0.00101652	8.85727e-05
Coding sequence of genomically predicted RNA: TAG	1.63018e-05	6.98512e-05
Uhlen et al., 2015: RNA expression, log10 FPKM: endometrium_8a	0.000400842	6.56153e-05
Uhlen et al., 2015: RNA expression, log10 FPKM: u937	0	6.24056e-05
Uhlen et al., 2015: RNA expression, log10 FPKM: rt4	0.00024679	5.46164e-05
Protein: low complexity, regions larger than 20 amino acids	0.000987992	4.40602e-05
Uhlen et al., 2015: RNA expression, log10 FPKM: lymphnode_5b	0.000544554	3.22993e-05
Uhlen et al., 2015: RNA expression, log10 FPKM: colonrectum_f	0.000464206	2.86627e-05
Uhlen et al., 2015: RNA expression, log10 FPKM: rectum_8b	0.00119868	1.5784e-05
Uhlen et al., 2015: RNA expression, log10 FPKM: smallintestine_4b	0.00021766	1.40789e-05
Uhlen et al., 2015: RNA expression, log10 FPKM: lung_4d	7.2686e-09	6.51277e-06
Itzhak et al., 2016: protein abundance: copy number of abundance percentile	0.00017035	2.18134e-06
Uhlen et al., 2015: RNA expression, log10 FPKM: spleen_3b	0.000519053	1.08466e-06
Uhlen et al., 2015: RNA expression, log10 FPKM: spleen_3a	0.00039749	3.17848e-08
Leuenberger et al., 2017: Protein stability: Tm 90percentile	0.000494844	0
Itzhak et al., 2016: protein localization, actin binding proteins	0	0
Leuenberger et al., 2017: Protein stability: Tm peptide	0.00476891	0
Itzhak et al., 2016: protein localization, endosome	0.000978348	0
Leuenberger et al., 2017: Protein stability: Tm protein	0.00062499	0
Protein: selenocysteine	0	0
Uhlen et al., 2015: RNA expression, log10 FPKM: smallintestine_4a	0.000667317	0
Itzhak et al., 2016: protein localization, nuclear pore complex	0	0
Itzhak et al., 2016: protein localization, lysosome	0.00308614	0
Itzhak et al., 2016: protein abundance: median cellular concentration [nM]	0.00100919	0
Protein: low complexity, regions larger than 40 amino acids	0	0
Itzhak et al., 2016: protein localization, large protein complex	0	0
Itzhak et al., 2016: protein localization, ERGIC/cisGolgi	0	0
Protein: low complexity, regions larger than 10 amino acids	0.00030817	0
Itzhak et al., 2016: protein localization, high curvature ER	0	0
Protein: pyrrolysine	0	0
Protein: undefined amino acid within UniProt	0	0
Itzhak et al., 2016: protein localization, mitochondrion	0	0
Itzhak et al., 2016: protein localization, ER	0.00149192	0
Coding sequence of genomically predicted RNA: TAA	6.35848e-05	0
Uhlen et al., 2015: RNA expression, log10 FPKM: fallopiantube_8e	0.000388344	0
