# Supplementary material for: Large-scale investigation of the reasons why potentially important genes are ignored
Source: PLoS Biol. 2018 Sep 18;16(9):e2006643. doi: 10.1371/journal.pbio.2006643 (PMC6143198; doi:10.1371/journal.pbio.2006643)
Supplement: S6 Table — Number and fraction of unstudied homologs of unstudied human genes for different taxa. Unstudied genes were defined as in S12 Fig and marking genes that have not been covered by the research effort corresponding to a single single-gene study. (XLSX) [file pbio.2006643.s021.xlsx]

## Sheet: Sheet1
taxon	homologs of unstudied human genes	unstudied homologs [%]
Pan troglodytes	4265	100
Mus musculus	3867	87
Bos taurus	3748	99
Rattus norvegicus	3733	97
Canis lupus familiaris	3700	100
Macaca mulatta	3574	100
Xenopus tropicalis	2367	100
Gallus gallus	2248	98
Danio rerio	2177	98
Anopheles gambiae	622	100
Drosophila melanogaster	622	91
Caenorhabditis elegans	413	91
Arabidopsis thaliana	281	81
Oryza sativa	247	99
Magnaporthe oryzae	149	100
Neurospora crassa	137	99
Schizosaccharomyces pombe	123	93
Saccharomyces cerevisiae	112	40
Kluyveromyces lactis	110	100
Eremothecium gossypii	108	100
