# Supplementary material for: Large-scale investigation of the reasons why potentially important genes are ignored
Source: PLoS Biol. 2018 Sep 18;16(9):e2006643. doi: 10.1371/journal.pbio.2006643 (PMC6143198; doi:10.1371/journal.pbio.2006643)
Supplement: S7 Table — Gene-specific information to facilitate further experimentation. Tissue and cell line with highest RNA expression (“highest tissue,” “highest cells”); flag indicating whether frequently differentially expressed in EBI-GXA (https://www.ebi.ac.uk/gxa); flag indicating whether frequently reported as a hit in RNAi experiments (http://www.genomernai.org); flag indicating whether used for affinity western blots, indicative of functional antibodies (https://thebiogrid.org); invertebrate and vertebrate model with highest number of publications; phenotype frequently reported in GWAS annotation as in Figs 3A and 4E; least- and most-studied genes in same Bioplex 2.0 complex (http://bioplex.hms.harvard.edu); biophysical features for which the gene falls into the top percentile; presence of a protein domain of unknown function; and protein localization as reported by Itzhak and colleagues, 2016, eLife (CC BY). EBI, European Bioinformatics Institute; GWAS; genome-wide association study; GXA, Gene Expression Atlas; RNAi, RNA interference. (XLSX) [file pbio.2006643.s022.xlsx]

## Sheet: Sheet1
gene_ncbi	symbol_ncbi	gene_ensembl	highest tissue	highest cells	EBI GXA	GenomeRNAi	BioGRID	most studied popular invertebrate	most studied popular vertebrate	strong gwas	least studied gene in same bioplex2	most studied gene in same bioplex2	top 1% of biophysics	domain(s) of unknown function	localization
1	A1BG	ENSG00000121410	liver	u26684					M. musculus (A1bg)						(secreted, signal peptide)
2	A2M	ENSG00000175899	lung	nes			Affinity Western		R. norvegicus (A2m)
9	NAT1	ENSG00000171428	colonrectum	a431					R. norvegicus (Nat2)		NUDT13	ICAM1
10	NAT2	ENSG00000156006	liver	sclc21h			Affinity Western		M. musculus (Nat1)		PIGM	ZNF346
12	SERPINA3	ENSG00000196136							R. norvegicus (Serpina3n)		ZFAND4	S100A7			(secreted, signal peptide)
13	AADAC	ENSG00000114771	liver	a549				S. pombe (SPAC1039.03)	M. musculus (Aadac)
14	AAMP	ENSG00000127837	thyroid	k562			Affinity Western	D. melanogaster (CG5114)	M. musculus (Aamp)		PTPRU	ACE2	low_isolectric_point		Large Protein Complex
15	AANAT	ENSG00000129673	testis	sclc21h					R. norvegicus (Aanat)
16	AARS	ENSG00000090861	thyroid	rpmi8226	within 20% most responsive in EBI-GXA			S. cerevisiae (ALA1)	M. musculus (Aars)						Large Protein Complex
18	ABAT	ENSG00000183044	liver	hepg2	within 5% most responsive in EBI-GXA			S. cerevisiae (UGA1)	R. norvegicus (Abat)		C1orf228	PTPN2
19	ABCA1	ENSG00000165029	adrenal	u87	within 5% most responsive in EBI-GXA		Affinity Western	C. elegans (abt-2)	M. musculus (Abca1)	HDL cholesterol
20	ABCA2	ENSG00000107331	brain	mcf7					M. musculus (Abca2)		TENM3	PTGS2			Endosome
21	ABCA3	ENSG00000167972	lung	t47d				D. melanogaster (CG1718)	M. musculus (Abca3)
22	ABCB7	ENSG00000131269	heart	u937				S. cerevisiae (ATM1)	M. musculus (Abcb7)						Mitochondrion
23	ABCF1	ENSG00000204574	lung	k562				D. melanogaster (CG1703)	R. norvegicus (Abcf1)						Large Protein Complex
24	ABCA4	ENSG00000198691	kidney	efo21					M. musculus (Abca4)
25	ABL1	ENSG00000097007	urinarybladder	u138mg			Affinity Western		M. musculus (Abl1)		ANKS1A	KRAS			Large Protein Complex
26	AOC1	ENSG00000002726	placenta	thp1					R. norvegicus (Aoc1)						(secreted, signal peptide)
27	ABL2	ENSG00000143322	fat	skmel30	within 20% most responsive in EBI-GXA		Affinity Western		M. musculus (Abl2)		ABHD15	HSPA4			Large Protein Complex
28	ABO	ENSG00000175164							R. norvegicus (Abo)
29	ABR	ENSG00000159842	brain	u87				D. melanogaster (RhoGAP1A)	M. musculus (Abr)
30	ACAA1	ENSG00000060971	liver	skbr3					R. norvegicus (Acaa1a)		C6orf226	PHYH			Peroxisome
31	ACACA	ENSG00000278540			within 20% most responsive in EBI-GXA		Affinity Western	S. cerevisiae (ACC1)	M. musculus (Acaca)						Large Protein Complex
32	ACACB	ENSG00000076555	fat	pc3	within 10% most responsive in EBI-GXA				M. musculus (Acacb)						(secreted, signal peptide)
33	ACADL	ENSG00000115361	thyroid	hela					M. musculus (Acadl)		TMPRSS11A	SYT2
34	ACADM	ENSG00000117054	kidney	daudi				D. melanogaster (CG12262)	R. norvegicus (Acadm)						Mitochondrion
35	ACADS	ENSG00000122971	liver	hmc1				D. melanogaster (Arc42)	M. musculus (Acads)				repetitiveness		Mitochondrion
36	ACADSB	ENSG00000196177	liver	hepg2	within 20% most responsive in EBI-GXA			D. melanogaster (CG3902)	R. norvegicus (Acadsb)		PLA2G12A	VIP			Mitochondrion
37	ACADVL	ENSG00000072778	duodenum	hela				C. elegans (acdh-12)	M. musculus (Acadvl)
38	ACAT1	ENSG00000075239	liver	rpmi8226	within 20% most responsive in EBI-GXA		Affinity Western	S. cerevisiae (ERG10)	M. musculus (Acat1)						Mitochondrion
39	ACAT2	ENSG00000120437	liver	nes	within 5% most responsive in EBI-GXA			D. melanogaster (CG9149)	M. musculus (Acat2)						Large Protein Complex
40	ASIC2	ENSG00000108684	endometrium	ntera2			Affinity Western		M. musculus (Asic2)
41	ASIC1	ENSG00000110881	brain	shsy5y			Affinity Western	C. elegans (del-10)	M. musculus (Asic1)
43	ACHE	ENSG00000087085	skeletalmuscle	karpas707				C. elegans (ace-1)	M. musculus (Ache)						(secreted, signal peptide)
47	ACLY	ENSG00000131473	prostate	a549	within 5% most responsive in EBI-GXA		Affinity Western	D. melanogaster (ATPCL)	R. norvegicus (Acly)						Large Protein Complex
48	ACO1	ENSG00000122729	fat	u138mg			Affinity Western	D. melanogaster (Irp-1B)	M. musculus (Aco1)						Large Protein Complex
49	ACR	ENSG00000100312	testis				Affinity Western		M. musculus (Acr)						(secreted, signal peptide)
50	ACO2	ENSG00000100412	heart	rpmi8226				D. melanogaster (Acon)	R. norvegicus (Aco2)						Mitochondrion
51	ACOX1	ENSG00000161533	liver	rt4	within 20% most responsive in EBI-GXA			C. elegans (acox-1.2)	M. musculus (Acox1)						Peroxisome
52	ACP1	ENSG00000143727	adrenal	hepg2			Affinity Western	D. melanogaster (primo-1)	M. musculus (Acp1)		YIPF2	THRB			Large Protein Complex
53	ACP2	ENSG00000134575	lymphnode	skbr3				D. melanogaster (Acph-1)	M. musculus (Acp2)		TRHR	SGCD			Lysosome, (secreted, signal peptide)
54	ACP5	ENSG00000102575	lymphnode	skmel30					R. norvegicus (Acp5)		DMRTB1	HSD17B7			(secreted, signal peptide)
55	ACPP	ENSG00000014257	prostate	rpmi8226				C. elegans (pho-7)	R. norvegicus (Acpp)
56	ACRV1	ENSG00000134940	testis	hel					M. musculus (Acrv1)				polar, polar_uncharged		(secreted, signal peptide)
58	ACTA1	ENSG00000143632	skeletalmuscle	bewo			Affinity Western		M. musculus (Acta1)						Actin binding proteins
59	ACTA2	ENSG00000107796	smoothmuscle	hepg2	within 20% most responsive in EBI-GXA		Affinity Western		M. musculus (Acta2)		YIPF2	THRB
60	ACTB	ENSG00000075624	smoothmuscle	wm115			Affinity Western	D. melanogaster (Act57B)	M. musculus (Actb)		YIPF2	THRB			Actin binding proteins
70	ACTC1	ENSG00000159251	heart	rh30			Affinity Western		M. musculus (Actc1)		YIPF2	THRB
71	ACTG1	ENSG00000184009	ovary	molt4	within 1% most responsive in EBI-GXA		Affinity Western	D. melanogaster (Act5C)	M. musculus (Actg1)						Actin binding proteins
72	ACTG2	ENSG00000163017	colon	u251mg			Affinity Western	D. melanogaster (Act79B)	R. norvegicus (Actg2)
81	ACTN4	ENSG00000130402	smoothmuscle	a549			Affinity Western	S. pombe (ain1)	M. musculus (Actn4)		PDLIM1	ACTN3			Actin binding proteins
86	ACTL6A	ENSG00000136518	testis	rpmi8226		high occurence in GenomeRNAi	Affinity Western	D. melanogaster (Bap55)	M. musculus (Actl6a)						Large Protein Complex
87	ACTN1	ENSG00000072110	smoothmuscle	u138mg	within 10% most responsive in EBI-GXA		Affinity Western		M. musculus (Actn1)		PDLIM1	ACTN3			Actin binding proteins
88	ACTN2	ENSG00000077522	skeletalmuscle	t47d			Affinity Western		M. musculus (Actn2)		PDLIM1	ACTN3
89	ACTN3	ENSG00000248746					Affinity Western				PDLIM1	ACTN4
90	ACVR1	ENSG00000115170	thyroid	skmel30			Affinity Western	D. melanogaster (sax)	M. musculus (Acvr1)						(secreted, signal peptide)
91	ACVR1B	ENSG00000135503	colonrectum	caco2			Affinity Western		M. musculus (Acvr1b)		TMEM30B	FGFR4			(secreted, signal peptide)
92	ACVR2A	ENSG00000121989	skin	rh30			Affinity Western	D. melanogaster (put)	M. musculus (Acvr2a)						(secreted, signal peptide)
93	ACVR2B	ENSG00000114739	testis	ntera2			Affinity Western		M. musculus (Acvr2b)						(secreted, signal peptide)
94	ACVRL1	ENSG00000139567	placenta	efo21			Affinity Western		M. musculus (Acvrl1)		ARMCX5	ALOX5			(secreted, signal peptide)
95	ACY1	ENSG00000243989	kidney	hepg2				D. melanogaster (CG17109)	R. norvegicus (Acy1)		SPIN3	NUDT1
97	ACYP1	ENSG00000119640	fallopiantube	sclc21h					G. gallus (ACYP1)						Large Protein Complex, (secreted, signal peptide)
98	ACYP2	ENSG00000170634	heart	efo21				D. melanogaster (CG14022)	G. gallus (ACYP2)
100	ADA	ENSG00000196839	duodenum	molt4	within 20% most responsive in EBI-GXA		Affinity Western	S. cerevisiae (AAH1)	M. musculus (Ada)		ASB14	SEC16B
101	ADAM8	ENSG00000151651	bonemarrow	hacat					M. musculus (Adam8)						(secreted, signal peptide)
102	ADAM10	ENSG00000137845	urinarybladder	u2197	within 20% most responsive in EBI-GXA		Affinity Western		M. musculus (Adam10)		MPPE1	ICAM4			ER, (secreted, signal peptide)
103	ADAR	ENSG00000160710	spleen	u26684			Affinity Western		M. musculus (Adar)		USP38	AHSG			Large Protein Complex
104	ADARB1	ENSG00000197381	lung	hela	within 5% most responsive in EBI-GXA		Affinity Western	D. melanogaster (Adar)	M. musculus (Adarb1)		PIGG	SLC29A1			Large Protein Complex
105	ADARB2	ENSG00000185736	brain						R. norvegicus (Adarb2)
107	ADCY1	ENSG00000164742	brain	skmel30				D. melanogaster (rut)	M. musculus (Adcy1)
108	ADCY2	ENSG00000078295	brain	nes				D. melanogaster (Ac76E)	R. norvegicus (Adcy2)
109	ADCY3	ENSG00000138031	placenta	u698	within 20% most responsive in EBI-GXA			D. melanogaster (Ac3)	M. musculus (Adcy3)		ANKMY2	PTGES3
111	ADCY5	ENSG00000173175	heart	mcf7		high occurence in GenomeRNAi	Affinity Western	C. elegans (acy-4)	M. musculus (Adcy5)
112	ADCY6	ENSG00000174233	heart	t47d			Affinity Western		M. musculus (Adcy6)		ANKMY2	PTGES3			Plasma membrane
113	ADCY7	ENSG00000121281	spleen	hmc1	within 20% most responsive in EBI-GXA				M. musculus (Adcy7)
114	ADCY8	ENSG00000155897	brain	u87				D. melanogaster (Ac78C)	M. musculus (Adcy8)
115	ADCY9	ENSG00000162104	thyroid	t47d	within 20% most responsive in EBI-GXA			C. elegans (acy-1)	M. musculus (Adcy9)						Plasma membrane
116	ADCYAP1	ENSG00000141433	brain	sclc21h		high occurence in GenomeRNAi			M. musculus (Adcyap1)		TIMM10B	AGK			(secreted, signal peptide)
117	ADCYAP1R1	ENSG00000078549	brain	shsy5y			Affinity Western		M. musculus (Adcyap1r1)						(secreted, signal peptide)
118	ADD1	ENSG00000087274	ovary	rt4			Affinity Western	D. melanogaster (hts)	R. norvegicus (Add1)		ANKRD29	ROCK1
119	ADD2	ENSG00000075340	bonemarrow	ntera2			Affinity Western		M. musculus (Add2)		ANKRD29	ROCK1
120	ADD3	ENSG00000148700	thyroid	daudi	within 5% most responsive in EBI-GXA				R. norvegicus (Add3)		FAM78A	KLF15			Large Protein Complex
123	PLIN2	ENSG00000147872	liver	bewo	within 10% most responsive in EBI-GXA		Affinity Western		M. musculus (Plin2)						Large Protein Complex
124	ADH1A	ENSG00000187758	liver						X. tropicalis (adh1)
125	ADH1B	ENSG00000196616	liver	hl60					X. tropicalis (adh6)		XYLT1	ADH1C
126	ADH1C	ENSG00000248144							M. musculus (Adh1)		XYLT1	ADH1B
127	ADH4	ENSG00000198099	liver	hepg2					M. musculus (Adh4)
128	ADH5	ENSG00000197894	kidney	hepg2	within 20% most responsive in EBI-GXA		Affinity Western	D. melanogaster (Fdh)	M. musculus (Adh5)						Large Protein Complex
130	ADH6	ENSG00000172955	liver	hepg2					G. gallus (ADH6)
131	ADH7	ENSG00000196344	esophagus	hacat					M. musculus (Adh7)		PI4KA	PI4KA
132	ADK	ENSG00000156110	thyroid	pc3				C. elegans (R07H5.8)	R. norvegicus (Adk)		PAPOLA	FGB			Large Protein Complex
133	ADM	ENSG00000148926	placenta	u138mg	within 5% most responsive in EBI-GXA				R. norvegicus (Adm)				high_isoelectric_point		(secreted, signal peptide)
134	ADORA1	ENSG00000163485	brain	rh30			Affinity Western		M. musculus (Adora1)				hydrophobic
135	ADORA2A	ENSG00000128271	bonemarrow	u26684			Affinity Western		M. musculus (Adora2a)
136	ADORA2B	ENSG00000170425	colon	hmc1	within 20% most responsive in EBI-GXA		Affinity Western		M. musculus (Adora2b)
140	ADORA3	ENSG00000282608							M. musculus (Adora3)				GRAVY, helix_affine, hydrophobic
141	ADPRH	ENSG00000144843	tonsil	u266					M. musculus (Adprh)		FAM213B	BCAT1
142	PARP1	ENSG00000143799	tonsil	rpmi8226	within 10% most responsive in EBI-GXA		Affinity Western	D. melanogaster (Parp)	M. musculus (Parp1)		CRAMP1	H2AFX			Large Protein Complex
143	PARP4	ENSG00000102699	colonrectum	capan2	within 10% most responsive in EBI-GXA				M. musculus (Parp4)
146	ADRA1D	ENSG00000171873	prostate	bj					M. musculus (Adra1d)
147	ADRA1B	ENSG00000170214	spleen	efo21			Affinity Western		M. musculus (Adra1b)
148	ADRA1A	ENSG00000120907	fat					D. melanogaster (Oamb)	R. norvegicus (Adra1a)
150	ADRA2A	ENSG00000150594	fat	hel				C. elegans (octr-1)	M. musculus (Adra2a)
151	ADRA2B	ENSG00000274286						C. elegans (dop-1)	M. musculus (Adra2b)
152	ADRA2C	ENSG00000184160	endometrium	mcf7					M. musculus (Adra2c)
153	ADRB1	ENSG00000043591	placenta	thp1			Affinity Western	D. melanogaster (Dop1R2)	R. norvegicus (Adrb1)
154	ADRB2	ENSG00000169252	fat	pc3	within 20% most responsive in EBI-GXA		Affinity Western	D. melanogaster (Octbeta2R)	R. norvegicus (Adrb2)
155	ADRB3	ENSG00000188778	ovary				Affinity Western		R. norvegicus (Adrb3)
156	GRK2	ENSG00000173020	bonemarrow	reh			Affinity Western		M. musculus (Grk2)
157	GRK3	ENSG00000100077	fat	shsy5y	within 20% most responsive in EBI-GXA		Affinity Western	C. elegans (grk-2)	R. norvegicus (Grk3)
158	ADSL	ENSG00000239900	skeletalmuscle	hl60				S. cerevisiae (ADE13)	R. norvegicus (Adsl)						Large Protein Complex
159	ADSS	ENSG00000035687	testis	u937					R. norvegicus (Adss)		ADSSL1	SMYD1			Large Protein Complex
160	AP2A1	ENSG00000196961	testis	u138mg			Affinity Western		M. musculus (Ap2a1)		C15orf57	BIN1			Plasma membrane
161	AP2A2	ENSG00000183020	spleen	sclc21h			Affinity Western	D. melanogaster (AP-2alpha)	M. musculus (Ap2a2)		C15orf57	BIN1			Plasma membrane
162	AP1B1	ENSG00000100280	tonsil	rt4			Affinity Western	D. melanogaster (AP-1-2beta)	M. musculus (Ap1b1)		C15orf57	BIN1
163	AP2B1	ENSG00000006125	testis	a549			Affinity Western		R. norvegicus (Ap2b1)		C15orf57	BIN1			Plasma membrane
164	AP1G1	ENSG00000166747	bonemarrow	hmc1			Affinity Western	C. elegans (apg-1)	M. musculus (Ap1g1)		HEATR5B	AP1S2			Large Protein Complex
165	AEBP1	ENSG00000106624							M. musculus (Aebp1)						(secreted, signal peptide)
166	AES	ENSG00000104964	skeletalmuscle	reh			Affinity Western		M. musculus (Aes)		RIPPLY1	HIF1A
167	CRISP1	ENSG00000124812	testis						M. musculus (Crisp4)						(secreted, signal peptide)
173	AFM	ENSG00000079557	liver						M. musculus (Afm)		YIPF2	THRB			(secreted, signal peptide)
174	AFP	ENSG00000081051	liver	hepg2					M. musculus (Afp)						(secreted, signal peptide)
175	AGA	ENSG00000038002	thyroid	karpas707	within 20% most responsive in EBI-GXA			D. melanogaster (CG1827)	M. musculus (Aga)		MGAT4B	HBB			Lysosome, (secreted, signal peptide)
176	ACAN	ENSG00000157766	fat	wm115					D. rerio (acana)	Height					(secreted, signal peptide)
177	AGER	ENSG00000204305	lung	nb4			Affinity Western		R. norvegicus (Ager)						(secreted, signal peptide)
178	AGL	ENSG00000162688					Affinity Western	S. cerevisiae (GDB1)	R. norvegicus (Agl)		AASDHPPT	EPM2A			Large Protein Complex
181	AGRP	ENSG00000159723	adrenal						M. musculus (Agrp)				sheet_affine		(secreted, signal peptide)
182	JAG1	ENSG00000101384	placenta	u251mg	within 5% most responsive in EBI-GXA		Affinity Western	D. melanogaster (Ser)	M. musculus (Jag1)				polar		(secreted, signal peptide)
183	AGT	ENSG00000135744	liver	hepg2					R. norvegicus (Agt)		NDUFA3	SMPD1			(secreted, signal peptide)
185	AGTR1	ENSG00000144891	placenta	u87			Affinity Western		M. musculus (Agtr1a)		MFSD5	SLC6A8
186	AGTR2	ENSG00000180772	smoothmuscle				Affinity Western		R. norvegicus (Agtr2)
187	APLNR	ENSG00000134817	spleen	nes					M. musculus (Aplnr)		MFSD9	ATM
189	AGXT	ENSG00000172482	liver	hepg2				S. cerevisiae (AGX1)	R. norvegicus (Agxt)
190	NR0B1	ENSG00000169297	testis	a549			Affinity Western		M. musculus (Nr0b1)
191	AHCY	ENSG00000101444	kidney	caco2	within 5% most responsive in EBI-GXA		Affinity Western	S. cerevisiae (SAH1)	R. norvegicus (Ahcy)						Large Protein Complex
196	AHR	ENSG00000106546			within 10% most responsive in EBI-GXA		Affinity Western		M. musculus (Ahr)		SHMT1	ARNT
197	AHSG	ENSG00000145192	liver	hepg2					M. musculus (Ahsg)		USP38	ADAR			(secreted, signal peptide)
199	AIF1	ENSG00000204472	lymphnode	nb4					R. norvegicus (Aif1)
202	AIM1	ENSG00000112297	esophagus	rt4	within 5% most responsive in EBI-GXA				M. musculus (Aim1)		ZNF845	TRIM28
203	AK1	ENSG00000106992	fallopiantube	u2197				D. melanogaster (Adk1)	M. musculus (Ak1)						Large Protein Complex
204	AK2	ENSG00000004455	colon	u937	within 20% most responsive in EBI-GXA			S. cerevisiae (ADK1)	R. norvegicus (Ak2)		FAM91A1	AIFM1			Mitochondrion
205	AK4	ENSG00000162433	kidney	hepg2	within 5% most responsive in EBI-GXA				R. norvegicus (Ak4)		SPRYD4	CCL5			Mitochondrion
207	AKT1	ENSG00000142208	heart	mcf7			Affinity Western	C. elegans (akt-1)	M. musculus (Akt1)		FAM126A	GC
208	AKT2	ENSG00000105221	thyroid	a549			Affinity Western	D. melanogaster (Akt1)	M. musculus (Akt2)
210	ALAD	ENSG00000148218	adrenal	bewo				S. cerevisiae (HEM2)	R. norvegicus (Alad)		ARHGEF35	TYMS
211	ALAS1	ENSG00000023330	adrenal	rt4					R. norvegicus (Alas1)						Mitochondrion
212	ALAS2	ENSG00000158578	bonemarrow	k562				S. cerevisiae (HEM1)	M. musculus (Alas2)						(secreted, signal peptide)
213	ALB	ENSG00000163631	liver	hepg2			Affinity Western		R. norvegicus (Alb)						(secreted, signal peptide)
214	ALCAM	ENSG00000170017	thyroid	u138mg	within 5% most responsive in EBI-GXA				M. musculus (Alcam)		SUSD5	ABCB1			Plasma membrane, (secreted, signal peptide)
215	ABCD1	ENSG00000101986	testis	efo21					M. musculus (Abcd1)		TMEM115	ABCC5			Peroxisome
216	ALDH1A1	ENSG00000165092	liver	a549	within 20% most responsive in EBI-GXA				M. musculus (Aldh1a1)
217	ALDH2	ENSG00000111275	liver	skbr3	within 10% most responsive in EBI-GXA			D. melanogaster (Aldh)	R. norvegicus (Aldh2)		C6orf58	TTR
218	ALDH3A1	ENSG00000108602	esophagus	a549			Affinity Western		R. norvegicus (Aldh3a1)		C6orf58	TTR
219	ALDH1B1	ENSG00000137124	smoothmuscle	hepg2	within 20% most responsive in EBI-GXA			S. cerevisiae (ALD4)	M. musculus (Aldh1b1)		PEX11A	SUFU			Mitochondrion
220	ALDH1A3	ENSG00000184254	prostate	u2197	within 5% most responsive in EBI-GXA				M. musculus (Aldh1a3)						Large Protein Complex
221	ALDH3B1	ENSG00000006534	fallopiantube	a549	within 20% most responsive in EBI-GXA		Affinity Western	S. cerevisiae (HFD1)	M. musculus (Aldh3b1)		SELENOT	ALG3			Plasma membrane
222	ALDH3B2	ENSG00000132746	esophagus	mcf7							SELENOT	ALDH3B1
223	ALDH9A1	ENSG00000143149	thyroid	t47d	within 10% most responsive in EBI-GXA		Affinity Western	C. elegans (alh-11)	R. norvegicus (Aldh9a1)						Mitochondrion
224	ALDH3A2	ENSG00000072210	skin	a549	within 5% most responsive in EBI-GXA		Affinity Western	C. elegans (alh-4)	M. musculus (Aldh3a2)		SIGLECL1	EDNRB			ER
225	ABCD2	ENSG00000173208	fat	karpas707				D. melanogaster (CG2316)	M. musculus (Abcd2)
226	ALDOA	ENSG00000149925	skeletalmuscle	mcf7			Affinity Western	C. elegans (aldo-2)	R. norvegicus (Aldoa)						Plasma membrane
229	ALDOB	ENSG00000136872	kidney	rpmi8226			Affinity Western		R. norvegicus (Aldob)
230	ALDOC	ENSG00000109107	brain	rpmi8226	within 10% most responsive in EBI-GXA			C. elegans (aldo-1)	R. norvegicus (Aldoc)						Plasma membrane
231	AKR1B1	ENSG00000085662	adrenal	a549	within 20% most responsive in EBI-GXA				R. norvegicus (Akr1b1)		AKR1B15	AKR1B10			Large Protein Complex
238	ALK	ENSG00000171094	brain	shsy5y			Affinity Western		M. musculus (Alk)						(secreted, signal peptide)
239	ALOX12	ENSG00000108839	esophagus	hel			Affinity Western		M. musculus (Alox12)
240	ALOX5	ENSG00000012779	bonemarrow	hmc1	within 20% most responsive in EBI-GXA		Affinity Western		M. musculus (Alox5)		ARMCX5	ACVRL1
241	ALOX5AP	ENSG00000132965	bonemarrow	hmc1					R. norvegicus (Alox5ap)		LENG1	FRA10AC1	aromatic
242	ALOX12B	ENSG00000179477	skin						M. musculus (Alox12b)
246	ALOX15	ENSG00000161905	fallopiantube	mcf7			Affinity Western		M. musculus (Alox15)		CRACR2B	CARD19
247	ALOX15B	ENSG00000179593	prostate						M. musculus (Alox8)		ANKRD39	CUL3
248	ALPI	ENSG00000163295	smallintestine	caco2			Affinity Western	D. melanogaster (CG5150)	M. musculus (Akp3)		PCOLCE2	ALPP			Plasma membrane, (secreted, signal peptide)
249	ALPL	ENSG00000162551	kidney	sclc21h				D. melanogaster (phu)	M. musculus (Alpl)		SPCS2	SPCS1			Plasma membrane, (secreted, signal peptide)
250	ALPP	ENSG00000163283	placenta	hacat				D. melanogaster (Alp4)	R. norvegicus (Alpi)		PCOLCE2	ALPPL2			Plasma membrane, (secreted, signal peptide)
251	ALPPL2	ENSG00000163286	placenta	hacat				D. melanogaster (Alp2)	M. musculus (Alppl2)		PCOLCE2	ALPP			(secreted, signal peptide)
257	ALX3	ENSG00000156150	fallopiantube	bj		high occurence in GenomeRNAi			M. musculus (Alx3)
258	AMBN	ENSG00000178522		hek293					M. musculus (Ambn)		RIBC2	LRP2			(secreted, signal peptide)
259	AMBP	ENSG00000106927	liver	hepg2			Affinity Western		M. musculus (Ambp)						(secreted, signal peptide)
262	AMD1	ENSG00000123505	prostate	u2197	within 20% most responsive in EBI-GXA	high occurence in GenomeRNAi		S. cerevisiae (SPE2)	R. norvegicus (Amd1)
265	AMELX	ENSG00000125363							R. norvegicus (Amelx)				unstructured_covered_by_longest, unstructured_fraction		(secreted, signal peptide)
266	AMELY	ENSG00000099721							M. musculus (Amelx)				unstructured_covered_by_longest		(secreted, signal peptide)
267	AMFR	ENSG00000159461	testis	t47d			Affinity Western	C. elegans (hrdl-1)	M. musculus (Amfr)						ER
268	AMH	ENSG00000104899					Affinity Western		M. musculus (Amh)						(secreted, signal peptide)
269	AMHR2	ENSG00000135409	ovary	hel					M. musculus (Amhr2)						(secreted, signal peptide)
270	AMPD1	ENSG00000116748	skeletalmuscle	u266					M. musculus (Ampd1)
271	AMPD2	ENSG00000116337	bonemarrow	nb4	within 1% most responsive in EBI-GXA			S. cerevisiae (AMD1)	M. musculus (Ampd2)						Large Protein Complex
272	AMPD3	ENSG00000133805	bonemarrow	capan2	within 20% most responsive in EBI-GXA		Affinity Western		M. musculus (Ampd3)
273	AMPH	ENSG00000078053	brain	u138mg			Affinity Western	C. elegans (amph-1)	R. norvegicus (Amph)		C15orf57	BIN1
274	BIN1	ENSG00000136717	skeletalmuscle	caco2	within 20% most responsive in EBI-GXA		Affinity Western		M. musculus (Bin1)		C15orf57	AP2M1			Large Protein Complex
275	AMT	ENSG00000145020	ovary	hepg2				S. cerevisiae (GCV1)	G. gallus (AMT)
276	AMY1A	ENSG00000237763	salivarygland				Affinity Western
277	AMY1B	ENSG00000174876	salivarygland
278	AMY1C	ENSG00000187733	salivarygland
279	AMY2A	ENSG00000243480	pancreas						M. musculus (Amy1)						(secreted, signal peptide)
280	AMY2B	ENSG00000240038	pancreas	efo21				D. melanogaster (Amy-p)	M. musculus (Amy2a5)						(secreted, signal peptide)
283	ANG	ENSG00000214274	liver	hepg2	within 20% most responsive in EBI-GXA		Affinity Western		R. norvegicus (Ang)						(secreted, signal peptide)
284	ANGPT1	ENSG00000154188	lung	u138mg	within 20% most responsive in EBI-GXA		Affinity Western		M. musculus (Angpt1)						(secreted, signal peptide)
285	ANGPT2	ENSG00000091879	placenta	wm115			Affinity Western		M. musculus (Angpt2)		ZZEF1	RPS4X			(secreted, signal peptide)
286	ANK1	ENSG00000029534	skeletalmuscle	rh30			Affinity Western		M. musculus (Ank1)		CORT	MB
287	ANK2	ENSG00000145362	kidney	rh30	within 20% most responsive in EBI-GXA		Affinity Western		R. norvegicus (Ank2)		CHL1	ANK3	amount_amino_acids, molecular_weight
288	ANK3	ENSG00000151150	kidney	skbr3	within 5% most responsive in EBI-GXA		Affinity Western	D. melanogaster (Ank)	M. musculus (Ank3)	Bipolar disorder	CHL1	ANK2	amount_amino_acids, molecular_weight
290	ANPEP	ENSG00000166825	duodenum	u2197	within 20% most responsive in EBI-GXA			D. melanogaster (CG14516)	M. musculus (Anpep)
291	SLC25A4	ENSG00000151729	heart	skmel30	within 20% most responsive in EBI-GXA		Affinity Western	D. melanogaster (sesB)	R. norvegicus (Slc25a4)		DNAJA4	VEGFA	repetitiveness		Mitochondrion
292	SLC25A5	ENSG00000005022	duodenum	mcf7			Affinity Western		M. musculus (Slc25a5)		ATAD3C	DKK3	repetitiveness		Mitochondrion
293	SLC25A6	ENSG00000169100	salivarygland	shsy5y				C. elegans (ant-1.1)	G. gallus (SLC25A6)						Mitochondrion
301	ANXA1	ENSG00000135046	esophagus	a549	within 10% most responsive in EBI-GXA		Affinity Western		M. musculus (Anxa1)		KIR2DS5	KIR2DS2			Large Protein Complex
302	ANXA2	ENSG00000182718	esophagus	u2197	within 20% most responsive in EBI-GXA		Affinity Western		M. musculus (Anxa2)		PLEKHH1	S100A10			Plasma membrane
306	ANXA3	ENSG00000138772	bonemarrow	capan2	within 5% most responsive in EBI-GXA				R. norvegicus (Anxa3)						Large Protein Complex
307	ANXA4	ENSG00000196975	gallbladder	a549	within 10% most responsive in EBI-GXA	high occurence in GenomeRNAi	Affinity Western		M. musculus (Anxa4)		SF3A3	SF3A1			Large Protein Complex
308	ANXA5	ENSG00000164111	placenta	wm115	within 20% most responsive in EBI-GXA				R. norvegicus (Anxa5)		CCDC173	SELENBP1			Large Protein Complex
309	ANXA6	ENSG00000197043	smoothmuscle	rh30	within 20% most responsive in EBI-GXA			D. melanogaster (AnxB10)	M. musculus (Anxa6)		TMEM63B	MUC1			Plasma membrane
310	ANXA7	ENSG00000138279	thyroid	pc3			Affinity Western	C. elegans (nex-2)	M. musculus (Anxa7)		MOB1B	LATS2			Large Protein Complex
311	ANXA11	ENSG00000122359	colonrectum	pc3	within 10% most responsive in EBI-GXA		Affinity Western	D. melanogaster (AnxB9)	M. musculus (Anxa11)		ZDHHC23	THRA			Large Protein Complex
312	ANXA13	ENSG00000104537	duodenum	a549			Affinity Western	C. elegans (nex-1)	D. rerio (anxa13)		PLEKHH1	ANXA2
313	AOAH	ENSG00000136250	lymphnode	nb4					M. musculus (Aoah)						(secreted, signal peptide)
314	AOC2	ENSG00000131480	fat	hek293					M. musculus (Aoc2)		SMAD9	LEMD3			(secreted, signal peptide)
316	AOX1	ENSG00000138356	liver	u138mg	within 5% most responsive in EBI-GXA				M. musculus (Aox1)
317	APAF1	ENSG00000120868	bonemarrow	nb4			Affinity Western		M. musculus (Apaf1)
318	NUDT2	ENSG00000164978	ovary	pc3				C. elegans (ndx-4)	M. musculus (Nudt2)
319	APOF	ENSG00000175336	liver	hepg2					M. musculus (Apof)						(secreted, signal peptide)
320	APBA1	ENSG00000107282	brain	u266			Affinity Western		M. musculus (Apba1)		PXDC1	DLG1
321	APBA2	ENSG00000034053	brain	shsy5y			Affinity Western		M. musculus (Apba2)		IQSEC1	IQSEC2
322	APBB1	ENSG00000166313	brain	sclc21h			Affinity Western		M. musculus (Apbb1)		SYDE2	APLP1
323	APBB2	ENSG00000163697	thyroid	u2os	within 10% most responsive in EBI-GXA				M. musculus (Apbb2)		SYDE2	APBB1
324	APC	ENSG00000134982	brain	k562			Affinity Western		M. musculus (Apc)		CDH24	CDH1	amount_amino_acids, molecular_weight		Large Protein Complex
325	APCS	ENSG00000132703	liver				Affinity Western		M. musculus (Apcs)						(secreted, signal peptide)
326	AIRE	ENSG00000160224	lymphnode				Affinity Western		M. musculus (Aire)		GDPD3	FTH1
327	APEH	ENSG00000164062	kidney	hmc1					R. norvegicus (Apeh)						Large Protein Complex
328	APEX1	ENSG00000100823	tonsil	hl60			Affinity Western		M. musculus (Apex1)		KLHL36	PACRG			Large Protein Complex
329	BIRC2	ENSG00000110330	lymphnode	u138mg			Affinity Western	D. melanogaster (Diap2)	M. musculus (Birc2)		GPR107	XIAP
330	BIRC3	ENSG00000023445	lymphnode	capan2	within 1% most responsive in EBI-GXA	high occurence in GenomeRNAi	Affinity Western		M. musculus (Birc3)
331	XIAP	ENSG00000101966	thyroid	efo21		high occurence in GenomeRNAi	Affinity Western		M. musculus (Xiap)		GPR107	OPA1
332	BIRC5	ENSG00000089685	bonemarrow	pc3	within 1% most responsive in EBI-GXA	high occurence in GenomeRNAi	Affinity Western		M. musculus (Birc5)		MED12L	MED12
333	APLP1	ENSG00000105290	brain	an3ca			Affinity Western		M. musculus (Aplp1)		SYDE2	APBB1			(secreted, signal peptide)
334	APLP2	ENSG00000084234	thyroid	capan2	within 20% most responsive in EBI-GXA	high occurence in GenomeRNAi	Affinity Western		M. musculus (Aplp2)		GLG1	PLAU			Endosome, (secreted, signal peptide)
335	APOA1	ENSG00000118137	liver	hepg2			Affinity Western		M. musculus (Apoa1)						(secreted, signal peptide)
336	APOA2	ENSG00000158874	liver	hepg2					M. musculus (Apoa2)		C6orf58	TTR			(secreted, signal peptide)
337	APOA4	ENSG00000110244	smallintestine	rpmi8226			Affinity Western		R. norvegicus (Apoa4)		C6orf58	TTR
338	APOB	ENSG00000084674	liver	hepg2			Affinity Western		M. musculus (Apob)	LDL cholesterol	TMEM41B	HOXB9	amount_amino_acids, molecular_weight		(secreted, signal peptide)
339	APOBEC1	ENSG00000111701	duodenum	capan2			Affinity Western		M. musculus (Apobec1)
341	APOC1	ENSG00000130208	liver	hepg2											(secreted, signal peptide)
343	AQP8	ENSG00000103375	colonrectum					C. elegans (aqp-4)	R. norvegicus (Aqp8)
344	APOC2	ENSG00000224916							R. norvegicus (Apoc2)						(secreted, signal peptide)
345	APOC3	ENSG00000110245	liver	hepg2											(secreted, signal peptide)
346	APOC4	ENSG00000224916							M. musculus (Apoc4)						(secreted, signal peptide)
347	APOD	ENSG00000189058	salivarygland	wm115				D. melanogaster (NLaz)	M. musculus (Apod)		TSNARE1	CYR61			(secreted, signal peptide)
348	APOE	ENSG00000130203	liver	skmel30	within 20% most responsive in EBI-GXA		Affinity Western		M. musculus (Apoe)		C9	VDAC1	sheet_affine		(secreted, signal peptide)
350	APOH	ENSG00000091583	liver	hepg2					R. norvegicus (Apoh)						(secreted, signal peptide)
351	APP	ENSG00000142192	brain	capan2			Affinity Western	C. elegans (apl-1)	M. musculus (App)		ZNF107	CES2			Endosome, (secreted, signal peptide)
353	APRT	ENSG00000198931	skin	mcf7				D. melanogaster (Aprt)	M. musculus (Aprt)						Large Protein Complex
354	KLK3	ENSG00000142515	prostate	bewo					M. musculus (Klk1)		DDX19A	NUP214			(secreted, signal peptide)
355	FAS	ENSG00000026103	colonrectum	karpas707	within 5% most responsive in EBI-GXA		Affinity Western		M. musculus (Fas)		INTS2	ABHD11			Plasma membrane, (secreted, signal peptide)
356	FASLG	ENSG00000117560	lymphnode				Affinity Western		M. musculus (Fasl)		KIAA0141	BRAF
357	SHROOM2	ENSG00000146950	brain	wm115					M. musculus (Shroom2)
358	AQP1	ENSG00000240583	lung	wm115				D. melanogaster (Prip)	M. musculus (Aqp1)
359	AQP2	ENSG00000167580	kidney	hmc1					R. norvegicus (Aqp2)
360	AQP3	ENSG00000165272	esophagus	hela	within 1% most responsive in EBI-GXA		Affinity Western	S. cerevisiae (AQY3)	M. musculus (Aqp3)
361	AQP4	ENSG00000171885	brain	nes			Affinity Western	D. melanogaster (Drip)	R. norvegicus (Aqp4)
362	AQP5	ENSG00000161798	salivarygland	reh					M. musculus (Aqp5)
363	AQP6	ENSG00000086159	kidney						R. norvegicus (Aqp6)
364	AQP7	ENSG00000165269	fat	caco2					M. musculus (Aqp7)
366	AQP9	ENSG00000103569	liver	u87					R. norvegicus (Aqp9)
367	AR	ENSG00000169083	fallopiantube	rh30			Affinity Western		M. musculus (Ar)
368	ABCC6	ENSG00000091262	liver	hepg2					M. musculus (Abcc6)
369	ARAF	ENSG00000078061	skeletalmuscle	pc3			Affinity Western		M. musculus (Araf)		KIAA0141	BRAF
372	ARCN1	ENSG00000095139	thyroid	caco2		high occurence in GenomeRNAi	Affinity Western	D. melanogaster (deltaCOP)	M. musculus (Arcn1)		TM4SF20	CD74			Large Protein Complex
373	TRIM23	ENSG00000113595	brain	rh30			Affinity Western		M. musculus (Trim23)		ZNF672	SET			Plasma membrane
374	AREG	ENSG00000109321	placenta	mcf7	within 5% most responsive in EBI-GXA				M. musculus (Areg)						(secreted, signal peptide)
375	ARF1	ENSG00000143761					Affinity Western	D. melanogaster (Arf79F)	R. norvegicus (Arf1)						Golgi
377	ARF3	ENSG00000134287	brain	caco2	within 20% most responsive in EBI-GXA				M. musculus (Arf3)
378	ARF4	ENSG00000168374	rectum	bj		high occurence in GenomeRNAi	Affinity Western	D. melanogaster (Arf102F)	R. norvegicus (Arf4)						Endosome
379	ARL4D	ENSG00000175906	thyroid	capan2					M. musculus (Arl4d)		CCDC106	TERF2
381	ARF5	ENSG00000004059	esophagus	sclc21h				C. elegans (arf-3)	M. musculus (Arf5)						Large Protein Complex
382	ARF6	ENSG00000165527	bonemarrow	karpas707	within 20% most responsive in EBI-GXA		Affinity Western	S. cerevisiae (ARF3)	M. musculus (Arf6)						Plasma membrane
383	ARG1	ENSG00000118520	liver				Affinity Western	S. cerevisiae (CAR1)	M. musculus (Arg1)
384	ARG2	ENSG00000081181	thyroid	hepg2	within 5% most responsive in EBI-GXA			D. melanogaster (arg)	M. musculus (Arg2)		CILP2	NACC1
387	RHOA	ENSG00000067560	smoothmuscle	bj			Affinity Western	S. cerevisiae (RHO1)	M. musculus (Rhoa)						Plasma membrane
388	RHOB	ENSG00000143878	adrenal	skbr3	within 5% most responsive in EBI-GXA		Affinity Western		M. musculus (Rhob)				repetitiveness		Plasma membrane
389	RHOC	ENSG00000155366	rectum	wm115	within 20% most responsive in EBI-GXA		Affinity Western	D. melanogaster (Rho1)	M. musculus (Rhoc)		C1orf198	DIAPH1			Golgi
390	RND3	ENSG00000115963	esophagus	bj	within 5% most responsive in EBI-GXA		Affinity Western		M. musculus (Rnd3)						Plasma membrane
391	RHOG	ENSG00000177105	bonemarrow	hmc1			Affinity Western		M. musculus (Rhog)		SLC44A1	NT5E			Plasma membrane
392	ARHGAP1	ENSG00000175220	heart	t47d			Affinity Western	D. melanogaster (RhoGAP68F)	M. musculus (Arhgap1)		FBXO25	MTERF1			Large Protein Complex
393	ARHGAP4	ENSG00000089820	bonemarrow	rpmi8226					M. musculus (Arhgap4)
394	ARHGAP5	ENSG00000100852	thyroid	rt4	within 20% most responsive in EBI-GXA		Affinity Western		M. musculus (Arhgap5)		SMURF2	SMAD1			Large Protein Complex
395	ARHGAP6	ENSG00000047648	prostate	hel					M. musculus (Arhgap6)
396	ARHGDIA	ENSG00000141522	fat	u251mg	within 20% most responsive in EBI-GXA		Affinity Western	S. cerevisiae (RDI1)	R. norvegicus (Arhgdia)						Large Protein Complex
397	ARHGDIB	ENSG00000111348	tonsil	molt4	within 5% most responsive in EBI-GXA	high occurence in GenomeRNAi	Affinity Western		M. musculus (Arhgdib)
398	ARHGDIG	ENSG00000242173	brain	mcf7			Affinity Western		M. musculus (Arhgdig)						(secreted, signal peptide)
399	RHOH	ENSG00000168421	lymphnode	molt4					M. musculus (Rhoh)
400	ARL1	ENSG00000120805	thyroid	t47d	within 20% most responsive in EBI-GXA			S. cerevisiae (ARL1)	R. norvegicus (Arl1)						Actin binding proteins
401	PHOX2A	ENSG00000165462	adrenal	shsy5y			Affinity Western		M. musculus (Phox2a)
402	ARL2	ENSG00000213465	heart	a549			Affinity Western	D. melanogaster (Arl2)	M. musculus (Arl2)				repetitiveness		Golgi
403	ARL3	ENSG00000138175	fallopiantube	t47d	within 20% most responsive in EBI-GXA			C. elegans (arl-3)	M. musculus (Arl3)		PSKH2	NR1H3			Endosome
405	ARNT	ENSG00000143437	endometrium	u698			Affinity Western		M. musculus (Arnt)		SHMT1	AHR
406	ARNTL	ENSG00000133794	skin	u2197	within 20% most responsive in EBI-GXA		Affinity Western	D. melanogaster (cyc)	M. musculus (Arntl)		CIPC	DRD2
407	ARR3	ENSG00000120500							M. musculus (Arr3)		DIEXF	ARRB2
408	ARRB1	ENSG00000137486	lung	hel	within 10% most responsive in EBI-GXA		Affinity Western	D. melanogaster (krz)	M. musculus (Arrb1)
409	ARRB2	ENSG00000141480	bonemarrow	hmc1			Affinity Western		M. musculus (Arrb2)		DIEXF	GPR55			Large Protein Complex
410	ARSA	ENSG00000100299	testis	karpas707					M. musculus (Arsa)						Lysosome, (secreted, signal peptide)
411	ARSB	ENSG00000113273	smoothmuscle	hepg2				D. melanogaster (CG7402)	M. musculus (Arsb)		GLB1L	ERP29			Lysosome, (secreted, signal peptide)
412	STS	ENSG00000101846	placenta	u266	within 10% most responsive in EBI-GXA				R. norvegicus (Sts)						(secreted, signal peptide)
414	ARSD	ENSG00000006756	kidney	efo21	within 20% most responsive in EBI-GXA				D. rerio (arsh)						(secreted, signal peptide)
415	ARSE	ENSG00000157399	pancreas	a549					G. gallus (ARSH)						(secreted, signal peptide)
416	ARSF	ENSG00000062096	kidney								GDPD3	AIRE			(secreted, signal peptide)
417	ART1	ENSG00000129744	skeletalmuscle						M. musculus (Art1)						(secreted, signal peptide)
419	ART3	ENSG00000156219	testis	ntera2					R. norvegicus (Art3)						(secreted, signal peptide)
420	ART4	ENSG00000111339	liver	hel					G. gallus (ART4)
421	ARVCF	ENSG00000099889	spleen	u2os			Affinity Western		M. musculus (Arvcf)		CDH24	CDH1
427	ASAH1	ENSG00000104763	heart	skmel30	within 5% most responsive in EBI-GXA			C. elegans (asah-1)	M. musculus (Asah1)		GSG1	IL37			Lysosome, (secreted, signal peptide)
429	ASCL1	ENSG00000139352	brain	sclc21h			Affinity Western		M. musculus (Ascl1)
430	ASCL2	ENSG00000183734	colonrectum	bewo			Affinity Western		M. musculus (Ascl2)				high_isoelectric_point
432	ASGR1	ENSG00000141505	liver	hepg2			Affinity Western		M. musculus (Asgr1)		C1orf228	PTPN2
433	ASGR2	ENSG00000161944	liver	hepg2					M. musculus (Asgr2)
434	ASIP	ENSG00000101440	skin						M. musculus (a)				unstructured_fraction		(secreted, signal peptide)
435	ASL	ENSG00000126522	liver	skbr3				S. cerevisiae (ARG4)	R. norvegicus (Asl)
438	ASMT	ENSG00000196433	bonemarrow						R. norvegicus (Asmt)
439	ASNA1	ENSG00000198356	thyroid	mcf7			Affinity Western	S. cerevisiae (GET3)	M. musculus (Asna1)		WRB	CAMLG			Plasma membrane
440	ASNS	ENSG00000070669	thyroid	skmel30	within 1% most responsive in EBI-GXA			C. elegans (asns-1)	R. norvegicus (Asns)						Large Protein Complex
443	ASPA	ENSG00000108381	kidney	caco2					M. musculus (Aspa)		FAM71D	PGK1
444	ASPH	ENSG00000198363			within 5% most responsive in EBI-GXA				M. musculus (Asph)						ER
445	ASS1	ENSG00000130707	kidney	rpmi8226	within 5% most responsive in EBI-GXA			S. cerevisiae (ARG1)	R. norvegicus (Ass1)		ABT1	G6PD			Large Protein Complex
460	ASTN1	ENSG00000152092	brain	u26684					M. musculus (Astn1)						(secreted, signal peptide)
462	SERPINC1	ENSG00000117601	liver	hepg2					R. norvegicus (Serpinc1)						(secreted, signal peptide)
463	ZFHX3	ENSG00000140836	thyroid	nes	within 20% most responsive in EBI-GXA				M. musculus (Zfhx3)				amount_amino_acids, molecular_weight
466	ATF1	ENSG00000123268	thyroid	hl60			Affinity Western		M. musculus (Atf1)				polar, polar_uncharged
467	ATF3	ENSG00000162772	smoothmuscle	bewo	within 1% most responsive in EBI-GXA		Affinity Western		M. musculus (Atf3)		CREB5	JUN
468	ATF4	ENSG00000128272	bonemarrow	thp1	within 1% most responsive in EBI-GXA		Affinity Western		M. musculus (Atf4)		TBC1D25	GABARAPL2
471	ATIC	ENSG00000138363	lymphnode	hepg2	within 20% most responsive in EBI-GXA		Affinity Western	S. pombe (ade10)	R. norvegicus (Atic)						Large Protein Complex
472	ATM	ENSG00000149311	lymphnode	u698	within 20% most responsive in EBI-GXA		Affinity Western		M. musculus (Atm)		MFSD9	OGG1	amount_amino_acids, molecular_weight		Large Protein Complex
473	RERE	ENSG00000142599	smoothmuscle	sclc21h					M. musculus (Rere)		LRRC58	TXNRD1
474	ATOH1	ENSG00000172238	colonrectum				Affinity Western		M. musculus (Atoh1)
475	ATOX1	ENSG00000177556	lymphnode	wm115			Affinity Western		M. musculus (Atox1)						Large Protein Complex
476	ATP1A1	ENSG00000163399	smallintestine	skmel30			Affinity Western		R. norvegicus (Atp1a1)						Plasma membrane
477	ATP1A2	ENSG00000018625	skeletalmuscle	nes			Affinity Western		M. musculus (Atp1a2)		WDR7	MYH8
478	ATP1A3	ENSG00000105409	brain	sclc21h				D. melanogaster (Atpalpha)	M. musculus (Atp1a3)
479	ATP12A	ENSG00000075673	tonsil						M. musculus (Atp12a)
480	ATP1A4	ENSG00000132681	urinarybladder	rt4					R. norvegicus (Atp1a4)		ORC3	RPGR
481	ATP1B1	ENSG00000143153	kidney	shsy5y	within 5% most responsive in EBI-GXA		Affinity Western	D. melanogaster (nrv3)	M. musculus (Atp1b1)						Plasma membrane
482	ATP1B2	ENSG00000129244	brain	nes				D. melanogaster (nrv1)	M. musculus (Atp1b2)		TMEM68	RTN4
483	ATP1B3	ENSG00000069849	fat	hacat					M. musculus (Atp1b3)						Plasma membrane
486	FXYD2	ENSG00000137731	kidney	molt4					R. norvegicus (Fxyd2)
487	ATP2A1	ENSG00000196296	skeletalmuscle	hela			Affinity Western	D. melanogaster (SERCA)	R. norvegicus (Atp2a1)
488	ATP2A2	ENSG00000174437	heart	a549	within 5% most responsive in EBI-GXA		Affinity Western		M. musculus (Atp2a2)						ER
489	ATP2A3	ENSG00000074370	stomach	hmc1	within 20% most responsive in EBI-GXA				M. musculus (Atp2a3)
490	ATP2B1	ENSG00000070961	brain	u138mg	within 5% most responsive in EBI-GXA				R. norvegicus (Atp2b1)	Diastolic blood pressure	TATDN1	HSD17B6			Plasma membrane
491	ATP2B2	ENSG00000157087	brain	rpmi8226				S. cerevisiae (PMC1)	M. musculus (Atp2b2)		TMEM168	CYP2B6
492	ATP2B3	ENSG00000067842	brain	sclc21h				D. melanogaster (PMCA)	R. norvegicus (Atp2b3)		TMEM168	CYP2B6			Plasma membrane
493	ATP2B4	ENSG00000058668	smoothmuscle	bj	within 5% most responsive in EBI-GXA			S. pombe (SPAPB2B4.04c)	M. musculus (Atp2b4)		TMEM168	CYP2B6			Plasma membrane
495	ATP4A	ENSG00000105675	stomach				Affinity Western		M. musculus (Atp4a)
496	ATP4B	ENSG00000186009	stomach						M. musculus (Atp4b)
498	ATP5A1	ENSG00000152234	heart	rpmi8226			Affinity Western	S. cerevisiae (ATP1)	M. musculus (Atp5a1)		DNAJC28	ACKR3			Mitochondrion
501	ALDH7A1	ENSG00000164904	kidney	an3ca				D. melanogaster (CG9629)	M. musculus (Aldh7a1)		L3HYPDH	DIXDC1
506	ATP5B	ENSG00000110955	heart	pc3			Affinity Western	S. cerevisiae (ATP2)	R. norvegicus (Atp5b)		DNAJC28	ACKR3			Mitochondrion
509	ATP5C1	ENSG00000165629	heart	caco2				S. cerevisiae (ATP3)	R. norvegicus (Atp5c1)		DNAJC28	ACKR3			Mitochondrion
513	ATP5D	ENSG00000099624	skeletalmuscle	pc3				S. cerevisiae (ATP16)	R. norvegicus (Atp5d)		ATP5I	ATP5E	sheet_affine		Mitochondrion
514	ATP5E	ENSG00000124172	bonemarrow	pc3							ATP5D	ATP5I			Mitochondrion
515	ATP5F1	ENSG00000116459	heart	thp1				D. melanogaster (ATPsynB)	R. norvegicus (Atp5f1)		DNAJC28	ACKR3			Mitochondrion
516	ATP5G1	ENSG00000159199	heart	rpmi8226	within 20% most responsive in EBI-GXA				R. norvegicus (Atp5g1)
517	ATP5G2	ENSG00000135390	fallopiantube	nb4				D. melanogaster (ATPsynC)	R. norvegicus (Atp5g2)
518	ATP5G3	ENSG00000154518	heart	pc3					R. norvegicus (Atp5g3)		COL20A1	GGACT
521	ATP5I	ENSG00000169020	heart	pc3							ATP5D	ATP5E			Mitochondrion
522	ATP5J	ENSG00000154723	heart	hel					R. norvegicus (Atp5j)		DNAJC28	ACKR3			Mitochondrion
523	ATP6V1A	ENSG00000114573	brain	sclc21h	within 20% most responsive in EBI-GXA			S. cerevisiae (VMA1)	D. rerio (atp6v1aa)		TLDC2	ATP6V1B1			Endosome
525	ATP6V1B1	ENSG00000116039	salivarygland	skbr3				C. elegans (vha-12)	M. musculus (Atp6v1b1)		TLDC2	ATP6V1E1
526	ATP6V1B2	ENSG00000147416	brain	skmel30		high occurence in GenomeRNAi		S. cerevisiae (VMA2)	M. musculus (Atp6v1b2)		TLDC2	ATP6V1B1			Endosome
527	ATP6V0C	ENSG00000185883	brain	nb4			Affinity Western	D. melanogaster (Vha16-1)	M. musculus (Atp6v0c)		TMEM63B	MUC1	GRAVY, hydrophobic		Endosome
528	ATP6V1C1	ENSG00000155097	brain	skmel30	within 10% most responsive in EBI-GXA			S. cerevisiae (VMA5)	M. musculus (Atp6v1c1)		TMEM63B	MUC1			Endosome
529	ATP6V1E1	ENSG00000131100	brain	skmel30				S. cerevisiae (VMA4)	M. musculus (Atp6v1e1)		TLDC2	ATP6V1B1			Endosome
533	ATP6V0B	ENSG00000117410	bonemarrow	thp1			Affinity Western	S. cerevisiae (VMA16)	M. musculus (Atp6v0b)				GRAVY, hydrophobic
534	ATP6V1G2	ENSG00000213760	brain	sclc21h				D. melanogaster (Vha13)	M. musculus (Atp6v1g2)		ACOT6	CRIP2
535	ATP6V0A1	ENSG00000033627						S. cerevisiae (VPH1)	M. musculus (Atp6v0a1)		TMEM63B	MUC1
537	ATP6AP1	ENSG00000071553	thyroid	efo21					M. musculus (Atp6ap1)		KIAA2013	ATP6AP2			ER, (secreted, signal peptide)
538	ATP7A	ENSG00000165240	skin	shsy5y			Affinity Western	S. cerevisiae (CCC2)	M. musculus (Atp7a)						Plasma membrane
539	ATP5O	ENSG00000241837	heart	u937	within 20% most responsive in EBI-GXA			S. cerevisiae (ATP5)	R. norvegicus (Atp5o)		DNAJC28	ACKR3			Mitochondrion
540	ATP7B	ENSG00000123191	testis	hel			Affinity Western		M. musculus (Atp7b)		ITM2A	HLA-DOA			Plasma membrane
545	ATR	ENSG00000175054	adrenal	mcf7		high occurence in GenomeRNAi	Affinity Western		M. musculus (Atr)						Large Protein Complex
546	ATRX	ENSG00000085224	endometrium	rh30	within 20% most responsive in EBI-GXA		Affinity Western		M. musculus (Atrx)		POTEE	CCR2
547	KIF1A	ENSG00000130294	brain	sclc21h				C. elegans (unc-104)	M. musculus (Kif1a)		TIGD4	KIF14
549	AUH	ENSG00000148090	kidney	hepg2				D. melanogaster (CG8778)	M. musculus (Auh)		OXLD1	TRMT61B			Mitochondrion
550	AUP1	ENSG00000115307	bonemarrow	nb4			Affinity Western		M. musculus (Aup1)		AMMECR1L	DYRK1A			ER
551	AVP	ENSG00000101200							R. norvegicus (Avp)						(secreted, signal peptide)
552	AVPR1A	ENSG00000166148	adrenal	u26684			Affinity Western	C. elegans (ntr-1)	R. norvegicus (Avpr1a)					DUF1856
553	AVPR1B	ENSG00000198049					Affinity Western		M. musculus (Avpr1b)					DUF1856
554	AVPR2	ENSG00000126895	fat	sclc21h			Affinity Western		R. norvegicus (Avpr2)
558	AXL	ENSG00000167601	fat	u251mg	within 10% most responsive in EBI-GXA		Affinity Western		M. musculus (Axl)						Plasma membrane, (secreted, signal peptide)
563	AZGP1	ENSG00000160862	salivarygland	rpmi8226					M. musculus (Azgp1)		C16orf70	ZBTB16			(secreted, signal peptide)
566	AZU1	ENSG00000172232	bonemarrow	thp1			Affinity Western								(secreted, signal peptide)
567	B2M	ENSG00000166710	lymphnode	karpas707	within 10% most responsive in EBI-GXA		Affinity Western		M. musculus (B2m)		NEMP2	RAN			Plasma membrane, (secreted, signal peptide)
570	BAAT	ENSG00000136881	liver	a549					R. norvegicus (Baat)		ZNF526	NPM1
571	BACH1	ENSG00000156273					Affinity Western		M. musculus (Bach1)		FBXO22	CREBZF
572	BAD	ENSG00000002330	stomach	pc3			Affinity Western		R. norvegicus (Bad)		PDS5A	BCL2
573	BAG1	ENSG00000107262	skeletalmuscle	hela	within 10% most responsive in EBI-GXA		Affinity Western		R. norvegicus (Bag1)						Large Protein Complex
574	BAGE														(secreted, signal peptide)
575	ADGRB1	ENSG00000181790	brain	rpmi8226			Affinity Western		M. musculus (Adgrb1)						(secreted, signal peptide)
576	ADGRB2	ENSG00000121753	brain	t47d					M. musculus (Adgrb2)						(secreted, signal peptide)
577	ADGRB3	ENSG00000135298	brain	shsy5y					M. musculus (Adgrb3)
578	BAK1	ENSG00000030110	duodenum	u26684			Affinity Western		M. musculus (Bak1)		BCL2L2	MCL1
579	NKX3-2	ENSG00000109705	spleen	nb4					M. musculus (Nkx3-2)
580	BARD1	ENSG00000138376	salivarygland	karpas707	within 5% most responsive in EBI-GXA	high occurence in GenomeRNAi	Affinity Western		R. norvegicus (Bard1)
581	BAX	ENSG00000087088	colonrectum	a549			Affinity Western		M. musculus (Bax)		BCL2L15	MANF			Mitochondrion
582	BBS1	ENSG00000174483						C. elegans (bbs-1)	M. musculus (Bbs1)		ZNF655	DPP3
583	BBS2	ENSG00000125124	adrenal	nes	within 20% most responsive in EBI-GXA			C. elegans (bbs-2)	M. musculus (Bbs2)		ZNF655	DPP3
585	BBS4	ENSG00000140463	fallopiantube	u2197			Affinity Western	D. melanogaster (BBS4)	M. musculus (Bbs4)		ZNF655	DPP3
586	BCAT1	ENSG00000060982	pancreas	ntera2	within 5% most responsive in EBI-GXA			S. cerevisiae (BAT2)	M. musculus (Bcat1)		FAM213B	XRN1
587	BCAT2	ENSG00000105552	urinarybladder	rt4				S. cerevisiae (BAT1)	M. musculus (Bcat2)		SLC25A48	EEF2			Mitochondrion
590	BCHE	ENSG00000114200	liver	karpas707					R. norvegicus (Bche)		NOP10	LOXL1			(secreted, signal peptide)
593	BCKDHA	ENSG00000248098	heart	u266				C. elegans (bckd-1A)	R. norvegicus (Bckdha)		CA5B	DBT			Mitochondrion
594	BCKDHB	ENSG00000083123	liver	rh30				D. melanogaster (CG17691)	R. norvegicus (Bckdhb)		CA5B	BCKDHA			Mitochondrion, (secreted, signal peptide)
595	CCND1	ENSG00000110092	liver	wm115	within 5% most responsive in EBI-GXA		Affinity Western		M. musculus (Ccnd1)		C3orf62	CDKN1A
596	BCL2	ENSG00000171791	thyroid	u266	within 20% most responsive in EBI-GXA		Affinity Western		M. musculus (Bcl2)		PDS5A	BCL2L1
597	BCL2A1	ENSG00000140379	bonemarrow	skmel30	within 10% most responsive in EBI-GXA		Affinity Western		M. musculus (Bcl2a1a)
598	BCL2L1	ENSG00000171552	bonemarrow	caco2	within 20% most responsive in EBI-GXA		Affinity Western		M. musculus (Bcl2l1)		PDS5A	BCL2
599	BCL2L2	ENSG00000129473	salivarygland	pc3			Affinity Western		M. musculus (Bcl2l2)		BBC3	MCL1
602	BCL3	ENSG00000069399					Affinity Western		M. musculus (Bcl3)
604	BCL6	ENSG00000113916	skeletalmuscle	u698	within 5% most responsive in EBI-GXA		Affinity Western		M. musculus (Bcl6)		NAXD	PHEX
605	BCL7A	ENSG00000110987	lymphnode	u698					M. musculus (Bcl7a)		GLTSCR1L	SMARCB1
607	BCL9	ENSG00000116128	fallopiantube	ntera2			Affinity Western		M. musculus (Bcl9)				turn_affine
608	TNFRSF17	ENSG00000048462	tonsil	u266			Affinity Western		M. musculus (Tnfrsf17)		FAM105A	OPA3
610	HCN2	ENSG00000099822	brain	u87			Affinity Western		M. musculus (Hcn2)
611	OPN1SW	ENSG00000128617		u87					M. musculus (Opn1sw)				aromatic
613	BCR	ENSG00000186716	kidney	k562			Affinity Western		M. musculus (Bcr)						Golgi
617	BCS1L	ENSG00000074582	skin	hek293				S. cerevisiae (BCS1)	M. musculus (Bcs1l)						Mitochondrion
622	BDH1	ENSG00000161267	liver	u937	within 20% most responsive in EBI-GXA				R. norvegicus (Bdh1)
623	BDKRB1	ENSG00000100739	urinarybladder	u87					M. musculus (Bdkrb1)
624	BDKRB2	ENSG00000168398	urinarybladder	u87			Affinity Western		M. musculus (Bdkrb2)
627	BDNF	ENSG00000176697	brain	u138mg	within 10% most responsive in EBI-GXA				R. norvegicus (Bdnf)						(secreted, signal peptide)
629	CFB	ENSG00000243649	liver	hepg2					M. musculus (Cfb)	Age-related macular degeneration	TRABD	GSTM1			(secreted, signal peptide)
631	BFSP1	ENSG00000125864				high occurence in GenomeRNAi			M. musculus (Bfsp1)		TRIP11	MAX
632	BGLAP	ENSG00000242252	smallintestine	u87					R. norvegicus (Bglap)						(secreted, signal peptide)
633	BGN	ENSG00000182492	gallbladder	bj			Affinity Western		M. musculus (Bgn)						(secreted, signal peptide)
634	CEACAM1	ENSG00000079385	colon	hepg2	within 20% most responsive in EBI-GXA		Affinity Western		M. musculus (Ceacam1)				polar_uncharged		(secreted, signal peptide)
635	BHMT	ENSG00000145692	kidney	hepg2					R. norvegicus (Bhmt)		MTMR7	CTSE
636	BICD1	ENSG00000151746	ovary	ntera2	within 10% most responsive in EBI-GXA				M. musculus (Bicd1)		SNPH	TPH2			Endosome
637	BID	ENSG00000015475	bonemarrow	mcf7	within 20% most responsive in EBI-GXA		Affinity Western		M. musculus (Bid)		BCL2L2	MCL1			Golgi
638	BIK	ENSG00000100290	stomach	u698			Affinity Western		M. musculus (Bik)				low_isolectric_point, sheet_affine
639	PRDM1	ENSG00000057657	esophagus	karpas707	within 10% most responsive in EBI-GXA		Affinity Western		M. musculus (Prdm1)		CC2D1B	BMX
640	BLK	ENSG00000136573	lymphnode	daudi			Affinity Western		M. musculus (Blk)		SYCP3	SCGB1A1
641	BLM	ENSG00000197299	salivarygland	nb4	within 5% most responsive in EBI-GXA		Affinity Western		M. musculus (Blm)		RMI2	TOP3A			Large Protein Complex
642	BLMH	ENSG00000108578	skin	molt4				S. cerevisiae (LAP3)	R. norvegicus (Blmh)						Endosome
643	CXCR5	ENSG00000160683	lymphnode	u698			Affinity Western		M. musculus (Cxcr5)
644	BLVRA	ENSG00000106605	lymphnode	rpmi8226					M. musculus (Blvra)						Large Protein Complex
645	BLVRB	ENSG00000090013	bonemarrow	a549	within 20% most responsive in EBI-GXA			D. melanogaster (CG9471)	R. norvegicus (Blvrb)		NENF	SELENOM			Large Protein Complex
646	BNC1	ENSG00000169594	testis	hacat			Affinity Western		M. musculus (Bnc1)						(secreted, signal peptide)
648	BMI1	ENSG00000168283	testis	u937			Affinity Western		D. rerio (bmi1a)		COMMD3-BMI1	SFTPC
649	BMP1	ENSG00000168487	placenta	hacat	within 20% most responsive in EBI-GXA				M. musculus (Bmp1)		TLL2	TLL1			ER, (secreted, signal peptide)
650	BMP2	ENSG00000125845	gallbladder	caco2	within 10% most responsive in EBI-GXA		Affinity Western	D. melanogaster (dpp)	M. musculus (Bmp2)						(secreted, signal peptide)
651	BMP3	ENSG00000152785	urinarybladder	daudi					M. musculus (Bmp3)						(secreted, signal peptide)
652	BMP4	ENSG00000125378	placenta	capan2			Affinity Western		M. musculus (Bmp4)		TWSG1	PROS1			(secreted, signal peptide)
653	BMP5	ENSG00000112175	placenta	nes					M. musculus (Bmp5)		VWA8	IDI1
654	BMP6	ENSG00000153162	placenta	karpas707			Affinity Western		M. musculus (Bmp6)						(secreted, signal peptide)
655	BMP7	ENSG00000101144	thyroid	mcf7			Affinity Western	D. melanogaster (gbb)	M. musculus (Bmp7)						(secreted, signal peptide)
656	BMP8B	ENSG00000116985	thyroid	thp1					D. rerio (bmp8a)		NDST1	PLAUR	repetitiveness		(secreted, signal peptide)
657	BMPR1A	ENSG00000107779	prostate	hmc1			Affinity Western		M. musculus (Bmpr1a)						ER, (secreted, signal peptide)
658	BMPR1B	ENSG00000138696	prostate	a549			Affinity Western	D. melanogaster (tkv)	M. musculus (Bmpr1b)		EVA1C	SLC39A3
659	BMPR2	ENSG00000204217	lung	u138mg	within 10% most responsive in EBI-GXA		Affinity Western		M. musculus (Bmpr2)						(secreted, signal peptide)
660	BMX	ENSG00000102010	heart	rt4			Affinity Western		M. musculus (Bmx)		CC2D1B	PRDM1
661	POLR3D	ENSG00000168495	testis	k562			Affinity Western		M. musculus (Polr3d)		POLR3E	POLR2E			Large Protein Complex
662	BNIP1	ENSG00000113734	bonemarrow	mcf7			Affinity Western	D. melanogaster (CG2023)	R. norvegicus (Bnip1)		C19orf25	SNAP23			ER
663	BNIP2	ENSG00000140299	bonemarrow	u26684	within 20% most responsive in EBI-GXA		Affinity Western		M. musculus (Bnip2)
664	BNIP3	ENSG00000176171	pancreas	a431	within 10% most responsive in EBI-GXA		Affinity Western		R. norvegicus (Bnip3)		FRMD5	ENPEP			Mitochondrion
665	BNIP3L	ENSG00000104765	bonemarrow	u87	within 10% most responsive in EBI-GXA		Affinity Western		M. musculus (Bnip3l)		FRMD5	BNIP3
666	BOK	ENSG00000176720	fat	u2os				D. melanogaster (Buffy)	M. musculus (Bok)		TESPA1	ITPR1
667	DST	ENSG00000151914	endometrium	rt4	within 5% most responsive in EBI-GXA		Affinity Western	D. melanogaster (shot)			MAGEB6	MAGEA1	amount_amino_acids, molecular_weight		Ergic/cisGolgi
668	FOXL2	ENSG00000183770	ovary	k562			Affinity Western		M. musculus (Foxl2)
669	BPGM	ENSG00000172331	placenta	rt4					R. norvegicus (Bpgm)
670	BPHL	ENSG00000137274	kidney	skmel30				D. melanogaster (CG5377)	M. musculus (Bphl)		SETD3	POLD1			Mitochondrion, (secreted, signal peptide)
671	BPI	ENSG00000101425							M. musculus (Bpi)						(secreted, signal peptide)
672	BRCA1	ENSG00000012048	lymphnode	hl60	within 5% most responsive in EBI-GXA	high occurence in GenomeRNAi	Affinity Western		M. musculus (Brca1)
673	BRAF	ENSG00000157764	testis	u266	within 20% most responsive in EBI-GXA		Affinity Western	D. melanogaster (Raf)	M. musculus (Braf)		KIAA0141	FASLG
675	BRCA2	ENSG00000139618	bonemarrow	rh30	within 10% most responsive in EBI-GXA	high occurence in GenomeRNAi	Affinity Western		M. musculus (Brca2)				amount_amino_acids, molecular_weight
676	BRDT	ENSG00000137948	testis	bewo					M. musculus (Brdt)
677	ZFP36L1	ENSG00000185650	endometrium	a431	within 5% most responsive in EBI-GXA		Affinity Western		M. musculus (Zfp36l1)
678	ZFP36L2	ENSG00000152518	thyroid	u937	within 5% most responsive in EBI-GXA				M. musculus (Zfp36l2)		ANKDD1A	HIF1AN
680	BRS3	ENSG00000102239	ovary					D. melanogaster (CCHa2-R)	M. musculus (Brs3)
682	BSG	ENSG00000172270	heart	u87			Affinity Western		M. musculus (Bsg)						Plasma membrane, (secreted, signal peptide)
683	BST1	ENSG00000109743	bonemarrow	thp1					M. musculus (Bst1)	Parkinson's disease					(secreted, signal peptide)
684	BST2	ENSG00000130303	ovary	karpas707	within 10% most responsive in EBI-GXA		Affinity Western								Endosome
685	BTC	ENSG00000174808	smoothmuscle	capan2					M. musculus (Btc)						(secreted, signal peptide)
686	BTD	ENSG00000169814	liver	bewo				D. melanogaster (vanin-like)	M. musculus (Btd)		MEX3A	DAPK1			ER
687	KLF9	ENSG00000119138	smoothmuscle	skmel30	within 5% most responsive in EBI-GXA		Affinity Western		M. musculus (Klf9)
688	KLF5	ENSG00000102554	esophagus	rt4	within 10% most responsive in EBI-GXA		Affinity Western		M. musculus (Klf5)
689	BTF3	ENSG00000145741	ovary	rpmi8226				D. melanogaster (bic)	M. musculus (Btf3)						Large Protein Complex
694	BTG1	ENSG00000133639	bonemarrow	t47d	within 5% most responsive in EBI-GXA		Affinity Western		M. musculus (Btg1)
695	BTK	ENSG00000010671	tonsil	hmc1			Affinity Western		M. musculus (Btk)		TTC9C	MAP3K4
696	BTN1A1	ENSG00000124557	tonsil	caco2					M. musculus (Btn1a1)						(secreted, signal peptide)
699	BUB1	ENSG00000169679	testis	hel	within 1% most responsive in EBI-GXA		Affinity Western		M. musculus (Bub1)
701	BUB1B	ENSG00000156970	testis	hel	within 1% most responsive in EBI-GXA		Affinity Western		M. musculus (Bub1b)						Large Protein Complex
705	BYSL	ENSG00000112578	fat	u698			Affinity Western	S. cerevisiae (ENP1)	R. norvegicus (Bysl)		LTV1	PARN			Large Protein Complex
706	TSPO	ENSG00000100300	bonemarrow	rpmi8226				D. melanogaster (Tspo)	R. norvegicus (Tspo)		CCDC191	TWIST1	aromatic		Mitochondrion
708	C1QBP	ENSG00000108561	colon	hek293	within 20% most responsive in EBI-GXA		Affinity Western	D. melanogaster (P32)	M. musculus (C1qbp)						Mitochondrion
710	SERPING1	ENSG00000149131	liver	efo21	within 10% most responsive in EBI-GXA				R. norvegicus (Serping1)		CEPT1	ARFGAP2			(secreted, signal peptide)
712	C1QA	ENSG00000173372	lymphnode	rpmi8226					M. musculus (C1qa)						(secreted, signal peptide)
713	C1QB	ENSG00000173369	lymphnode						R. norvegicus (C1qb)						(secreted, signal peptide)
714	C1QC	ENSG00000159189	lymphnode	rpmi8226					M. musculus (C1qc)						(secreted, signal peptide)
715	C1R	ENSG00000159403	liver	u2197	within 10% most responsive in EBI-GXA		Affinity Western		M. musculus (C1ra)						(secreted, signal peptide)
716	C1S	ENSG00000182326	liver	u2197	within 5% most responsive in EBI-GXA		Affinity Western		R. norvegicus (C1s)		LZTS3	CCDC6			(secreted, signal peptide)
717	C2	ENSG00000166278	liver	karpas707					M. musculus (C2)						(secreted, signal peptide)
718	C3	ENSG00000125730	liver	hepg2	within 5% most responsive in EBI-GXA		Affinity Western		M. musculus (C3)	Age-related macular degeneration					Large Protein Complex, (secreted, signal peptide)
719	C3AR1	ENSG00000171860	appendices	hmc1					M. musculus (C3ar1)
720	C4A	ENSG00000244731	liver	karpas707					M. musculus (C4b)
721	C4B	ENSG00000224389	liver	karpas707					M. musculus (C4b)
722	C4BPA	ENSG00000123838	liver	hepg2					R. norvegicus (C4bpa)
725	C4BPB	ENSG00000123843	liver	hepg2					R. norvegicus (C4bpb)						ER, (secreted, signal peptide)
726	CAPN5	ENSG00000149260	rectum	u2197				C. elegans (tra-3)	M. musculus (Capn5)		ABHD15	HSPA4
727	C5	ENSG00000106804	liver	hepg2					M. musculus (Hc)						(secreted, signal peptide)
728	C5AR1	ENSG00000197405	fat	a549					M. musculus (C5ar1)
729	C6	ENSG00000039537	liver						R. norvegicus (C6)		DPY19L3	CFP			(secreted, signal peptide)
730	C7	ENSG00000112936	adrenal	shsy5y					R. norvegicus (C7)						(secreted, signal peptide)
731	C8A	ENSG00000157131	liver						R. norvegicus (C8a)						(secreted, signal peptide)
732	C8B	ENSG00000021852	liver	hepg2					R. norvegicus (C8b)						(secreted, signal peptide)
733	C8G	ENSG00000176919	liver	hmc1					M. musculus (C8g)		SEC24B	TRPC5			(secreted, signal peptide)
734	OSGIN2	ENSG00000164823	bonemarrow	skbr3	within 20% most responsive in EBI-GXA			C. elegans (F30B5.4)	M. musculus (Osgin2)
735	C9	ENSG00000113600	liver	u698					R. norvegicus (C9)		VDAC1	APOE			(secreted, signal peptide)
738	VPS51	ENSG00000149823	ovary	rpmi8226			Affinity Western	D. melanogaster (Vps51)	D. rerio (vps51)		TRIM74	DTNBP1			Large Protein Complex
740	MRPL49	ENSG00000149792	thyroid	t47d					M. musculus (Mrpl49)		MRPL50	RDX			Mitochondrion
741	ZNHIT2	ENSG00000174276	testis	rpmi8226				D. melanogaster (CG31223)	M. musculus (Znhit2)		CCDC97	SF3B1
744	MPPED2	ENSG00000066382	thyroid	hacat					R. norvegicus (Mpped2)		SULT1A3	SULT1A1
745	MYRF	ENSG00000124920	stomach	caco2					M. musculus (Myrf)
746	TMEM258	ENSG00000134825						D. melanogaster (CG9669)	M. musculus (Tmem258)		MLEC	RPN2			ER
747	DAGLA	ENSG00000134780	brain	t47d					M. musculus (Dagla)		CYB5R1	MCOLN1
752	FMNL1	ENSG00000184922	bonemarrow	karpas707			Affinity Western								Plasma membrane
753	LDLRAD4	ENSG00000168675	liver	molt4	within 20% most responsive in EBI-GXA				M. musculus (Ldlrad4)		HECW1	SMAD3
754	PTTG1IP	ENSG00000183255	placenta	efo21			Affinity Western		M. musculus (Pttg1ip)		C19orf25	SNAP23			Lysosome, (secreted, signal peptide)
755	C21orf2	ENSG00000160226	skin	u266					M. musculus (1810043G02Rik)
757	TMEM50B	ENSG00000142188	thyroid	u26684	within 20% most responsive in EBI-GXA				M. musculus (Tmem50b)				aromatic
758	MPPED1	ENSG00000186732	brain	hacat				D. melanogaster (CG16717)	M. musculus (Mpped1)
759	CA1	ENSG00000133742	rectum	hel					M. musculus (Car1)		UPF3A	HBD
760	CA2	ENSG00000104267	stomach	hek293	within 10% most responsive in EBI-GXA				M. musculus (Car2)
761	CA3	ENSG00000164879	skeletalmuscle	rh30					R. norvegicus (Car3)
762	CA4	ENSG00000167434	colonrectum				Affinity Western		M. musculus (Car4)		SFXN2	FGR			(secreted, signal peptide)
763	CA5A	ENSG00000174990	liver	hepg2			Affinity Western	C. elegans (cah-4)	M. musculus (Car5a)		CNP	SIRT3
765	CA6	ENSG00000131686	salivarygland						M. musculus (Car6)		FRMD1	SCEL			(secreted, signal peptide)
766	CA7	ENSG00000168748	rectum	thp1				D. melanogaster (CAH1)	M. musculus (Car7)
767	CA8	ENSG00000178538	kidney	k562					M. musculus (Car8)		C6orf58	TTR
768	CA9	ENSG00000107159	stomach	u87					R. norvegicus (Car9)						Plasma membrane, (secreted, signal peptide)
770	CA11	ENSG00000063180	brain	an3ca	within 20% most responsive in EBI-GXA				M. musculus (Car11)						(secreted, signal peptide)
771	CA12	ENSG00000074410	kidney	u87	within 5% most responsive in EBI-GXA				M. musculus (Car12)		TMEM30B	FGFR4			(secreted, signal peptide)
773	CACNA1A	ENSG00000141837	stomach	sclc21h			Affinity Western		M. musculus (Cacna1a)
774	CACNA1B	ENSG00000148408	brain	sclc21h			Affinity Western	D. melanogaster (cac)	M. musculus (Cacna1b)
775	CACNA1C	ENSG00000151067	heart	u138mg					M. musculus (Cacna1c)	Schizophrenia
776	CACNA1D	ENSG00000157388	fallopiantube	rpmi8226				D. melanogaster (Ca-alpha1D)	M. musculus (Cacna1d)
777	CACNA1E	ENSG00000198216	brain	u266					M. musculus (Cacna1e)
778	CACNA1F	ENSG00000102001	lung	u266					M. musculus (Cacna1f)
779	CACNA1S	ENSG00000081248	skeletalmuscle	bewo					M. musculus (Cacna1s)
780	DDR1	ENSG00000204580							M. musculus (Ddr1)		UGCG	TNFRSF10B			(secreted, signal peptide)
781	CACNA2D1	ENSG00000153956	skeletalmuscle	shsy5y					M. musculus (Cacna2d1)						(secreted, signal peptide)
782	CACNB1	ENSG00000067191	skeletalmuscle	sclc21h					M. musculus (Cacnb1)		CBARP	CACNB2
783	CACNB2	ENSG00000165995	brain	sclc21h					M. musculus (Cacnb2)		CBARP	STARD3
784	CACNB3	ENSG00000167535	endometrium	u937					M. musculus (Cacnb3)		CBARP	CACNB2
785	CACNB4	ENSG00000182389						C. elegans (ccb-1)	M. musculus (Cacnb4)		CBARP	CACNB2
786	CACNG1	ENSG00000108878	skeletalmuscle						M. musculus (Cacng1)
788	SLC25A20	ENSG00000178537	liver	rpmi8226			Affinity Western	C. elegans (dif-1)	R. norvegicus (Slc25a20)		TCP11L2	TUBA1A
790	CAD	ENSG00000084774	skin	u698	within 20% most responsive in EBI-GXA		Affinity Western	D. melanogaster (r)	R. norvegicus (Cad)						Large Protein Complex
793	CALB1	ENSG00000104327	kidney	nes			Affinity Western		M. musculus (Calb1)				repetitiveness
794	CALB2	ENSG00000172137	fat	hmc1					M. musculus (Calb2)		ARMC1	MAPT
795	S100G	ENSG00000169906	duodenum	rpmi8226					M. musculus (S100g)
796	CALCA	ENSG00000110680	thyroid												(secreted, signal peptide)
797	CALCB	ENSG00000175868	thyroid	u266					M. musculus (Calca)		SLC35F5	LMAN1			(secreted, signal peptide)
799	CALCR	ENSG00000004948	kidney	t47d			Affinity Western		M. musculus (Calcr)
800	CALD1	ENSG00000122786	smoothmuscle	u138mg	within 5% most responsive in EBI-GXA		Affinity Western		X. tropicalis (cald1)				acidic, charged
801	CALM1	ENSG00000198668	brain	sclc21h	within 5% most responsive in EBI-GXA		Affinity Western	S. pombe (cam1)	G. gallus (CALM1)
805	CALM2	ENSG00000143933	brain	shsy5y			Affinity Western	S. pombe (cam1)	G. gallus (CALM1)
808	CALM3	ENSG00000160014	brain	nb4	within 20% most responsive in EBI-GXA		Affinity Western	S. pombe (cam1)	G. gallus (CALM1)		QPCTL	GNRHR
810	CALML3	ENSG00000178363	esophagus	a431			Affinity Western		G. gallus (CALML3)				acidic, charged, low_isolectric_point
811	CALR	ENSG00000179218	thyroid	hl60	within 20% most responsive in EBI-GXA		Affinity Western	D. melanogaster (Calr)	M. musculus (Calr)				acidic, charged, low_isolectric_point		ER, (secreted, signal peptide)
813	CALU	ENSG00000128595	smoothmuscle	wm115	within 5% most responsive in EBI-GXA			D. melanogaster (scf)	R. norvegicus (Calu)				acidic, charged		ER, (secreted, signal peptide)
814	CAMK4	ENSG00000152495	testis	shsy5y			Affinity Western		M. musculus (Camk4)		ANKRD52	PPP6C
815	CAMK2A	ENSG00000070808	brain	sclc21h			Affinity Western		M. musculus (Camk2a)		ARMC1	MAPT
816	CAMK2B	ENSG00000058404	brain	sclc21h					M. musculus (Camk2b)		ZNF843	UNG
817	CAMK2D	ENSG00000145349	heart	u138mg	within 5% most responsive in EBI-GXA		Affinity Western	D. melanogaster (CaMKII)	M. musculus (Camk2d)		ZNF843	UNG			Large Protein Complex
818	CAMK2G	ENSG00000148660	brain	skbr3	within 20% most responsive in EBI-GXA		Affinity Western		M. musculus (Camk2g)		ZNF843	UNG
819	CAMLG	ENSG00000164615	endometrium	daudi			Affinity Western		M. musculus (Caml)		WRB	ASNA1			ER
820	CAMP	ENSG00000164047	bonemarrow	u698			Affinity Western		M. musculus (Camp)
821	CANX	ENSG00000127022	thyroid	caco2	within 20% most responsive in EBI-GXA		Affinity Western	D. melanogaster (Cnx99A)	M. musculus (Canx)		NDUFA3	AGT	acidic, charged		ER, (secreted, signal peptide)
822	CAPG	ENSG00000042493	esophagus	hmc1	within 20% most responsive in EBI-GXA				M. musculus (Capg)		ANKRD22	NDRG1	repetitiveness		Large Protein Complex
823	CAPN1	ENSG00000014216	esophagus	rt4			Affinity Western		M. musculus (Capn1)		CD99L2	CAST
824	CAPN2	ENSG00000162909	gallbladder	u87	within 10% most responsive in EBI-GXA	high occurence in GenomeRNAi	Affinity Western		M. musculus (Capn2)		ENGASE	SULF2			Large Protein Complex
825	CAPN3	ENSG00000092529	skeletalmuscle	skmel30					M. musculus (Capn3)
826	CAPNS1	ENSG00000126247	esophagus	a549					M. musculus (Capns1)		CD99L2	CAPN1			Large Protein Complex
827	CAPN6	ENSG00000077274	placenta	ntera2					M. musculus (Capn6)		RFLNB	SYNE2
828	CAPS	ENSG00000105519	fallopiantube	skbr3							TCP11L1	TUBB3
829	CAPZA1	ENSG00000116489	tonsil	hl60			Affinity Western	D. melanogaster (cpa)	M. musculus (Capza1)		KIAA1211	MMP7			Large Protein Complex
830	CAPZA2	ENSG00000198898	heart	skbr3				S. cerevisiae (CAP1)	G. gallus (CAPZA2)		KIAA1211	MMP7			Large Protein Complex
831	CAST	ENSG00000153113	esophagus	hacat	within 5% most responsive in EBI-GXA		Affinity Western		R. norvegicus (Cast)		CD99L2	CAPN1
832	CAPZB	ENSG00000077549	tonsil	hmc1			Affinity Western	D. melanogaster (cpb)	M. musculus (Capzb)		KIAA1211	MMP7
833	CARS	ENSG00000110619	thyroid	karpas707	within 5% most responsive in EBI-GXA			S. cerevisiae (YNL247W)	M. musculus (Cars)		PBDC1	FLT4
834	CASP1	ENSG00000137752	smallintestine	u937	within 5% most responsive in EBI-GXA		Affinity Western		M. musculus (Casp1)		GAB1	KIF11
835	CASP2	ENSG00000106144	bonemarrow	molt4	within 20% most responsive in EBI-GXA		Affinity Western		M. musculus (Casp2)		EPN2	PHGDH
836	CASP3	ENSG00000164305	lymphnode	karpas707			Affinity Western		M. musculus (Casp3)		CENPL	IL1R1
837	CASP4	ENSG00000196954	lymphnode	efo21	within 10% most responsive in EBI-GXA		Affinity Western		M. musculus (Casp4)
838	CASP5	ENSG00000137757	smallintestine
839	CASP6	ENSG00000138794	colon	karpas707			Affinity Western		R. norvegicus (Casp6)
840	CASP7	ENSG00000165806	colonrectum	rh30	within 20% most responsive in EBI-GXA		Affinity Western	D. melanogaster (Drice)	M. musculus (Casp7)
841	CASP8	ENSG00000064012	bonemarrow	u266	within 20% most responsive in EBI-GXA		Affinity Western		M. musculus (Casp8)		PLIN5	CFLAR
842	CASP9	ENSG00000132906	adrenal	hela			Affinity Western		M. musculus (Casp9)
843	CASP10	ENSG00000003400	smallintestine	u266			Affinity Western		D. rerio (casp8l2)
844	CASQ1	ENSG00000143318	skeletalmuscle	rt4				C. elegans (csq-1)	M. musculus (Casq1)				acidic, charged, low_isolectric_point		(secreted, signal peptide)
845	CASQ2	ENSG00000118729	heart						M. musculus (Casq2)				acidic, charged, low_isolectric_point		(secreted, signal peptide)
846	CASR	ENSG00000036828					Affinity Western		R. norvegicus (Casr)						(secreted, signal peptide)
847	CAT	ENSG00000121691	liver	hl60	within 10% most responsive in EBI-GXA		Affinity Western	D. melanogaster (Cat)	R. norvegicus (Cat)						Peroxisome
857	CAV1	ENSG00000105974	lung	u138mg	within 5% most responsive in EBI-GXA		Affinity Western		M. musculus (Cav1)						Actin binding proteins
858	CAV2	ENSG00000105971	fat	capan2	within 10% most responsive in EBI-GXA		Affinity Western		M. musculus (Cav2)						Golgi
859	CAV3	ENSG00000182533	skeletalmuscle	rh30			Affinity Western		M. musculus (Cav3)		REEP2	REEP1
860	RUNX2	ENSG00000124813	salivarygland	rh30	within 10% most responsive in EBI-GXA		Affinity Western		M. musculus (Runx2)				polar_uncharged
861	RUNX1	ENSG00000159216					Affinity Western		M. musculus (Runx1)						Large Protein Complex
862	RUNX1T1	ENSG00000079102	endometrium	hel			Affinity Western		M. musculus (Runx1t1)		TCF24	NES
863	CBFA2T3	ENSG00000129993	spleen	hel			Affinity Western	D. melanogaster (nvy)	M. musculus (Cbfa2t3)		TCF24	NES
864	RUNX3	ENSG00000020633	bonemarrow	karpas707			Affinity Western		M. musculus (Runx3)
865	CBFB	ENSG00000067955	lymphnode	u698	within 10% most responsive in EBI-GXA		Affinity Western	D. melanogaster (Bgb)	M. musculus (Cbfb)		NEDD8-MDP1	SLC25A32
866	SERPINA6	ENSG00000170099	liver	t47d					M. musculus (Serpina6)		DHFR2	PAM			(secreted, signal peptide)
867	CBL	ENSG00000110395	testis	hl60	within 20% most responsive in EBI-GXA		Affinity Western		M. musculus (Cbl)		WHAMM	KLK8
868	CBLB	ENSG00000114423	lymphnode	u138mg	within 20% most responsive in EBI-GXA	high occurence in GenomeRNAi	Affinity Western		M. musculus (Cblb)		SPATA2L	GRB2
869	CBLN1	ENSG00000102924	testis	sclc21h					M. musculus (Cbln1)						(secreted, signal peptide)
871	SERPINH1	ENSG00000149257	placenta	caco2	within 5% most responsive in EBI-GXA		Affinity Western		M. musculus (Serpinh1)						ER, (secreted, signal peptide)
873	CBR1	ENSG00000159228	duodenum	u26684			Affinity Western		R. norvegicus (Cbr1)						Large Protein Complex
874	CBR3	ENSG00000159231	esophagus	rpmi8226					R. norvegicus (Cbr3)
875	CBS	ENSG00000160200	liver	ntera2	within 5% most responsive in EBI-GXA		Affinity Western	S. cerevisiae (CYS4)	M. musculus (Cbs)
881	CCIN	ENSG00000185972	testis	bj					M. musculus (Ccin)
883	KYAT1	ENSG00000171097	brain	hela					R. norvegicus (Kyat1)		YEATS2	TADA2A
885	CCK	ENSG00000187094	brain	capan2					M. musculus (Cck)						(secreted, signal peptide)
886	CCKAR	ENSG00000163394	gallbladder					C. elegans (ckr-2)	R. norvegicus (Cckar)
887	CCKBR	ENSG00000110148	stomach	ntera2				D. melanogaster (CCKLR-17D1)	M. musculus (Cckbr)		PRKAB2	PRKAA1
889	KRIT1	ENSG00000001631	thyroid	k562			Affinity Western	C. elegans (kri-1)	M. musculus (Krit1)		UBFD1	CCM2			Large Protein Complex
890	CCNA2	ENSG00000145386	lymphnode	molt4	within 1% most responsive in EBI-GXA		Affinity Western	D. melanogaster (CycA)	M. musculus (Ccna2)		C3orf62	CCND1			Large Protein Complex
891	CCNB1	ENSG00000134057	lymphnode	bewo	within 1% most responsive in EBI-GXA		Affinity Western	D. melanogaster (CycB)	R. norvegicus (Ccnb1)		C3orf62	CCND1			Endosome
892	CCNC	ENSG00000112237	thyroid	daudi			Affinity Western	D. melanogaster (CycC)	M. musculus (Ccnc)		MED12L	BIRC5
894	CCND2	ENSG00000118971	heart	karpas707	within 10% most responsive in EBI-GXA		Affinity Western	D. melanogaster (CycD)	M. musculus (Ccnd2)		C3orf62	CCND1
896	CCND3	ENSG00000112576	lymphnode	molt4	within 20% most responsive in EBI-GXA		Affinity Western		M. musculus (Ccnd3)		C3orf62	CCND1
898	CCNE1	ENSG00000105173	placenta	bewo	within 20% most responsive in EBI-GXA		Affinity Western	D. melanogaster (CycE)	R. norvegicus (Ccne1)		C3orf62	CCND1
899	CCNF	ENSG00000162063	lymphnode	reh	within 10% most responsive in EBI-GXA		Affinity Western		M. musculus (Ccnf)
900	CCNG1	ENSG00000113328	duodenum	bewo	within 20% most responsive in EBI-GXA		Affinity Western	D. melanogaster (CycG)	M. musculus (Ccng1)
901	CCNG2	ENSG00000138764	esophagus	rt4	within 1% most responsive in EBI-GXA		Affinity Western		M. musculus (Ccng2)		PPP2R5E	PPP2R5C
902	CCNH	ENSG00000134480	testis	pc3			Affinity Western	D. melanogaster (CycH)	R. norvegicus (Ccnh)		GTF2H2C	ERCC5			Large Protein Complex
904	CCNT1	ENSG00000129315	bonemarrow	u937			Affinity Western		M. musculus (Ccnt1)		FAM9A	MDK			Large Protein Complex
905	CCNT2	ENSG00000082258	bonemarrow	rt4			Affinity Western		M. musculus (Ccnt2)		FAM9A	MDK
908	CCT6A	ENSG00000146731	lymphnode	a431				S. cerevisiae (CCT6)	G. gallus (CCT6A)		WDR86	TCP1			Large Protein Complex
909	CD1A	ENSG00000158477	skin	molt4											(secreted, signal peptide)
910	CD1B	ENSG00000158485	rectum	molt4											(secreted, signal peptide)
911	CD1C	ENSG00000158481	tonsil	molt4											(secreted, signal peptide)
912	CD1D	ENSG00000158473	appendices	molt4					M. musculus (Cd1d1)						(secreted, signal peptide)
913	CD1E	ENSG00000158488	rectum	molt4											(secreted, signal peptide)
914	CD2	ENSG00000116824	lymphnode	molt4			Affinity Western		M. musculus (Cd2)						(secreted, signal peptide)
915	CD3D	ENSG00000167286	lymphnode	molt4			Affinity Western		M. musculus (Cd3d)						(secreted, signal peptide)
916	CD3E	ENSG00000198851	lymphnode	molt4			Affinity Western		M. musculus (Cd3e)		NAPRT	LNPEP			(secreted, signal peptide)
917	CD3G	ENSG00000160654	lymphnode	molt4			Affinity Western		M. musculus (Cd3g)						(secreted, signal peptide)
919	CD247	ENSG00000198821	bonemarrow	molt4			Affinity Western		M. musculus (Cd247)						(secreted, signal peptide)
920	CD4	ENSG00000010610	spleen	u937			Affinity Western		M. musculus (Cd4)						(secreted, signal peptide)
921	CD5	ENSG00000110448	lymphnode	molt4			Affinity Western		M. musculus (Cd5)						(secreted, signal peptide)
922	CD5L	ENSG00000073754	spleen						M. musculus (Cd5l)						(secreted, signal peptide)
923	CD6	ENSG00000013725	lymphnode	molt4			Affinity Western		M. musculus (Cd6)						(secreted, signal peptide)
924	CD7	ENSG00000173762	bonemarrow	molt4			Affinity Western		M. musculus (Cd7)		MYADM	RNF43			(secreted, signal peptide)
925	CD8A	ENSG00000153563	spleen	molt4			Affinity Western		M. musculus (Cd8a)						(secreted, signal peptide)
926	CD8B	ENSG00000172116	lymphnode	rpmi8226					M. musculus (Cd8b1)						(secreted, signal peptide)
928	CD9	ENSG00000010278	esophagus	capan2	within 10% most responsive in EBI-GXA		Affinity Western		M. musculus (Cd9)		DNAJC14	IGSF8			Plasma membrane
929	CD14	ENSG00000170458	lymphnode	caco2					M. musculus (Cd14)						(secreted, signal peptide)
930	CD19	ENSG00000177455	tonsil	daudi			Affinity Western		M. musculus (Cd19)		KIF9	NTHL1			(secreted, signal peptide)
931	MS4A1	ENSG00000156738	tonsil	daudi			Affinity Western		M. musculus (Ms4a1)
932	MS4A3	ENSG00000149516	bonemarrow	thp1			Affinity Western		M. musculus (Ms4a3)
933	CD22	ENSG00000012124					Affinity Western		M. musculus (Cd22)		ZFAND4	SERPINA3			(secreted, signal peptide)
939	CD27	ENSG00000139193	lymphnode	daudi					M. musculus (Cd27)						(secreted, signal peptide)
940	CD28	ENSG00000178562	lymphnode	karpas707					M. musculus (Cd28)						(secreted, signal peptide)
941	CD80	ENSG00000121594	lymphnode	karpas707					M. musculus (Cd80)						(secreted, signal peptide)
942	CD86	ENSG00000114013	lymphnode	daudi			Affinity Western		M. musculus (Cd86)						(secreted, signal peptide)
943	TNFRSF8	ENSG00000120949	appendices	k562			Affinity Western		M. musculus (Tnfrsf8)		NAA20	CEP57			(secreted, signal peptide)
944	TNFSF8	ENSG00000106952	lymphnode	daudi					M. musculus (Tnfsf8)		ULBP3	ULBP1
945	CD33	ENSG00000105383	bonemarrow	hl60			Affinity Western				QPCTL	GNRHR			(secreted, signal peptide)
946	SIGLEC6	ENSG00000105492	placenta	hmc1											(secreted, signal peptide)
947	CD34	ENSG00000174059	placenta	molt4					M. musculus (Cd34)				polar, polar_uncharged		(secreted, signal peptide)
948	CD36	ENSG00000135218	fat	hel	within 20% most responsive in EBI-GXA		Affinity Western	C. elegans (scav-1)	M. musculus (Cd36)		C3orf52	EIF2AK4
949	SCARB1	ENSG00000073060	adrenal	rpmi8226	within 20% most responsive in EBI-GXA		Affinity Western	D. melanogaster (crq)	M. musculus (Scarb1)
950	SCARB2	ENSG00000138760	prostate	skmel30	within 20% most responsive in EBI-GXA			D. melanogaster (emp)	M. musculus (Scarb2)						Lysosome, (secreted, signal peptide)
951	CD37	ENSG00000104894	tonsil	daudi					M. musculus (Cd37)
952	CD38	ENSG00000004468	lymphnode	daudi			Affinity Western		M. musculus (Cd38)
953	ENTPD1	ENSG00000138185					Affinity Western		M. musculus (Entpd1)
954	ENTPD2	ENSG00000054179	prostate	t47d					R. norvegicus (Entpd2)
955	ENTPD6	ENSG00000197586	prostate	skmel30		high occurence in GenomeRNAi			R. norvegicus (Entpd6)		ART5	EGFR
956	ENTPD3	ENSG00000168032	urinarybladder	rt4					R. norvegicus (Entpd3)
957	ENTPD5	ENSG00000187097	liver	rt4				S. cerevisiae (GDA1)	M. musculus (Entpd5)		FAM168A	H6PD			(secreted, signal peptide)
958	CD40	ENSG00000101017	tonsil	efo21			Affinity Western		M. musculus (Cd40)						(secreted, signal peptide)
959	CD40LG	ENSG00000102245	lymphnode	molt4					M. musculus (Cd40lg)
960	CD44	ENSG00000026508	skin	hmc1	within 1% most responsive in EBI-GXA		Affinity Western		M. musculus (Cd44)		NBEAL1	FGF2	polar_uncharged		Plasma membrane, (secreted, signal peptide)
961	CD47	ENSG00000196776	lung	hmc1	within 5% most responsive in EBI-GXA				M. musculus (Cd47)						Plasma membrane, (secreted, signal peptide)
962	CD48	ENSG00000117091	lymphnode	u266					M. musculus (Cd48)						(secreted, signal peptide)
963	CD53	ENSG00000143119	tonsil	daudi			Affinity Western		M. musculus (Cd53)
965	CD58	ENSG00000116815	bonemarrow	karpas707	within 10% most responsive in EBI-GXA					Multiple sclerosis
966	CD59	ENSG00000085063	placenta	u2197	within 10% most responsive in EBI-GXA		Affinity Western		R. norvegicus (Cd59)						Plasma membrane, (secreted, signal peptide)
967	CD63	ENSG00000135404	colon	skmel30			Affinity Western	C. elegans (tsp-7)	R. norvegicus (Cd63)		SUSD5	ABCB1			Lysosome
968	CD68	ENSG00000129226	lymphnode	u87					M. musculus (Cd68)				polar_uncharged		(secreted, signal peptide)
969	CD69	ENSG00000110848	bonemarrow	u937					M. musculus (Cd69)		UBTD1	CADM4
970	CD70	ENSG00000125726	colonrectum	u266					M. musculus (Cd70)		COQ8B	IFRD1			Plasma membrane
971	CD72	ENSG00000137101	lymphnode	u698			Affinity Western		M. musculus (Cd72)		SIGLEC16	SIGLEC10
972	CD74	ENSG00000019582	lymphnode	daudi	within 20% most responsive in EBI-GXA				M. musculus (Cd74)		TM4SF20	COPA
973	CD79A	ENSG00000105369	tonsil	daudi			Affinity Western		M. musculus (Cd79a)						(secreted, signal peptide)
974	CD79B	ENSG00000007312	lymphnode	u698			Affinity Western		M. musculus (Cd79b)						(secreted, signal peptide)
975	CD81	ENSG00000110651	smoothmuscle	hek293			Affinity Western	D. melanogaster (Tsp96F)	M. musculus (Cd81)						Plasma membrane
976	ADGRE5	ENSG00000123146	bonemarrow	hmc1	within 20% most responsive in EBI-GXA				M. musculus (Adgre5)		PIGG	SLC29A1			Plasma membrane, (secreted, signal peptide)
977	CD151	ENSG00000177697	heart	capan2			Affinity Western	D. melanogaster (Tsp74F)	M. musculus (Cd151)		TMPRSS11B	VKORC1			Plasma membrane
978	CDA	ENSG00000158825	bonemarrow	hela				S. cerevisiae (CDD1)	M. musculus (Cda)
983	CDK1	ENSG00000170312	lymphnode	karpas707	within 1% most responsive in EBI-GXA		Affinity Western	D. melanogaster (Cdk1)	M. musculus (Cdk1)		C3orf62	CCND1			Large Protein Complex
984	CDK11B	ENSG00000248333	lymphnode	u937		high occurence in GenomeRNAi	Affinity Western				ZNF225	ZNF284	acidic, charged		Large Protein Complex
987	LRBA	ENSG00000198589	thyroid	rt4					M. musculus (Lrba)				amount_amino_acids, molecular_weight	DUF1088, DUF4704	Large Protein Complex
988	CDC5L	ENSG00000096401	testis	u698		high occurence in GenomeRNAi	Affinity Western	S. pombe (cdc5)	R. norvegicus (Cdc5l)		RIMS4	EXO1			Large Protein Complex
989	SEPT7	ENSG00000122545	brain	wm115			Affinity Western	S. cerevisiae (CDC3)	M. musculus (Sept7)		SEPT14	SEPT9			Large Protein Complex
990	CDC6	ENSG00000094804	lymphnode	skbr3	within 1% most responsive in EBI-GXA	high occurence in GenomeRNAi	Affinity Western	D. melanogaster (Cdc6)	M. musculus (Cdc6)						Large Protein Complex
991	CDC20	ENSG00000117399	tonsil	u251mg	within 1% most responsive in EBI-GXA		Affinity Western	S. cerevisiae (CDC20)	M. musculus (Cdc20)		C3orf62	CCND1			Large Protein Complex
993	CDC25A	ENSG00000164045	testis	u698	within 5% most responsive in EBI-GXA		Affinity Western		M. musculus (Cdc25a)		TRIM9	RASSF1
994	CDC25B	ENSG00000101224	lymphnode	a549	within 10% most responsive in EBI-GXA		Affinity Western		M. musculus (Cdc25b)		TRIM9	RASSF1
995	CDC25C	ENSG00000158402	testis	capan2	within 20% most responsive in EBI-GXA	high occurence in GenomeRNAi	Affinity Western		R. norvegicus (Cdc25c)		RASAL2	SHC1
996	CDC27	ENSG00000004897	thyroid	rh30	within 20% most responsive in EBI-GXA		Affinity Western	D. melanogaster (Cdc27)	M. musculus (Cdc27)		MAGIX	PENK			Large Protein Complex
997	CDC34	ENSG00000099804	testis	hek293			Affinity Western		R. norvegicus (Cdc34)		TCEANC2	IRF9	low_isolectric_point
998	CDC42	ENSG00000070831	bonemarrow	hel		high occurence in GenomeRNAi	Affinity Western	S. cerevisiae (CDC42)	D. rerio (cdc42l)		CDC42SE1	EIF5B			Plasma membrane
999	CDH1	ENSG00000039068	thyroid	bewo	within 20% most responsive in EBI-GXA		Affinity Western		M. musculus (Cdh1)		CDH24	APC			(secreted, signal peptide)
1000	CDH2	ENSG00000170558	heart	nes			Affinity Western		M. musculus (Cdh2)		CDH24	CDH1			(secreted, signal peptide)
1001	CDH3	ENSG00000062038	skin	hacat	within 20% most responsive in EBI-GXA		Affinity Western		M. musculus (Cdh3)		CDH24	CDH1			(secreted, signal peptide)
1002	CDH4	ENSG00000179242	spleen	u251mg			Affinity Western		M. musculus (Cdh4)		CDH24	CDH1			(secreted, signal peptide)
1003	CDH5	ENSG00000179776	placenta	efo21			Affinity Western		M. musculus (Cdh5)		CDH8	HADHA			(secreted, signal peptide)
1004	CDH6	ENSG00000113361	kidney	efo21			Affinity Western		M. musculus (Cdh6)						(secreted, signal peptide)
1005	CDH7	ENSG00000081138	brain	nes			Affinity Western		G. gallus (CDH7)						(secreted, signal peptide)
1006	CDH8	ENSG00000150394	brain	hacat					M. musculus (Cdh8)		HADHA	CDH5
1007	CDH9	ENSG00000113100	brain	ntera2			Affinity Western		M. musculus (Cdh9)
1008	CDH10	ENSG00000040731	brain	nes			Affinity Western		M. musculus (Cdh10)		CDH24	CDH1			Plasma membrane, (secreted, signal peptide)
1009	CDH11	ENSG00000140937	ovary	pc3	within 10% most responsive in EBI-GXA		Affinity Western		M. musculus (Cdh11)						(secreted, signal peptide)
1010	CDH12	ENSG00000154162	fallopiantube	u2os					R. norvegicus (Cdh12)		CDH24	CDH1			(secreted, signal peptide)
1012	CDH13	ENSG00000140945	endometrium	u138mg	within 10% most responsive in EBI-GXA				R. norvegicus (Cdh13)		AGPAT5	INSIG1			(secreted, signal peptide)
1013	CDH15	ENSG00000129910	skeletalmuscle	rh30			Affinity Western		M. musculus (Cdh15)						(secreted, signal peptide)
1014	CDH16	ENSG00000166589	kidney	efo21			Affinity Western		M. musculus (Cdh16)						(secreted, signal peptide)
1015	CDH17	ENSG00000079112	colon	u266					D. rerio (cdh17)						(secreted, signal peptide)
1016	CDH18	ENSG00000145526	brain	u2os			Affinity Western		M. musculus (Cdh18)						(secreted, signal peptide)
1017	CDK2	ENSG00000123374	placenta	skmel30	within 10% most responsive in EBI-GXA		Affinity Western	S. cerevisiae (CDC28)	M. musculus (Cdk2)		C3orf62	CCND1			Large Protein Complex
1018	CDK3	ENSG00000250506					Affinity Western		G. gallus (CDK3)		C3orf62	CCND1
1019	CDK4	ENSG00000135446	tonsil	rh30	within 20% most responsive in EBI-GXA		Affinity Western		M. musculus (Cdk4)		OGFRL1	JAK3			Large Protein Complex
1020	CDK5	ENSG00000164885	brain	shsy5y			Affinity Western	S. cerevisiae (PHO85)	M. musculus (Cdk5)						Large Protein Complex
1021	CDK6	ENSG00000105810	bonemarrow	molt4	within 5% most responsive in EBI-GXA		Affinity Western	D. melanogaster (Cdk4)	M. musculus (Cdk6)	Height	FAM26E	CDKN2A
1022	CDK7	ENSG00000134058	testis	bewo	within 10% most responsive in EBI-GXA		Affinity Western	S. cerevisiae (KIN28)	M. musculus (Cdk7)		MNAT1	ERCC2			Large Protein Complex
1024	CDK8	ENSG00000132964	testis	hl60			Affinity Western	D. melanogaster (Cdk8)	M. musculus (Cdk8)		MED12L	BIRC5
1025	CDK9	ENSG00000136807					Affinity Western	D. melanogaster (Cdk9)	M. musculus (Cdk9)		FAM9A	MDK
1026	CDKN1A	ENSG00000124762	colonrectum	bj	within 5% most responsive in EBI-GXA		Affinity Western		M. musculus (Cdkn1a)		C3orf62	CCND1
1027	CDKN1B	ENSG00000111276	endometrium	karpas707	within 20% most responsive in EBI-GXA		Affinity Western		M. musculus (Cdkn1b)		C3orf62	CCND1
1028	CDKN1C	ENSG00000129757	placenta	hela	within 10% most responsive in EBI-GXA		Affinity Western				C3orf62	CCND1	unstructured_covered_by_longest
1029	CDKN2A	ENSG00000147889	testis	hek293			Affinity Western		M. musculus (Cdkn2a)		FAM26E	CDKN2B			Large Protein Complex
1030	CDKN2B	ENSG00000147883	colonrectum	hacat	within 20% most responsive in EBI-GXA	high occurence in GenomeRNAi	Affinity Western		R. norvegicus (Cdkn2b)		FAM26E	CDKN2A
1031	CDKN2C	ENSG00000123080	fat	u937	within 5% most responsive in EBI-GXA		Affinity Western		M. musculus (Cdkn2c)
1032	CDKN2D	ENSG00000129355	bonemarrow	molt4			Affinity Western		M. musculus (Cdkn2d)		FAM26E	CDKN2A
1033	CDKN3	ENSG00000100526	testis	a431	within 5% most responsive in EBI-GXA		Affinity Western		M. musculus (Cdkn3)		C3orf62	CCND1
1036	CDO1	ENSG00000129596	liver	nes				D. melanogaster (CG5493)	R. norvegicus (Cdo1)		LRRC58	TXNRD1
1038	CDR1	ENSG00000184258	brain	u87									acidic, charged, low_isolectric_point
1039	CDR2	ENSG00000140743	testis	hepg2			Affinity Western		M. musculus (Cdr2)		CDR2L	C4orf46
1040	CDS1	ENSG00000163624	fallopiantube	skbr3	within 20% most responsive in EBI-GXA			S. cerevisiae (CDS1)	R. norvegicus (Cds1)		MUC15	FCRL4	aromatic
1041	CDSN	ENSG00000204539	skin	rpmi8226									polar, polar_uncharged, turn_affine, unstructured_fraction		(secreted, signal peptide)
1043	CD52	ENSG00000169442	tonsil	reh			Affinity Western								(secreted, signal peptide)
1044	CDX1	ENSG00000113722	rectum				Affinity Western		M. musculus (Cdx1)		ZCCHC6	DHX29
1045	CDX2	ENSG00000165556	rectum	caco2			Affinity Western		M. musculus (Cdx2)
1046	CDX4	ENSG00000131264	skin						M. musculus (Cdx4)
1047	CLGN	ENSG00000153132	testis	u251mg	within 20% most responsive in EBI-GXA		Affinity Western	S. pombe (cnx1)	M. musculus (Clgn)						(secreted, signal peptide)
1048	CEACAM5	ENSG00000105388	colonrectum	hacat			Affinity Western		D. rerio (ceacam1)				polar_uncharged		(secreted, signal peptide)
1050	CEBPA	ENSG00000245848	fat	bewo			Affinity Western		M. musculus (Cebpa)		PRSS45	CCDC183
1051	CEBPB	ENSG00000172216	fat	skmel30	within 5% most responsive in EBI-GXA		Affinity Western		M. musculus (Cebpb)
1052	CEBPD	ENSG00000221869	spleen	nb4	within 5% most responsive in EBI-GXA		Affinity Western		M. musculus (Cebpd)
1053	CEBPE	ENSG00000092067	bonemarrow	hl60			Affinity Western		M. musculus (Cebpe)
1054	CEBPG	ENSG00000153879	thyroid	thp1	within 5% most responsive in EBI-GXA		Affinity Western		M. musculus (Cebpg)		ZC3H10	DOT1L
1056	CEL	ENSG00000170835	pancreas	sclc21h					R. norvegicus (Cel)						(secreted, signal peptide)
1058	CENPA	ENSG00000115163	lymphnode	u698	within 5% most responsive in EBI-GXA		Affinity Western		M. musculus (Cenpa)		CCDC96	CCDC170	high_isoelectric_point, unstructured_covered_by_longest
1059	CENPB	ENSG00000125817	fat	mcf7			Affinity Western		M. musculus (Cenpb)
1060	CENPC	ENSG00000145241	bonemarrow	u698					M. musculus (Cenpc1)		SPC25	NDC80
1062	CENPE	ENSG00000138778	lymphnode	a431	within 5% most responsive in EBI-GXA		Affinity Western		M. musculus (Cenpe)		BFSP1	MAX	molecular_weight		Large Protein Complex
1063	CENPF	ENSG00000117724	bonemarrow	rh30	within 1% most responsive in EBI-GXA		Affinity Western		M. musculus (Cenpf)				amount_amino_acids, molecular_weight		Large Protein Complex
1066	CES1	ENSG00000198848	liver	hepg2			Affinity Western		M. musculus (Ces1d)						(secreted, signal peptide)
1068	CETN1	ENSG00000177143	testis						M. musculus (Cetn1)		CCDC191	TWIST1	acidic, charged
1069	CETN2	ENSG00000147400	fallopiantube	efo21			Affinity Western	D. melanogaster (CG17493)	M. musculus (Cetn2)		FBXL13	USP44	acidic, charged		Large Protein Complex
1070	CETN3	ENSG00000153140	testis	nes				S. cerevisiae (CDC31)	M. musculus (Cetn3)				acidic, charged		Large Protein Complex
1071	CETP	ENSG00000087237	spleen	hel					G. gallus (CETP)	HDL cholesterol					(secreted, signal peptide)
1072	CFL1	ENSG00000172757	tonsil	nb4			Affinity Western		R. norvegicus (Cfl1)		YIPF2	THRB			Plasma membrane
1073	CFL2	ENSG00000165410	heart	rh30	within 10% most responsive in EBI-GXA		Affinity Western	S. cerevisiae (COF1)	M. musculus (Cfl2)						Plasma membrane
1075	CTSC	ENSG00000109861	lymphnode	bj	within 1% most responsive in EBI-GXA				M. musculus (Ctsc)						Lysosome, (secreted, signal peptide)
1080	CFTR	ENSG00000001626	pancreas	molt4			Affinity Western		M. musculus (Cftr)
1081	CGA	ENSG00000135346	placenta	bewo			Affinity Western		M. musculus (Cga)						(secreted, signal peptide)
1082	CGB3	ENSG00000104827	placenta	bewo
1084	CEACAM3	ENSG00000170956	bonemarrow												(secreted, signal peptide)
1087	CEACAM7	ENSG00000007306	colonrectum												(secreted, signal peptide)
1088	CEACAM8	ENSG00000124469	bonemarrow								FAM207A	GNPTG	polar_uncharged		(secreted, signal peptide)
1089	CEACAM4	ENSG00000105352	bonemarrow	u937					R. norvegicus (Ceacam4)
1101	CHAD	ENSG00000136457	liver	sclc21h					M. musculus (Chad)		CNPY4	OGN			(secreted, signal peptide)
1102	RCBTB2	ENSG00000136161	thyroid	molt4	within 20% most responsive in EBI-GXA				M. musculus (Rcbtb2)
1103	CHAT	ENSG00000070748	placenta	nb4				D. melanogaster (ChAT)	M. musculus (Chat)
1104	RCC1	ENSG00000180198	testis	u937	within 20% most responsive in EBI-GXA			S. cerevisiae (SRM1)	M. musculus (Rcc1)		NEMP2	B2M
1105	CHD1	ENSG00000153922	bonemarrow	molt4			Affinity Western	S. cerevisiae (CHD1)	M. musculus (Chd1)					DUF4208
1106	CHD2	ENSG00000173575						D. melanogaster (Chd1)	M. musculus (Chd2)					DUF4208
1107	CHD3	ENSG00000170004	prostate	an3ca	within 20% most responsive in EBI-GXA		Affinity Western		M. musculus (Chd3)		ZSCAN5A	HDAC1		DUF1086, DUF1087
1108	CHD4	ENSG00000111642	tonsil	hel			Affinity Western	C. elegans (let-418)	M. musculus (Chd4)		ZSCAN5A	HDAC1		DUF1086, DUF1087	Large Protein Complex
1109	AKR1C4	ENSG00000198610	liver	hepg2					M. musculus (Akr1c6)		AKR1D1	AKR1C3
1111	CHEK1	ENSG00000149554	lymphnode	hel	within 5% most responsive in EBI-GXA	high occurence in GenomeRNAi	Affinity Western	S. pombe (chk1)	M. musculus (Chek1)						Large Protein Complex
1112	FOXN3	ENSG00000053254	lymphnode	u26684	within 5% most responsive in EBI-GXA		Affinity Western		D. rerio (foxn3)
1113	CHGA	ENSG00000100604	adrenal	shsy5y					M. musculus (Chga)		DEPDC1	SAPCD2	acidic, charged, sheet_affine		(secreted, signal peptide)
1114	CHGB	ENSG00000089199	adrenal	shsy5y					M. musculus (Chgb)				acidic, charged		(secreted, signal peptide)
1116	CHI3L1	ENSG00000133048	brain	thp1	within 20% most responsive in EBI-GXA				R. norvegicus (Chi3l1)		HEMK1	MTRF1L			(secreted, signal peptide)
1117	CHI3L2	ENSG00000064886	appendices	molt4							GDPD3	AIRE			(secreted, signal peptide)
1118	CHIT1	ENSG00000133063	lymphnode	u266				C. elegans (cht-1)	M. musculus (Chit1)		RMDN1	CYP2E1			(secreted, signal peptide)
1119	CHKA	ENSG00000110721	testis	skmel30				C. elegans (cka-2)	M. musculus (Chka)
1120	CHKB	ENSG00000100288	tonsil	hela				C. elegans (cka-1)	M. musculus (Chkb)
1121	CHM	ENSG00000188419	fallopiantube	u2197				D. melanogaster (Rep)	R. norvegicus (Chm)		FAM71F2	RAB5A
1122	CHML	ENSG00000203668	placenta	u2os	within 20% most responsive in EBI-GXA			C. elegans (rep-1)	D. rerio (chm)		FAM71F2	RAB5A
1123	CHN1	ENSG00000128656	brain	shsy5y				D. melanogaster (RhoGAP5A)	M. musculus (Chn1)		CHN2	PTGDS
1124	CHN2	ENSG00000106069					Affinity Western	C. elegans (chin-1)	M. musculus (Chn2)		CHN1	PTGDS
1128	CHRM1	ENSG00000168539	prostate	mcf7				D. melanogaster (mAChR-A)	M. musculus (Chrm1)
1129	CHRM2	ENSG00000181072	heart	bj					M. musculus (Chrm2)
1130	LYST	ENSG00000143669	bonemarrow	thp1	within 10% most responsive in EBI-GXA				M. musculus (Lyst)				amount_amino_acids, molecular_weight
1131	CHRM3	ENSG00000133019	salivarygland	shsy5y			Affinity Western		M. musculus (Chrm3)		PIGX	FTSJ1
1132	CHRM4	ENSG00000180720	spleen	sclc21h					M. musculus (Chrm4)
1133	CHRM5	ENSG00000184984	brain	hmc1					M. musculus (Chrm5)
1134	CHRNA1	ENSG00000138435	skeletalmuscle	rh30			Affinity Western		M. musculus (Chrna1)						(secreted, signal peptide)
1135	CHRNA2	ENSG00000120903	prostate					D. melanogaster (nAChRalpha2)	M. musculus (Chrna2)						(secreted, signal peptide)
1136	CHRNA3	ENSG00000080644	adrenal	shsy5y				D. melanogaster (nAChRalpha4)	R. norvegicus (Chrna3)						(secreted, signal peptide)
1137	CHRNA4	ENSG00000101204	liver	u2os				D. melanogaster (nAChRbeta1)	M. musculus (Chrna4)						(secreted, signal peptide)
1138	CHRNA5	ENSG00000169684	stomach	capan2			Affinity Western		M. musculus (Chrna5)						(secreted, signal peptide)
1139	CHRNA7	ENSG00000175344	smallintestine	rt4			Affinity Western	D. melanogaster (nAChRalpha5)	M. musculus (Chrna7)
1140	CHRNB1	ENSG00000170175	skeletalmuscle	rh30					M. musculus (Chrnb1)						(secreted, signal peptide)
1141	CHRNB2	ENSG00000160716	brain	sclc21h				D. melanogaster (nAChRalpha1)	M. musculus (Chrnb2)						(secreted, signal peptide)
1142	CHRNB3	ENSG00000147432							M. musculus (Chrnb3)		LEMD2	TYRO3			(secreted, signal peptide)
1143	CHRNB4	ENSG00000117971	testis	shsy5y					M. musculus (Chrnb4)						(secreted, signal peptide)
1144	CHRND	ENSG00000135902	skeletalmuscle	rh30					M. musculus (Chrnd)		UGT3A2	HTR3A			(secreted, signal peptide)
1145	CHRNE	ENSG00000108556	heart	hmc1					M. musculus (Chrne)						(secreted, signal peptide)
1146	CHRNG	ENSG00000196811	skeletalmuscle	rh30					M. musculus (Chrng)						(secreted, signal peptide)
1147	CHUK	ENSG00000213341	bonemarrow	hl60	within 20% most responsive in EBI-GXA		Affinity Western		M. musculus (Chuk)		NAV1	IKBKB
1149	CIDEA	ENSG00000176194	fat				Affinity Western		M. musculus (Cidea)
1152	CKB	ENSG00000166165	prostate	hek293	within 1% most responsive in EBI-GXA		Affinity Western		M. musculus (Ckb)		ASB9	ELOB			Large Protein Complex
1153	CIRBP	ENSG00000099622	ovary	u266	within 5% most responsive in EBI-GXA				M. musculus (Cirbp)				polar		Large Protein Complex
1154	CISH	ENSG00000114737	thyroid	k562			Affinity Western		M. musculus (Cish)		LRRC28	NEDD8
1155	TBCB	ENSG00000105254	brain	a549			Affinity Western	C. elegans (tbcb-1)	M. musculus (Tbcb)		TCP11L2	TUBA1A			Large Protein Complex
1158	CKM	ENSG00000104879	skeletalmuscle	sclc21h			Affinity Western		M. musculus (Ckm)		ZDHHC7	MARCH6
1159	CKMT1B	ENSG00000237289	rectum	hacat			Affinity Western		M. musculus (Ckmt1)
1160	CKMT2	ENSG00000131730	heart	t47d					M. musculus (Ckmt2)		ASB9	CKB
1161	ERCC8	ENSG00000049167	testis	reh			Affinity Western	S. pombe (ckn1)	M. musculus (Ercc8)		PFDN6	PFDN1
1163	CKS1B	ENSG00000173207	bonemarrow	pc3	within 10% most responsive in EBI-GXA		Affinity Western	C. elegans (cks-1)	M. musculus (Cks1b)		C3orf62	CCND1			Large Protein Complex
1164	CKS2	ENSG00000123975	testis	nb4	within 5% most responsive in EBI-GXA		Affinity Western	C. elegans (Y71G12B.27)	M. musculus (Cks2)		C3orf62	CCND1			Large Protein Complex
1173	AP2M1	ENSG00000161203	brain	mcf7			Affinity Western	C. elegans (dpy-23)	R. norvegicus (Ap2m1)		C15orf57	BIN1			Plasma membrane
1174	AP1S1	ENSG00000106367	brain	mcf7			Affinity Western		M. musculus (Ap1s1)		C15orf57	BIN1			Large Protein Complex
1175	AP2S1	ENSG00000042753	bonemarrow	nb4			Affinity Western	C. elegans (aps-2)	R. norvegicus (Ap2s1)		C15orf57	BIN1			Plasma membrane
1176	AP3S1	ENSG00000177879	bonemarrow	rpmi8226			Affinity Western	S. cerevisiae (APS3)	M. musculus (Ap3s1)		RNF167	AP3D1			Endosome
1178	CLC	ENSG00000105205	bonemarrow	hmc1
1179	CLCA1	ENSG00000016490	smallintestine	rpmi8226					M. musculus (Clca1)						(secreted, signal peptide)
1180	CLCN1	ENSG00000188037	skeletalmuscle				Affinity Western		M. musculus (Clcn1)
1181	CLCN2	ENSG00000114859	colonrectum	caco2				C. elegans (clh-3)	M. musculus (Clcn2)
1182	CLCN3	ENSG00000109572	salivarygland	k562	within 20% most responsive in EBI-GXA		Affinity Western	S. cerevisiae (GEF1)	M. musculus (Clcn3)		GGA2	GGA1			Endosome
1183	CLCN4	ENSG00000073464	brain	sclc21h	within 20% most responsive in EBI-GXA				M. musculus (Clcn4)
1184	CLCN5	ENSG00000171365	kidney	rh30					M. musculus (Clcn5)		SUSD5	ABCB1
1185	CLCN6	ENSG00000011021	testis	u698					M. musculus (Clcn6)		TMEM63B	MUC1
1186	CLCN7	ENSG00000103249	skin	reh				D. melanogaster (ClC-b)	M. musculus (Clcn7)		MANSC1	TP53I11			Lysosome
1187	CLCNKA	ENSG00000186510	kidney	u266					R. norvegicus (Clcnkb)
1188	CLCNKB	ENSG00000184908	kidney	efo21					M. musculus (Clcnka)
1191	CLU	ENSG00000120885					Affinity Western		R. norvegicus (Clu)						ER, (secreted, signal peptide)
1192	CLIC1	ENSG00000213719	colon	thp1	within 5% most responsive in EBI-GXA		Affinity Western		M. musculus (Clic1)						Large Protein Complex
1193	CLIC2	ENSG00000155962	thyroid	rpmi8226					D. rerio (clic2)		TPRN	CLIC4
1195	CLK1	ENSG00000013441	bonemarrow	nb4	within 10% most responsive in EBI-GXA				M. musculus (Clk1)		SRSF12	SRSF1
1196	CLK2	ENSG00000176444	lymphnode	u266			Affinity Western	D. melanogaster (Doa)	M. musculus (Clk2)		SRSF12	SRSF1
1198	CLK3	ENSG00000179335	bonemarrow	u937					R. norvegicus (Clk3)		SRSF12	SRSF1			Large Protein Complex
1200	TPP1	ENSG00000166340	spleen	hmc1	within 10% most responsive in EBI-GXA		Affinity Western		M. musculus (Tpp1)						Lysosome, (secreted, signal peptide)
1201	CLN3	ENSG00000188603					Affinity Western	S. cerevisiae (YHC3)	M. musculus (Cln3)						Lysosome
1203	CLN5	ENSG00000102805	thyroid	u87					M. musculus (Cln5)		OBP2B	OBP2A	aromatic		Plasma membrane, (secreted, signal peptide)
1207	CLNS1A	ENSG00000074201	lymphnode	hl60			Affinity Western		M. musculus (Clns1a)				acidic, charged, low_isolectric_point		Large Protein Complex
1208	CLPS	ENSG00000137392	pancreas						M. musculus (Clps)						(secreted, signal peptide)
1209	CLPTM1	ENSG00000104853	kidney	a549				D. melanogaster (CG3702)	M. musculus (Clptm1)		ODF4	KCNJ11			ER
1211	CLTA	ENSG00000122705	colonrectum	a549			Affinity Western	D. melanogaster (Clc)	R. norvegicus (Clta)
1212	CLTB	ENSG00000175416	skin	mcf7	within 20% most responsive in EBI-GXA				R. norvegicus (Cltb)
1213	CLTC	ENSG00000141367	brain	mcf7			Affinity Western	S. cerevisiae (CHC1)	R. norvegicus (Cltc)		C10orf88	DOCK9
1215	CMA1	ENSG00000092009	colonrectum						R. norvegicus (Cma1)						(secreted, signal peptide)
1230	CCR1	ENSG00000163823	appendices	karpas707					M. musculus (Ccr1)				helix_affine
1232	CCR3	ENSG00000183625	smallintestine	u266					R. norvegicus (Ccr3)				helix_affine
1233	CCR4	ENSG00000183813	urinarybladder	hel					M. musculus (Ccr4)				aromatic, helix_affine
1234	CCR5	ENSG00000160791	lymphnode	karpas707			Affinity Western		M. musculus (Ccr5)
1235	CCR6	ENSG00000112486	tonsil	hepg2					M. musculus (Ccr6)
1236	CCR7	ENSG00000126353	lymphnode	bewo					M. musculus (Ccr7)						(secreted, signal peptide)
1237	CCR8	ENSG00000179934	urinarybladder	ntera2					M. musculus (Ccr8)				helix_affine
1238	ACKR2	ENSG00000144648	placenta	bewo					M. musculus (Ackr2)		SFXN2	FGR
1240	CMKLR1	ENSG00000174600	lymphnode	rpmi8226					M. musculus (Cmklr1)
1241	LTB4R	ENSG00000213903	skin	hacat					M. musculus (Ltb4r1)				high_isoelectric_point
1244	ABCC2	ENSG00000023839	liver	a549					R. norvegicus (Abcc2)						Plasma membrane
1258	CNGB1	ENSG00000070729	adrenal	sclc21h			Affinity Western	C. elegans (tax-2)	R. norvegicus (Cngb1)
1259	CNGA1	ENSG00000198515	liver	capan2			Affinity Western		R. norvegicus (Cnga1)
1260	CNGA2	ENSG00000183862							M. musculus (Cnga2)
1261	CNGA3	ENSG00000144191	esophagus	u87				C. elegans (tax-4)	M. musculus (Cnga3)
1262	CNGA4	ENSG00000132259	fallopiantube						R. norvegicus (Cnga4)
1263	PLK3	ENSG00000173846	bonemarrow	skmel30	within 20% most responsive in EBI-GXA		Affinity Western		M. musculus (Plk3)
1264	CNN1	ENSG00000130176	colon	bj				D. melanogaster (CG5023)	M. musculus (Cnn1)		RNF150	MYEOV
1265	CNN2	ENSG00000064666	tonsil	an3ca				D. melanogaster (Mp20)	M. musculus (Cnn2)		HN1L	CARM1			Golgi
1266	CNN3	ENSG00000117519	endometrium	u251mg				D. melanogaster (Chd64)	R. norvegicus (Cnn3)		HN1L	CARM1
1267	CNP	ENSG00000173786	brain	wm115	within 20% most responsive in EBI-GXA		Affinity Western		M. musculus (Cnp)		CA5A	SIRT3			Plasma membrane
1268	CNR1	ENSG00000118432	brain	u698			Affinity Western		M. musculus (Cnr1)
1269	CNR2	ENSG00000188822	lymphnode	hmc1					M. musculus (Cnr2)
1270	CNTF	ENSG00000242689	fallopiantube	u2197			Affinity Western		M. musculus (Cntf)
1271	CNTFR	ENSG00000122756	fat	nes					M. musculus (Cntfr)						(secreted, signal peptide)
1272	CNTN1	ENSG00000018236	brain	a549			Affinity Western		M. musculus (Cntn1)		AHNAK	USP14			(secreted, signal peptide)
1277	COL1A1	ENSG00000108821	gallbladder	bj	within 5% most responsive in EBI-GXA				M. musculus (Col1a1)		CAMKMT	COL1A2	turn_affine, unstructured_fraction		(secreted, signal peptide)
1278	COL1A2	ENSG00000164692	gallbladder	bj	within 10% most responsive in EBI-GXA				M. musculus (Col1a2)		CAMKMT	COL1A1	turn_affine, unstructured_fraction		(secreted, signal peptide)
1280	COL2A1	ENSG00000139219	stomach	nes			Affinity Western		M. musculus (Col2a1)				turn_affine, unstructured_fraction		(secreted, signal peptide)
1281	COL3A1	ENSG00000168542							M. musculus (Col3a1)				turn_affine, unstructured_fraction		(secreted, signal peptide)
1282	COL4A1	ENSG00000187498	placenta	efo21	within 5% most responsive in EBI-GXA		Affinity Western		M. musculus (Col4a1)		ZNF106	MMP9	turn_affine		ER, (secreted, signal peptide)
1284	COL4A2	ENSG00000134871	placenta	efo21	within 10% most responsive in EBI-GXA		Affinity Western	D. melanogaster (Col4a1)	M. musculus (Col4a2)		COLGALT2	COL4A5	turn_affine		ER, (secreted, signal peptide)
1285	COL4A3	ENSG00000169031	kidney	hela			Affinity Western		M. musculus (Col4a3)				turn_affine		(secreted, signal peptide)
1286	COL4A4	ENSG00000081052	thyroid	hela					M. musculus (Col4a4)				turn_affine
1287	COL4A5	ENSG00000188153	smoothmuscle	hela	within 20% most responsive in EBI-GXA				M. musculus (Col4a5)		COLGALT2	MSR1	turn_affine, unstructured_fraction		(secreted, signal peptide)
1288	COL4A6	ENSG00000197565	smoothmuscle	hela	within 20% most responsive in EBI-GXA				M. musculus (Col4a6)		ZNF106	MMP9	turn_affine		(secreted, signal peptide)
1289	COL5A1	ENSG00000130635	placenta	bj	within 10% most responsive in EBI-GXA				M. musculus (Col5a1)				turn_affine, unstructured_fraction		Endosome, (secreted, signal peptide)
1290	COL5A2	ENSG00000204262	smoothmuscle	wm115	within 10% most responsive in EBI-GXA				M. musculus (Col5a2)				turn_affine		(secreted, signal peptide)
1291	COL6A1	ENSG00000142156	placenta	u138mg	within 10% most responsive in EBI-GXA				M. musculus (Col6a1)						(secreted, signal peptide)
1292	COL6A2	ENSG00000142173	placenta	u138mg	within 20% most responsive in EBI-GXA				M. musculus (Col6a2)						(secreted, signal peptide)
1293	COL6A3	ENSG00000163359	smoothmuscle	u87	within 20% most responsive in EBI-GXA				M. musculus (Col6a3)				amount_amino_acids, molecular_weight		(secreted, signal peptide)
1294	COL7A1	ENSG00000114270							M. musculus (Col7a1)				amount_amino_acids, turn_affine		(secreted, signal peptide)
1295	COL8A1	ENSG00000144810	smoothmuscle	wm115					M. musculus (Col8a1)				turn_affine, unstructured_fraction		(secreted, signal peptide)
1296	COL8A2	ENSG00000171812	placenta	bj					M. musculus (Col8a2)		ZNF106	MMP9	turn_affine, unstructured_fraction		(secreted, signal peptide)
1297	COL9A1	ENSG00000112280	prostate	nes					M. musculus (Col9a1)		JPH4	UBE2B	turn_affine		(secreted, signal peptide)
1298	COL9A2	ENSG00000049089	prostate	thp1					G. gallus (COL9A2)				turn_affine, unstructured_fraction		(secreted, signal peptide)
1299	COL9A3	ENSG00000092758	thyroid	bewo					M. musculus (Col9a3)				turn_affine, unstructured_fraction		(secreted, signal peptide)
1300	COL10A1	ENSG00000123500	gallbladder	u138mg					M. musculus (Col10a1)				turn_affine, unstructured_fraction		(secreted, signal peptide)
1301	COL11A1	ENSG00000060718	placenta	nes		high occurence in GenomeRNAi	Affinity Western		M. musculus (Col11a1)				turn_affine
1302	COL11A2	ENSG00000204248	brain	hek293					M. musculus (Col11a2)				turn_affine		(secreted, signal peptide)
1303	COL12A1	ENSG00000111799	endometrium	bj	within 5% most responsive in EBI-GXA				M. musculus (Col12a1)		ZNF106	MMP9	amount_amino_acids, molecular_weight		ER, (secreted, signal peptide)
1305	COL13A1	ENSG00000197467	lung	pc3					M. musculus (Col13a1)				turn_affine
1306	COL15A1	ENSG00000204291	placenta	u2197				D. melanogaster (Mp)	M. musculus (Col15a1)						(secreted, signal peptide)
1307	COL16A1	ENSG00000084636	ovary	u2197					M. musculus (Col16a1)				turn_affine		(secreted, signal peptide)
1308	COL17A1	ENSG00000065618					Affinity Western						turn_affine
1310	COL19A1	ENSG00000082293	lymphnode	rh30					M. musculus (Col19a1)				turn_affine		(secreted, signal peptide)
1311	COMP	ENSG00000105664	gallbladder	hepg2				D. melanogaster (Tsp)	M. musculus (Comp)				low_isolectric_point		(secreted, signal peptide)
1312	COMT	ENSG00000093010						S. pombe (SPBC119.03)	R. norvegicus (Comt)						ER
1314	COPA	ENSG00000122218	rectum	t47d		high occurence in GenomeRNAi	Affinity Western	S. cerevisiae (COP1)	M. musculus (Copa)		TM4SF20	CD74			Large Protein Complex
1315	COPB1	ENSG00000129083	thyroid	capan2		high occurence in GenomeRNAi	Affinity Western	D. melanogaster (betaCOP)	R. norvegicus (Copb1)		TM4SF20	CD74			Large Protein Complex
1316	KLF6	ENSG00000067082	bonemarrow	skmel30	within 1% most responsive in EBI-GXA		Affinity Western		M. musculus (Klf6)
1317	SLC31A1	ENSG00000136868	salivarygland	skmel30	within 20% most responsive in EBI-GXA			D. melanogaster (Ctr1A)	M. musculus (Slc31a1)						Plasma membrane
1318	SLC31A2	ENSG00000136867	salivarygland	hacat		high occurence in GenomeRNAi	Affinity Western		M. musculus (Slc31a2)				helix_affine, hydrophobic
1325	CORT	ENSG00000241563	brain						M. musculus (Cort)		ANK1	MB			(secreted, signal peptide)
1326	MAP3K8	ENSG00000107968	bonemarrow	hmc1	within 10% most responsive in EBI-GXA		Affinity Western		M. musculus (Map3k8)
1327	COX4I1	ENSG00000131143	heart	mcf7			Affinity Western	D. melanogaster (COX4L)	M. musculus (Cox4i1)		SLC30A9	COX5A			Mitochondrion
1329	COX5B	ENSG00000135940	skeletalmuscle	pc3					R. norvegicus (Cox5b)						Mitochondrion
1337	COX6A1	ENSG00000111775	colonrectum	pc3	within 5% most responsive in EBI-GXA			D. melanogaster (levy)	M. musculus (Cox6a1)
1339	COX6A2	ENSG00000156885	skeletalmuscle	u26684					M. musculus (Cox6a2)
1340	COX6B1	ENSG00000126267	heart	a549				S. cerevisiae (COX12)	M. musculus (Cox6b1)						Mitochondrion
1345	COX6C	ENSG00000164919	heart	pc3											Mitochondrion
1346	COX7A1	ENSG00000161281	skeletalmuscle	bj					M. musculus (Cox7a1)
1347	COX7A2	ENSG00000112695	colon	thp1					M. musculus (Cox7a2)		LDHAL6B	PLA1A			Mitochondrion
1349	COX7B	ENSG00000131174	skeletalmuscle	u937					R. norvegicus (Cox7b)
1350	COX7C	ENSG00000127184													Mitochondrion
1351	COX8A	ENSG00000176340	skeletalmuscle	mcf7					M. musculus (Cox8a)						Mitochondrion
1352	COX10	ENSG00000006695	testis	rh30				D. melanogaster (CG5037)	M. musculus (Cox10)		SLC25A53	NKX3-1
1353	COX11	ENSG00000166260	duodenum	hepg2				S. cerevisiae (COX11)	R. norvegicus (Cox11)		KIAA1147	KLK5			Mitochondrion
1355	COX15	ENSG00000014919	rectum	t47d				S. pombe (etp1)	M. musculus (Cox15)						Mitochondrion
1356	CP	ENSG00000047457	liver	efo21			Affinity Western		M. musculus (Cp)		C6orf58	TTR			(secreted, signal peptide)
1357	CPA1	ENSG00000091704	pancreas	an3ca				D. melanogaster (CG17633)	M. musculus (Cpa1)						(secreted, signal peptide)
1358	CPA2	ENSG00000158516	pancreas	caco2				C. elegans (suro-1)	R. norvegicus (Cpa2)		TEPP	HSPA5			(secreted, signal peptide)
1359	CPA3	ENSG00000163751	gallbladder	hel				S. cerevisiae (ECM14)	M. musculus (Cpa3)						(secreted, signal peptide)
1360	CPB1	ENSG00000153002	pancreas					D. melanogaster (CG4017)	R. norvegicus (Cpb1)						(secreted, signal peptide)
1361	CPB2	ENSG00000080618	liver	hepg2					M. musculus (Cpb2)						(secreted, signal peptide)
1362	CPD	ENSG00000108582	thyroid	efo21	within 10% most responsive in EBI-GXA			D. melanogaster (svr)	M. musculus (Cpd)						Plasma membrane, (secreted, signal peptide)
1363	CPE	ENSG00000109472	brain	sclc21h	within 20% most responsive in EBI-GXA		Affinity Western	C. elegans (egl-21)	M. musculus (Cpe)						(secreted, signal peptide)
1364	CLDN4	ENSG00000189143	colonrectum	capan2					M. musculus (Cldn4)
1365	CLDN3	ENSG00000165215	colonrectum	mcf7			Affinity Western		M. musculus (Cldn3)
1366	CLDN7	ENSG00000181885	rectum	hacat					M. musculus (Cldn7)						(secreted, signal peptide)
1368	CPM	ENSG00000135678	endometrium	hela	within 10% most responsive in EBI-GXA			D. melanogaster (CG4678)	M. musculus (Cpm)						Plasma membrane, (secreted, signal peptide)
1369	CPN1	ENSG00000120054	liver	skmel30					M. musculus (Cpn1)		SHISA2	NIN			(secreted, signal peptide)
1370	CPN2	ENSG00000178772	liver	hepg2					M. musculus (Cpn2)						(secreted, signal peptide)
1371	CPOX	ENSG00000080819	bonemarrow	hel				S. cerevisiae (HEM13)	M. musculus (Cpox)						Mitochondrion
1373	CPS1	ENSG00000021826	liver	hela			Affinity Western		R. norvegicus (Cps1)						Mitochondrion
1374	CPT1A	ENSG00000110090	colonrectum	rpmi8226	within 10% most responsive in EBI-GXA		Affinity Western		R. norvegicus (Cpt1a)		GABRG1	GABRG2			Mitochondrion
1375	CPT1B	ENSG00000205560	heart	nes					M. musculus (Cpt1b)
1376	CPT2	ENSG00000157184	liver	skmel30				S. cerevisiae (YAT1)	R. norvegicus (Cpt2)						Mitochondrion
1378	CR1	ENSG00000203710	fat	hmc1											(secreted, signal peptide)
1379	CR1L	ENSG00000197721	bonemarrow	k562					M. musculus (Cr1l)						(secreted, signal peptide)
1380	CR2	ENSG00000117322	lymphnode	daudi			Affinity Western		M. musculus (Cr2)						(secreted, signal peptide)
1381	CRABP1	ENSG00000166426	thyroid	nes					M. musculus (Crabp1)		CCDC191	TWIST1
1382	CRABP2	ENSG00000143320	esophagus	t47d	within 5% most responsive in EBI-GXA		Affinity Western		M. musculus (Crabp2)		ANKRD22	NDRG1			Large Protein Complex
1384	CRAT	ENSG00000095321	testis	t47d				S. cerevisiae (CAT2)	M. musculus (Crat)		ISCA2	RGS3			Mitochondrion
1385	CREB1	ENSG00000118260	testis	molt4	within 20% most responsive in EBI-GXA		Affinity Western		M. musculus (Creb1)				polar_uncharged
1386	ATF2	ENSG00000115966	thyroid	hepg2			Affinity Western		M. musculus (Atf2)		CREB5	JUN
1387	CREBBP	ENSG00000005339	bonemarrow	reh			Affinity Western		M. musculus (Crebbp)		C3orf62	CCND1			Large Protein Complex
1388	ATF6B	ENSG00000213676	fallopiantube	thp1	within 10% most responsive in EBI-GXA	high occurence in GenomeRNAi			M. musculus (Atf6b)		ERLEC1	TEX15
1389	CREBL2	ENSG00000111269	adrenal	ntera2		high occurence in GenomeRNAi		D. melanogaster (REPTOR-BP)	M. musculus (Crebl2)
1390	CREM	ENSG00000095794	testis	pc3	within 5% most responsive in EBI-GXA		Affinity Western		M. musculus (Crem)		CTAGE6	SERPINA10
1392	CRH	ENSG00000147571	placenta						R. norvegicus (Crh)		SCML4	UBR1	unstructured_fraction		(secreted, signal peptide)
1393	CRHBP	ENSG00000145708	liver	u698				D. melanogaster (CG15537)	R. norvegicus (Crhbp)						(secreted, signal peptide)
1394	CRHR1	ENSG00000120088	skin	shsy5y				C. elegans (seb-3)	M. musculus (Crhr1)						(secreted, signal peptide)
1395	CRHR2	ENSG00000106113	prostate					D. melanogaster (Dh44-R1)	R. norvegicus (Crhr2)
1396	CRIP1	ENSG00000213145						C. elegans (exc-9)	R. norvegicus (Crip1)		MAMDC2	TK1			Large Protein Complex
1397	CRIP2	ENSG00000182809	heart	mcf7	within 20% most responsive in EBI-GXA				D. rerio (crip2)		ACOT6	ATP6V1G2			Golgi
1398	CRK	ENSG00000167193	thyroid	caco2			Affinity Western	C. elegans (ced-2)	M. musculus (Crk)						Golgi
1399	CRKL	ENSG00000099942	bonemarrow	k562			Affinity Western		M. musculus (Crkl)						Endosome
1400	CRMP1	ENSG00000072832	brain	reh					M. musculus (Crmp1)		ARMC1	MAPT	repetitiveness
1401	CRP	ENSG00000132693	liver	efo21					R. norvegicus (Crp)						(secreted, signal peptide)
1404	HAPLN1	ENSG00000145681	placenta	pc3					M. musculus (Hapln1)						(secreted, signal peptide)
1406	CRX	ENSG00000105392					Affinity Western		M. musculus (Crx)
1407	CRY1	ENSG00000008405	testis	rh30			Affinity Western		M. musculus (Cry1)		ZNF618	PER2
1408	CRY2	ENSG00000121671	skeletalmuscle	karpas707			Affinity Western		M. musculus (Cry2)		ZNF618	PER2			(secreted, signal peptide)
1409	CRYAA	ENSG00000160202	kidney	hepg2			Affinity Western		M. musculus (Cryaa)
1410	CRYAB	ENSG00000109846	heart	u138mg	within 20% most responsive in EBI-GXA		Affinity Western	D. melanogaster (l(2)efl)	M. musculus (Cryab)		NYNRIN	HSPB1
1411	CRYBA1	ENSG00000108255		bewo					M. musculus (Cryba1)
1412	CRYBA2	ENSG00000163499	stomach	bewo					M. musculus (Cryba2)
1413	CRYBA4	ENSG00000196431	testis	hel					M. musculus (Cryba4)
1414	CRYBB1	ENSG00000100122	placenta	rpmi8226					M. musculus (Crybb1)		PCBP1	MET
1415	CRYBB2	ENSG00000244752	thyroid	hela			Affinity Western		M. musculus (Crybb2)				repetitiveness
1417	CRYBB3	ENSG00000100053	kidney						M. musculus (Crybb3)		DRICH1	PLK1	repetitiveness
1418	CRYGA	ENSG00000168582							M. musculus (Cryga)
1419	CRYGB	ENSG00000182187							M. musculus (Crygb)
1420	CRYGC	ENSG00000163254	testis						M. musculus (Crygc)
1421	CRYGD	ENSG00000118231	ovary	hel					M. musculus (Crygd)
1427	CRYGS	ENSG00000213139	lymphnode	hek293					M. musculus (Crygs)
1428	CRYM	ENSG00000103316	heart	hel				D. melanogaster (CG4872)	R. norvegicus (Crym)		RNF126	KIAA0100
1429	CRYZ	ENSG00000116791	kidney	hepg2					M. musculus (Cryz)		METTL8	TRIP13			Mitochondrion
1431	CS	ENSG00000062485	skeletalmuscle	t47d				S. cerevisiae (CIT2)	R. norvegicus (Cs)						Mitochondrion
1432	MAPK14	ENSG00000112062	bonemarrow	u937			Affinity Western	S. cerevisiae (HOG1)	M. musculus (Mapk14)		ELMSAN1	HOXA10			Large Protein Complex
1434	CSE1L	ENSG00000124207	testis	caco2	within 5% most responsive in EBI-GXA	high occurence in GenomeRNAi	Affinity Western	S. cerevisiae (CSE1)	M. musculus (Cse1l)		TMEM206	WDR3			Large Protein Complex
1435	CSF1	ENSG00000184371	fat	u2197	within 5% most responsive in EBI-GXA				M. musculus (Csf1)						(secreted, signal peptide)
1436	CSF1R	ENSG00000182578	spleen	bewo			Affinity Western		M. musculus (Csf1r)						(secreted, signal peptide)
1437	CSF2	ENSG00000164400	lung	a431					M. musculus (Csf2)						(secreted, signal peptide)
1438	CSF2RA	ENSG00000198223	placenta	bewo			Affinity Western		M. musculus (Csf2ra)						Plasma membrane, (secreted, signal peptide)
1439	CSF2RB	ENSG00000100368	appendices	hmc1			Affinity Western		M. musculus (Csf2rb)						(secreted, signal peptide)
1440	CSF3	ENSG00000108342	appendices	u87					M. musculus (Csf3)				sheet_affine		(secreted, signal peptide)
1441	CSF3R	ENSG00000119535	bonemarrow	bewo			Affinity Western		M. musculus (Csf3r)						(secreted, signal peptide)
1442	CSH1	ENSG00000136488	placenta	bewo											(secreted, signal peptide)
1443	CSH2	ENSG00000213218	placenta	bewo											(secreted, signal peptide)
1444	CSHL1	ENSG00000204414	placenta						M. musculus (Gh)		FSTL4	VEGFD			(secreted, signal peptide)
1445	CSK	ENSG00000103653	lymphnode	hmc1			Affinity Western	D. melanogaster (Csk)	M. musculus (Csk)	Diastolic blood pressure	FRK	MATK			Large Protein Complex
1446	CSN1S1	ENSG00000126545	fat				Affinity Western				EMILIN3	PDE10A			(secreted, signal peptide)
1447	CSN2	ENSG00000135222	salivarygland				Affinity Western		M. musculus (Csn2)		CORO2A	BCLAF1			(secreted, signal peptide)
1448	CSN3	ENSG00000171209	salivarygland				Affinity Western		M. musculus (Csn3)						(secreted, signal peptide)
1452	CSNK1A1	ENSG00000113712	esophagus	pc3		high occurence in GenomeRNAi	Affinity Western	D. melanogaster (CkIalpha)	M. musculus (Csnk1a1)						Large Protein Complex
1453	CSNK1D	ENSG00000141551	bonemarrow	hek293			Affinity Western	S. cerevisiae (HRR25)	M. musculus (Csnk1d)		ZNF618	PER2
1454	CSNK1E	ENSG00000213923					Affinity Western	D. melanogaster (dco)	M. musculus (Csnk1e)		ZNF618	PER2
1455	CSNK1G2	ENSG00000133275	testis	karpas707			Affinity Western	S. cerevisiae (YCK1)	M. musculus (Csnk1g2)		GINS4	CLSPN
1456	CSNK1G3	ENSG00000151292	colonrectum	skmel30			Affinity Western	D. melanogaster (gish)	R. norvegicus (Csnk1g3)
1457	CSNK2A1	ENSG00000101266	fallopiantube	molt4	within 20% most responsive in EBI-GXA		Affinity Western	D. melanogaster (CkIIalpha)	M. musculus (Csnk2a1)		HAGHL	CSNK2B			Large Protein Complex
1459	CSNK2A2	ENSG00000070770	testis	u698			Affinity Western	S. cerevisiae (CKA1)	M. musculus (Csnk2a2)		HAGHL	CSNK2A1			Large Protein Complex
1460	CSNK2B	ENSG00000204435	testis	nb4	within 20% most responsive in EBI-GXA		Affinity Western	D. melanogaster (CkIIbeta)	R. norvegicus (Csnk2b)		HAGHL	CSNK2A1			Large Protein Complex
1462	VCAN	ENSG00000038427	appendices	nes	within 5% most responsive in EBI-GXA				M. musculus (Vcan)		ULK3	BCAN	amount_amino_acids, molecular_weight		(secreted, signal peptide)
1463	NCAN	ENSG00000130287	brain	sclc21h					M. musculus (Ncan)						(secreted, signal peptide)
1464	CSPG4	ENSG00000173546	smoothmuscle	skmel30					M. musculus (Cspg4)		SUSD5	ABCB1			Plasma membrane, (secreted, signal peptide)
1465	CSRP1	ENSG00000159176	colon	bj	within 20% most responsive in EBI-GXA				G. gallus (CSRP1)						Actin binding proteins
1466	CSRP2	ENSG00000175183	esophagus	nes	within 5% most responsive in EBI-GXA			D. melanogaster (Mlp84B)	M. musculus (Csrp2)				repetitiveness		Actin binding proteins
1468	SLC25A10	ENSG00000183048	kidney	skbr3	within 5% most responsive in EBI-GXA		Affinity Western	S. cerevisiae (DIC1)	R. norvegicus (Slc25a10)						Mitochondrion
1469	CST1	ENSG00000170373	salivarygland	rt4							KCNG4	MAP2K6			(secreted, signal peptide)
1470	CST2	ENSG00000170369	salivarygland	rt4							KCNG4	MAP2K6			(secreted, signal peptide)
1471	CST3	ENSG00000101439	salivarygland	hepg2	within 20% most responsive in EBI-GXA				R. norvegicus (Cst3)		C6orf58	TTR			ER, (secreted, signal peptide)
1472	CST4	ENSG00000101441	salivarygland	rt4							KCNG4	MAP2K6			(secreted, signal peptide)
1473	CST5	ENSG00000170367	salivarygland			high occurence in GenomeRNAi			M. musculus (Cst10)						(secreted, signal peptide)
1474	CST6	ENSG00000175315	skin	capan2					M. musculus (Cst6)		ZDHHC23	THRA			(secreted, signal peptide)
1475	CSTA	ENSG00000121552	esophagus	thp1	within 10% most responsive in EBI-GXA		Affinity Western		R. norvegicus (Csta)		GDPD3	AIRE
1476	CSTB	ENSG00000160213	esophagus	rt4					M. musculus (Cstb)						Large Protein Complex
1477	CSTF1	ENSG00000101138	testis	skbr3			Affinity Western	D. melanogaster (CstF-50)	R. norvegicus (Cstf1)						Large Protein Complex
1478	CSTF2	ENSG00000101811	tonsil	ntera2			Affinity Western		M. musculus (Cstf2)		METAP1D	CPEB1			Large Protein Complex
1479	CSTF3	ENSG00000176102	testis	hek293	within 20% most responsive in EBI-GXA		Affinity Western	D. melanogaster (su(f))	M. musculus (Cstf3)		METAP1D	CSTF2			Large Protein Complex
1482	NKX2-5	ENSG00000183072	heart	hek293			Affinity Western		M. musculus (Nkx2-5)		SPATA2L	GRB2
1485	CTAG1B	ENSG00000184033	testis	u266			Affinity Western
1486	CTBS	ENSG00000117151	salivarygland	karpas707					M. musculus (Ctbs)						Lysosome, (secreted, signal peptide)
1487	CTBP1	ENSG00000159692	spleen	molt4			Affinity Western	C. elegans (ctbp-1)	M. musculus (Ctbp1)		CCDC112	ZEB1
1488	CTBP2	ENSG00000175029	thyroid	capan2			Affinity Western	D. melanogaster (CtBP)	M. musculus (Ctbp2)		CCDC112	ZEB1			Large Protein Complex
1489	CTF1	ENSG00000150281	ovary	efo21					M. musculus (Ctf1)				sheet_affine
1490	CTGF	ENSG00000118523	smoothmuscle	efo21	within 5% most responsive in EBI-GXA		Affinity Western		M. musculus (Ctgf)						(secreted, signal peptide)
1491	CTH	ENSG00000116761	liver	skmel30	within 5% most responsive in EBI-GXA			S. cerevisiae (CYS3)	M. musculus (Cth)						Large Protein Complex
1493	CTLA4	ENSG00000163599	lymphnode	u26684					M. musculus (Ctla4)
1495	CTNNA1	ENSG00000044115	esophagus	caco2	within 20% most responsive in EBI-GXA		Affinity Western		M. musculus (Ctnna1)		SAPCD1	CTNNB1			Large Protein Complex
1496	CTNNA2	ENSG00000066032	brain	shsy5y				D. melanogaster (alpha-Cat)	M. musculus (Ctnna2)		SAPCD1	CTNNB1
1497	CTNS	ENSG00000040531	testis	hmc1				C. elegans (ctns-1)	M. musculus (Ctns)				aromatic, helix_affine		(secreted, signal peptide)
1499	CTNNB1	ENSG00000168036	endometrium	skmel30			Affinity Western	D. melanogaster (arm)	M. musculus (Ctnnb1)		SAPCD1	CTNNA1			Large Protein Complex
1500	CTNND1	ENSG00000198561	esophagus	hacat	within 5% most responsive in EBI-GXA		Affinity Western		M. musculus (Ctnnd1)		CDH24	CDH1
1501	CTNND2	ENSG00000169862	brain	mcf7			Affinity Western	D. melanogaster (p120ctn)	M. musculus (Ctnnd2)
1503	CTPS1	ENSG00000171793	salivarygland	u251mg	within 5% most responsive in EBI-GXA		Affinity Western	D. melanogaster (CTPsyn)	R. norvegicus (Ctps1)		TIGD3	CTPS2			Large Protein Complex
1504	CTRB1	ENSG00000168925	pancreas					D. melanogaster (l(2)k05911)	X. tropicalis (ctrb1)						(secreted, signal peptide)
1506	CTRL	ENSG00000141086	pancreas	a549					R. norvegicus (Ctrl)		ANKRD40	LTA			(secreted, signal peptide)
1508	CTSB	ENSG00000164733	thyroid	bj	within 5% most responsive in EBI-GXA		Affinity Western	D. melanogaster (CtsB1)	M. musculus (Ctsb)						Lysosome, (secreted, signal peptide)
1509	CTSD	ENSG00000117984	gallbladder	capan2	within 20% most responsive in EBI-GXA		Affinity Western	S. cerevisiae (PEP4)	M. musculus (Ctsd)						Lysosome, (secreted, signal peptide)
1510	CTSE	ENSG00000196188	stomach	rt4					M. musculus (Ctse)		MTMR7	BHMT			(secreted, signal peptide)
1511	CTSG	ENSG00000100448	bonemarrow	thp1			Affinity Western		M. musculus (Ctsg)		TTC38	PEX5	high_isoelectric_point		(secreted, signal peptide)
1512	CTSH	ENSG00000103811	lung	rt4	within 20% most responsive in EBI-GXA				R. norvegicus (Ctsh)						(secreted, signal peptide)
1513	CTSK	ENSG00000143387	gallbladder	u87					M. musculus (Ctsk)		CTSL	CTSL			(secreted, signal peptide)
1514	CTSL	ENSG00000135047	placenta	u2197	within 10% most responsive in EBI-GXA						CTSK	CTSK			Lysosome, (secreted, signal peptide)
1515	CTSV	ENSG00000136943	testis	bewo				D. melanogaster (Cp1)	M. musculus (Ctsl)						Lysosome, (secreted, signal peptide)
1519	CTSO	ENSG00000256043	gallbladder	karpas707	within 20% most responsive in EBI-GXA				D. rerio (ctso)		LYPLA1	GRN			(secreted, signal peptide)
1520	CTSS	ENSG00000163131	lymphnode	u698	within 20% most responsive in EBI-GXA				M. musculus (Ctss)		IRF2BP1	IRF2			(secreted, signal peptide)
1521	CTSW	ENSG00000172543	bonemarrow	nb4					M. musculus (Ctsw)						(secreted, signal peptide)
1522	CTSZ	ENSG00000101160	lymphnode	capan2				C. elegans (cpz-1)	M. musculus (Ctsz)						Lysosome, (secreted, signal peptide)
1523	CUX1	ENSG00000257923	heart	u698	within 20% most responsive in EBI-GXA		Affinity Western		R. norvegicus (Cux1)		NOP9	EXT2			Golgi
1524	CX3CR1	ENSG00000168329	brain	rpmi8226					M. musculus (Cx3cr1)
1525	CXADR	ENSG00000154639	skin	ntera2	within 10% most responsive in EBI-GXA				M. musculus (Cxadr)		SMPDL3B	CYP2S1			Plasma membrane, (secreted, signal peptide)
1527	TEX28	ENSG00000278057							M. musculus (Tex28)		ZNF865	TMEM201
1528	CYB5A	ENSG00000166347	liver	rt4	within 20% most responsive in EBI-GXA			D. melanogaster (Cyt-b5)	R. norvegicus (Cyb5a)		AGPAT4	BCAP31
1534	CYB561	ENSG00000008283	adrenal	shsy5y	within 20% most responsive in EBI-GXA			C. elegans (F55H2.5)	M. musculus (Cyb561)		DENND4A	PTPRA
1535	CYBA	ENSG00000051523	spleen	rpmi8226		high occurence in GenomeRNAi			R. norvegicus (Cyba)		TMEM242	SLC2A12			ER
1536	CYBB	ENSG00000165168	bonemarrow	rpmi8226			Affinity Western		M. musculus (Cybb)
1537	CYC1	ENSG00000179091	skeletalmuscle	pc3				S. cerevisiae (CYT1)	M. musculus (Cyc1)		UQCRH	CYTB			Mitochondrion
1538	CYLC1	ENSG00000183035	testis										basic
1539	CYLC2	ENSG00000155833	testis										basic, unstructured_covered_by_longest, unstructured_fraction
1540	CYLD	ENSG00000083799	bonemarrow	u266	within 5% most responsive in EBI-GXA		Affinity Western	D. melanogaster (CYLD)	M. musculus (Cyld)		DCXR	SPHK1
1543	CYP1A1	ENSG00000140465	urinarybladder	caco2					R. norvegicus (Cyp1a1)		SYAP1	PIN1
1544	CYP1A2	ENSG00000140505	liver						M. musculus (Cyp1a2)		NELFA	FECH
1545	CYP1B1	ENSG00000138061	fallopiantube	u87	within 1% most responsive in EBI-GXA				M. musculus (Cyp1b1)
1548	CYP2A6	ENSG00000255974	liver					C. elegans (cyp-36A1)	M. musculus (Cyp2a5)		CYP2A7	CYP2A13			(secreted, signal peptide)
1549	CYP2A7	ENSG00000198077	liver					C. elegans (cyp-36A1)	M. musculus (Cyp2a5)		RABAC1	CYP2A6			(secreted, signal peptide)
1551	CYP3A7	ENSG00000160870	liver	hepg2					R. norvegicus (Cyp3a9)
1553	CYP2A13	ENSG00000197838	liver					C. elegans (cyp-36A1)	M. musculus (Cyp2a5)		CYP2A7	CYP2A6
1555	CYP2B6	ENSG00000197408	liver	hacat					R. norvegicus (Cyp2b1)		TMEM168	TOR1A			(secreted, signal peptide)
1557	CYP2C19	ENSG00000165841	liver						R. norvegicus (Cyp2c6v1)		CYP2C18	CYP2C9			(secreted, signal peptide)
1558	CYP2C8	ENSG00000138115	liver	u266					R. norvegicus (Cyp2c7)						(secreted, signal peptide)
1559	CYP2C9	ENSG00000138109	liver						R. norvegicus (Cyp2c11)		CYP2C18	CYP2C19			(secreted, signal peptide)
1562	CYP2C18	ENSG00000108242	liver	bewo					R. norvegicus (Cyp2c24)		CYP2C9	CYP2C19			(secreted, signal peptide)
1564	CYP2D7	ENSG00000205702
1565	CYP2D6	ENSG00000100197	liver	u266					R. norvegicus (Cyp2d3)
1571	CYP2E1	ENSG00000130649	liver	nb4					M. musculus (Cyp2e1)		RMDN1	CHIT1			(secreted, signal peptide)
1572	CYP2F1	ENSG00000197446	lung	hmc1					M. musculus (Cyp2f2)						(secreted, signal peptide)
1573	CYP2J2	ENSG00000134716	heart	rt4				C. elegans (cyp-33E2)	R. norvegicus (Cyp2j4)		DNAJC1	XXYLT1
1576	CYP3A4	ENSG00000160868	liver	rpmi8226			Affinity Western	D. melanogaster (Cyp9f2)	R. norvegicus (Cyp3a2)
1577	CYP3A5	ENSG00000106258	stomach	caco2				D. melanogaster (Cyp9c1)	R. norvegicus (Cyp3a23/3a1)						(secreted, signal peptide)
1579	CYP4A11	ENSG00000187048	liver						R. norvegicus (Cyp4a1)
1580	CYP4B1	ENSG00000142973	lung	rt4					R. norvegicus (Cyp4b1)		NT5DC1	PKLR
1581	CYP7A1	ENSG00000167910	liver						M. musculus (Cyp7a1)
1582	CYP8B1	ENSG00000180432	liver	bewo					M. musculus (Cyp8b1)
1583	CYP11A1	ENSG00000140459	adrenal	bewo			Affinity Western		R. norvegicus (Cyp11a1)
1584	CYP11B1	ENSG00000160882	adrenal						R. norvegicus (Cyp11b2)
1585	CYP11B2	ENSG00000179142	adrenal						M. musculus (Cyp11b1)
1586	CYP17A1	ENSG00000148795	adrenal	hmc1			Affinity Western		R. norvegicus (Cyp17a1)						(secreted, signal peptide)
1588	CYP19A1	ENSG00000137869	placenta	hepg2					M. musculus (Cyp19a1)
1589	CYP21A2	ENSG00000231852	adrenal	karpas707					M. musculus (Cyp21a1)
1591	CYP24A1	ENSG00000019186	urinarybladder	a549				D. melanogaster (Cyp12b2)	R. norvegicus (Cyp24a1)		ZNF479	ZNF254
1592	CYP26A1	ENSG00000095596	liver	nes					M. musculus (Cyp26a1)
1593	CYP27A1	ENSG00000135929	liver	hepg2				D. melanogaster (Cyp49a1)	M. musculus (Cyp27a1)
1594	CYP27B1	ENSG00000111012	kidney	rh30					M. musculus (Cyp27b1)
1595	CYP51A1	ENSG00000001630	liver	rpmi8226				S. cerevisiae (ERG11)	M. musculus (Cyp51)		YIPF2	THRB			ER, (secreted, signal peptide)
1600	DAB1	ENSG00000173406	smallintestine	rt4			Affinity Western		M. musculus (Dab1)
1601	DAB2	ENSG00000153071	placenta	u138mg	within 5% most responsive in EBI-GXA		Affinity Western		M. musculus (Dab2)		BTF3L4	BASP1			Plasma membrane
1602	DACH1	ENSG00000276644					Affinity Western		M. musculus (Dach1)		ZNF761	TAF1A
1603	DAD1	ENSG00000129562	thyroid	hepg2				C. elegans (dad-1)	M. musculus (Dad1)				GRAVY, helix_affine		ER
1604	CD55	ENSG00000196352	lung	hmc1	within 1% most responsive in EBI-GXA				M. musculus (Cd55)						(secreted, signal peptide)
1605	DAG1	ENSG00000173402	placenta	bewo	within 20% most responsive in EBI-GXA		Affinity Western		M. musculus (Dag1)						Plasma membrane, (secreted, signal peptide)
1606	DGKA	ENSG00000065357	lymphnode	rt4	within 20% most responsive in EBI-GXA				M. musculus (Dgka)
1607	DGKB	ENSG00000136267	brain	u266				D. melanogaster (Dgk)	R. norvegicus (Dgkb)
1608	DGKG	ENSG00000058866	brain	u87					M. musculus (Dgkg)
1609	DGKQ	ENSG00000145214	smallintestine	nb4			Affinity Western	C. elegans (dgk-1)	M. musculus (Dgkq)		PLEKHH3	TGFBR2
1610	DAO	ENSG00000110887	kidney					D. melanogaster (CG11236)	M. musculus (Dao)		TRABD	GSTM1
1611	DAP	ENSG00000112977	thyroid	u937					G. gallus (DAP)						Endosome
1612	DAPK1	ENSG00000196730	lung	hmc1	within 20% most responsive in EBI-GXA		Affinity Western	C. elegans (dapk-1)	M. musculus (Dapk1)		MEX3A	GATA2
1613	DAPK3	ENSG00000167657					Affinity Western		R. norvegicus (Dapk3)		SHISA2	NIN			Large Protein Complex
1615	DARS	ENSG00000115866	lymphnode	daudi				S. cerevisiae (DPS1)	R. norvegicus (Dars)		TARSL2	AIMP1			Large Protein Complex
1616	DAXX	ENSG00000204209	tonsil	hel			Affinity Western		M. musculus (Daxx)		ARHGAP39	CGGBP1
1617	DAZ1	ENSG00000188120	stomach	u26684
1618	DAZL	ENSG00000092345	testis
1620	BRINP1	ENSG00000078725	brain	ntera2			Affinity Western		M. musculus (Brinp1)						(secreted, signal peptide)
1621	DBH	ENSG00000123454	adrenal	shsy5y			Affinity Western	D. melanogaster (Tbh)	M. musculus (Dbh)
1622	DBI	ENSG00000155368	liver	hmc1	within 20% most responsive in EBI-GXA			S. cerevisiae (ACB1)	R. norvegicus (Dbi)						Large Protein Complex
1627	DBN1	ENSG00000113758	endometrium	reh					R. norvegicus (Dbn1)		SPTBN4	HOMER1	low_isolectric_point		Actin binding proteins
1628	DBP	ENSG00000105516	thyroid	nb4					M. musculus (Dbp)
1629	DBT	ENSG00000137992	kidney	rh30	within 20% most responsive in EBI-GXA			D. melanogaster (CG5599)	M. musculus (Dbt)		CA5B	BCKDHA			Mitochondrion
1630	DCC	ENSG00000187323	testis	u266			Affinity Western	C. elegans (unc-40)	M. musculus (Dcc)
1632	ECI1	ENSG00000167969	skeletalmuscle	hek293					R. norvegicus (Eci1)						Mitochondrion
1633	DCK	ENSG00000156136	lymphnode	daudi					M. musculus (Dck)		ARMC1	MAPT
1634	DCN	ENSG00000011465	ovary	bj	within 20% most responsive in EBI-GXA		Affinity Western		M. musculus (Dcn)		KLHL17	CHSY1			(secreted, signal peptide)
1635	DCTD	ENSG00000129187	thyroid	karpas707				D. melanogaster (CG6951)	M. musculus (Dctd)
1636	ACE	ENSG00000159640					Affinity Western		R. norvegicus (Ace)						(secreted, signal peptide)
1638	DCT	ENSG00000080166	skin	skmel30					M. musculus (Dct)						(secreted, signal peptide)
1639	DCTN1	ENSG00000204843	brain	rh30			Affinity Western	D. melanogaster (DCTN1-p150)	M. musculus (Dctn1)		ACTR10	DCTN2
1641	DCX	ENSG00000077279	brain	sclc21h			Affinity Western		M. musculus (Dcx)
1642	DDB1	ENSG00000167986	adrenal	k562		high occurence in GenomeRNAi	Affinity Western	D. melanogaster (pic)	M. musculus (Ddb1)						Large Protein Complex
1643	DDB2	ENSG00000134574	colonrectum	u138mg	within 20% most responsive in EBI-GXA		Affinity Western		M. musculus (Ddb2)
1644	DDC	ENSG00000132437	kidney	sclc21h				D. melanogaster (Ddc)	R. norvegicus (Ddc)
1645	AKR1C1	ENSG00000187134	liver	hepg2			Affinity Western		M. musculus (Akr1c21)		AKR1C4	AKR1C3
1646	AKR1C2	ENSG00000151632	fat	hepg2					M. musculus (Akr1c21)		AKR1C4	AKR1C3
1647	GADD45A	ENSG00000116717	liver	u266	within 1% most responsive in EBI-GXA		Affinity Western		M. musculus (Gadd45a)				low_isolectric_point
1649	DDIT3	ENSG00000175197	thyroid	skmel30	within 5% most responsive in EBI-GXA		Affinity Western		M. musculus (Ddit3)
1650	DDOST	ENSG00000244038	thyroid	capan2		high occurence in GenomeRNAi	Affinity Western	D. melanogaster (Ost48)	M. musculus (Ddost)		TMEM258	RPN2			ER
1652	DDT	ENSG00000099977	liver	hek293					M. musculus (Ddt)						Large Protein Complex
1653	DDX1	ENSG00000079785	heart	rh30			Affinity Western	D. melanogaster (Ddx1)	M. musculus (Ddx1)		TSKU	UXS1			Large Protein Complex
1654	DDX3X	ENSG00000215301	bonemarrow	k562		high occurence in GenomeRNAi	Affinity Western	D. melanogaster (bel)	M. musculus (Ddx3x)						Large Protein Complex
1655	DDX5	ENSG00000108654					Affinity Western	S. cerevisiae (DBP2)	M. musculus (Ddx5)		FNBP4	DDX17			Large Protein Complex
1656	DDX6	ENSG00000110367	tonsil	hel			Affinity Western	S. cerevisiae (DHH1)	M. musculus (Ddx6)		EDC3	PIM1			Large Protein Complex
1657	DMXL1	ENSG00000172869	prostate	daudi					M. musculus (Dmxl1)		TLDC2	ATP6V1B1	amount_amino_acids, molecular_weight		Endosome
1659	DHX8	ENSG00000067596	bonemarrow	rh30				S. cerevisiae (PRP22)	M. musculus (Dhx8)		CCDC9	PABPN1		DUF1605	Large Protein Complex
1660	DHX9	ENSG00000135829	bonemarrow	ntera2			Affinity Western	D. melanogaster (mle)	M. musculus (Dhx9)		ANGEL2	EWSR1		DUF1605	Large Protein Complex
1662	DDX10	ENSG00000178105	kidney	u698				D. melanogaster (CG5800)	M. musculus (Ddx10)		LTV1	PARN		DUF4217	Large Protein Complex
1663	DDX11	ENSG00000013573	bonemarrow	ntera2			Affinity Western	S. cerevisiae (CHL1)	M. musculus (Ddx11)
1665	DHX15	ENSG00000109606	bonemarrow	molt4			Affinity Western	S. cerevisiae (PRP43)	M. musculus (Dhx15)					DUF1605	Large Protein Complex
1666	DECR1	ENSG00000104325	liver	skbr3	within 20% most responsive in EBI-GXA				R. norvegicus (Decr1)		YIPF2	THRB			Mitochondrion
1667	DEFA1	ENSG00000206047	bonemarrow								NXPH4	IGFBP2
1668	DEFA3	ENSG00000239839	bonemarrow												(secreted, signal peptide)
1669	DEFA4	ENSG00000164821	bonemarrow	thp1											(secreted, signal peptide)
1670	DEFA5	ENSG00000164816	smallintestine	bewo							PRADC1	PROC			(secreted, signal peptide)
1671	DEFA6	ENSG00000164822	smallintestine	rpmi8226											(secreted, signal peptide)
1672	DEFB1	ENSG00000164825	kidney	thp1											(secreted, signal peptide)
1673	DEFB4A	ENSG00000171711	gallbladder	efo21			Affinity Western
1674	DES	ENSG00000175084	heart	rh30			Affinity Western		M. musculus (Des)		SYNC	VIM
1675	CFD	ENSG00000197766	fat	thp1	within 20% most responsive in EBI-GXA				M. musculus (Cfd)						(secreted, signal peptide)
1676	DFFA	ENSG00000160049	placenta	u698	within 20% most responsive in EBI-GXA		Affinity Western		M. musculus (Dffa)		TSPYL4	DFFB
1677	DFFB	ENSG00000169598	smallintestine	u937			Affinity Western	D. melanogaster (Drep4)	M. musculus (Dffb)		TSPYL4	DFFA
1678	TIMM8A	ENSG00000126953	liver	hmc1			Affinity Western		M. musculus (Timm8a1)		RPUSD3	PDYN			Actin binding proteins
1687	DFNA5	ENSG00000105928	placenta	u87	within 20% most responsive in EBI-GXA				M. musculus (Dfna5)		GPAT4	EHD2			Large Protein Complex
1690	COCH	ENSG00000100473	pancreas	sclc21h	within 20% most responsive in EBI-GXA				M. musculus (Coch)						(secreted, signal peptide)
1716	DGUOK	ENSG00000114956	lymphnode	nb4					M. musculus (Dguok)		ARMC1	MAPT
1717	DHCR7	ENSG00000172893	liver	caco2	within 10% most responsive in EBI-GXA				M. musculus (Dhcr7)				aromatic		ER
1718	DHCR24	ENSG00000116133	adrenal	ntera2	within 10% most responsive in EBI-GXA				M. musculus (Dhcr24)		FUNDC2	FUNDC1			ER
1719	DHFR	ENSG00000228716	lymphnode	rh30	within 1% most responsive in EBI-GXA		Affinity Western	D. melanogaster (Dhfr)	M. musculus (Dhfr)						Large Protein Complex
1723	DHODH	ENSG00000102967	liver	u698				D. melanogaster (Dhod)	R. norvegicus (Dhodh)		VAC14	PIKFYVE			Mitochondrion
1725	DHPS	ENSG00000095059	lymphnode	u266				S. cerevisiae (DYS1)	M. musculus (Dhps)		ARHGAP15	ARHGAP15
1727	CYB5R3	ENSG00000100243	testis	u87
1728	NQO1	ENSG00000181019	stomach	a549	within 5% most responsive in EBI-GXA		Affinity Western		R. norvegicus (Nqo1)						Large Protein Complex
1729	DIAPH1	ENSG00000131504	bonemarrow	hmc1	within 20% most responsive in EBI-GXA		Affinity Western	D. melanogaster (dia)	M. musculus (Diaph1)		C1orf198	RHOC			Large Protein Complex
1730	DIAPH2	ENSG00000147202	bonemarrow	u937	within 10% most responsive in EBI-GXA		Affinity Western		D. rerio (diaph2)
1731	SEPT1	ENSG00000180096	tonsil	molt4			Affinity Western		M. musculus (Sept1)		SEPT14	SEPT9
1733	DIO1	ENSG00000211452	thyroid	skbr3					M. musculus (Dio1)
1734	DIO2	ENSG00000211448	thyroid	hela	within 20% most responsive in EBI-GXA		Affinity Western		M. musculus (Dio2)
1735	DIO3	ENSG00000197406	placenta	nes					M. musculus (Dio3)
1736	DKC1	ENSG00000130826					Affinity Western	S. cerevisiae (CBF5)	M. musculus (Dkc1)						Large Protein Complex
1737	DLAT	ENSG00000150768	heart	u698	within 20% most responsive in EBI-GXA			S. cerevisiae (LAT1)	R. norvegicus (Dlat)		MRPS36	DLD			Mitochondrion
1738	DLD	ENSG00000091140	heart	k562				S. cerevisiae (LPD1)	M. musculus (Dld)		MRPS36	DLAT			Mitochondrion
1739	DLG1	ENSG00000075711	thyroid	a431	within 20% most responsive in EBI-GXA		Affinity Western	D. melanogaster (dlg1)	M. musculus (Dlg1)		PXDC1	NGB
1740	DLG2	ENSG00000150672	brain	t47d			Affinity Western	C. elegans (dlg-1)	M. musculus (Dlg2)
1741	DLG3	ENSG00000082458	fallopiantube	ntera2	within 20% most responsive in EBI-GXA		Affinity Western		R. norvegicus (Dlg3)		RHBDL1	MAGI2
1742	DLG4	ENSG00000132535	brain	hmc1			Affinity Western		R. norvegicus (Dlg4)
1743	DLST	ENSG00000119689	heart	t47d			Affinity Western	S. cerevisiae (KGD2)	R. norvegicus (Dlst)		MRPS36	DLD			Mitochondrion
1745	DLX1	ENSG00000144355	prostate	an3ca			Affinity Western		M. musculus (Dlx1)
1746	DLX2	ENSG00000115844		an3ca					M. musculus (Dlx2)				polar, turn_affine
1747	DLX3	ENSG00000064195	skin	bewo					D. rerio (dlx3b)
1748	DLX4	ENSG00000108813	placenta	bewo					M. musculus (Dlx4)		DIS3	GPC6
1749	DLX5	ENSG00000105880	endometrium	bewo					M. musculus (Dlx5)
1750	DLX6	ENSG00000006377	endometrium	bewo					M. musculus (Dlx6)				repetitiveness
1755	DMBT1	ENSG00000187908	duodenum	rh30					M. musculus (Dmbt1)						(secreted, signal peptide)
1756	DMD	ENSG00000198947	heart	rh30	within 20% most responsive in EBI-GXA		Affinity Western	D. melanogaster (Dys)	M. musculus (Dmd)		SNTG2	UTRN	amount_amino_acids, molecular_weight		Plasma membrane
1757	SARDH	ENSG00000123453	liver	rpmi8226				D. melanogaster (Sardh)	R. norvegicus (Sardh)
1758	DMP1	ENSG00000152592	testis						M. musculus (Dmp1)				acidic, charged, low_isolectric_point, polar_uncharged		(secreted, signal peptide)
1759	DNM1	ENSG00000106976	brain	a549			Affinity Western	D. melanogaster (shi)	M. musculus (Dnm1)		DNMBP	DNM2
1760	DMPK	ENSG00000104936	smoothmuscle	rh30					M. musculus (Dmpk)
1761	DMRT1	ENSG00000137090	testis	sclc21h					M. musculus (Dmrt1)
1762	DMWD	ENSG00000185800	endometrium	sclc21h					M. musculus (Dmwd)
1763	DNA2	ENSG00000138346	lymphnode	u698	within 20% most responsive in EBI-GXA		Affinity Western	S. pombe (dna2)	M. musculus (Dna2)
1767	DNAH5	ENSG00000039139	fallopiantube	a431				D. melanogaster (CG9492)	M. musculus (Dnah5)				amount_amino_acids, molecular_weight
1768	DNAH6	ENSG00000115423	testis					D. melanogaster (Dhc16F)	R. norvegicus (Dnah6)				amount_amino_acids, molecular_weight
1769	DNAH8	ENSG00000124721	testis	hmc1					M. musculus (Dnah8)				amount_amino_acids, molecular_weight
1770	DNAH9	ENSG00000007174	fallopiantube	wm115				D. melanogaster (Dhc93AB)	M. musculus (Dnah9)				amount_amino_acids, molecular_weight
1773	DNASE1	ENSG00000213918	smallintestine	u698					M. musculus (Dnase1)						(secreted, signal peptide)
1774	DNASE1L1	ENSG00000013563	skeletalmuscle	efo21					M. musculus (Dnase1l1)						Plasma membrane, (secreted, signal peptide)
1775	DNASE1L2	ENSG00000167968	skin	nb4					M. musculus (Dnase1l2)		SLC25A21	TBX20			(secreted, signal peptide)
1776	DNASE1L3	ENSG00000163687	spleen	bewo					R. norvegicus (Dnase1l3)						(secreted, signal peptide)
1777	DNASE2	ENSG00000105612	lymphnode	u26684	within 20% most responsive in EBI-GXA			C. elegans (crn-7)	M. musculus (Dnase2a)		NDUFA3	AGT			Lysosome, (secreted, signal peptide)
1778	DYNC1H1	ENSG00000197102	brain	pc3			Affinity Western	D. melanogaster (Dhc64C)	M. musculus (Dync1h1)		DYNC1LI2	DYNC1I1	amount_amino_acids, molecular_weight		Large Protein Complex
1780	DYNC1I1	ENSG00000158560	brain	efo21			Affinity Western		M. musculus (Dync1i1)		DYNC1LI2	DYNC1H1
1781	DYNC1I2	ENSG00000077380	brain	rt4					G. gallus (DYNC1I2)		DYNC1LI2	DYNC1H1
1783	DYNC1LI2	ENSG00000135720	brain	pc3				D. melanogaster (Dlic)	R. norvegicus (Dync1li2)		DYNC1LI1	DYNC1H1			Large Protein Complex
1785	DNM2	ENSG00000079805	stomach	u2197			Affinity Western		M. musculus (Dnm2)		DNMBP	DNM1			Ergic/cisGolgi
1786	DNMT1	ENSG00000130816	bonemarrow	hel	within 10% most responsive in EBI-GXA		Affinity Western		M. musculus (Dnmt1)
1787	TRDMT1	ENSG00000107614	thyroid	molt4				D. melanogaster (Mt2)	M. musculus (Trdmt1)
1788	DNMT3A	ENSG00000119772	placenta	shsy5y			Affinity Western		M. musculus (Dnmt3a)
1789	DNMT3B	ENSG00000088305	testis	ntera2			Affinity Western		M. musculus (Dnmt3b)
1791	DNTT	ENSG00000107447	bonemarrow	reh			Affinity Western		M. musculus (Dntt)
1793	DOCK1	ENSG00000150760	skin	nes			Affinity Western	D. melanogaster (mbc)	M. musculus (Dock1)		ELMO3	ELMO1			Large Protein Complex
1794	DOCK2	ENSG00000134516	lymphnode	hmc1			Affinity Western		M. musculus (Dock2)
1795	DOCK3	ENSG00000088538	brain	u87				D. melanogaster (spg)	M. musculus (Dock3)		ELMO3	ELMO1
1796	DOK1	ENSG00000115325	lymphnode	hmc1			Affinity Western		M. musculus (Dok1)		COLGALT2	COL4A5
1797	DXO	ENSG00000204348	adrenal	sclc21h				S. cerevisiae (RAI1)	M. musculus (Dxo)		GPN2	POLR2A
1798	DPAGT1	ENSG00000172269	rectum	t47d				S. cerevisiae (ALG7)	M. musculus (Dpagt1)				helix_affine		ER
1800	DPEP1	ENSG00000015413	smallintestine	u937				S. pombe (SPAC3A11.10c)	M. musculus (Dpep1)		GPR137B	C1GALT1			(secreted, signal peptide)
1801	DPH1	ENSG00000108963	prostate	hek293			Affinity Western	S. cerevisiae (DPH1)	M. musculus (Dph1)
1802	DPH2	ENSG00000132768	lymphnode	u26684				S. cerevisiae (DPH2)	M. musculus (Dph2)		SERGEF	DPH3
1803	DPP4	ENSG00000197635	prostate	pc3			Affinity Western	S. cerevisiae (DAP2)	M. musculus (Dpp4)
1804	DPP6	ENSG00000130226	brain	ntera2			Affinity Western		M. musculus (Dpp6)	Amyotrophic lateral sclerosis	ARMC1	MAPT
1805	DPT	ENSG00000143196	fat	u2197					M. musculus (Dpt)				aromatic		(secreted, signal peptide)
1806	DPYD	ENSG00000188641	gallbladder	u138mg	within 10% most responsive in EBI-GXA			D. melanogaster (su(r))	R. norvegicus (Dpyd)
1807	DPYS	ENSG00000147647	liver	an3ca				D. melanogaster (CRMP)	R. norvegicus (Dpys)		DPYSL4	DPYSL2
1808	DPYSL2	ENSG00000092964	brain	karpas707	within 10% most responsive in EBI-GXA		Affinity Western		R. norvegicus (Dpysl2)		DPYSL4	DPYSL3			Large Protein Complex
1809	DPYSL3	ENSG00000113657	smoothmuscle	shsy5y	within 5% most responsive in EBI-GXA				M. musculus (Dpysl3)		DPYSL4	DPYSL2
1810	DR1	ENSG00000117505	testis	u251mg	within 20% most responsive in EBI-GXA		Affinity Western	S. cerevisiae (NCB2)	M. musculus (Dr1)		FAM199X	KMT2A			Large Protein Complex
1811	SLC26A3	ENSG00000091138	colonrectum	rpmi8226					M. musculus (Slc26a3)
1812	DRD1	ENSG00000184845	brain	rt4			Affinity Western		R. norvegicus (Drd1)
1813	DRD2	ENSG00000149295	adrenal	sclc21h			Affinity Western	C. elegans (dop-3)	M. musculus (Drd2)		CIPC	CLOCK
1814	DRD3	ENSG00000151577	testis				Affinity Western	C. elegans (dop-2)	M. musculus (Drd3)
1815	DRD4	ENSG00000069696	colonrectum				Affinity Western		R. norvegicus (Drd4)
1816	DRD5	ENSG00000169676	appendices				Affinity Western		M. musculus (Drd5)
1819	DRG2	ENSG00000108591	fallopiantube	hek293				S. cerevisiae (RBG2)	M. musculus (Drg2)						Large Protein Complex
1820	ARID3A	ENSG00000116017	placenta	bewo			Affinity Western		M. musculus (Arid3a)		ARID3C	ARID3B
1821	DRP2	ENSG00000102385	brain	rh30			Affinity Western		R. norvegicus (Drp2)
1822	ATN1	ENSG00000111676	ovary	ntera2			Affinity Western		M. musculus (Atn1)		FAM199X	KMT2A	turn_affine
1823	DSC1	ENSG00000134765	skin						M. musculus (Dsc1)						(secreted, signal peptide)
1824	DSC2	ENSG00000134755	esophagus	hacat	within 10% most responsive in EBI-GXA				M. musculus (Dsc2)		AVL9	LIFR			Plasma membrane, (secreted, signal peptide)
1825	DSC3	ENSG00000134762	skin	hacat			Affinity Western		M. musculus (Dsc3)		TMEM30B	FGFR4			(secreted, signal peptide)
1826	DSCAM	ENSG00000171587	brain	mcf7				D. melanogaster (Dscam4)	M. musculus (Dscam)						(secreted, signal peptide)
1827	RCAN1	ENSG00000159200	liver	skmel30	within 5% most responsive in EBI-GXA		Affinity Western		M. musculus (Rcan1)		TMEM200A	PPP3CA
1828	DSG1	ENSG00000134760	skin				Affinity Western		M. musculus (Dsg1a)		NUB1	VAV1			(secreted, signal peptide)
1829	DSG2	ENSG00000046604	colonrectum	hacat	within 10% most responsive in EBI-GXA		Affinity Western		M. musculus (Dsg2)						Plasma membrane, (secreted, signal peptide)
1830	DSG3	ENSG00000134757	esophagus	hacat			Affinity Western		M. musculus (Dsg3)		SGO2	FABP4			(secreted, signal peptide)
1831	TSC22D3	ENSG00000157514	appendices	karpas707	within 1% most responsive in EBI-GXA		Affinity Western		M. musculus (Tsc22d3)		TSC22D2	MAD2L1
1832	DSP	ENSG00000096696	skin	hacat	within 20% most responsive in EBI-GXA		Affinity Western		R. norvegicus (Dsp)		C6orf141	E2F7	amount_amino_acids, molecular_weight		Large Protein Complex
1833	EPYC	ENSG00000083782	placenta						M. musculus (Epyc)						(secreted, signal peptide)
1834	DSPP	ENSG00000152591											acidic, charged, low_isolectric_point, polar, polar_uncharged, turn_affine, unstructured_covered_by_longest, unstructured_fraction		(secreted, signal peptide)
1836	SLC26A2	ENSG00000155850	colonrectum	efo21	within 5% most responsive in EBI-GXA				M. musculus (Slc26a2)		ERGIC3	SSR1			Plasma membrane
1837	DTNA	ENSG00000134769	heart	sclc21h	within 20% most responsive in EBI-GXA		Affinity Western		M. musculus (Dtna)		SNTG2	DMD
1838	DTNB	ENSG00000138101	salivarygland	u266			Affinity Western	C. elegans (dyb-1)	M. musculus (Dtnb)		SNTG2	DMD
1839	HBEGF	ENSG00000113070	fat	u698	within 1% most responsive in EBI-GXA		Affinity Western		M. musculus (Hbegf)						(secreted, signal peptide)
1840	DTX1	ENSG00000135144	tonsil	u698			Affinity Western		M. musculus (Dtx1)
1841	DTYMK	ENSG00000168393	lymphnode	wm115	within 10% most responsive in EBI-GXA			S. cerevisiae (CDC8)	R. norvegicus (Dtymk)		YDJC	PCMT1			Mitochondrion
1842	ECM2	ENSG00000106823	fat	reh					M. musculus (Ecm2)						(secreted, signal peptide)
1843	DUSP1	ENSG00000120129	esophagus	reh	within 1% most responsive in EBI-GXA		Affinity Western		M. musculus (Dusp1)
1844	DUSP2	ENSG00000158050	bonemarrow	u698	within 20% most responsive in EBI-GXA				M. musculus (Dusp2)
1845	DUSP3	ENSG00000108861	skeletalmuscle	t47d	within 10% most responsive in EBI-GXA				M. musculus (Dusp3)		TMUB2	ERLIN1			Large Protein Complex
1846	DUSP4	ENSG00000120875	stomach	skmel30	within 1% most responsive in EBI-GXA				M. musculus (Dusp4)
1847	DUSP5	ENSG00000138166	esophagus	u266	within 1% most responsive in EBI-GXA				R. norvegicus (Dusp5)
1848	DUSP6	ENSG00000139318	salivarygland	an3ca	within 1% most responsive in EBI-GXA		Affinity Western		M. musculus (Dusp6)
1849	DUSP7	ENSG00000164086	skin	u251mg	within 10% most responsive in EBI-GXA			D. melanogaster (Mkp3)	M. musculus (Dusp7)		ELMSAN1	MAPK14
1850	DUSP8	ENSG00000184545	brain	sclc21h					M. musculus (Dusp8)		WDR62	MAPK8
1852	DUSP9	ENSG00000130829	placenta	hepg2					M. musculus (Dusp9)		ELMSAN1	MAPK14
1854	DUT	ENSG00000128951	bonemarrow	u937	within 5% most responsive in EBI-GXA			D. melanogaster (dUTPase)	R. norvegicus (Dut)
1855	DVL1	ENSG00000107404					Affinity Western		M. musculus (Dvl1)
1856	DVL2	ENSG00000004975	ovary	reh			Affinity Western	C. elegans (dsh-2)	M. musculus (Dvl2)						Large Protein Complex
1857	DVL3	ENSG00000161202	placenta	t47d			Affinity Western	D. melanogaster (dsh)	M. musculus (Dvl3)		RIMS4	EXO1
1859	DYRK1A	ENSG00000157540	bonemarrow	hel			Affinity Western		M. musculus (Dyrk1a)		AMMECR1L	LMNB2			Large Protein Complex
1861	TOR1A	ENSG00000136827	bonemarrow	u26684			Affinity Western	D. melanogaster (Torsin)	M. musculus (Tor1a)		TMEM168	CYP2B6			ER, (secreted, signal peptide)
1869	E2F1	ENSG00000101412	bonemarrow	rh30	within 20% most responsive in EBI-GXA		Affinity Western		M. musculus (E2f1)		TFDP3	E2F3
1870	E2F2	ENSG00000007968	bonemarrow	daudi	within 10% most responsive in EBI-GXA		Affinity Western		M. musculus (E2f2)		TFDP3	E2F1
1871	E2F3	ENSG00000112242	lymphnode	k562			Affinity Western		M. musculus (E2f3)		TFDP3	E2F1
1874	E2F4	ENSG00000205250	bonemarrow	u698			Affinity Western		M. musculus (E2f4)		TFDP3	E2F1
1875	E2F5	ENSG00000133740	lymphnode	daudi				D. melanogaster (E2f2)	M. musculus (E2f5)		TFDP3	E2F1
1876	E2F6	ENSG00000169016	fat	u26684	within 20% most responsive in EBI-GXA		Affinity Western		M. musculus (E2f6)		FBRSL1	RNF2
1877	E4F1	ENSG00000167967	skin	hela		high occurence in GenomeRNAi	Affinity Western		M. musculus (E4f1)
1879	EBF1	ENSG00000164330	fat	reh	within 20% most responsive in EBI-GXA		Affinity Western	C. elegans (unc-3)	M. musculus (Ebf1)
1880	GPR183	ENSG00000169508	appendices	hl60					M. musculus (Gpr183)		ITPRIPL1	GPC4
1889	ECE1	ENSG00000117298	adrenal	u87				D. melanogaster (Nep3)	R. norvegicus (Ece1)		SUSD5	ABCB1			Endosome
1890	TYMP	ENSG00000025708	appendices	karpas707			Affinity Western		R. norvegicus (Tymp)						Large Protein Complex
1891	ECH1	ENSG00000104823	skeletalmuscle	thp1	within 5% most responsive in EBI-GXA			D. melanogaster (CG9577)	M. musculus (Ech1)		MCCC2	RECK			Mitochondrion
1892	ECHS1	ENSG00000127884	liver	caco2				D. melanogaster (CG6543)	R. norvegicus (Echs1)		CA5B	BCKDHA			Mitochondrion
1893	ECM1	ENSG00000143369	esophagus	u138mg	within 20% most responsive in EBI-GXA		Affinity Western		M. musculus (Ecm1)						(secreted, signal peptide)
1894	ECT2	ENSG00000114346	rectum	t47d	within 5% most responsive in EBI-GXA		Affinity Western	D. melanogaster (pbl)	M. musculus (Ect2)		ZNF852	UBE2L3			Large Protein Complex
1896	EDA	ENSG00000158813	thyroid	hepg2
1901	S1PR1	ENSG00000170989	lung	u251mg			Affinity Western		M. musculus (S1pr1)
1902	LPAR1	ENSG00000198121	brain	pc3	within 20% most responsive in EBI-GXA		Affinity Western		M. musculus (Lpar1)		TMEM120B	COX3
1903	S1PR3	ENSG00000213694	smoothmuscle	nes	within 5% most responsive in EBI-GXA		Affinity Western		M. musculus (S1pr3)
1906	EDN1	ENSG00000078401	lung	efo21	within 5% most responsive in EBI-GXA				R. norvegicus (Edn1)						(secreted, signal peptide)
1907	EDN2	ENSG00000127129	smallintestine	efo21					R. norvegicus (Edn2)						(secreted, signal peptide)
1908	EDN3	ENSG00000124205	salivarygland						M. musculus (Edn3)						(secreted, signal peptide)
1909	EDNRA	ENSG00000151617	endometrium	shsy5y	within 20% most responsive in EBI-GXA		Affinity Western		R. norvegicus (Ednra)						(secreted, signal peptide)
1910	EDNRB	ENSG00000136160	lung	wm115			Affinity Western		R. norvegicus (Ednrb)		SIGLECL1	ALDH3A2			(secreted, signal peptide)
1911	PHC1	ENSG00000111752	testis	ntera2			Affinity Western		M. musculus (Phc1)		COMMD3-BMI1	BMI1	polar_uncharged
1912	PHC2	ENSG00000134686					Affinity Western		M. musculus (Phc2)		COMMD3-BMI1	BMI1
1915	EEF1A1	ENSG00000156508	fallopiantube	thp1	within 10% most responsive in EBI-GXA		Affinity Western		R. norvegicus (Eef1a1)		PBDC1	FLT4			Large Protein Complex
1917	EEF1A2	ENSG00000101210	skeletalmuscle	mcf7				D. melanogaster (Ef1alpha100E)	M. musculus (Eef1a2)		PBDC1	FLT4
1933	EEF1B2	ENSG00000114942	bonemarrow	thp1	within 10% most responsive in EBI-GXA			S. cerevisiae (EFB1)	M. musculus (Eef1b2)		PBDC1	FLT4			Large Protein Complex
1936	EEF1D	ENSG00000104529	lymphnode	u2os			Affinity Western	D. melanogaster (eEF1delta)	M. musculus (Eef1d)		PBDC1	FLT4			Large Protein Complex
1937	EEF1G	ENSG00000254772	skeletalmuscle	daudi			Affinity Western	D. melanogaster (Ef1gamma)	D. rerio (eef1g)		PBDC1	FLT4			Large Protein Complex
1938	EEF2	ENSG00000167658	ovary	daudi			Affinity Western	D. melanogaster (EF2)	R. norvegicus (Eef2)		SLC25A48	BCAT2			Large Protein Complex
1939	EIF2D	ENSG00000143486	ovary	rpmi8226			Affinity Western	D. melanogaster (eIF2D)	M. musculus (Eif2d)		STKLD1	PSMD10			Large Protein Complex
1942	EFNA1	ENSG00000169242	placenta	bewo	within 10% most responsive in EBI-GXA				M. musculus (Efna1)						Plasma membrane, (secreted, signal peptide)
1943	EFNA2	ENSG00000099617	colonrectum	shsy5y					M. musculus (Efna2)						(secreted, signal peptide)
1944	EFNA3	ENSG00000143590	skin	t47d					M. musculus (Efna3)						(secreted, signal peptide)
1945	EFNA4	ENSG00000243364	skin	ntera2					M. musculus (Efna4)						(secreted, signal peptide)
1946	EFNA5	ENSG00000184349	esophagus	a549	within 20% most responsive in EBI-GXA				M. musculus (Efna5)		ITLN2	ITLN1			(secreted, signal peptide)
1947	EFNB1	ENSG00000090776	fat	pc3			Affinity Western		M. musculus (Efnb1)						Plasma membrane, (secreted, signal peptide)
1948	EFNB2	ENSG00000125266	lung	nes	within 10% most responsive in EBI-GXA				M. musculus (Efnb2)		TEX2	EPHB2
1949	EFNB3	ENSG00000108947	brain	nes					M. musculus (Efnb3)						(secreted, signal peptide)
1950	EGF	ENSG00000138798	kidney	skbr3			Affinity Western		M. musculus (Egf)						(secreted, signal peptide)
1951	CELSR3	ENSG00000008300							M. musculus (Celsr3)		PSG3	PSG1	amount_amino_acids, molecular_weight		(secreted, signal peptide)
1952	CELSR2	ENSG00000143126	skin	mcf7	within 20% most responsive in EBI-GXA				M. musculus (Celsr2)	LDL cholesterol			amount_amino_acids, molecular_weight		Plasma membrane, (secreted, signal peptide)
1953	MEGF6	ENSG00000162591	skin	u2197		high occurence in GenomeRNAi		C. elegans (Y64G10A.7)	M. musculus (Megf6)				polar		(secreted, signal peptide)
1954	MEGF8	ENSG00000105429	brain	shsy5y			Affinity Western	D. melanogaster (CG7466)	M. musculus (Megf8)				amount_amino_acids		(secreted, signal peptide)
1955	MEGF9	ENSG00000106780	thyroid	hela	within 5% most responsive in EBI-GXA				M. musculus (Megf9)				polar		Endosome, (secreted, signal peptide)
1956	EGFR	ENSG00000146648	placenta	a431	within 5% most responsive in EBI-GXA		Affinity Western		M. musculus (Egfr)		ART5	PON2			Plasma membrane, (secreted, signal peptide)
1958	EGR1	ENSG00000120738	fallopiantube	u26684	within 1% most responsive in EBI-GXA		Affinity Western		M. musculus (Egr1)		MIDN	NR4A1	polar_uncharged, turn_affine
1959	EGR2	ENSG00000122877	thyroid	u87	within 10% most responsive in EBI-GXA		Affinity Western		M. musculus (Egr2)		FBXL8	SNAI1
1960	EGR3	ENSG00000179388	fat	mcf7	within 10% most responsive in EBI-GXA				M. musculus (Egr3)
1961	EGR4	ENSG00000135625	brain						M. musculus (Egr4)
1962	EHHADH	ENSG00000113790	liver	caco2			Affinity Western		R. norvegicus (Ehhadh)
1964	EIF1AX	ENSG00000173674	endometrium	hek293	within 20% most responsive in EBI-GXA	high occurence in GenomeRNAi	Affinity Western	S. cerevisiae (TIF11)	M. musculus (Eif1a)		KLHL36	APEX1
1965	EIF2S1	ENSG00000134001	tonsil	a431	within 20% most responsive in EBI-GXA		Affinity Western	S. cerevisiae (SUI2)	M. musculus (Eif2s1)		EIF2S3	PRMT7			Large Protein Complex
1967	EIF2B1	ENSG00000111361	tonsil	k562		high occurence in GenomeRNAi	Affinity Western	S. cerevisiae (GCN3)	R. norvegicus (Eif2b1)		OPN3	EIF2B5			Large Protein Complex
1968	EIF2S3	ENSG00000130741	tonsil	hela			Affinity Western	D. melanogaster (eIF-2gamma)	M. musculus (Eif2s3x)		CDC123	EIF2S1			Large Protein Complex
1969	EPHA2	ENSG00000142627	esophagus	pc3	within 10% most responsive in EBI-GXA		Affinity Western		M. musculus (Epha2)						Plasma membrane, (secreted, signal peptide)
1973	EIF4A1	ENSG00000161960	bonemarrow	hek293	within 5% most responsive in EBI-GXA		Affinity Western	S. cerevisiae (TIF1)	M. musculus (Eif4a1)		EIF4A2	EIF4G1			Large Protein Complex
1974	EIF4A2	ENSG00000156976					Affinity Western	D. melanogaster (eIF-4a)	M. musculus (Eif4a2)		EIF4A1	EIF4G1			Large Protein Complex
1975	EIF4B	ENSG00000063046	ovary	daudi	within 20% most responsive in EBI-GXA		Affinity Western		M. musculus (Eif4b)						Large Protein Complex
1977	EIF4E	ENSG00000151247	testis	hl60			Affinity Western	D. melanogaster (eIF-4E)	M. musculus (Eif4e)		ANGEL1	EIF4EBP1			Large Protein Complex
1978	EIF4EBP1	ENSG00000187840	salivarygland	skmel30	within 5% most responsive in EBI-GXA		Affinity Western		M. musculus (Eif4ebp1)		ANGEL1	EIF4E			Large Protein Complex
1979	EIF4EBP2	ENSG00000148730	fat	u937	within 10% most responsive in EBI-GXA		Affinity Western		M. musculus (Eif4ebp2)		ANGEL1	EIF4E
1981	EIF4G1	ENSG00000114867	skeletalmuscle	mcf7			Affinity Western		M. musculus (Eif4g1)		EIF4A2	EIF4A1
1982	EIF4G2	ENSG00000110321	bonemarrow	rt4			Affinity Western		M. musculus (Eif4g2)		MAGEB6	DST			Large Protein Complex
1983	EIF5	ENSG00000100664	bonemarrow	u26684	within 5% most responsive in EBI-GXA		Affinity Western	S. cerevisiae (TIF5)	R. norvegicus (Eif5)		KIAA1191	UCHL3			Large Protein Complex
1984	EIF5A	ENSG00000132507	bonemarrow	hek293					R. norvegicus (Eif5a)		DOHH	EIF5A2			Large Protein Complex
1990	CELA1	ENSG00000139610	pancreas	bewo					M. musculus (Cela1)		THSD4	GLI3	polar
1991	ELANE	ENSG00000197561	bonemarrow	thp1					M. musculus (Elane)						(secreted, signal peptide)
1992	SERPINB1	ENSG00000021355	esophagus	capan2	within 5% most responsive in EBI-GXA		Affinity Western		M. musculus (Serpinb1a)		ENPP4	SOX2			Large Protein Complex
1993	ELAVL2	ENSG00000107105	testis	sclc21h				D. melanogaster (fne)	M. musculus (Elavl2)		ZCCHC3	PABPC1			Large Protein Complex
1994	ELAVL1	ENSG00000066044	testis	reh	within 20% most responsive in EBI-GXA		Affinity Western		M. musculus (Elavl1)						Large Protein Complex
1995	ELAVL3	ENSG00000196361	brain	sclc21h					D. rerio (elavl3)		ZCCHC3	PABPC1
1996	ELAVL4	ENSG00000162374	brain	shsy5y				D. melanogaster (Rbp9)	M. musculus (Elavl4)		TRIM9	RASSF1
1997	ELF1	ENSG00000120690	lymphnode	hmc1	within 20% most responsive in EBI-GXA		Affinity Western		M. musculus (Elf1)		ABHD15	HSPA4
1998	ELF2	ENSG00000109381	bonemarrow	u26684					D. rerio (elf2b)		PRPS1L1	PRPS1
1999	ELF3	ENSG00000163435	rectum	skbr3	within 20% most responsive in EBI-GXA		Affinity Western		M. musculus (Elf3)
2000	ELF4	ENSG00000102034	bonemarrow	hmc1			Affinity Western		M. musculus (Elf4)
2001	ELF5	ENSG00000135374	salivarygland	t47d
2002	ELK1	ENSG00000126767	ovary	u26684			Affinity Western		R. norvegicus (Elk1)
2004	ELK3	ENSG00000111145	endometrium	u138mg	within 10% most responsive in EBI-GXA		Affinity Western		M. musculus (Elk3)
2005	ELK4	ENSG00000158711	prostate	hmc1	within 20% most responsive in EBI-GXA		Affinity Western		M. musculus (Elk4)
2006	ELN	ENSG00000049540	smoothmuscle	u2197			Affinity Western						turn_affine, unstructured_fraction		(secreted, signal peptide)
2009	EML1	ENSG00000066629	smoothmuscle	u2197			Affinity Western		D. rerio (eml1)		TCP11L1	TUBB3
2010	EMD	ENSG00000102119	bonemarrow	u698			Affinity Western		M. musculus (Emd)						ER
2011	MARK2	ENSG00000072518	esophagus	skbr3			Affinity Western		M. musculus (Mark2)						Large Protein Complex
2012	EMP1	ENSG00000134531	esophagus	hacat	within 5% most responsive in EBI-GXA				M. musculus (Emp1)				GRAVY, helix_affine, hydrophobic, repetitiveness
2013	EMP2	ENSG00000213853	lung	mcf7	within 5% most responsive in EBI-GXA				M. musculus (Emp2)				hydrophobic		(secreted, signal peptide)
2014	EMP3	ENSG00000142227	bonemarrow	nb4	within 10% most responsive in EBI-GXA				M. musculus (Emp3)				helix_affine, hydrophobic		Plasma membrane
2015	ADGRE1	ENSG00000174837	spleen	karpas707					M. musculus (Adgre1)						(secreted, signal peptide)
2016	EMX1	ENSG00000135638	kidney	hek293					M. musculus (Emx1)
2017	CTTN	ENSG00000085733	endometrium	a431	within 20% most responsive in EBI-GXA		Affinity Western	D. melanogaster (Cortactin)	M. musculus (Cttn)						Actin binding proteins
2018	EMX2	ENSG00000170370	endometrium	efo21					M. musculus (Emx2)
2019	EN1	ENSG00000163064	skeletalmuscle	u2197					M. musculus (En1)
2020	EN2	ENSG00000164778	endometrium	nes					M. musculus (En2)
2021	ENDOG	ENSG00000167136	skeletalmuscle	pc3			Affinity Western	C. elegans (cps-6)	R. norvegicus (Endog)		ITLN2	ITLN1
2022	ENG	ENSG00000106991	heart	u138mg			Affinity Western		M. musculus (Eng)						Plasma membrane, (secreted, signal peptide)
2023	ENO1	ENSG00000074800	tonsil	rpmi8226	within 20% most responsive in EBI-GXA		Affinity Western	D. melanogaster (Eno)	M. musculus (Eno1)		ENO3	ENO2			Large Protein Complex
2026	ENO2	ENSG00000111674	brain	u87	within 5% most responsive in EBI-GXA			S. cerevisiae (ENO1)	R. norvegicus (Eno2)		ENO3	ENO1
2027	ENO3	ENSG00000108515	skeletalmuscle	hela					M. musculus (Eno3)		ENO1	ENO2			Large Protein Complex
2028	ENPEP	ENSG00000138792	smallintestine	hek293				D. melanogaster (CG32473)	M. musculus (Enpep)		FRMD5	BNIP3
2029	ENSA	ENSG00000143420	esophagus	u698	within 20% most responsive in EBI-GXA				R. norvegicus (Ensa)						Large Protein Complex
2030	SLC29A1	ENSG00000112759	adrenal	bewo	within 10% most responsive in EBI-GXA			S. cerevisiae (FUN26)	M. musculus (Slc29a1)		PIGG	ADARB1			Plasma membrane
2033	EP300	ENSG00000100393					Affinity Western		M. musculus (Ep300)		C3orf62	CCND1			Large Protein Complex
2034	EPAS1	ENSG00000116016	lung	rt4	within 5% most responsive in EBI-GXA		Affinity Western		M. musculus (Epas1)
2035	EPB41	ENSG00000159023	bonemarrow	hel			Affinity Western		M. musculus (Epb41)						Plasma membrane
2036	EPB41L1	ENSG00000088367	adrenal	a549	within 20% most responsive in EBI-GXA		Affinity Western		M. musculus (Epb41l1)		SLC25A35	DDAH2			Plasma membrane
2037	EPB41L2	ENSG00000079819	fat	k562	within 10% most responsive in EBI-GXA		Affinity Western	C. elegans (frm-1)	M. musculus (Epb41l2)		FAM9A	MDK			Plasma membrane
2038	EPB42	ENSG00000166947	bonemarrow	hel					M. musculus (Epb42)		ABHD15	HSPA4
2039	DMTN	ENSG00000158856	bonemarrow	hel					M. musculus (Dmtn)		SAMD4B	YWHAZ
2040	STOM	ENSG00000148175	fat	hel	within 5% most responsive in EBI-GXA		Affinity Western	D. melanogaster (CG42540)	M. musculus (Stom)						Plasma membrane
2041	EPHA1	ENSG00000146904	esophagus	ntera2			Affinity Western		M. musculus (Epha1)		WDR13	PRKDC			(secreted, signal peptide)
2042	EPHA3	ENSG00000044524	gallbladder	nes			Affinity Western		M. musculus (Epha3)		EPHA10	EPHA7			(secreted, signal peptide)
2043	EPHA4	ENSG00000116106	brain	nes	within 10% most responsive in EBI-GXA		Affinity Western	C. elegans (vab-1)	M. musculus (Epha4)		RIPK3	FABP1			(secreted, signal peptide)
2044	EPHA5	ENSG00000145242	brain	u138mg					M. musculus (Epha5)		TEX2	EPHB2			Plasma membrane
2045	EPHA7	ENSG00000135333	prostate	hek293			Affinity Western		M. musculus (Epha7)		EPHA10	EPHA3			(secreted, signal peptide)
2046	EPHA8	ENSG00000070886	adrenal	sclc21h			Affinity Western		M. musculus (Epha8)		ITLN2	ITLN1			(secreted, signal peptide)
2047	EPHB1	ENSG00000154928	brain	hmc1			Affinity Western	D. melanogaster (Eph)	M. musculus (Ephb1)		KLRG2	WNT5B			(secreted, signal peptide)
2048	EPHB2	ENSG00000133216	colonrectum	u251mg	within 10% most responsive in EBI-GXA		Affinity Western		M. musculus (Ephb2)		TEX2	EFNB2			(secreted, signal peptide)
2049	EPHB3	ENSG00000182580	skin	hacat			Affinity Western		M. musculus (Ephb3)		TEX2	EPHB2			(secreted, signal peptide)
2050	EPHB4	ENSG00000196411	placenta	an3ca			Affinity Western		M. musculus (Ephb4)						Plasma membrane, (secreted, signal peptide)
2051	EPHB6	ENSG00000106123	skin	rt4					M. musculus (Ephb6)						(secreted, signal peptide)
2052	EPHX1	ENSG00000143819	liver	capan2	within 20% most responsive in EBI-GXA			D. melanogaster (Jheh2)	R. norvegicus (Ephx1)						ER, (secreted, signal peptide)
2053	EPHX2	ENSG00000120915	liver	k562					M. musculus (Ephx2)
2054	STX2	ENSG00000111450	smoothmuscle	bj			Affinity Western		M. musculus (Stx2)						Plasma membrane
2055	CLN8	ENSG00000182372					Affinity Western		M. musculus (Cln8)				aromatic
2056	EPO	ENSG00000130427	liver	hepg2					R. norvegicus (Epo)				repetitiveness		(secreted, signal peptide)
2057	EPOR	ENSG00000187266	bonemarrow	pc3	within 20% most responsive in EBI-GXA		Affinity Western		M. musculus (Epor)						(secreted, signal peptide)
2058	EPRS	ENSG00000136628	thyroid	k562	within 10% most responsive in EBI-GXA		Affinity Western	S. cerevisiae (GUS1)	M. musculus (Eprs)		TARSL2	AIMP1			Large Protein Complex
2059	EPS8	ENSG00000151491	gallbladder	wm115	within 20% most responsive in EBI-GXA		Affinity Western		M. musculus (Eps8)		C14orf80	ALDH5A1
2060	EPS15	ENSG00000085832	brain	daudi	within 20% most responsive in EBI-GXA		Affinity Western		M. musculus (Eps15)		OXCT2	OXCT1			Plasma membrane
2063	NR2F6	ENSG00000160113	stomach	bewo					M. musculus (Nr2f6)		RXRG	RXRA
2064	ERBB2	ENSG00000141736	fallopiantube	skbr3			Affinity Western		M. musculus (Erbb2)						Plasma membrane, (secreted, signal peptide)
2065	ERBB3	ENSG00000065361	stomach	wm115	within 20% most responsive in EBI-GXA		Affinity Western		M. musculus (Erbb3)	Type 1 diabetes	IL12RB2	IL12RB2			(secreted, signal peptide)
2066	ERBB4	ENSG00000178568	fallopiantube	t47d			Affinity Western		M. musculus (Erbb4)						(secreted, signal peptide)
2067	ERCC1	ENSG00000012061	heart	wm115	within 20% most responsive in EBI-GXA		Affinity Western	S. pombe (swi10)	M. musculus (Ercc1)		ZNF518A	XPA			Actin binding proteins
2068	ERCC2	ENSG00000104884	testis	u251mg			Affinity Western	S. cerevisiae (RAD3)	R. norvegicus (Ercc2)		MNAT1	CDK7			Large Protein Complex
2069	EREG	ENSG00000124882	bonemarrow	u87	within 5% most responsive in EBI-GXA				M. musculus (Ereg)		WDR89	LGALS1			(secreted, signal peptide)
2070	EYA4	ENSG00000112319	fallopiantube	hela					M. musculus (Eya4)		BCDIN3D	SIX1	polar, polar_uncharged
2071	ERCC3	ENSG00000163161	testis	u26684			Affinity Western	S. cerevisiae (SSL2)	R. norvegicus (Ercc3)		GTF2H2C	ERCC5			Large Protein Complex
2072	ERCC4	ENSG00000175595	testis	u26684			Affinity Western	D. melanogaster (mei-9)	M. musculus (Ercc4)						Plasma membrane
2073	ERCC5	ENSG00000134899	lymphnode	nb4			Affinity Western		M. musculus (Ercc5)		GTF2H2C	ERCC3			Actin binding proteins
2074	ERCC6	ENSG00000225830	lymphnode	bj			Affinity Western		M. musculus (Ercc6)						Large Protein Complex
2077	ERF	ENSG00000105722	fallopiantube	a549					M. musculus (Erf)
2078	ERG	ENSG00000157554	fat	reh			Affinity Western		M. musculus (Erg)
2079	ERH	ENSG00000100632	tonsil	mcf7		high occurence in GenomeRNAi	Affinity Western	D. melanogaster (e(r))	M. musculus (Erh)						Large Protein Complex
2081	ERN1	ENSG00000178607	adrenal	karpas707	within 5% most responsive in EBI-GXA		Affinity Western	C. elegans (ire-1)	M. musculus (Ern1)		R3HDM1	AXIN1			(secreted, signal peptide)
2086	ERV3-1	ENSG00000213462	placenta	an3ca											(secreted, signal peptide)
2090	ESA4
2091	FBL	ENSG00000105202	ovary	a549		high occurence in GenomeRNAi	Affinity Western	S. cerevisiae (NOP1)	M. musculus (Fbl)		ZNF496	NOP58
2097	ESB3
2098	ESD	ENSG00000139684	smoothmuscle	hl60				S. cerevisiae (YJL068C)	M. musculus (Esd)						Large Protein Complex
2099	ESR1	ENSG00000091831	endometrium	mcf7			Affinity Western		M. musculus (Esr1)		PPP1R14C	PNMT
2100	ESR2	ENSG00000140009	testis	u698			Affinity Western		M. musculus (Esr2)
2101	ESRRA	ENSG00000173153	skeletalmuscle	skmel30			Affinity Western				DHRS7B	GYPB
2103	ESRRB	ENSG00000119715	kidney	k562			Affinity Western		M. musculus (Esrrb)
2104	ESRRG	ENSG00000196482	stomach	shsy5y			Affinity Western	D. melanogaster (ERR)	M. musculus (Esrrg)
2107	ETF1	ENSG00000120705	bonemarrow	caco2		high occurence in GenomeRNAi	Affinity Western	S. cerevisiae (SUP45)	M. musculus (Etf1)						Large Protein Complex
2108	ETFA	ENSG00000140374	heart	skbr3			Affinity Western	D. melanogaster (wal)	M. musculus (Etfa)		C8orf82	ETFB			Mitochondrion
2109	ETFB	ENSG00000105379	liver	hepg2			Affinity Western	D. melanogaster (CG7834)	M. musculus (Etfb)		C8orf82	ETFA			Mitochondrion
2110	ETFDH	ENSG00000171503	liver	karpas707				D. melanogaster (Etf-QO)	R. norvegicus (Etfdh)						Mitochondrion
2113	ETS1	ENSG00000134954	lymphnode	u698	within 5% most responsive in EBI-GXA		Affinity Western		M. musculus (Ets1)
2114	ETS2	ENSG00000157557	liver	hel	within 5% most responsive in EBI-GXA		Affinity Western		M. musculus (Ets2)
2115	ETV1	ENSG00000006468	brain	u87	within 10% most responsive in EBI-GXA		Affinity Western		M. musculus (Etv1)		DET1	TRIB3
2116	ETV2	ENSG00000105672	testis	u138mg					M. musculus (Etv2)
2117	ETV3	ENSG00000117036	skin	rt4					M. musculus (Etv3)		EMILIN3	PDE10A
2118	ETV4	ENSG00000175832	thyroid	skmel30	within 20% most responsive in EBI-GXA		Affinity Western		M. musculus (Etv4)		HN1L	CARM1
2119	ETV5	ENSG00000244405	brain	skmel30	within 10% most responsive in EBI-GXA		Affinity Western		M. musculus (Etv5)		DET1	TRIB3
2120	ETV6	ENSG00000139083	salivarygland	nb4			Affinity Western		M. musculus (Etv6)		SLFN12	PDLIM7
2121	EVC	ENSG00000072840	kidney	u87					M. musculus (Evc)
2122	MECOM	ENSG00000085276	stomach	rt4	within 20% most responsive in EBI-GXA		Affinity Western		M. musculus (Mecom)		FASTKD1	SPDEF
2123	EVI2A	ENSG00000126860	brain	rpmi8226	within 20% most responsive in EBI-GXA				M. musculus (Evi2a)				polar_uncharged		(secreted, signal peptide)
2124	EVI2B	ENSG00000185862	lymphnode	rpmi8226					M. musculus (Gm21975)				polar_uncharged
2125	EVPL	ENSG00000167880	skin	rt4			Affinity Western		M. musculus (Evpl)						Large Protein Complex
2128	EVX1	ENSG00000106038	testis	rt4					M. musculus (Evx1)
2130	EWSR1	ENSG00000182944	bonemarrow	hek293			Affinity Western		D. rerio (ewsr1a)		ANGEL2	DHX9	polar, turn_affine, unstructured_fraction		Large Protein Complex
2131	EXT1	ENSG00000182197	duodenum	bj	within 10% most responsive in EBI-GXA		Affinity Western	D. melanogaster (ttv)	M. musculus (Ext1)
2132	EXT2	ENSG00000151348	smoothmuscle	bj			Affinity Western	D. melanogaster (Ext2)	M. musculus (Ext2)		NOP9	CUX1
2134	EXTL1	ENSG00000158008	brain	wm115					M. musculus (Extl1)
2135	EXTL2	ENSG00000162694	adrenal	u87					M. musculus (Extl2)						Golgi
2137	EXTL3	ENSG00000012232	heart	nes				D. melanogaster (botv)	M. musculus (Extl3)						Golgi
2138	EYA1	ENSG00000104313	prostate	shsy5y			Affinity Western	C. elegans (eya-1)	M. musculus (Eya1)		BCDIN3D	SIX1
2139	EYA2	ENSG00000064655	fallopiantube	u26684					M. musculus (Eya2)		BCDIN3D	SIX1
2140	EYA3	ENSG00000158161	tonsil	ntera2			Affinity Western		M. musculus (Eya3)		BCDIN3D	SIX1
2145	EZH1	ENSG00000108799	ovary	u266	within 20% most responsive in EBI-GXA		Affinity Western		M. musculus (Ezh1)		C9orf3	EZH2
2146	EZH2	ENSG00000106462	lymphnode	molt4	within 5% most responsive in EBI-GXA		Affinity Western	D. melanogaster (E(z))	M. musculus (Ezh2)		C9orf3	SUZ12
2147	F2	ENSG00000180210	liver	hepg2					R. norvegicus (F2)						(secreted, signal peptide)
2149	F2R	ENSG00000181104	spleen	wm115	within 10% most responsive in EBI-GXA		Affinity Western		M. musculus (F2r)		GRPR	TAP1			(secreted, signal peptide)
2150	F2RL1	ENSG00000164251	stomach	pc3	within 5% most responsive in EBI-GXA		Affinity Western		M. musculus (F2rl1)		INTS1	INTS12			(secreted, signal peptide)
2151	F2RL2	ENSG00000164220	gallbladder	hel					M. musculus (F2rl2)				aromatic		(secreted, signal peptide)
2152	F3	ENSG00000117525	fat	a431	within 5% most responsive in EBI-GXA				M. musculus (F3)		TM9SF4	FAM3B			Plasma membrane
2153	F5	ENSG00000198734	liver	hepg2			Affinity Western		R. norvegicus (F5)						(secreted, signal peptide)
2155	F7	ENSG00000057593	liver	caco2					R. norvegicus (F7)		DDX47	F11			(secreted, signal peptide)
2157	F8	ENSG00000185010	lung	u2197			Affinity Western		M. musculus (F8)						(secreted, signal peptide)
2158	F9	ENSG00000101981	liver						M. musculus (F9)						(secreted, signal peptide)
2159	F10	ENSG00000126218	liver	hepg2				D. melanogaster (CG11836)	M. musculus (F10)						(secreted, signal peptide)
2160	F11	ENSG00000088926	liver	hepg2					M. musculus (F11)		DDX47	F7			(secreted, signal peptide)
2161	F12	ENSG00000131187	liver	mcf7			Affinity Western		R. norvegicus (F12)		ANKRD40	LTA			(secreted, signal peptide)
2162	F13A1	ENSG00000124491	fat	rh30					M. musculus (F13a1)
2165	F13B	ENSG00000143278	liver						M. musculus (F13b)						(secreted, signal peptide)
2166	FAAH	ENSG00000117480	prostate	rt4		high occurence in GenomeRNAi			M. musculus (Faah)
2167	FABP4	ENSG00000170323	fat	rt4			Affinity Western	C. elegans (lbp-5)	M. musculus (Fabp4)		SGO2	DSG3
2168	FABP1	ENSG00000163586	liver	hepg2					M. musculus (Fabp1)		EPHA4	RIPK3
2169	FABP2	ENSG00000145384	smallintestine						R. norvegicus (Fabp2)
2170	FABP3	ENSG00000121769	heart	skmel30					M. musculus (Fabp3)
2171	FABP5	ENSG00000164687	esophagus	molt4	within 1% most responsive in EBI-GXA		Affinity Western		M. musculus (Fabp5)
2172	FABP6	ENSG00000170231	smallintestine	daudi					M. musculus (Fabp6)
2173	FABP7	ENSG00000164434	brain	nes				D. melanogaster (fabp)	M. musculus (Fabp7)
2175	FANCA	ENSG00000187741	lymphnode	nb4	within 10% most responsive in EBI-GXA		Affinity Western		M. musculus (Fanca)		FAAP20	FANCG
2176	FANCC	ENSG00000158169	testis	rh30		high occurence in GenomeRNAi	Affinity Western		M. musculus (Fancc)
2177	FANCD2	ENSG00000144554	bonemarrow	bewo	within 5% most responsive in EBI-GXA		Affinity Western	D. melanogaster (Fancd2)	M. musculus (Fancd2)		ARHGEF40	XPO1
2178	FANCE	ENSG00000112039	testis	thp1			Affinity Western		R. norvegicus (Fance)				sheet_affine
2180	ACSL1	ENSG00000151726	fat	rt4	within 5% most responsive in EBI-GXA				R. norvegicus (Acsl1)
2181	ACSL3	ENSG00000123983	prostate	skmel30	within 10% most responsive in EBI-GXA	high occurence in GenomeRNAi	Affinity Western	D. melanogaster (Acsl)	R. norvegicus (Acsl3)		GNAT2	ACSL4			ER
2182	ACSL4	ENSG00000068366	fat	hmc1	within 20% most responsive in EBI-GXA		Affinity Western	C. elegans (acs-4)	R. norvegicus (Acsl4)		ACSL3	GNAT2			Golgi
2184	FAH	ENSG00000103876	liver	u937	within 20% most responsive in EBI-GXA			C. elegans (fah-1)	M. musculus (Fah)
2185	PTK2B	ENSG00000120899	lymphnode	reh			Affinity Western		R. norvegicus (Ptk2b)
2186	BPTF	ENSG00000171634	lymphnode	daudi	within 20% most responsive in EBI-GXA		Affinity Western		R. norvegicus (Bptf)		HSPB7	FLNB	amount_amino_acids, molecular_weight		Large Protein Complex
2187	FANCB	ENSG00000181544	bonemarrow	u2197			Affinity Western		M. musculus (Fancb)		C12orf4	IL6R
2188	FANCF	ENSG00000183161	fallopiantube	sclc21h			Affinity Western		R. norvegicus (Fancf)
2189	FANCG	ENSG00000221829	tonsil	nb4	within 10% most responsive in EBI-GXA		Affinity Western		M. musculus (Fancg)		FAAP20	FANCA
2191	FAP	ENSG00000078098	endometrium	u138mg			Affinity Western	D. melanogaster (ome)	M. musculus (Fap)
2192	FBLN1	ENSG00000077942	gallbladder	rt4	within 5% most responsive in EBI-GXA		Affinity Western	C. elegans (fbl-1)	M. musculus (Fbln1)						ER, (secreted, signal peptide)
2193	FARSA	ENSG00000179115	lymphnode	molt4				S. cerevisiae (FRS2)	R. norvegicus (Farsa)						Large Protein Complex
2194	FASN	ENSG00000169710	fat	skbr3	within 10% most responsive in EBI-GXA		Affinity Western	D. melanogaster (FASN2)	M. musculus (Fasn)						Large Protein Complex
2195	FAT1	ENSG00000083857	colonrectum	u138mg	within 20% most responsive in EBI-GXA		Affinity Western	D. melanogaster (kug)	M. musculus (Fat1)				amount_amino_acids, molecular_weight		ER, (secreted, signal peptide)
2196	FAT2	ENSG00000086570	skin	hacat					R. norvegicus (Fat2)				amount_amino_acids, molecular_weight		(secreted, signal peptide)
2197	FAU	ENSG00000149806	lymphnode	rpmi8226		high occurence in GenomeRNAi		D. melanogaster (RpS30)	M. musculus (Fau)
2199	FBLN2	ENSG00000163520	fat	hmc1			Affinity Western	D. melanogaster (CG31999)	M. musculus (Fbln2)						(secreted, signal peptide)
2200	FBN1	ENSG00000166147	fat	u2197	within 20% most responsive in EBI-GXA				M. musculus (Fbn1)		ZNF408	HSPG2	amount_amino_acids, molecular_weight, polar		ER, (secreted, signal peptide)
2201	FBN2	ENSG00000138829	placenta	u2197	within 10% most responsive in EBI-GXA				M. musculus (Fbn2)				amount_amino_acids, molecular_weight, polar		(secreted, signal peptide)
2202	EFEMP1	ENSG00000115380	placenta	u2197	within 5% most responsive in EBI-GXA	high occurence in GenomeRNAi			M. musculus (Efemp1)	Height	ZNF646	ZNF136	polar		ER, (secreted, signal peptide)
2203	FBP1	ENSG00000165140	liver	mcf7				S. cerevisiae (FBP1)	R. norvegicus (Fbp1)		SLAMF8	TOR1B
2204	FCAR	ENSG00000186431	bonemarrow	u937			Affinity Western		R. norvegicus (Fcar)						(secreted, signal peptide)
2205	FCER1A	ENSG00000179639	esophagus	hel					M. musculus (Fcer1a)						(secreted, signal peptide)
2206	MS4A2	ENSG00000149534	lung	hel			Affinity Western		M. musculus (Ms4a2)
2207	FCER1G	ENSG00000158869	bonemarrow	hmc1			Affinity Western		M. musculus (Fcer1g)						(secreted, signal peptide)
2208	FCER2	ENSG00000104921	lymphnode	u937					M. musculus (Fcer2a)
2209	FCGR1A	ENSG00000150337	lymphnode	thp1	within 10% most responsive in EBI-GXA		Affinity Western		M. musculus (Fcgr1)						(secreted, signal peptide)
2210	FCGR1B	ENSG00000198019	lymphnode	thp1	within 20% most responsive in EBI-GXA										(secreted, signal peptide)
2212	FCGR2A	ENSG00000143226	appendices	hmc1			Affinity Western		M. musculus (Fcgr3)	Systemic lupus erythematosus, Ulcerative colitis	FCGR2C	FCGR2B			(secreted, signal peptide)
2213	FCGR2B	ENSG00000072694	placenta	hmc1					M. musculus (Fcgr2b)		FCGR2C	FCGR2A			(secreted, signal peptide)
2214	FCGR3A	ENSG00000203747	spleen						R. norvegicus (Fcgr3a)		RAB38	RAB32			(secreted, signal peptide)
2215	FCGR3B	ENSG00000162747	spleen						R. norvegicus (Fcgr3a)						(secreted, signal peptide)
2217	FCGRT	ENSG00000104870	lymphnode	thp1					M. musculus (Fcgrt)		PXYLP1	FURIN			(secreted, signal peptide)
2218	FKTN	ENSG00000106692	brain	t47d					M. musculus (Fktn)		DCBLD1	GAL
2219	FCN1	ENSG00000085265	bonemarrow	u937				D. melanogaster (CG5550)	M. musculus (Fcnb)		SUSD5	ABCB1			(secreted, signal peptide)
2220	FCN2	ENSG00000160339	liver								SUSD5	ABCB1			(secreted, signal peptide)
2222	FDFT1	ENSG00000079459	colonrectum	rt4	within 10% most responsive in EBI-GXA		Affinity Western	S. cerevisiae (ERG9)	M. musculus (Fdft1)		CCDC167	CIB1			ER
2224	FDPS	ENSG00000160752	liver	capan2			Affinity Western	S. cerevisiae (ERG20)	R. norvegicus (Fdps)						Large Protein Complex
2230	FDX1	ENSG00000137714	adrenal	u698				D. melanogaster (Fdx2)	R. norvegicus (Fdx1)						Mitochondrion
2232	FDXR	ENSG00000161513	adrenal	hepg2				S. pombe (arh1)	M. musculus (Fdxr)						Mitochondrion
2235	FECH	ENSG00000066926	bonemarrow	u266			Affinity Western	S. cerevisiae (HEM15)	M. musculus (Fech)		NELFA	CYP1A2			Mitochondrion
2237	FEN1	ENSG00000168496	tonsil	molt4	within 1% most responsive in EBI-GXA		Affinity Western	S. cerevisiae (RAD27)	M. musculus (Fen1)		PTCRA	TCEA1			Large Protein Complex
2239	GPC4	ENSG00000076716	placenta	nes				D. melanogaster (dlp)	M. musculus (Gpc4)		ITPRIPL1	GPR183			(secreted, signal peptide)
2241	FER	ENSG00000151422	testis	rpmi8226				D. melanogaster (FER)	M. musculus (Fer)		TMEM55A	ARC			Large Protein Complex
2242	FES	ENSG00000182511	spleen	hmc1			Affinity Western		M. musculus (Fes)
2243	FGA	ENSG00000171560	liver	hepg2					R. norvegicus (Fga)						(secreted, signal peptide)
2244	FGB	ENSG00000171564	liver	hepg2			Affinity Western		R. norvegicus (Fgb)		PAPOLA	UBA1			(secreted, signal peptide)
2245	FGD1	ENSG00000102302	smoothmuscle	u2197			Affinity Western		M. musculus (Fgd1)						Large Protein Complex
2246	FGF1	ENSG00000113578	kidney	u2os					M. musculus (Fgf1)		EGFLAM	SDC4
2247	FGF2	ENSG00000138685	fat	bj	within 10% most responsive in EBI-GXA		Affinity Western		M. musculus (Fgf2)		NBEAL1	CD44	high_isoelectric_point, unstructured_covered_by_longest		Large Protein Complex
2248	FGF3	ENSG00000186895		capan2			Affinity Western		M. musculus (Fgf3)				high_isoelectric_point		(secreted, signal peptide)
2249	FGF4	ENSG00000075388		ntera2					M. musculus (Fgf4)						(secreted, signal peptide)
2250	FGF5	ENSG00000138675	gallbladder	u138mg					M. musculus (Fgf5)						(secreted, signal peptide)
2251	FGF6	ENSG00000111241	skeletalmuscle						M. musculus (Fgf6)
2252	FGF7	ENSG00000140285	gallbladder	rh30					M. musculus (Fgf7)						(secreted, signal peptide)
2253	FGF8	ENSG00000107831		rh30			Affinity Western		M. musculus (Fgf8)		DDX18	DHX36			(secreted, signal peptide)
2254	FGF9	ENSG00000102678	kidney	sclc21h			Affinity Western		M. musculus (Fgf9)		EIF2A	FGF20
2255	FGF10	ENSG00000070193	ovary	nes					M. musculus (Fgf10)						(secreted, signal peptide)
2256	FGF11	ENSG00000161958	adrenal	hacat					D. rerio (fgf11a)
2257	FGF12	ENSG00000114279	heart	sclc21h			Affinity Western		M. musculus (Fgf12)
2258	FGF13	ENSG00000129682					Affinity Western		M. musculus (Fgf13)
2259	FGF14	ENSG00000102466	fallopiantube	shsy5y					M. musculus (Fgf14)
2260	FGFR1	ENSG00000077782	fat	an3ca	within 10% most responsive in EBI-GXA		Affinity Western		M. musculus (Fgfr1)						(secreted, signal peptide)
2261	FGFR3	ENSG00000068078	skin	rt4	within 10% most responsive in EBI-GXA		Affinity Western	D. melanogaster (htl)	M. musculus (Fgfr3)		C8orf74	FGFR2			(secreted, signal peptide)
2262	GPC5	ENSG00000179399	brain	caco2				D. melanogaster (dally)	M. musculus (Gpc5)						(secreted, signal peptide)
2263	FGFR2	ENSG00000066468	skin	an3ca	within 20% most responsive in EBI-GXA		Affinity Western	D. melanogaster (btl)	M. musculus (Fgfr2)	Breast cancer	C8orf74	FGFR3			(secreted, signal peptide)
2264	FGFR4	ENSG00000160867	lung	rh30					M. musculus (Fgfr4)		TMEM30B	SGCE			(secreted, signal peptide)
2266	FGG	ENSG00000171557	liver	hepg2					M. musculus (Fgg)						(secreted, signal peptide)
2267	FGL1	ENSG00000104760	liver	hepg2					M. musculus (Fgl1)		C14orf80	EPS8			(secreted, signal peptide)
2268	FGR	ENSG00000000938	bonemarrow	u266			Affinity Western		M. musculus (Fgr)		SFXN2	CA4
2271	FH	ENSG00000091483	heart	rpmi8226	within 20% most responsive in EBI-GXA			S. cerevisiae (FUM1)	M. musculus (Fh1)
2272	FHIT	ENSG00000189283	lymphnode	u266			Affinity Western	S. cerevisiae (HNT2)	M. musculus (Fhit)		ARHGAP19	TDRKH
2273	FHL1	ENSG00000022267	skeletalmuscle	hek293	within 5% most responsive in EBI-GXA		Affinity Western		M. musculus (Fhl1)
2274	FHL2	ENSG00000115641	heart	bj	within 10% most responsive in EBI-GXA		Affinity Western	D. melanogaster (Lmpt)	M. musculus (Fhl2)		ODAM	NISCH			Large Protein Complex
2275	FHL3	ENSG00000183386	skeletalmuscle	hel			Affinity Western		M. musculus (Fhl3)		ZDBF2	MTUS1	polar
2277	VEGFD	ENSG00000165197	lung	efo21					M. musculus (Vegfd)		FSTL4	ADAM9			(secreted, signal peptide)
2280	FKBP1A	ENSG00000088832					Affinity Western		M. musculus (Fkbp1a)						Large Protein Complex
2281	FKBP1B	ENSG00000119782	duodenum	hepg2	within 20% most responsive in EBI-GXA				M. musculus (Fkbp1b)
2286	FKBP2	ENSG00000173486	thyroid	rpmi8226			Affinity Western	S. cerevisiae (FPR2)	M. musculus (Fkbp2)						ER, (secreted, signal peptide)
2287	FKBP3	ENSG00000100442	skeletalmuscle	t47d			Affinity Western		M. musculus (Fkbp3)						Large Protein Complex
2288	FKBP4	ENSG00000004478	placenta	ntera2	within 5% most responsive in EBI-GXA		Affinity Western	D. melanogaster (FKBP59)	M. musculus (Fkbp4)		MYLK4	HSP90AA1			Large Protein Complex
2289	FKBP5	ENSG00000096060	fat	u698	within 5% most responsive in EBI-GXA		Affinity Western		M. musculus (Fkbp5)						Large Protein Complex
2290	FOXG1	ENSG00000176165	brain	sclc21h			Affinity Western		M. musculus (Foxg1)		OR52W1	PROZ
2294	FOXF1	ENSG00000103241	lung	u2197					M. musculus (Foxf1)		NUDT13	ICAM1	turn_affine
2295	FOXF2	ENSG00000137273	colon	u2197					M. musculus (Foxf2)				turn_affine
2296	FOXC1	ENSG00000054598	salivarygland	an3ca	within 20% most responsive in EBI-GXA				M. musculus (Foxc1)		ABHD15	HSPA4	turn_affine
2297	FOXD1	ENSG00000251493	esophagus	u138mg					M. musculus (Foxd1)				unstructured_fraction
2298	FOXD4	ENSG00000170122		thp1					M. musculus (Foxd4)		FOXD4L1	CHCHD2
2299	FOXI1	ENSG00000168269	kidney	mcf7					M. musculus (Foxi1)				turn_affine
2300	FOXL1	ENSG00000176678	gallbladder	u87					M. musculus (Foxl1)
2301	FOXE3	ENSG00000186790
2302	FOXJ1	ENSG00000129654	fallopiantube	bewo					M. musculus (Foxj1)
2303	FOXC2	ENSG00000176692	kidney	u2197					M. musculus (Foxc2)		SERTAD4	PPP2CA
2304	FOXE1	ENSG00000178919	thyroid	hela					M. musculus (Foxe1)
2305	FOXM1	ENSG00000111206	testis	u251mg	within 5% most responsive in EBI-GXA		Affinity Western		M. musculus (Foxm1)
2306	FOXD2	ENSG00000186564	colonrectum	wm115					M. musculus (Foxd2)		FOXD4L1	CHCHD2	unstructured_fraction
2307	FOXS1	ENSG00000179772	endometrium	u2os					M. musculus (Foxs1)		SERTAD4	PPP2CA
2308	FOXO1	ENSG00000150907	ovary	u698	within 5% most responsive in EBI-GXA		Affinity Western		M. musculus (Foxo1)
2309	FOXO3	ENSG00000118689	fat	karpas707	within 20% most responsive in EBI-GXA		Affinity Western		M. musculus (Foxo3)
2312	FLG	ENSG00000143631	skin	hacat		high occurence in GenomeRNAi							amount_amino_acids, molecular_weight, polar, polar_uncharged, turn_affine
2313	FLI1	ENSG00000151702	spleen	hel	within 20% most responsive in EBI-GXA		Affinity Western		M. musculus (Fli1)
2314	FLII	ENSG00000177731	skeletalmuscle	a431			Affinity Western	D. melanogaster (fliI)	M. musculus (Flii)						Large Protein Complex
2315	MLANA	ENSG00000120215	skin	skmel30					M. musculus (Mlana)
2316	FLNA	ENSG00000196924	smoothmuscle	efo21	within 10% most responsive in EBI-GXA		Affinity Western	D. melanogaster (cher)	M. musculus (Flna)						Actin binding proteins
2317	FLNB	ENSG00000136068	colonrectum	bewo	within 5% most responsive in EBI-GXA		Affinity Western		M. musculus (Flnb)		HSPB7	BPTF
2318	FLNC	ENSG00000128591	skeletalmuscle	bj			Affinity Western		M. musculus (Flnc)		OFCC1	PAX4
2319	FLOT2	ENSG00000132589	urinarybladder	rpmi8226			Affinity Western	D. melanogaster (Flo2)	M. musculus (Flot2)		MPZL3	GCNT2			Actin binding proteins
2321	FLT1	ENSG00000102755	placenta	hmc1			Affinity Western		M. musculus (Flt1)		DNAJA4	VEGFA			(secreted, signal peptide)
2322	FLT3	ENSG00000122025	lymphnode	reh			Affinity Western		M. musculus (Flt3)
2323	FLT3LG	ENSG00000090554	lymphnode	u266					M. musculus (Flt3l)						(secreted, signal peptide)
2324	FLT4	ENSG00000037280	fat	hek293		high occurence in GenomeRNAi	Affinity Western		M. musculus (Flt4)		PBDC1	EEF1A1			(secreted, signal peptide)
2326	FMO1	ENSG00000010932	kidney						M. musculus (Fmo1)
2327	FMO2	ENSG00000094963	lung						M. musculus (Fmo2)
2328	FMO3	ENSG00000007933	liver						M. musculus (Fmo3)
2329	FMO4	ENSG00000076258	kidney	efo21					R. norvegicus (Fmo4)
2330	FMO5	ENSG00000131781	liver	hepg2				C. elegans (fmo-2)	M. musculus (Fmo5)		LACTB2	MGEA5
2331	FMOD	ENSG00000122176	stomach	caco2			Affinity Western		M. musculus (Fmod)		CCDC173	ANXA5			(secreted, signal peptide)
2332	FMR1	ENSG00000102081	placenta	rh30			Affinity Western	D. melanogaster (Fmr1)	M. musculus (Fmr1)						Large Protein Complex
2334	AFF2	ENSG00000155966	lymphnode	u698					D. rerio (aff2)
2335	FN1	ENSG00000115414	placenta	hepg2	within 1% most responsive in EBI-GXA		Affinity Western		M. musculus (Fn1)						(secreted, signal peptide)
2339	FNTA	ENSG00000168522	tonsil	ntera2			Affinity Western	S. cerevisiae (RAM2)	R. norvegicus (Fnta)		AMMECR1L	DYRK1A
2342	FNTB	ENSG00000257365	testis	u2os			Affinity Western	D. melanogaster (CG17565)	R. norvegicus (Fntb)		AMMECR1L	DYRK1A
2346	FOLH1	ENSG00000086205	smallintestine	wm115
2348	FOLR1	ENSG00000110195	fallopiantube	hela					M. musculus (Folr1)						Plasma membrane, (secreted, signal peptide)
2350	FOLR2	ENSG00000165457	fat	u698					M. musculus (Folr2)						(secreted, signal peptide)
2352	FOLR3	ENSG00000110203	bonemarrow	u2197											(secreted, signal peptide)
2353	FOS	ENSG00000170345	bonemarrow	skbr3	within 5% most responsive in EBI-GXA		Affinity Western		R. norvegicus (Fos)		CREB5	JUN
2354	FOSB	ENSG00000125740	smoothmuscle	hmc1			Affinity Western		M. musculus (Fosb)		CREB5	JUN
2355	FOSL2	ENSG00000075426	adrenal	rt4	within 1% most responsive in EBI-GXA				R. norvegicus (Fosl2)
2356	FPGS	ENSG00000136877	ovary	reh				S. cerevisiae (MET7)	M. musculus (Fpgs)						(secreted, signal peptide)
2357	FPR1	ENSG00000171051	appendices	u87					M. musculus (Fpr1)
2358	FPR2	ENSG00000171049	appendices	u937					M. musculus (Fpr2)		GPR155	ARL6IP1	repetitiveness
2359	FPR3	ENSG00000187474	appendices	hel
2395	FXN	ENSG00000165060	liver	hepg2					M. musculus (Fxn)						Mitochondrion
2444	FRK	ENSG00000111816	kidney	rt4			Affinity Western	D. melanogaster (Src42A)	M. musculus (Frk)		MATK	CSK
2475	MTOR	ENSG00000198793	testis	u698			Affinity Western	D. melanogaster (Tor)	M. musculus (Mtor)		LEFTY1	LEFTY2		DUF3385	Endosome
2483	FRG1	ENSG00000109536	bonemarrow	karpas707				D. melanogaster (FRG1)	M. musculus (Frg1)						Large Protein Complex
2487	FRZB	ENSG00000162998	spleen	nes					M. musculus (Frzb)						(secreted, signal peptide)
2488	FSHB	ENSG00000131808							M. musculus (Fshb)						(secreted, signal peptide)
2491	CENPI	ENSG00000102384	lymphnode	rh30	within 5% most responsive in EBI-GXA	high occurence in GenomeRNAi			G. gallus (CENPI)		CENPP	DGCR8
2492	FSHR	ENSG00000170820	testis				Affinity Western		M. musculus (Fshr)						(secreted, signal peptide)
2494	NR5A2	ENSG00000116833	liver	a549			Affinity Western		M. musculus (Nr5a2)	Ulcerative colitis
2495	FTH1	ENSG00000167996	appendices	pc3	within 5% most responsive in EBI-GXA		Affinity Western		M. musculus (Fth1)		GDPD3	AIRE			Endosome
2512	FTL	ENSG00000087086	lymphnode	hepg2	within 1% most responsive in EBI-GXA		Affinity Western		R. norvegicus (Ftl1)
2515	ADAM2	ENSG00000104755	testis	u266			Affinity Western		M. musculus (Adam2)		RIPPLY1	HIF1A			(secreted, signal peptide)
2516	NR5A1	ENSG00000136931	spleen	hel			Affinity Western		M. musculus (Nr5a1)
2517	FUCA1	ENSG00000179163	lymphnode	capan2	within 10% most responsive in EBI-GXA				R. norvegicus (Fuca1)		CHCHD5	PRKD1			(secreted, signal peptide)
2519	FUCA2	ENSG00000001036	rectum	u251mg				D. melanogaster (Fuca)	R. norvegicus (Fuca2)		TVP23C	MAN2B2			ER, (secreted, signal peptide)
2520	GAST	ENSG00000184502	stomach	hacat					M. musculus (Gast)		XAGE3	DKK4			(secreted, signal peptide)
2521	FUS	ENSG00000089280	bonemarrow	nb4	within 20% most responsive in EBI-GXA		Affinity Western				SMCO3	PSRC1	polar, turn_affine, unstructured_covered_by_longest, unstructured_fraction		Large Protein Complex
2523	FUT1	ENSG00000174951	pancreas	hel					M. musculus (Fut1)		DNAJC30	PRRT2
2524	FUT2	ENSG00000176920	duodenum	capan2					M. musculus (Fut2)
2525	FUT3	ENSG00000171124	colonrectum	a431				C. elegans (fut-3)
2526	FUT4	ENSG00000196371	bonemarrow	thp1					M. musculus (Fut4)		DCBLD1	GAL
2527	FUT5	ENSG00000130383						D. melanogaster (FucTC)
2528	FUT6	ENSG00000156413	kidney	hepg2				D. melanogaster (FucTA)	X. tropicalis (fut3)
2529	FUT7	ENSG00000180549	tonsil	thp1					M. musculus (Fut7)
2530	FUT8	ENSG00000033170	salivarygland	an3ca	within 10% most responsive in EBI-GXA			C. elegans (fut-8)	M. musculus (Fut8)
2531	KDSR	ENSG00000119537	ovary	u266				D. melanogaster (CG10425)	M. musculus (Kdsr)		RELL1	MGAT1			ER, (secreted, signal peptide)
2532	ACKR1	ENSG00000213088	fat	hel					M. musculus (Ackr1)
2533	FYB	ENSG00000082074	appendices	molt4			Affinity Western		M. musculus (Fyb)
2534	FYN	ENSG00000010810	lymphnode	u2197	within 5% most responsive in EBI-GXA		Affinity Western	C. elegans (src-1)	M. musculus (Fyn)						Plasma membrane
2535	FZD2	ENSG00000180340	lung	a549	within 10% most responsive in EBI-GXA				R. norvegicus (Fzd2)						Plasma membrane, (secreted, signal peptide)
2537	IFI6	ENSG00000126709	salivarygland	skmel30	within 5% most responsive in EBI-GXA										(secreted, signal peptide)
2538	G6PC	ENSG00000131482	liver						M. musculus (G6pc)				helix_affine
2539	G6PD	ENSG00000160211	bonemarrow	a549	within 20% most responsive in EBI-GXA		Affinity Western	D. melanogaster (Zw)	R. norvegicus (G6pd)		ABT1	MTHFD1			Large Protein Complex
2541	G6PR
2542	SLC37A4	ENSG00000137700	kidney	rpmi8226					M. musculus (Slc37a4)						ER
2543	GAGE1	ENSG00000205777	testis	an3ca
2547	XRCC6	ENSG00000196419	tonsil	hl60			Affinity Western	S. cerevisiae (YKU70)	M. musculus (Xrcc6)		APLF	XRCC5			Large Protein Complex
2548	GAA	ENSG00000171298	testis	u266				S. pombe (agl1)	M. musculus (Gaa)						Lysosome, (secreted, signal peptide)
2549	GAB1	ENSG00000109458	heart	reh	within 20% most responsive in EBI-GXA		Affinity Western		M. musculus (Gab1)		KIF11	CASP1
2550	GABBR1	ENSG00000204681	brain	nes			Affinity Western	D. melanogaster (GABA-B-R1)	R. norvegicus (Gabbr1)						(secreted, signal peptide)
2551	GABPA	ENSG00000154727	lymphnode	daudi			Affinity Western	D. melanogaster (Ets97D)	M. musculus (Gabpa)		GABPB2	GABPB1
2553	GABPB1	ENSG00000104064					Affinity Western		M. musculus (Gabpb1)		GABPB2	GABPA
2554	GABRA1	ENSG00000022355	brain	hel			Affinity Western		M. musculus (Gabra1)						(secreted, signal peptide)
2555	GABRA2	ENSG00000151834	brain	u2os					M. musculus (Gabra2)						(secreted, signal peptide)
2556	GABRA3	ENSG00000011677	brain	u26684				D. melanogaster (Grd)	M. musculus (Gabra3)		UGT3A2	HTR3A			(secreted, signal peptide)
2557	GABRA4	ENSG00000109158	heart	reh			Affinity Western		M. musculus (Gabra4)
2558	GABRA5	ENSG00000186297	brain	a549					M. musculus (Gabra5)		UGT3A2	HTR3A			(secreted, signal peptide)
2559	GABRA6	ENSG00000145863	testis					D. melanogaster (CG8916)	M. musculus (Gabra6)						(secreted, signal peptide)
2560	GABRB1	ENSG00000163288	brain	reh					R. norvegicus (Gabrb1)						(secreted, signal peptide)
2561	GABRB2	ENSG00000145864	brain	sclc21h			Affinity Western		M. musculus (Gabrb2)		CORO2B	GABRB3			(secreted, signal peptide)
2562	GABRB3	ENSG00000166206	brain	a549			Affinity Western	D. melanogaster (Lcch3)	M. musculus (Gabrb3)		CORO2B	GABRB2			(secreted, signal peptide)
2563	GABRD	ENSG00000187730	brain	mcf7					M. musculus (Gabrd)						(secreted, signal peptide)
2564	GABRE	ENSG00000102287							R. norvegicus (Gabre)						(secreted, signal peptide)
2565	GABRG1	ENSG00000163285	brain	u266					M. musculus (Gabrg1)		CPT1A	GABRG2			(secreted, signal peptide)
2566	GABRG2	ENSG00000113327	brain	u266					M. musculus (Gabrg2)		GABRG1	CPT1A			(secreted, signal peptide)
2567	GABRG3	ENSG00000182256	testis	u87					M. musculus (Gabrg3)						(secreted, signal peptide)
2568	GABRP	ENSG00000094755	esophagus	efo21					R. norvegicus (Gabrp)						(secreted, signal peptide)
2569	GABRR1	ENSG00000146276	testis						M. musculus (Gabrr1)						(secreted, signal peptide)
2570	GABRR2	ENSG00000111886	appendices	u266					R. norvegicus (Gabrr2)						(secreted, signal peptide)
2571	GAD1	ENSG00000128683	brain	hel			Affinity Western	D. melanogaster (Gad1)	M. musculus (Gad1)
2572	GAD2	ENSG00000136750	brain	sclc21h			Affinity Western		M. musculus (Gad2)
2574	GAGE2C
2575	GAGE3
2576	GAGE4
2577	GAGE5
2578	GAGE6												acidic, charged, low_isolectric_point
2579	GAGE7
2580	GAK	ENSG00000178950	salivarygland	nb4			Affinity Western	D. melanogaster (aux)	M. musculus (Gak)						Large Protein Complex
2581	GALC	ENSG00000054983	smallintestine	capan2	within 20% most responsive in EBI-GXA				M. musculus (Galc)						(secreted, signal peptide)
2582	GALE	ENSG00000117308	stomach	capan2				D. melanogaster (Gale)	R. norvegicus (Gale)
2583	B4GALNT1	ENSG00000135454	brain	efo21			Affinity Western		M. musculus (B4galnt1)		FAM69B	HLA-DMB			(secreted, signal peptide)
2584	GALK1	ENSG00000108479	liver	mcf7					M. musculus (Galk1)
2585	GALK2	ENSG00000156958	kidney	u26684				S. cerevisiae (GAL1)	D. rerio (galk2)		CCDC18	PABPC3
2587	GALR1	ENSG00000166573	brain					C. elegans (npr-34)	M. musculus (Galr1)
2588	GALNS	ENSG00000141012	bonemarrow	a549					M. musculus (Galns)						Lysosome, (secreted, signal peptide)
2589	GALNT1	ENSG00000141429	urinarybladder	rt4	within 10% most responsive in EBI-GXA			D. melanogaster (pgant5)	M. musculus (Galnt1)						Golgi
2590	GALNT2	ENSG00000143641	ovary	wm115	within 10% most responsive in EBI-GXA		Affinity Western	D. melanogaster (pgant2)	M. musculus (Galnt2)	HDL cholesterol, Triglycerides	HIGD2A	PEX19			Golgi, (secreted, signal peptide)
2591	GALNT3	ENSG00000115339	stomach	hacat	within 20% most responsive in EBI-GXA				M. musculus (Galnt3)		RSPRY1	NODAL
2592	GALT	ENSG00000213930	liver	hela				S. cerevisiae (GAL7)	M. musculus (Galt)		HLA-DQA1	HLA-DQA1
2593	GAMT	ENSG00000130005	skeletalmuscle	hepg2					M. musculus (Gamt)
2595	GANC	ENSG00000214013	lung	thp1					M. musculus (Ganc)
2596	GAP43	ENSG00000172020	brain	ntera2					M. musculus (Gap43)				acidic, charged
2597	GAPDH	ENSG00000111640	skeletalmuscle	mcf7			Affinity Western	D. melanogaster (Gapdh1)	M. musculus (Gapdh)		C12orf50	THAP1			Large Protein Complex
2615	LRRC32	ENSG00000137507	fat	u2197					M. musculus (Lrrc32)						(secreted, signal peptide)
2617	GARS	ENSG00000106105	thyroid	u266	within 5% most responsive in EBI-GXA		Affinity Western	S. cerevisiae (GRS1)	M. musculus (Gars)		STKLD1	PSMD10			Golgi, (secreted, signal peptide)
2618	GART	ENSG00000159131	lymphnode	k562	within 5% most responsive in EBI-GXA			D. melanogaster (ade3)	R. norvegicus (Gart)		ABHD10	INPP5K			Large Protein Complex
2619	GAS1	ENSG00000180447	endometrium	rh30	within 10% most responsive in EBI-GXA				M. musculus (Gas1)						Plasma membrane, (secreted, signal peptide)
2620	GAS2	ENSG00000148935	liver	karpas707			Affinity Western		M. musculus (Gas2)
2621	GAS6	ENSG00000183087	fallopiantube	rpmi8226	within 10% most responsive in EBI-GXA				M. musculus (Gas6)						(secreted, signal peptide)
2622	GAS8	ENSG00000141013					Affinity Western	D. melanogaster (Gas8)	M. musculus (Gas8)
2623	GATA1	ENSG00000102145	bonemarrow	k562			Affinity Western		M. musculus (Gata1)		WTIP	TRIP6
2624	GATA2	ENSG00000179348	prostate	shsy5y			Affinity Western		M. musculus (Gata2)		MEX3A	DAPK1
2625	GATA3	ENSG00000107485	skin	t47d	within 20% most responsive in EBI-GXA		Affinity Western		M. musculus (Gata3)
2626	GATA4	ENSG00000136574	ovary	shsy5y			Affinity Western		M. musculus (Gata4)				turn_affine
2627	GATA6	ENSG00000141448	stomach	caco2	within 20% most responsive in EBI-GXA		Affinity Western		M. musculus (Gata6)				turn_affine
2628	GATM	ENSG00000171766	kidney	rh30					R. norvegicus (Gatm)		PM20D1	PDE4DIP
2629	GBA	ENSG00000177628	bonemarrow	skmel30	within 5% most responsive in EBI-GXA		Affinity Western	C. elegans (gba-2)	M. musculus (Gba)		CCDC186	RAB27B			Lysosome
2631	GBAS	ENSG00000146729	skeletalmuscle	a431				D. melanogaster (Nipsnap)	M. musculus (Gbas)		PARD6B	PRKCZ			Mitochondrion
2632	GBE1	ENSG00000114480	fat	u87				S. cerevisiae (GLC3)	M. musculus (Gbe1)		AASDHPPT	EPM2A			Large Protein Complex
2633	GBP1	ENSG00000117228	appendices	reh	within 5% most responsive in EBI-GXA				D. rerio (gbp1)		GBP7	GBP2
2634	GBP2	ENSG00000162645	endometrium	rt4	within 5% most responsive in EBI-GXA				M. musculus (Gbp2)		GBP7	GBP1
2635	GBP3	ENSG00000117226	smallintestine	rt4	within 10% most responsive in EBI-GXA				M. musculus (Gbp2b)		GBP7	GBP1
2636	GBX1	ENSG00000164900	skeletalmuscle	hmc1					M. musculus (Gbx1)
2637	GBX2	ENSG00000168505	brain	nes					M. musculus (Gbx2)
2638	GC	ENSG00000145321	liver	rh30					R. norvegicus (Gc)		FAM126A	AKT1			(secreted, signal peptide)
2639	GCDH	ENSG00000105607	liver	u266				D. melanogaster (CG9547)	M. musculus (Gcdh)		ISCA1	GH2			Mitochondrion
2641	GCG	ENSG00000115263	pancreas	efo21			Affinity Western		D. rerio (gcgb)						(secreted, signal peptide)
2642	GCGR	ENSG00000215644	liver	skbr3					M. musculus (Gcgr)						(secreted, signal peptide)
2643	GCH1	ENSG00000131979	liver	shsy5y	within 5% most responsive in EBI-GXA		Affinity Western	D. melanogaster (Pu)	M. musculus (Gch1)
2644	GCHFR	ENSG00000137880	smallintestine	sclc21h					R. norvegicus (Gchfr)		DOCK11	CAMKK2
2645	GCK	ENSG00000106633	heart	u2197			Affinity Western		M. musculus (Gck)
2646	GCKR	ENSG00000084734	liver	hepg2			Affinity Western		R. norvegicus (Gckr)	Triglycerides, Urate levels
2647	BLOC1S1	ENSG00000135441	fallopiantube	mcf7			Affinity Western	D. melanogaster (Blos1)	M. musculus (Bloc1s1)		TRIM74	DTNBP1			Endosome
2648	KAT2A	ENSG00000108773	ovary	hek293			Affinity Western	D. melanogaster (Gcn5)	M. musculus (Kat2a)		TAF9B	KAT2B
2649	NR6A1	ENSG00000148200	testis	bewo					M. musculus (Nr6a1)
2650	GCNT1	ENSG00000187210	stomach	u2197					M. musculus (Gcnt1)		C12orf74	CMPK1
2651	GCNT2	ENSG00000111846	prostate	efo21					M. musculus (Gcnt2)		MPZL3	FLOT2
2652	OPN1MW	ENSG00000268221
2653	GCSH	ENSG00000140905	thyroid	bewo	within 1% most responsive in EBI-GXA			S. cerevisiae (GCV3)	R. norvegicus (Gcsh)						Mitochondrion, (secreted, signal peptide)
2657	GDF1	ENSG00000130283							M. musculus (Gdf1)						(secreted, signal peptide)
2658	GDF2	ENSG00000263761							M. musculus (Gdf2)						(secreted, signal peptide)
2660	MSTN	ENSG00000138379	skeletalmuscle	rh30			Affinity Western	D. melanogaster (myo)	M. musculus (Mstn)						(secreted, signal peptide)
2661	GDF9	ENSG00000164404	testis	u266					M. musculus (Gdf9)		OVCA2	HTT			(secreted, signal peptide)
2662	GDF10	ENSG00000266524							R. norvegicus (Gdf10)		ZFP1	MYCBP2			(secreted, signal peptide)
2664	GDI1	ENSG00000203879	brain	sclc21h				S. cerevisiae (GDI1)	M. musculus (Gdi1)		FAM71F2	RAB5A
2665	GDI2	ENSG00000057608	lymphnode	daudi					R. norvegicus (Gdi2)		FAM71F2	RAB5A			Large Protein Complex
2668	GDNF	ENSG00000168621	placenta	wm115					R. norvegicus (Gdnf)		GID4	SFRP2			(secreted, signal peptide)
2669	GEM	ENSG00000164949	gallbladder	u266	within 5% most responsive in EBI-GXA	high occurence in GenomeRNAi	Affinity Western		M. musculus (Gem)
2670	GFAP	ENSG00000131095	brain	hacat			Affinity Western		M. musculus (Gfap)				sheet_affine
2671	GFER	ENSG00000127554	smallintestine	skbr3			Affinity Western		R. norvegicus (Gfer)
2672	GFI1	ENSG00000162676	bonemarrow	u937			Affinity Western		M. musculus (Gfi1)
2673	GFPT1	ENSG00000198380	thyroid	caco2	within 5% most responsive in EBI-GXA				M. musculus (Gfpt1)		KCTD18	LRP1			Large Protein Complex
2674	GFRA1	ENSG00000151892	fallopiantube	mcf7					M. musculus (Gfra1)						(secreted, signal peptide)
2675	GFRA2	ENSG00000168546	placenta	hmc1					M. musculus (Gfra2)						(secreted, signal peptide)
2676	GFRA3	ENSG00000146013	smallintestine	shsy5y					M. musculus (Gfra3)						(secreted, signal peptide)
2677	GGCX	ENSG00000115486	liver	hepg2	within 20% most responsive in EBI-GXA			D. melanogaster (GC)	R. norvegicus (Ggcx)		TMCO3	STX17			ER
2678	GGT1	ENSG00000100031	kidney	karpas707			Affinity Western	S. cerevisiae (ECM38)	R. norvegicus (Ggt1)
2683	B4GALT1	ENSG00000086062	smoothmuscle	hela	within 20% most responsive in EBI-GXA				M. musculus (B4galt1)
2686	GGT7	ENSG00000131067	skeletalmuscle	u87					R. norvegicus (Ggt7)
2687	GGT5	ENSG00000099998	lymphnode	nb4		high occurence in GenomeRNAi			M. musculus (Ggt5)
2688	GH1	ENSG00000259384	placenta	u698									repetitiveness		(secreted, signal peptide)
2689	GH2	ENSG00000136487	placenta	bewo							ISCA1	GCDH	repetitiveness		(secreted, signal peptide)
2690	GHR	ENSG00000112964	liver	t47d			Affinity Western		M. musculus (Ghr)						(secreted, signal peptide)
2691	GHRH	ENSG00000118702	heart	u26684					R. norvegicus (Ghrh)				repetitiveness		(secreted, signal peptide)
2692	GHRHR	ENSG00000106128	brain	ntera2					M. musculus (Ghrhr)						(secreted, signal peptide)
2693	GHSR	ENSG00000121853						D. melanogaster (ETHR)	M. musculus (Ghsr)
2694	GIF	ENSG00000134812	stomach						R. norvegicus (Gif)					DUF4430	(secreted, signal peptide)
2695	GIP	ENSG00000159224	smallintestine	bewo					R. norvegicus (Gip)		RNF41	IL23A			(secreted, signal peptide)
2696	GIPR	ENSG00000010310	stomach	hmc1					M. musculus (Gipr)						(secreted, signal peptide)
2697	GJA1	ENSG00000152661	skin	ntera2	within 10% most responsive in EBI-GXA		Affinity Western		M. musculus (Gja1)
2700	GJA3	ENSG00000121743	heart	capan2			Affinity Western		M. musculus (Gja3)						(secreted, signal peptide)
2701	GJA4	ENSG00000187513	placenta	efo21			Affinity Western		M. musculus (Gja4)
2702	GJA5	ENSG00000265107							M. musculus (Gja5)
2703	GJA8	ENSG00000121634	testis				Affinity Western		M. musculus (Gja8)
2705	GJB1	ENSG00000169562	liver	skmel30			Affinity Western		M. musculus (Gjb1)
2706	GJB2	ENSG00000165474	esophagus	rt4	within 10% most responsive in EBI-GXA		Affinity Western		M. musculus (Gjb2)
2707	GJB3	ENSG00000188910	skin	capan2					R. norvegicus (Gjb3)
2709	GJB5	ENSG00000189280	esophagus	hacat			Affinity Western		M. musculus (Gjb5)
2710	GK	ENSG00000198814	kidney	hepg2				S. cerevisiae (GUT1)	M. musculus (Gykl1)						Mitochondrion
2712	GK2	ENSG00000196475	testis	sclc21h					M. musculus (Gk2)		ABHD15	HSPA4
2717	GLA	ENSG00000102393	placenta	hmc1	within 10% most responsive in EBI-GXA			S. pombe (mel1)	M. musculus (Gla)						Lysosome, (secreted, signal peptide)
2719	GPC3	ENSG00000147257	placenta	hepg2					M. musculus (Gpc3)						(secreted, signal peptide)
2720	GLB1	ENSG00000170266	rectum	bewo					M. musculus (Glb1)		C7orf43	TRAPPC2			Lysosome, (secreted, signal peptide)
2729	GCLC	ENSG00000001084	fallopiantube	a549	within 20% most responsive in EBI-GXA			S. cerevisiae (GSH1)	R. norvegicus (Gclc)		UROS	GCLM
2730	GCLM	ENSG00000023909	fallopiantube	a549	within 10% most responsive in EBI-GXA			D. melanogaster (Gclm)	M. musculus (Gclm)		UROS	GCLC			Large Protein Complex
2731	GLDC	ENSG00000178445	kidney	bewo				S. cerevisiae (GCV2)	M. musculus (Gldc)
2733	GLE1	ENSG00000119392	testis	u26684					D. rerio (gle1)		STOX2	NXF1			Ergic/cisGolgi
2734	GLG1	ENSG00000090863	ovary	capan2	within 20% most responsive in EBI-GXA			D. melanogaster (Glg1)	M. musculus (Glg1)		KLK13	PLAU			(secreted, signal peptide)
2735	GLI1	ENSG00000111087	endometrium	rh30			Affinity Western		M. musculus (Gli1)
2736	GLI2	ENSG00000074047	ovary	u2os			Affinity Western		M. musculus (Gli2)
2737	GLI3	ENSG00000106571	smoothmuscle	nes	within 20% most responsive in EBI-GXA		Affinity Western		M. musculus (Gli3)		THSD4	OFD1
2738	GLI4	ENSG00000250571	skin	u266					R. norvegicus (Gli4)		ARHGAP11A	RETN
2739	GLO1	ENSG00000124767	prostate	hmc1				S. pombe (glo1)	M. musculus (Glo1)						Large Protein Complex
2740	GLP1R	ENSG00000112164	heart	sclc21h					M. musculus (Glp1r)						(secreted, signal peptide)
2741	GLRA1	ENSG00000145888						D. melanogaster (GluClalpha)	M. musculus (Glra1)						(secreted, signal peptide)
2742	GLRA2	ENSG00000101958	rectum	an3ca					M. musculus (Glra2)						(secreted, signal peptide)
2743	GLRB	ENSG00000109738	brain	an3ca				D. melanogaster (ort)	M. musculus (Glrb)		GRIA4	GRIA3			(secreted, signal peptide)
2744	GLS	ENSG00000115419	kidney	efo21	within 1% most responsive in EBI-GXA		Affinity Western	D. melanogaster (GLS)	M. musculus (Gls)
2745	GLRX	ENSG00000173221	kidney	u87	within 5% most responsive in EBI-GXA			C. elegans (glrx-10)	M. musculus (Glrx)						Large Protein Complex
2746	GLUD1	ENSG00000148672	liver	hepg2	within 20% most responsive in EBI-GXA			D. melanogaster (Gdh)	R. norvegicus (Glud1)		KLHL22	CCL21			Mitochondrion
2747	GLUD2	ENSG00000182890	liver	hepg2							KLHL22	GLUD1
2752	GLUL	ENSG00000135821	fat	hel	within 5% most responsive in EBI-GXA		Affinity Western	S. cerevisiae (GLN1)	R. norvegicus (Glul)		CEP95	SKI
2760	GM2A	ENSG00000196743	tonsil	bewo	within 5% most responsive in EBI-GXA				M. musculus (Gm2a)						Endosome, (secreted, signal peptide)
2762	GMDS	ENSG00000112699	rectum	hepg2			Affinity Western	D. melanogaster (Gmd)	D. rerio (gmds)		ANKDD1A	HIF1AN			Large Protein Complex
2764	GMFB	ENSG00000197045	brain	a431	within 20% most responsive in EBI-GXA		Affinity Western	D. melanogaster (GMF)	M. musculus (Gmfb)						Large Protein Complex
2765	GML	ENSG00000104499	testis						M. musculus (Gml2)						(secreted, signal peptide)
2766	GMPR	ENSG00000137198	skeletalmuscle	hmc1					R. norvegicus (Gmpr)
2767	GNA11	ENSG00000088256	smallintestine	sclc21h			Affinity Western	C. elegans (egl-30)	M. musculus (Gna11)		GNA14	DUSP22			Plasma membrane
2768	GNA12	ENSG00000146535	placenta	bewo			Affinity Western	C. elegans (gpa-12)	M. musculus (Gna12)		RIC8B	GNAS
2769	GNA15	ENSG00000060558	bonemarrow	molt4			Affinity Western		M. musculus (Gna15)		NELFA	CYP1A2
2770	GNAI1	ENSG00000127955	fat	a549			Affinity Western	D. melanogaster (Galphai)	R. norvegicus (Gnai1)		TMEM222	GNAO1			Plasma membrane
2771	GNAI2	ENSG00000114353	lymphnode	u937			Affinity Western	S. cerevisiae (GPA1)	M. musculus (Gnai2)		ARL8A	LMNB1			Plasma membrane
2773	GNAI3	ENSG00000065135					Affinity Western		M. musculus (Gnai3)		TMEM222	GNAI1			Plasma membrane
2774	GNAL	ENSG00000141404	esophagus	daudi					M. musculus (Gnal)		RIC8B	GNAS
2775	GNAO1	ENSG00000087258	brain	sclc21h			Affinity Western	D. melanogaster (Galphao)	M. musculus (Gnao1)		TMEM222	GNAI1
2776	GNAQ	ENSG00000156052	brain	hel	within 10% most responsive in EBI-GXA		Affinity Western		M. musculus (Gnaq)		SLC16A14	SVIP			Plasma membrane
2778	GNAS	ENSG00000087460	thyroid	mcf7	within 10% most responsive in EBI-GXA		Affinity Western	D. melanogaster (Galphas)	M. musculus (Gnas)		RIC8B	GNA12			Plasma membrane
2779	GNAT1	ENSG00000114349	testis						M. musculus (Gnat1)		IL1RL2	DNAJC6
2780	GNAT2	ENSG00000134183	testis						M. musculus (Gnat2)		ACSL3	ACSL4
2781	GNAZ	ENSG00000128266	brain	sclc21h			Affinity Western		M. musculus (Gnaz)
2782	GNB1	ENSG00000078369	brain	u698	within 20% most responsive in EBI-GXA		Affinity Western	C. elegans (gpb-1)	M. musculus (Gnb1)		TMEM222	GNAI1			Plasma membrane
2783	GNB2	ENSG00000172354	fallopiantube	mcf7			Affinity Western		M. musculus (Gnb2)						Plasma membrane
2784	GNB3	ENSG00000111664	smoothmuscle	ntera2			Affinity Western		M. musculus (Gnb3)		SLC36A3	ZNF131
2785	GNG3	ENSG00000162188	brain	sclc21h			Affinity Western		M. musculus (Gng3)		TMEM222	GNAI1
2786	GNG4	ENSG00000168243	ovary	shsy5y			Affinity Western		M. musculus (Gng4)		TMEM222	GNAI1
2787	GNG5	ENSG00000174021	heart	nb4	within 10% most responsive in EBI-GXA		Affinity Western		M. musculus (Gng5)						Plasma membrane
2788	GNG7	ENSG00000176533	brain	reh			Affinity Western		M. musculus (Gng7)		TMEM222	GNAI1
2790	GNG10	ENSG00000242616	fat	rh30	within 20% most responsive in EBI-GXA		Affinity Western		R. norvegicus (Gng10)		TMEM222	GNAI1
2791	GNG11	ENSG00000127920	fat	efo21	within 10% most responsive in EBI-GXA				R. norvegicus (Gng11)		TMEM222	GNAI1
2792	GNGT1	ENSG00000127928	placenta	efo21					M. musculus (Gngt1)
2793	GNGT2	ENSG00000167083	tonsil	daudi			Affinity Western		D. rerio (gngt2a)
2794	GNL1	ENSG00000204590	testis	an3ca			Affinity Western	D. melanogaster (Ns4)	M. musculus (Gnl1)		CCDC116	PAPSS1			Large Protein Complex
2796	GNRH1	ENSG00000147437	skin	sclc21h					M. musculus (Gnrh1)		EMC9	PDIA4			(secreted, signal peptide)
2797	GNRH2	ENSG00000125787	prostate										high_isoelectric_point		(secreted, signal peptide)
2798	GNRHR	ENSG00000109163	adrenal						M. musculus (Gnrhr)		QPCTL	CD33	repetitiveness
2799	GNS	ENSG00000135677	adrenal	hmc1	within 20% most responsive in EBI-GXA			D. melanogaster (CG18278)	R. norvegicus (Gns)		ENGASE	CAPN2			Lysosome
2800	GOLGA1	ENSG00000136935	testis	t47d					M. musculus (Golga1)				sheet_affine		Plasma membrane
2801	GOLGA2	ENSG00000167110	prostate	hela			Affinity Western		M. musculus (Golga2)						Golgi
2802	GOLGA3	ENSG00000090615					Affinity Western		M. musculus (Golga3)						Actin binding proteins
2803	GOLGA4	ENSG00000144674	thyroid	t47d			Affinity Western		M. musculus (Golga4)						Golgi
2804	GOLGB1	ENSG00000173230	colonrectum	a431					M. musculus (Golgb1)		TMED4	TMED10	amount_amino_acids, molecular_weight		Golgi
2805	GOT1	ENSG00000120053	heart	skmel30	within 10% most responsive in EBI-GXA			S. cerevisiae (AAT2)	R. norvegicus (Got1)				repetitiveness		Large Protein Complex
2806	GOT2	ENSG00000125166	heart	pc3				D. melanogaster (Got2)	R. norvegicus (Got2)						Mitochondrion
2810	SFN	ENSG00000175793	esophagus	hacat	within 10% most responsive in EBI-GXA		Affinity Western		M. musculus (Sfn)		SAMD4B	YWHAZ			Large Protein Complex
2811	GP1BA	ENSG00000185245	lymphnode	hel			Affinity Western		M. musculus (Gp1ba)						(secreted, signal peptide)
2812	GP1BB	ENSG00000203618	spleen	reh			Affinity Western		M. musculus (Gp1bb)				sheet_affine		(secreted, signal peptide)
2813	GP2	ENSG00000169347	pancreas						R. norvegicus (Gp2)						(secreted, signal peptide)
2814	GP5	ENSG00000178732	fallopiantube	hel					M. musculus (Gp5)						(secreted, signal peptide)
2815	GP9	ENSG00000169704	bonemarrow	hel					M. musculus (Gp9)						(secreted, signal peptide)
2817	GPC1	ENSG00000063660	skin	u2os			Affinity Western		R. norvegicus (Gpc1)		SEC11A	USP3			Plasma membrane, (secreted, signal peptide)
2819	GPD1	ENSG00000167588	fat	caco2				D. melanogaster (Gpdh)	M. musculus (Gpd1)		IDH3G	GDF3
2820	GPD2	ENSG00000115159	fallopiantube	caco2	within 20% most responsive in EBI-GXA			D. melanogaster (Gpo-1)	M. musculus (Gpd2)						Mitochondrion
2821	GPI	ENSG00000105220	heart	a549	within 20% most responsive in EBI-GXA			D. melanogaster (Pgi)	M. musculus (Gpi1)						Large Protein Complex
2822	GPLD1	ENSG00000112293	liver	u698			Affinity Western		M. musculus (Gpld1)		AVL9	LIFR			(secreted, signal peptide)
2823	GPM6A	ENSG00000150625	brain	u251mg			Affinity Western	D. melanogaster (M6)	R. norvegicus (Gpm6a)
2824	GPM6B	ENSG00000046653	brain	nes	within 10% most responsive in EBI-GXA				M. musculus (Gpm6b)		TMEM53	PAK1
2825	GPR1	ENSG00000183671	placenta	bj					M. musculus (Gpr1)				aromatic, helix_affine
2826	CCR10	ENSG00000184451	fat	u266					M. musculus (Ccr10)
2827	GPR3	ENSG00000181773	brain	u2197					M. musculus (Gpr3)		TSNARE1	CYR61	GRAVY, hydrophobic
2828	GPR4	ENSG00000177464	fat	efo21					M. musculus (Gpr4)
2829	XCR1	ENSG00000173578	lymphnode						M. musculus (Xcr1)				aromatic, helix_affine
2830	GPR6	ENSG00000146360	brain						M. musculus (Gpr6)		ABHD15	HSPA4
2831	NPBWR1	ENSG00000183729	liver						M. musculus (Npbwr1)				hydrophobic
2832	NPBWR2	ENSG00000125522
2833	CXCR3	ENSG00000186810	lymphnode	rpmi8226					M. musculus (Cxcr3)
2834	PRLHR	ENSG00000119973	smoothmuscle					D. melanogaster (sNPF-R)	M. musculus (Prlhr)
2835	GPR12	ENSG00000132975	brain	sclc21h					M. musculus (Gpr12)
2837	UTS2R	ENSG00000181408	testis	u266					R. norvegicus (Uts2r)
2838	GPR15	ENSG00000154165	rectum	u266					M. musculus (Gpr15)
2840	GPR17	ENSG00000144230	brain	reh					M. musculus (Gpr17)
2841	GPR18	ENSG00000125245	lymphnode	thp1					M. musculus (Gpr18)
2842	GPR19	ENSG00000183150	brain	ntera2					M. musculus (Gpr19)
2843	GPR20	ENSG00000204882	placenta	efo21					R. norvegicus (Gpr20)
2844	GPR21	ENSG00000011454							M. musculus (Gpr21)		OTUD6A	FZD5
2845	GPR22	ENSG00000172209	heart	shsy5y					R. norvegicus (Gpr22)
2846	LPAR4	ENSG00000147145	ovary	ntera2					M. musculus (Lpar4)		ARHGEF40	XPO1
2847	MCHR1	ENSG00000128285	brain	u87					M. musculus (Mchr1)
2848	GPR25	ENSG00000170128	stomach
2849	GPR26	ENSG00000154478	brain				Affinity Western		M. musculus (Gpr26)
2850	GPR27	ENSG00000170837	brain	ntera2					M. musculus (Gpr27)				sheet_affine
2852	GPER1	ENSG00000164850	fat	hepg2					M. musculus (Gper1)
2853	GPR31	ENSG00000120436	lymphnode						M. musculus (Gpr31b)
2854	GPR32	ENSG00000142511	placenta	bewo
2856	GPR33	ENSG00000214943							M. musculus (Gpr33)
2857	GPR34	ENSG00000171659	lymphnode						M. musculus (Gpr34)
2859	GPR35	ENSG00000178623	duodenum	capan2					R. norvegicus (Gpr35)
2861	GPR37	ENSG00000170775	brain	nes			Affinity Western		M. musculus (Gpr37)						(secreted, signal peptide)
2862	MLNR	ENSG00000102539	thyroid	thp1					G. gallus (MLNR)
2863	GPR39	ENSG00000183840	colonrectum	a431					M. musculus (Gpr39)
2864	FFAR1	ENSG00000126266	pancreas						M. musculus (Ffar1)
2865	FFAR3	ENSG00000185897	smoothmuscle						M. musculus (Ffar3)
2866	GPR42
2867	FFAR2	ENSG00000126262	appendices	hmc1					M. musculus (Ffar2)
2868	GRK4	ENSG00000125388	testis	sclc21h					R. norvegicus (Grk4)
2869	GRK5	ENSG00000198873	lung	u2197	within 20% most responsive in EBI-GXA		Affinity Western	D. melanogaster (Gprk2)	M. musculus (Grk5)
2870	GRK6	ENSG00000198055	bonemarrow	karpas707			Affinity Western		M. musculus (Grk6)
2872	MKNK2	ENSG00000099875	skeletalmuscle	u266	within 10% most responsive in EBI-GXA		Affinity Western	C. elegans (mnk-1)	M. musculus (Mknk2)		ELMSAN1	MAPK14
2873	GPS1	ENSG00000169727	testis	hek293		high occurence in GenomeRNAi	Affinity Western	D. melanogaster (CSN1b)	R. norvegicus (Gps1)		COPS9	COPS5
2874	GPS2	ENSG00000132522	testis	hek293			Affinity Western		M. musculus (Gps2)		ANKRD11	NCOR1			Large Protein Complex
2875	GPT	ENSG00000167701	liver	hepg2				S. cerevisiae (ALT2)	M. musculus (Gpt)
2876	GPX1	ENSG00000233276	fat	hmc1	within 20% most responsive in EBI-GXA		Affinity Western		M. musculus (Gpx1)
2877	GPX2	ENSG00000176153	gallbladder	a549					M. musculus (Gpx2)
2878	GPX3	ENSG00000211445	kidney	efo21	within 10% most responsive in EBI-GXA		Affinity Western		M. musculus (Gpx3)						(secreted, signal peptide)
2879	GPX4	ENSG00000167468	fat	pc3				S. cerevisiae (GPX2)	M. musculus (Gpx4)						Large Protein Complex, (secreted, signal peptide)
2880	GPX5	ENSG00000224586	testis					C. elegans (gpx-5)	M. musculus (Gpx5)						(secreted, signal peptide)
2882	GPX7	ENSG00000116157	placenta	rpmi8226			Affinity Western	S. cerevisiae (HYR1)	M. musculus (Gpx7)		THYN1	EIF2AK2			(secreted, signal peptide)
2885	GRB2	ENSG00000177885	lymphnode	hmc1			Affinity Western	D. melanogaster (drk)	M. musculus (Grb2)		SPATA2L	NKX2-5			Large Protein Complex
2886	GRB7	ENSG00000141738	fallopiantube	skbr3		high occurence in GenomeRNAi	Affinity Western		M. musculus (Grb7)
2887	GRB10	ENSG00000106070	pancreas	k562	within 5% most responsive in EBI-GXA		Affinity Western		M. musculus (Grb10)		UEVLD	NRF1			Large Protein Complex
2888	GRB14	ENSG00000115290	liver	a549			Affinity Western		M. musculus (Grb14)
2889	RAPGEF1	ENSG00000107263	skeletalmuscle	bewo			Affinity Western		M. musculus (Rapgef1)
2890	GRIA1	ENSG00000155511	brain	nes			Affinity Western		M. musculus (Gria1)						(secreted, signal peptide)
2891	GRIA2	ENSG00000120251	brain	sclc21h			Affinity Western		R. norvegicus (Gria2)		ARMC1	MAPT			(secreted, signal peptide)
2892	GRIA3	ENSG00000125675	brain	bj				C. elegans (glr-1)	M. musculus (Gria3)		GRIA4	GLRB			(secreted, signal peptide)
2893	GRIA4	ENSG00000152578	brain	nes			Affinity Western		M. musculus (Gria4)		GLRB	GRIA3			(secreted, signal peptide)
2894	GRID1	ENSG00000182771	thyroid	daudi					M. musculus (Grid1)		C1orf52	PRKCQ			(secreted, signal peptide)
2895	GRID2	ENSG00000152208	testis	u2os			Affinity Western		M. musculus (Grid2)						(secreted, signal peptide)
2896	GRN	ENSG00000030582	lymphnode	hmc1	within 10% most responsive in EBI-GXA		Affinity Western		M. musculus (Grn)		CTSO	LYPLA1			ER, (secreted, signal peptide)
2897	GRIK1	ENSG00000171189	adrenal					D. melanogaster (CG11155)	M. musculus (Grik1)
2898	GRIK2	ENSG00000164418	brain	wm115			Affinity Western	D. melanogaster (CG3822)	R. norvegicus (Grik2)
2899	GRIK3	ENSG00000163873	brain	t47d					R. norvegicus (Grik3)						(secreted, signal peptide)
2900	GRIK4	ENSG00000149403	brain	hel					M. musculus (Grik4)						(secreted, signal peptide)
2901	GRIK5	ENSG00000105737	testis	reh			Affinity Western		R. norvegicus (Grik5)						(secreted, signal peptide)
2902	GRIN1	ENSG00000176884	brain	sclc21h			Affinity Western	D. melanogaster (Nmdar1)	M. musculus (Grin1)						(secreted, signal peptide)
2903	GRIN2A	ENSG00000183454	brain	u138mg			Affinity Western		M. musculus (Grin2a)						(secreted, signal peptide)
2904	GRIN2B	ENSG00000273079	brain				Affinity Western		R. norvegicus (Grin2b)						(secreted, signal peptide)
2905	GRIN2C	ENSG00000161509	thyroid	bewo			Affinity Western		M. musculus (Grin2c)						(secreted, signal peptide)
2906	GRIN2D	ENSG00000105464	smallintestine	hmc1			Affinity Western	D. melanogaster (Nmdar2)	M. musculus (Grin2d)						(secreted, signal peptide)
2907	GRINA	ENSG00000178719	fat	mcf7				D. melanogaster (Nmda1)	M. musculus (Grina)				aromatic, unstructured_covered_by_longest
2908	NR3C1	ENSG00000113580	liver	karpas707	within 10% most responsive in EBI-GXA		Affinity Western		M. musculus (Nr3c1)						Large Protein Complex
2909	ARHGAP35	ENSG00000160007	testis	rt4			Affinity Western	D. melanogaster (RhoGAPp190)	M. musculus (Arhgap35)						Large Protein Complex
2911	GRM1	ENSG00000152822	brain				Affinity Western		R. norvegicus (Grm1)						(secreted, signal peptide)
2912	GRM2	ENSG00000164082	testis	sclc21h					R. norvegicus (Grm2)						(secreted, signal peptide)
2913	GRM3	ENSG00000198822	brain	nes				D. melanogaster (mGluR)	R. norvegicus (Grm3)						(secreted, signal peptide)
2914	GRM4	ENSG00000124493	brain	sclc21h					M. musculus (Grm4)						(secreted, signal peptide)
2915	GRM5	ENSG00000168959	brain						R. norvegicus (Grm5)						(secreted, signal peptide)
2916	GRM6	ENSG00000113262	testis						M. musculus (Grm6)						(secreted, signal peptide)
2917	GRM7	ENSG00000196277	brain	shsy5y			Affinity Western	C. elegans (mgl-3)	M. musculus (Grm7)						(secreted, signal peptide)
2918	GRM8	ENSG00000179603	testis	ntera2				D. melanogaster (mtt)	R. norvegicus (Grm8)
2919	CXCL1	ENSG00000163739	spleen	efo21	within 5% most responsive in EBI-GXA		Affinity Western								(secreted, signal peptide)
2920	CXCL2	ENSG00000081041	fat	u87	within 1% most responsive in EBI-GXA				M. musculus (Cxcl1)				unstructured_covered_by_longest		(secreted, signal peptide)
2921	CXCL3	ENSG00000163734	fat	u251mg	within 5% most responsive in EBI-GXA				M. musculus (Cxcl2)						(secreted, signal peptide)
2922	GRP	ENSG00000134443	thyroid						R. norvegicus (Grp)						(secreted, signal peptide)
2923	PDIA3	ENSG00000167004	stomach	efo21	within 10% most responsive in EBI-GXA		Affinity Western	C. elegans (pdi-3)	M. musculus (Pdia3)		JMJD8	INHA			ER, (secreted, signal peptide)
2925	GRPR	ENSG00000126010	pancreas	u138mg					M. musculus (Grpr)		TAP2	F2R
2926	GRSF1	ENSG00000132463	skeletalmuscle	molt4	within 20% most responsive in EBI-GXA		Affinity Western		M. musculus (Grsf1)						Mitochondrion
2928	GSC2	ENSG00000063515	testis						M. musculus (Gsc2)
2931	GSK3A	ENSG00000105723	brain	a549			Affinity Western	S. cerevisiae (RIM11)	M. musculus (Gsk3a)						Large Protein Complex
2932	GSK3B	ENSG00000082701	testis	u2os	within 10% most responsive in EBI-GXA		Affinity Western	C. elegans (gsk-3)	M. musculus (Gsk3b)
2934	GSN	ENSG00000148180			within 5% most responsive in EBI-GXA	high occurence in GenomeRNAi	Affinity Western		M. musculus (Gsn)		YIPF2	THRB			(secreted, signal peptide)
2935	GSPT1	ENSG00000103342	tonsil	rpmi8226	within 20% most responsive in EBI-GXA	high occurence in GenomeRNAi	Affinity Western	S. cerevisiae (SUP35)	M. musculus (Gspt1)
2936	GSR	ENSG00000104687	rectum	a549	within 20% most responsive in EBI-GXA			S. cerevisiae (GLR1)	R. norvegicus (Gsr)						Mitochondrion
2937	GSS	ENSG00000100983	colon	hel				S. pombe (gsa1)	R. norvegicus (Gss)						Large Protein Complex
2938	GSTA1	ENSG00000243955	liver	hepg2					R. norvegicus (Gsta2)
2939	GSTA2	ENSG00000244067	liver	caco2					G. gallus (LOC396380)		ATG4C	GSTA4
2940	GSTA3	ENSG00000174156	fallopiantube						M. musculus (Gsta3)		ATG4C	GSTA4
2941	GSTA4	ENSG00000170899	adrenal	nes							ATG4C	GSTA2
2944	GSTM1	ENSG00000134184	liver	molt4					R. norvegicus (Gstm2)		TRABD	CFB
2946	GSTM2	ENSG00000213366	ovary	t47d	within 20% most responsive in EBI-GXA				R. norvegicus (Gstm7)		ECT2L	GSTM3
2947	GSTM3	ENSG00000134202	testis	t47d	within 20% most responsive in EBI-GXA				M. musculus (Gstm5)		ECT2L	TPX2			Large Protein Complex
2948	GSTM4	ENSG00000168765	duodenum	an3ca					M. musculus (Gstm4)		ECT2L	GSTM3
2949	GSTM5	ENSG00000134201	ovary	caco2					R. norvegicus (Gstm1)		ECT2L	GSTM3
2950	GSTP1	ENSG00000084207	esophagus	caco2			Affinity Western		R. norvegicus (Gstp1)
2952	GSTT1										LURAP1	LRP2BP
2953	GSTT2	ENSG00000099984	skin	t47d					R. norvegicus (Gstt2)		ENOPH1	CLDN18
2954	GSTZ1	ENSG00000100577	liver	mcf7				D. melanogaster (GstZ1)	M. musculus (Gstz1)		RBPMS2	RBPMS
2956	MSH6	ENSG00000116062	tonsil	reh	within 5% most responsive in EBI-GXA		Affinity Western	S. cerevisiae (MSH6)	M. musculus (Msh6)						Large Protein Complex
[truncated: 17,230 more rows]
