# Supplementary material for: Large-scale investigation of the reasons why potentially important genes are ignored
Source: PLoS Biol. 2018 Sep 18;16(9):e2006643. doi: 10.1371/journal.pbio.2006643 (PMC6143198; doi:10.1371/journal.pbio.2006643)
Supplement: S8 Table — Genes with characteristics that have occurred in fewer publications than predicted by models of Fig 1A and carry the three favorable strategic properties described in Fig 4E (strong loss-of-function sensitivity and GWAS associations, experimental approachability, and the presence of invertebrate model organisms for genes in 15-dimensional feature space). GWAS, genome-wide association study. (XLSX) [file pbio.2006643.s023.xlsx]

## Sheet: Sheet1
gene_ncbi	symbol_ncbi	gene_ensembl	log2_predicted_over_observed
22	ABCB7	ENSG00000131269	0.0971474
29	ABR	ENSG00000159842	1.47743
47	ACLY	ENSG00000131473	0.887278
81	ACTN4	ENSG00000130402	1.21475
108	ADCY2	ENSG00000078295	0.459083
115	ADCY9	ENSG00000162104	0.118801
191	AHCY	ENSG00000101444	0.146758
212	ALAS2	ENSG00000158578	1.04353
262	AMD1	ENSG00000123505	0.310947
372	ARCN1	ENSG00000095139	0.773338
378	ARF4	ENSG00000168374	0.250406
506	ATP5B	ENSG00000110955	0.987474
523	ATP6V1A	ENSG00000114573	0.887911
526	ATP6V1B2	ENSG00000147416	1.01926
533	ATP6V0B	ENSG00000117410	1.49592
689	BTF3	ENSG00000145741	1.39082
734	OSGIN2	ENSG00000164823	1.62736
829	CAPZA1	ENSG00000116489	0.00199855
908	CCT6A	ENSG00000146731	0.465212
1173	AP2M1	ENSG00000161203	0.927725
1175	AP2S1	ENSG00000042753	0.522546
1209	CLPTM1	ENSG00000104853	1.11876
1314	COPA	ENSG00000122218	0.561469
1363	CPE	ENSG00000109472	0.523042
1393	CRHBP	ENSG00000145708	0.0304913
1431	CS	ENSG00000062485	0.753664
1434	CSE1L	ENSG00000124207	0.13806
1455	CSNK1G2	ENSG00000133275	1.15501
1477	CSTF1	ENSG00000101138	0.70541
1479	CSTF3	ENSG00000176102	0.753483
1503	CTPS1	ENSG00000171793	0.924039
1537	CYC1	ENSG00000179091	0.00844716
1659	DHX8	ENSG00000067596	1.19077
1660	DHX9	ENSG00000135829	0.038936
1665	DHX15	ENSG00000109606	0.998324
1718	DHCR24	ENSG00000116133	1.54042
1743	DLST	ENSG00000119689	0.194908
1778	DYNC1H1	ENSG00000197102	0.426165
1826	DSCAM	ENSG00000171587	0.409159
1937	EEF1G	ENSG00000254772	0.770851
1938	EEF2	ENSG00000167658	1.33539
1954	MEGF8	ENSG00000105429	0.630155
1968	EIF2S3	ENSG00000130741	0.761737
1973	EIF4A1	ENSG00000161960	1.42336
1983	EIF5	ENSG00000100664	1.06821
2037	EPB41L2	ENSG00000079819	0.580984
2107	ETF1	ENSG00000120705	0.898491
2239	GPC4	ENSG00000076716	0.772966
2664	GDI1	ENSG00000203879	0.688353
2710	GK	ENSG00000198814	0.54389
2734	GLG1	ENSG00000090863	0.789151
2752	GLUL	ENSG00000135821	1.07153
2762	GMDS	ENSG00000112699	0.703032
2782	GNB1	ENSG00000078369	0.146409
2794	GNL1	ENSG00000204590	1.38757
2823	GPM6A	ENSG00000150625	0.459845
2935	GSPT1	ENSG00000103342	0.293193
3052	HCCS	ENSG00000004961	0.512536
3069	HDLBP	ENSG00000115677	1.39985
3070	HELLS	ENSG00000119969	1.38393
3148	HMGB2	ENSG00000164104	0.0304944
3157	HMGCS1	ENSG00000112972	1.79664
3187	HNRNPH1	ENSG00000169045	0.523131
3191	HNRNPL	ENSG00000104824	0.31384
3608	ILF2	ENSG00000143621	0.478213
3631	INPP4A	ENSG00000040933	0.667325
3632	INPP5A	ENSG00000068383	1.64016
3703	STT3A	ENSG00000134910	0.772193
3796	KIF2A	ENSG00000068796	0.382103
4001	LMNB1	ENSG00000113368	0.403061
4045	LSAMP	ENSG00000185565	0.600208
4190	MDH1	ENSG00000014641	0.530016
4236	MFAP1	ENSG00000140259	0.771048
4289	MKLN1	ENSG00000128585	0.939997
4478	MSN	ENSG00000147065	1.10127
4848	CNOT2	ENSG00000111596	1.65776
4919	ROR1	ENSG00000185483	0.160729
4921	DDR2	ENSG00000162733	0.393353
4967	OGDH	ENSG00000105953	1.71688
5007	OSBP	ENSG00000110048	0.672827
5034	P4HB	ENSG00000185624	1.30028
5049	PAFAH1B2	ENSG00000168092	0.0767748
5128	CDK17	ENSG00000059758	0.345157
5226	PGD	ENSG00000142657	1.48164
5230	PGK1	ENSG00000102144	0.260211
5298	PI4KB	ENSG00000143393	0.0814083
5356	PLRG1	ENSG00000171566	0.310769
5362	PLXNA2	ENSG00000076356	0.673663
5471	PPAT	ENSG00000128059	0.958623
5496	PPM1G	ENSG00000115241	0.850205
5528	PPP2R5D	ENSG00000112640	0.436197
5536	PPP5C	ENSG00000011485	0.0838501
5611	DNAJC3	ENSG00000102580	0.16337
5634	PRPS2	ENSG00000101911	0.749456
5660	PSAP	ENSG00000197746	0.499649
5695	PSMB7	ENSG00000136930	0.0443657
5709	PSMD3	ENSG00000108344	0.0889103
5754	PTK7	ENSG00000112655	0.0204051
5775	PTPN4	ENSG00000088179	0.622337
5787	PTPRB	ENSG00000127329	0.221799
5862	RAB2A	ENSG00000104388	0.356391
5991	RFX3	ENSG00000080298	0.583654
6092	ROBO2	ENSG00000185008	0.342172
6124	RPL4	ENSG00000174444	0.498533
6130	RPL7A	ENSG00000148303	0.108921
6137	RPL13	ENSG00000167526	0.0678839
6138	RPL15	ENSG00000174748	0.627564
6143	RPL19	ENSG00000108298	0.496465
6205	RPS11	ENSG00000142534	0.241375
6222	RPS18	ENSG00000231500	0.4384
6240	RRM1	ENSG00000167325	0.00377235
6301	SARS	ENSG00000031698	1.41748
6594	SMARCA1	ENSG00000102038	0.724156
6602	SMARCD1	ENSG00000066117	0.404607
6611	SMS	ENSG00000102172	0.346508
6643	SNX2	ENSG00000205302	0.467482
6675	UAP1	ENSG00000117143	1.67431
6709	SPTAN1	ENSG00000197694	0.240727
6711	SPTBN1	ENSG00000115306	1.03195
6713	SQLE	ENSG00000104549	0.269154
6749	SSRP1	ENSG00000149136	0.118908
6830	SUPT6H	ENSG00000109111	1.27264
6907	TBL1X	ENSG00000101849	0.0120482
7073	TIAL1	ENSG00000151923	0.295697
7109	TRAPPC10	ENSG00000160218	0.508335
7174	TPP2	ENSG00000134900	0.287342
7203	CCT3	ENSG00000163468	0.284534
7204	TRIO	ENSG00000038382	0.793252
7266	DNAJC7	ENSG00000168259	0.529064
7317	UBA1	ENSG00000130985	0.278944
7328	UBE2H	ENSG00000186591	0.355491
7453	WARS	ENSG00000140105	1.12285
7511	XPNPEP1	ENSG00000108039	0.496074
7555	CNBP	ENSG00000169714	0.220182
7779	SLC30A1	ENSG00000170385	0.188114
7862	BRPF1	ENSG00000156983	0.870943
7919	DDX39B	ENSG00000198563	0.858745
7920	ABHD16A	ENSG00000204427	0.737091
8036	SHOC2	ENSG00000108061	0.0397294
8078	USP5	ENSG00000111667	0.431486
8189	SYMPK	ENSG00000125755	0.881893
8239	USP9X	ENSG00000124486	0.0558657
8241	RBM10	ENSG00000182872	0.155812
8242	KDM5C	ENSG00000126012	0.0926043
8243	SMC1A	ENSG00000072501	0.210676
8455	ATRN	ENSG00000088812	0.496857
8467	SMARCA5	ENSG00000153147	0.095054
8473	OGT	ENSG00000147162	0.032053
8476	CDC42BPA	ENSG00000143776	0.01388
8499	PPFIA2	ENSG00000139220	0.224866
8540	AGPS	ENSG00000018510	0.621594
8622	PDE8B	ENSG00000113231	0.239735
8642	DCHS1	ENSG00000166341	2.07902
8662	EIF3B	ENSG00000106263	0.531516
8664	EIF3D	ENSG00000100353	1.11244
8666	EIF3G	ENSG00000130811	0.758351
8721	EDF1	ENSG00000107223	1.96759
8761	PABPC4	ENSG00000090621	0.0192134
8775	NAPA	ENSG00000105402	0.154227
8812	CCNK	ENSG00000090061	0.607742
8833	GMPS	ENSG00000163655	1.13209
9039	UBA3	ENSG00000144744	0.0093833
9043	SPAG9	ENSG00000008294	0.0390358
9044	BTAF1	ENSG00000095564	0.507497
9079	LDB2	ENSG00000169744	2.07004
9097	USP14	ENSG00000101557	0.238092
9114	ATP6V0D1	ENSG00000159720	0.810112
9126	SMC3	ENSG00000108055	0.118298
9130	FAM50A	ENSG00000071859	1.36313
9147	NEMF	ENSG00000165525	0.987124
9213	XPR1	ENSG00000143324	0.986557
9267	CYTH1	ENSG00000108669	0.666331
9276	COPB2	ENSG00000184432	0.635354
9318	COPS2	ENSG00000166200	0.325076
9319	TRIP13	ENSG00000071539	0.778966
9334	B4GALT5	ENSG00000158470	1.13032
9343	EFTUD2	ENSG00000108883	0.356827
9352	TXNL1	ENSG00000091164	0.145383
9354	UBE4A	ENSG00000110344	1.00616
9361	LONP1	ENSG00000196365	0.0895244
9375	TM9SF2	ENSG00000125304	1.24868
9416	DDX23	ENSG00000174243	0.888819
9470	EIF4E2	ENSG00000135930	0.184472
9493	KIF23	ENSG00000137807	0.95949
9520	NPEPPS	ENSG00000141279	0.797051
9567	GTPBP1	ENSG00000100226	1.10406
9615	GDA	ENSG00000119125	0.96146
9620	CELSR1	ENSG00000075275	1.33908
9631	NUP155	ENSG00000113569	0.0629187
9632	SEC24C	ENSG00000176986	0.253517
9646	CTR9	ENSG00000198730	0.522894
9649	RALGPS1	ENSG00000136828	0.972227
9681	DEPDC5	ENSG00000100150	0.65235
9716	AQR	ENSG00000021776	0.700198
9736	USP34	ENSG00000115464	1.51868
9775	EIF4A3	ENSG00000141543	0.875582
9777	TM9SF4	ENSG00000101337	2.07071
9781	RNF144A	ENSG00000151692	0.551085
9793	CKAP5	ENSG00000175216	0.297547
9810	RNF40	ENSG00000103549	0.430627
9815	GIT2	ENSG00000139436	0.123054
9844	ELMO1	ENSG00000155849	0.325067
9873	FCHSD2	ENSG00000137478	0.790569
9879	DDX46	ENSG00000145833	1.3507
9924	PAN2	ENSG00000135473	0.673872
9926	LPGAT1	ENSG00000123684	0.738514
9943	OXSR1	ENSG00000172939	0.100631
9949	AMMECR1	ENSG00000101935	0.861358
9960	USP3	ENSG00000140455	1.3905
10054	UBA2	ENSG00000126261	0.594703
10055	SAE1	ENSG00000142230	0.202955
10056	FARSB	ENSG00000116120	0.682338
10061	ABCF2	ENSG00000033050	0.691256
10096	ACTR3	ENSG00000115091	0.0247505
10098	TSPAN5	ENSG00000168785	0.797363
10109	ARPC2	ENSG00000163466	1.23028
10121	ACTR1A	ENSG00000138107	0.410835
10162	LPCAT3	ENSG00000111684	0.596687
10171	RCL1	ENSG00000120158	0.502316
10181	RBM5	ENSG00000003756	0.377397
10220	GDF11	ENSG00000135414	0.40187
10243	GPHN	ENSG00000171723	0.249947
10274	STAG1	ENSG00000118007	0.756342
10277	UBE4B	ENSG00000130939	0.203835
10291	SF3A1	ENSG00000099995	0.584766
10336	PCGF3	ENSG00000185619	0.922866
10363	HMG20A	ENSG00000140382	0.169349
10383	TUBB4B	ENSG00000188229	1.28554
10390	CEPT1	ENSG00000134255	0.579709
10396	ATP8A1	ENSG00000124406	0.947186
10425	ARIH2	ENSG00000177479	0.677918
10427	SEC24B	ENSG00000138802	0.282192
10444	ZER1	ENSG00000160445	1.91415
10450	PPIE	ENSG00000084072	0.367065
10480	EIF3M	ENSG00000149100	1.20331
10513	APPBP2	ENSG00000062725	1.9501
10527	IPO7	ENSG00000205339	0.343419
10565	ARFGEF1	ENSG00000066777	0.161516
10574	CCT7	ENSG00000135624	0.584867
10575	CCT4	ENSG00000115484	0.0199304
10592	SMC2	ENSG00000136824	0.298247
10598	AHSA1	ENSG00000100591	1.1775
10605	PAIP1	ENSG00000172239	0.495205
10625	IVNS1ABP	ENSG00000116679	1.76946
10730	YME1L1	ENSG00000136758	0.861831
10735	STAG2	ENSG00000101972	0.215437
10768	AHCYL1	ENSG00000168710	0.875171
10787	NCKAP1	ENSG00000061676	1.58658
10808	HSPH1	ENSG00000120694	0.57844
10813	UTP14A	ENSG00000156697	0.161661
10869	USP19	ENSG00000172046	0.284208
10890	RAB10	ENSG00000084733	0.231643
10905	MAN1A2	ENSG00000198162	0.0294089
10914	PAPOLA	ENSG00000090060	1.28134
10915	TCERG1	ENSG00000113649	0.471839
10943	MSL3	ENSG00000005302	0.618031
10946	SF3A3	ENSG00000183431	0.715672
10963	STIP1	ENSG00000168439	0.305085
10978	CLP1	ENSG00000172409	1.05117
10979	FERMT2	ENSG00000073712	0.512336
10988	METAP2	ENSG00000111142	0.429861
10992	SF3B2	ENSG00000087365	0.421938
11021	RAB35	ENSG00000111737	0.357214
11051	NUDT21	ENSG00000167005	0.252688
11152	WDR45	ENSG00000196998	0.885516
11198	SUPT16H	ENSG00000092201	1.26281
11260	XPOT	ENSG00000184575	0.508856
11261	CHP1	ENSG00000187446	0.109696
11313	LYPLA2	ENSG00000011009	1.13052
11338	U2AF2	ENSG00000063244	0.433024
22856	CHSY1	ENSG00000131873	1.31509
22862	FNDC3A	ENSG00000102531	1.3463
22878	TRAPPC8	ENSG00000153339	0.62231
22911	WDR47	ENSG00000085433	1.24576
22929	SEPHS1	ENSG00000086475	1.76998
22948	CCT5	ENSG00000150753	0.246147
22982	DIP2C	ENSG00000151240	1.15114
22992	KDM2A	ENSG00000173120	0.66848
23001	WDFY3	ENSG00000163625	0.470847
23002	DAAM1	ENSG00000100592	0.358421
23005	MAPKBP1	ENSG00000137802	0.973472
23008	KLHDC10	ENSG00000128607	1.72601
23012	STK38L	ENSG00000211455	0.32532
23019	CNOT1	ENSG00000125107	0.770939
23020	SNRNP200	ENSG00000144028	0.984767
23033	DOPEY1	ENSG00000083097	2.02964
23038	WDTC1	ENSG00000142784	0.74075
23039	XPO7	ENSG00000130227	1.39535
23047	PDS5B	ENSG00000083642	0.287841
23071	ERP44	ENSG00000023318	0.011782
23074	UHRF1BP1L	ENSG00000111647	1.56836
23092	ARHGAP26	ENSG00000145819	0.789089
23130	ATG2A	ENSG00000110046	1.50436
23132	RAD54L2	ENSG00000164080	1.16379
23137	SMC5	ENSG00000198887	0.569517
23154	NCDN	ENSG00000020129	0.162348
23160	WDR43	ENSG00000163811	1.08695
23161	SNX13	ENSG00000071189	1.28351
23165	NUP205	ENSG00000155561	0.00399938
23168	RTF1	ENSG00000137815	0.983318
23179	RGL1	ENSG00000143344	2.09098
23190	UBXN4	ENSG00000144224	0.974876
23193	GANAB	ENSG00000089597	0.128411
23195	MDN1	ENSG00000112159	0.100331
23200	ATP11B	ENSG00000058063	1.05658
23256	SCFD1	ENSG00000092108	0.323089
23258	DENND5A	ENSG00000184014	1.9958
23276	KLHL18	ENSG00000114648	1.13301
23312	DMXL2	ENSG00000104093	1.076
23326	USP22	ENSG00000124422	0.0131266
23335	WDR7	ENSG00000091157	1.04251
23348	DOCK9	ENSG00000088387	1.4084
23350	U2SURP	ENSG00000163714	1.10442
23352	UBR4	ENSG00000127481	0.572723
23382	AHCYL2	ENSG00000158467	1.36124
23450	SF3B3	ENSG00000189091	1.09178
23451	SF3B1	ENSG00000115524	0.113679
23463	ICMT	ENSG00000116237	0.13931
23527	ACAP2	ENSG00000114331	1.30978
23560	GTPBP4	ENSG00000107937	0.683046
23603	CORO1C	ENSG00000110880	0.739292
23647	ARFIP2	ENSG00000132254	0.589965
23760	PITPNB	ENSG00000180957	1.43686
24137	KIF4A	ENSG00000090889	0.69992
24140	FTSJ1	ENSG00000068438	0.340322
25780	RASGRP3	ENSG00000152689	0.486614
25782	RAB3GAP2	ENSG00000118873	0.182606
25836	NIPBL	ENSG00000164190	0.0152706
25885	POLR1A	ENSG00000068654	0.433655
25904	CNOT10	ENSG00000182973	0.561346
25988	HINFP	ENSG00000172273	0.433761
25998	IBTK	ENSG00000005700	0.258304
26009	ZZZ3	ENSG00000036549	0.701253
26091	HERC4	ENSG00000148634	1.06154
26147	PHF19	ENSG00000119403	1.11648
27000	DNAJC2	ENSG00000105821	0.42881
27044	SND1	ENSG00000197157	0.100288
27238	GPKOW	ENSG00000068394	0.451702
27314	RAB30	ENSG00000137502	0.792797
27339	PRPF19	ENSG00000110107	0.0955786
28951	TRIB2	ENSG00000071575	0.124241
29919	C18orf8	ENSG00000141452	1.6892
29927	SEC61A1	ENSG00000058262	0.651683
29959	NRBP1	ENSG00000115216	0.88874
30827	CXXC1	ENSG00000154832	0.17887
50814	NSDHL	ENSG00000147383	0.152315
51029	DESI2	ENSG00000121644	0.844847
51133	KCTD3	ENSG00000136636	0.830107
51164	DCTN4	ENSG00000132912	1.05567
51232	CRIM1	ENSG00000150938	1.47597
51234	EMC4	ENSG00000128463	0.978277
51400	PPME1	ENSG00000214517	0.633666
51412	ACTL6B	ENSG00000077080	0.40601
51479	ANKFY1	ENSG00000185722	0.388552
51542	VPS54	ENSG00000143952	0.720347
51663	ZFR	ENSG00000056097	0.956271
51678	MPP6	ENSG00000105926	0.40346
51699	VPS29	ENSG00000111237	0.256608
53371	NUP54	ENSG00000138750	0.594089
54557	SGTB	ENSG00000197860	1.52128
54764	ZRANB1	ENSG00000019995	0.693569
54799	MBTD1	ENSG00000011258	1.31928
54805	CNNM2	ENSG00000148842	0.750081
54828	BCAS3	ENSG00000141376	0.236393
54878	DPP8	ENSG00000074603	0.0164448
54888	NSUN2	ENSG00000037474	0.459113
54899	PXK	ENSG00000168297	0.313924
54926	UBE2R2	ENSG00000107341	0.878506
55015	PRPF39	ENSG00000185246	1.33469
55031	USP47	ENSG00000170242	0.282813
55114	ARHGAP17	ENSG00000140750	0.857866
55122	AKIRIN2	ENSG00000135334	1.36967
55127	HEATR1	ENSG00000119285	0.286001
55174	INTS10	ENSG00000104613	1.55489
55176	SEC61A2	ENSG00000065665	0.880886
55219	TMEM57	ENSG00000204178	1.12898
55229	PANK4	ENSG00000157881	1.27069
55234	SMU1	ENSG00000122692	1.22137
55243	KIRREL	ENSG00000183853	1.79175
55254	TMEM39A	ENSG00000176142	0.433843
55298	RNF121	ENSG00000137522	1.61427
55299	BRIX1	ENSG00000113460	0.635278
55339	WDR33	ENSG00000136709	0.777053
55617	TASP1	ENSG00000089123	0.420363
55643	BTBD2	ENSG00000133243	0.539065
55656	INTS8	ENSG00000164941	0.955736
55660	PRPF40A	ENSG00000196504	0.0385898
55666	NPLOC4	ENSG00000182446	0.144439
55677	IWS1	ENSG00000163166	0.707874
55681	SCYL2	ENSG00000136021	0.0991554
55696	RBM22	ENSG00000086589	1.20324
55705	IPO9	ENSG00000198700	0.584184
55711	FAR2	ENSG00000064763	1.93449
55735	DNAJC11	ENSG00000007923	0.741389
55832	CAND1	ENSG00000111530	0.146788
55854	ZC3H15	ENSG00000065548	0.511338
55858	TMEM165	ENSG00000134851	0.934578
56851	EMC7	ENSG00000134153	2.04049
56889	TM9SF3	ENSG00000077147	1.77553
56894	AGPAT3	ENSG00000160216	0.963187
56910	STARD7	ENSG00000084090	1.42408
56912	IFT46	ENSG00000118096	0.477722
56916	SMARCAD1	ENSG00000163104	0.526
56934	CA10	ENSG00000154975	0.137922
56949	XAB2	ENSG00000076924	0.319845
57130	ATP13A1	ENSG00000105726	1.26452
57148	RALGAPB	ENSG00000170471	1.36995
57161	PELI2	ENSG00000139946	0.207592
57169	ZNFX1	ENSG00000124201	1.36495
57198	ATP8B2	ENSG00000143515	1.84695
57419	SLC24A3	ENSG00000185052	2.3884
57446	NDRG3	ENSG00000101079	0.87947
57453	DSCAML1	ENSG00000177103	2.0628
57508	INTS2	ENSG00000108506	0.472256
57555	NLGN2	ENSG00000169992	1.3777
57570	TRMT5	ENSG00000126814	1.84856
57599	WDR48	ENSG00000114742	0.202948
57605	PITPNM2	ENSG00000090975	1.40177
57719	ANO8	ENSG00000074855	0.947744
58190	CTDSP1	ENSG00000144579	0.635112
58509	CACTIN	ENSG00000105298	0.51677
58533	SNX6	ENSG00000129515	0.619425
60386	SLC25A19	ENSG00000125454	0.178041
63935	PCIF1	ENSG00000100982	1.5281
63971	KIF13A	ENSG00000137177	0.329034
64224	HERPUD2	ENSG00000122557	1.50531
64225	ATL2	ENSG00000119787	1.44253
64328	XPO4	ENSG00000132953	0.688898
64422	ATG3	ENSG00000144848	0.384933
64854	USP46	ENSG00000109189	0.110597
64895	PAPOLG	ENSG00000115421	0.56717
65083	NOL6	ENSG00000165271	0.705915
65123	INTS3	ENSG00000143624	0.452884
79066	METTL16	ENSG00000127804	1.3847
79071	ELOVL6	ENSG00000170522	0.661153
79109	MAPKAP1	ENSG00000119487	0.0541829
79618	HMBOX1	ENSG00000147421	0.0737635
79633	FAT4	ENSG00000196159	0.633757
79683	ZDHHC14	ENSG00000175048	1.77103
79699	ZYG11B	ENSG00000162378	1.78834
79892	MCMBP	ENSG00000197771	0.796556
79902	NUP85	ENSG00000125450	0.109136
79903	NAA60	ENSG00000122390	0.820533
79982	DNAJB14	ENSG00000164031	1.20341
80011	FAM192A	ENSG00000172775	0.84337
80018	NAA25	ENSG00000111300	0.937553
80145	THOC7	ENSG00000163634	0.594403
80204	FBXO11	ENSG00000138081	0.333232
80232	WDR26	ENSG00000162923	0.0373826
80258	EFHC2	ENSG00000183690	0.0555346
80335	WDR82	ENSG00000164091	1.0582
80727	TTYH3	ENSG00000136295	0.909431
80821	DDHD1	ENSG00000100523	0.34587
80895	ILKAP	ENSG00000132323	1.04013
81533	ITFG1	ENSG00000129636	2.33038
81573	ANKRD13C	ENSG00000118454	0.975806
83452	RAB33B	ENSG00000172007	0.479241
83548	COG3	ENSG00000136152	0.159706
83874	TBC1D10A	ENSG00000099992	0.124785
84056	KATNAL1	ENSG00000102781	0.21589
84102	SLC41A2	ENSG00000136052	1.09015
84135	UTP15	ENSG00000164338	0.675395
84172	POLR1B	ENSG00000125630	0.404324
84301	DDI2	ENSG00000197312	2.28874
84376	HOOK3	ENSG00000168172	0.388473
84461	NEURL4	ENSG00000215041	1.03074
84549	MAK16	ENSG00000198042	0.772336
84656	GLYR1	ENSG00000140632	1.50855
84669	USP32	ENSG00000170832	1.93402
84950	PRPF38A	ENSG00000134748	0.93084
84959	UBASH3B	ENSG00000154127	0.849267
84961	FBXL20	ENSG00000108306	1.0775
84991	RBM17	ENSG00000134453	0.773105
89970	RSPRY1	ENSG00000159579	1.80666
91039	DPP9	ENSG00000142002	0.451144
91404	SESTD1	ENSG00000187231	1.56584
91833	WDR20	ENSG00000140153	0.132337
112936	VPS26B	ENSG00000151502	1.85075
114088	TRIM9	ENSG00000100505	0.212504
114134	SLC2A13	ENSG00000151229	0.597605
114789	SLC25A25	ENSG00000148339	1.48893
114793	FMNL2	ENSG00000157827	0.857188
114882	OSBPL8	ENSG00000091039	0.408936
114883	OSBPL9	ENSG00000117859	1.13651
115201	ATG4A	ENSG00000101844	0.130202
116138	KLHDC3	ENSG00000124702	1.1822
116987	AGAP1	ENSG00000157985	0.306522
121665	SPPL3	ENSG00000157837	0.323435
124540	MSI2	ENSG00000153944	0.732369
128637	TBC1D20	ENSG00000125875	0.0122375
131405	TRIM71	ENSG00000206557	1.23801
134957	STXBP5	ENSG00000164506	0.209499
143686	SESN3	ENSG00000149212	0.782158
145567	TTC7B	ENSG00000165914	1.72415
146330	FBXL16	ENSG00000127585	0.837768
149986	LSM14B	ENSG00000149657	1.22638
153527	ZMAT2	ENSG00000146007	2.34305
158747	MOSPD2	ENSG00000130150	1.37101
159371	SLC35G1	ENSG00000176273	0.323212
160518	DENND5B	ENSG00000170456	2.71209
166614	DCLK2	ENSG00000170390	0.624873
201595	STT3B	ENSG00000163527	0.940934
203054	ADCK5	ENSG00000173137	0.886884
219899	TBCEL	ENSG00000154114	1.43793
253738	EBF3	ENSG00000108001	1.90351
253959	RALGAPA1	ENSG00000174373	0.735124
255967	PAN3	ENSG00000152520	0.747232
286046	XKR6	ENSG00000171044	0.745695
286205	SCAI	ENSG00000173611	0.632296
338692	ANKRD13D	ENSG00000172932	1.17295
375346	TMEM110	ENSG00000213533	1.10584
388403	YPEL2	ENSG00000175155	1.04846
399687	MYO18A	ENSG00000196535	0.288901
401548	SNX30	ENSG00000148158	1.6495
