# Supplementary material for: Large-scale investigation of the reasons why potentially important genes are ignored
Source: PLoS Biol. 2018 Sep 18;16(9):e2006643. doi: 10.1371/journal.pbio.2006643 (PMC6143198; doi:10.1371/journal.pbio.2006643)
Supplement: S9 Table — Closest gene of S8 Table for every other gene in the 15-dimensional feature space in Fig 1B. (XLSX) [file pbio.2006643.s024.xlsx]

## Sheet: Sheet1
gene_ncbi	symbol_ncbi	gene_ensembl	gene_ncbi_closest	symbol_ncbi_closest	gene_ensembl_closest
1	A1BG	ENSG00000121410	55858	TMEM165	ENSG00000134851
9	NAT1	ENSG00000171428	159371	SLC35G1	ENSG00000176273
10	NAT2	ENSG00000156006	253738	EBF3	ENSG00000108001
13	AADAC	ENSG00000114771	55858	TMEM165	ENSG00000134851
14	AAMP	ENSG00000127837	5695	PSMB7	ENSG00000136930
15	AANAT	ENSG00000129673	212	ALAS2	ENSG00000158578
16	AARS	ENSG00000090861	10575	CCT4	ENSG00000115484
18	ABAT	ENSG00000183044	6675	UAP1	ENSG00000117143
19	ABCA1	ENSG00000165029	64328	XPO4	ENSG00000132953
20	ABCA2	ENSG00000107331	79699	ZYG11B	ENSG00000162378
21	ABCA3	ENSG00000167972	9781	RNF144A	ENSG00000151692
23	ABCF1	ENSG00000204574	10992	SF3B2	ENSG00000087365
24	ABCA4	ENSG00000198691	131405	TRIM71	ENSG00000206557
25	ABL1	ENSG00000097007	523	ATP6V1A	ENSG00000114573
27	ABL2	ENSG00000143322	80821	DDHD1	ENSG00000100523
30	ACAA1	ENSG00000060971	10390	CEPT1	ENSG00000134255
32	ACACB	ENSG00000076555	5787	PTPRB	ENSG00000127329
33	ACADL	ENSG00000115361	9615	GDA	ENSG00000119125
34	ACADM	ENSG00000117054	11313	LYPLA2	ENSG00000011009
35	ACADS	ENSG00000122971	79903	NAA60	ENSG00000122390
36	ACADSB	ENSG00000196177	11313	LYPLA2	ENSG00000011009
37	ACADVL	ENSG00000072778	4190	MDH1	ENSG00000014641
38	ACAT1	ENSG00000075239	4190	MDH1	ENSG00000014641
39	ACAT2	ENSG00000120437	10390	CEPT1	ENSG00000134255
40	ASIC2	ENSG00000108684	1826	DSCAM	ENSG00000171587
41	ASIC1	ENSG00000110881	286046	XKR6	ENSG00000171044
43	ACHE	ENSG00000087085	5754	PTK7	ENSG00000112655
48	ACO1	ENSG00000122729	56912	IFT46	ENSG00000118096
49	ACR	ENSG00000100312	253738	EBF3	ENSG00000108001
50	ACO2	ENSG00000100412	1503	CTPS1	ENSG00000171793
51	ACOX1	ENSG00000161533	9926	LPGAT1	ENSG00000123684
52	ACP1	ENSG00000143727	5660	PSAP	ENSG00000197746
53	ACP2	ENSG00000134575	22856	CHSY1	ENSG00000131873
54	ACP5	ENSG00000102575	22856	CHSY1	ENSG00000131873
55	ACPP	ENSG00000014257	22856	CHSY1	ENSG00000131873
56	ACRV1	ENSG00000134940	10220	GDF11	ENSG00000135414
58	ACTA1	ENSG00000143632	9615	GDA	ENSG00000119125
60	ACTB	ENSG00000075624	1938	EEF2	ENSG00000167658
70	ACTC1	ENSG00000159251	114088	TRIM9	ENSG00000100505
86	ACTL6A	ENSG00000136518	1477	CSTF1	ENSG00000101138
87	ACTN1	ENSG00000072110	27044	SND1	ENSG00000197157
88	ACTN2	ENSG00000077522	80258	EFHC2	ENSG00000183690
90	ACVR1	ENSG00000115170	79071	ELOVL6	ENSG00000170522
91	ACVR1B	ENSG00000135503	89970	RSPRY1	ENSG00000159579
92	ACVR2A	ENSG00000121989	89970	RSPRY1	ENSG00000159579
93	ACVR2B	ENSG00000114739	9649	RALGPS1	ENSG00000136828
94	ACVRL1	ENSG00000139567	23193	GANAB	ENSG00000089597
95	ACY1	ENSG00000243989	4190	MDH1	ENSG00000014641
97	ACYP1	ENSG00000119640	60386	SLC25A19	ENSG00000125454
98	ACYP2	ENSG00000170634	159371	SLC35G1	ENSG00000176273
100	ADA	ENSG00000196839	159371	SLC35G1	ENSG00000176273
101	ADAM8	ENSG00000151651	5362	PLXNA2	ENSG00000076356
102	ADAM10	ENSG00000137845	1363	CPE	ENSG00000109472
103	ADAR	ENSG00000160710	4001	LMNB1	ENSG00000113368
105	ADARB2	ENSG00000185736	8499	PPFIA2	ENSG00000139220
107	ADCY1	ENSG00000164742	8499	PPFIA2	ENSG00000139220
109	ADCY3	ENSG00000138031	23276	KLHL18	ENSG00000114648
111	ADCY5	ENSG00000173175	54805	CNNM2	ENSG00000148842
112	ADCY6	ENSG00000174233	23276	KLHL18	ENSG00000114648
114	ADCY8	ENSG00000155897	286046	XKR6	ENSG00000171044
116	ADCYAP1	ENSG00000141433	9615	GDA	ENSG00000119125
118	ADD1	ENSG00000087274	378	ARF4	ENSG00000168374
119	ADD2	ENSG00000075340	3070	HELLS	ENSG00000119969
120	ADD3	ENSG00000148700	23074	UHRF1BP1L	ENSG00000111647
123	PLIN2	ENSG00000147872	4190	MDH1	ENSG00000014641
124	ADH1A	ENSG00000187758	55858	TMEM165	ENSG00000134851
125	ADH1B	ENSG00000196616	79903	NAA60	ENSG00000122390
127	ADH4	ENSG00000198099	55858	TMEM165	ENSG00000134851
128	ADH5	ENSG00000197894	11313	LYPLA2	ENSG00000011009
130	ADH6	ENSG00000172955	253738	EBF3	ENSG00000108001
131	ADH7	ENSG00000196344	212	ALAS2	ENSG00000158578
132	ADK	ENSG00000156110	124540	MSI2	ENSG00000153944
134	ADORA1	ENSG00000163485	51412	ACTL6B	ENSG00000077080
135	ADORA2A	ENSG00000128271	159371	SLC35G1	ENSG00000176273
136	ADORA2B	ENSG00000170425	55858	TMEM165	ENSG00000134851
142	PARP1	ENSG00000143799	10963	STIP1	ENSG00000168439
143	PARP4	ENSG00000102699	25780	RASGRP3	ENSG00000152689
147	ADRA1B	ENSG00000170214	51412	ACTL6B	ENSG00000077080
148	ADRA1A	ENSG00000120907	55858	TMEM165	ENSG00000134851
152	ADRA2C	ENSG00000184160	131405	TRIM71	ENSG00000206557
154	ADRB2	ENSG00000169252	6713	SQLE	ENSG00000104549
155	ADRB3	ENSG00000188778	212	ALAS2	ENSG00000158578
158	ADSL	ENSG00000239900	10978	CLP1	ENSG00000172409
159	ADSS	ENSG00000035687	1477	CSTF1	ENSG00000101138
160	AP2A1	ENSG00000196961	26091	HERC4	ENSG00000148634
161	AP2A2	ENSG00000183020	26091	HERC4	ENSG00000148634
162	AP1B1	ENSG00000100280	26091	HERC4	ENSG00000148634
164	AP1G1	ENSG00000166747	9354	UBE4A	ENSG00000110344
166	AES	ENSG00000104964	378	ARF4	ENSG00000168374
167	CRISP1	ENSG00000124812	212	ALAS2	ENSG00000158578
173	AFM	ENSG00000079557	55858	TMEM165	ENSG00000134851
174	AFP	ENSG00000081051	55858	TMEM165	ENSG00000134851
175	AGA	ENSG00000038002	60386	SLC25A19	ENSG00000125454
176	ACAN	ENSG00000157766	80258	EFHC2	ENSG00000183690
177	AGER	ENSG00000204305	55858	TMEM165	ENSG00000134851
181	AGRP	ENSG00000159723	10220	GDF11	ENSG00000135414
182	JAG1	ENSG00000101384	89970	RSPRY1	ENSG00000159579
183	AGT	ENSG00000135744	55858	TMEM165	ENSG00000134851
186	AGTR2	ENSG00000180772	212	ALAS2	ENSG00000158578
187	APLNR	ENSG00000134817	10162	LPCAT3	ENSG00000111684
189	AGXT	ENSG00000172482	253738	EBF3	ENSG00000108001
190	NR0B1	ENSG00000169297	9615	GDA	ENSG00000119125
197	AHSG	ENSG00000145192	55858	TMEM165	ENSG00000134851
199	AIF1	ENSG00000204472	4190	MDH1	ENSG00000014641
202	AIM1	ENSG00000112297	159371	SLC35G1	ENSG00000176273
203	AK1	ENSG00000106992	829	CAPZA1	ENSG00000116489
204	AK2	ENSG00000004455	51699	VPS29	ENSG00000111237
205	AK4	ENSG00000162433	375346	TMEM110	ENSG00000213533
208	AKT2	ENSG00000105221	10425	ARIH2	ENSG00000177479
210	ALAD	ENSG00000148218	51234	EMC4	ENSG00000128463
213	ALB	ENSG00000163631	55858	TMEM165	ENSG00000134851
214	ALCAM	ENSG00000170017	81533	ITFG1	ENSG00000129636
215	ABCD1	ENSG00000101986	219899	TBCEL	ENSG00000154114
216	ALDH1A1	ENSG00000165092	6675	UAP1	ENSG00000117143
217	ALDH2	ENSG00000111275	4190	MDH1	ENSG00000014641
218	ALDH3A1	ENSG00000108602	55858	TMEM165	ENSG00000134851
219	ALDH1B1	ENSG00000137124	4190	MDH1	ENSG00000014641
220	ALDH1A3	ENSG00000184254	24140	FTSJ1	ENSG00000068438
222	ALDH3B2	ENSG00000132746	212	ALAS2	ENSG00000158578
223	ALDH9A1	ENSG00000143149	4190	MDH1	ENSG00000014641
224	ALDH3A2	ENSG00000072210	4190	MDH1	ENSG00000014641
225	ABCD2	ENSG00000173208	114088	TRIM9	ENSG00000100505
229	ALDOB	ENSG00000136872	253738	EBF3	ENSG00000108001
230	ALDOC	ENSG00000109107	11152	WDR45	ENSG00000196998
231	AKR1B1	ENSG00000085662	4190	MDH1	ENSG00000014641
238	ALK	ENSG00000171094	1826	DSCAM	ENSG00000171587
239	ALOX12	ENSG00000108839	212	ALAS2	ENSG00000158578
240	ALOX5	ENSG00000012779	203054	ADCK5	ENSG00000173137
241	ALOX5AP	ENSG00000132965	159371	SLC35G1	ENSG00000176273
242	ALOX12B	ENSG00000179477	51412	ACTL6B	ENSG00000077080
247	ALOX15B	ENSG00000179593	55858	TMEM165	ENSG00000134851
248	ALPI	ENSG00000163295	10220	GDF11	ENSG00000135414
249	ALPL	ENSG00000162551	6713	SQLE	ENSG00000104549
250	ALPP	ENSG00000163283	10220	GDF11	ENSG00000135414
251	ALPPL2	ENSG00000163286	10220	GDF11	ENSG00000135414
257	ALX3	ENSG00000156150	212	ALAS2	ENSG00000158578
258	AMBN	ENSG00000178522	10220	GDF11	ENSG00000135414
259	AMBP	ENSG00000106927	55858	TMEM165	ENSG00000134851
265	AMELX	ENSG00000125363	10220	GDF11	ENSG00000135414
266	AMELY	ENSG00000099721	10220	GDF11	ENSG00000135414
267	AMFR	ENSG00000159461	11152	WDR45	ENSG00000196998
269	AMHR2	ENSG00000135409	212	ALAS2	ENSG00000158578
270	AMPD1	ENSG00000116748	212	ALAS2	ENSG00000158578
271	AMPD2	ENSG00000116337	11021	RAB35	ENSG00000111737
272	AMPD3	ENSG00000133805	3070	HELLS	ENSG00000119969
273	AMPH	ENSG00000078053	166614	DCLK2	ENSG00000170390
274	BIN1	ENSG00000136717	10605	PAIP1	ENSG00000172239
275	AMT	ENSG00000145020	6713	SQLE	ENSG00000104549
279	AMY2A	ENSG00000243480	10220	GDF11	ENSG00000135414
280	AMY2B	ENSG00000240038	55858	TMEM165	ENSG00000134851
283	ANG	ENSG00000214274	55858	TMEM165	ENSG00000134851
284	ANGPT1	ENSG00000154188	166614	DCLK2	ENSG00000170390
285	ANGPT2	ENSG00000091879	10220	GDF11	ENSG00000135414
286	ANK1	ENSG00000029534	131405	TRIM71	ENSG00000206557
287	ANK2	ENSG00000145362	116987	AGAP1	ENSG00000157985
288	ANK3	ENSG00000151150	116987	AGAP1	ENSG00000157985
290	ANPEP	ENSG00000166825	25780	RASGRP3	ENSG00000152689
291	SLC25A4	ENSG00000151729	7779	SLC30A1	ENSG00000170385
292	SLC25A5	ENSG00000005022	4001	LMNB1	ENSG00000113368
293	SLC25A6	ENSG00000169100	4190	MDH1	ENSG00000014641
301	ANXA1	ENSG00000135046	4190	MDH1	ENSG00000014641
302	ANXA2	ENSG00000182718	10383	TUBB4B	ENSG00000188229
306	ANXA3	ENSG00000138772	159371	SLC35G1	ENSG00000176273
307	ANXA4	ENSG00000196975	56912	IFT46	ENSG00000118096
308	ANXA5	ENSG00000164111	4190	MDH1	ENSG00000014641
309	ANXA6	ENSG00000197043	4190	MDH1	ENSG00000014641
310	ANXA7	ENSG00000138279	4190	MDH1	ENSG00000014641
311	ANXA11	ENSG00000122359	4190	MDH1	ENSG00000014641
312	ANXA13	ENSG00000104537	253738	EBF3	ENSG00000108001
314	AOC2	ENSG00000131480	10220	GDF11	ENSG00000135414
316	AOX1	ENSG00000138356	11313	LYPLA2	ENSG00000011009
317	APAF1	ENSG00000120868	56894	AGPAT3	ENSG00000160216
318	NUDT2	ENSG00000164978	4190	MDH1	ENSG00000014641
319	APOF	ENSG00000175336	55858	TMEM165	ENSG00000134851
320	APBA1	ENSG00000107282	5991	RFX3	ENSG00000080298
321	APBA2	ENSG00000034053	166614	DCLK2	ENSG00000170390
322	APBB1	ENSG00000166313	10605	PAIP1	ENSG00000172239
323	APBB2	ENSG00000163697	4289	MKLN1	ENSG00000128585
325	APCS	ENSG00000132703	253738	EBF3	ENSG00000108001
326	AIRE	ENSG00000160224	212	ALAS2	ENSG00000158578
327	APEH	ENSG00000164062	64224	HERPUD2	ENSG00000122557
328	APEX1	ENSG00000100823	10480	EIF3M	ENSG00000149100
329	BIRC2	ENSG00000110330	53371	NUP54	ENSG00000138750
330	BIRC3	ENSG00000023445	25780	RASGRP3	ENSG00000152689
331	XIAP	ENSG00000101966	27314	RAB30	ENSG00000137502
332	BIRC5	ENSG00000089685	9319	TRIP13	ENSG00000071539
333	APLP1	ENSG00000105290	9781	RNF144A	ENSG00000151692
334	APLP2	ENSG00000084234	5660	PSAP	ENSG00000197746
335	APOA1	ENSG00000118137	55858	TMEM165	ENSG00000134851
336	APOA2	ENSG00000158874	55858	TMEM165	ENSG00000134851
338	APOB	ENSG00000084674	108	ADCY2	ENSG00000078295
339	APOBEC1	ENSG00000111701	212	ALAS2	ENSG00000158578
341	APOC1	ENSG00000130208	5660	PSAP	ENSG00000197746
343	AQP8	ENSG00000103375	212	ALAS2	ENSG00000158578
345	APOC3	ENSG00000110245	55858	TMEM165	ENSG00000134851
347	APOD	ENSG00000189058	55858	TMEM165	ENSG00000134851
348	APOE	ENSG00000130203	5660	PSAP	ENSG00000197746
350	APOH	ENSG00000091583	55858	TMEM165	ENSG00000134851
351	APP	ENSG00000142192	1363	CPE	ENSG00000109472
353	APRT	ENSG00000198931	10480	EIF3M	ENSG00000149100
354	KLK3	ENSG00000142515	253738	EBF3	ENSG00000108001
355	FAS	ENSG00000026103	56912	IFT46	ENSG00000118096
356	FASLG	ENSG00000117560	9615	GDA	ENSG00000119125
357	SHROOM2	ENSG00000146950	114088	TRIM9	ENSG00000100505
358	AQP1	ENSG00000240583	159371	SLC35G1	ENSG00000176273
359	AQP2	ENSG00000167580	212	ALAS2	ENSG00000158578
360	AQP3	ENSG00000165272	159371	SLC35G1	ENSG00000176273
361	AQP4	ENSG00000171885	51412	ACTL6B	ENSG00000077080
362	AQP5	ENSG00000161798	212	ALAS2	ENSG00000158578
363	AQP6	ENSG00000086159	212	ALAS2	ENSG00000158578
364	AQP7	ENSG00000165269	55858	TMEM165	ENSG00000134851
366	AQP9	ENSG00000103569	10162	LPCAT3	ENSG00000111684
367	AR	ENSG00000169083	2823	GPM6A	ENSG00000150625
368	ABCC6	ENSG00000091262	253738	EBF3	ENSG00000108001
369	ARAF	ENSG00000078061	5049	PAFAH1B2	ENSG00000168092
373	TRIM23	ENSG00000113595	91833	WDR20	ENSG00000140153
374	AREG	ENSG00000109321	5362	PLXNA2	ENSG00000076356
377	ARF3	ENSG00000134287	2664	GDI1	ENSG00000203879
379	ARL4D	ENSG00000175906	3052	HCCS	ENSG00000004961
381	ARF5	ENSG00000004059	378	ARF4	ENSG00000168374
382	ARF6	ENSG00000165527	10336	PCGF3	ENSG00000185619
383	ARG1	ENSG00000118520	253738	EBF3	ENSG00000108001
384	ARG2	ENSG00000081181	1393	CRHBP	ENSG00000145708
387	RHOA	ENSG00000067560	11051	NUDT21	ENSG00000167005
388	RHOB	ENSG00000143878	378	ARF4	ENSG00000168374
390	RND3	ENSG00000115963	5049	PAFAH1B2	ENSG00000168092
391	RHOG	ENSG00000177105	378	ARF4	ENSG00000168374
392	ARHGAP1	ENSG00000175220	58190	CTDSP1	ENSG00000144579
393	ARHGAP4	ENSG00000089820	115201	ATG4A	ENSG00000101844
394	ARHGAP5	ENSG00000100852	91404	SESTD1	ENSG00000187231
395	ARHGAP6	ENSG00000047648	2762	GMDS	ENSG00000112699
396	ARHGDIA	ENSG00000141522	689	BTF3	ENSG00000145741
397	ARHGDIB	ENSG00000111348	4190	MDH1	ENSG00000014641
398	ARHGDIG	ENSG00000242173	10098	TSPAN5	ENSG00000168785
399	RHOH	ENSG00000168421	4919	ROR1	ENSG00000185483
400	ARL1	ENSG00000120805	378	ARF4	ENSG00000168374
401	PHOX2A	ENSG00000165462	253738	EBF3	ENSG00000108001
402	ARL2	ENSG00000213465	5695	PSMB7	ENSG00000136930
403	ARL3	ENSG00000138175	83452	RAB33B	ENSG00000172007
405	ARNT	ENSG00000143437	9632	SEC24C	ENSG00000176986
406	ARNTL	ENSG00000133794	5128	CDK17	ENSG00000059758
407	ARR3	ENSG00000120500	212	ALAS2	ENSG00000158578
408	ARRB1	ENSG00000137486	10513	APPBP2	ENSG00000062725
409	ARRB2	ENSG00000141480	116138	KLHDC3	ENSG00000124702
410	ARSA	ENSG00000100299	55858	TMEM165	ENSG00000134851
411	ARSB	ENSG00000113273	23071	ERP44	ENSG00000023318
412	STS	ENSG00000101846	22862	FNDC3A	ENSG00000102531
414	ARSD	ENSG00000006756	56889	TM9SF3	ENSG00000077147
415	ARSE	ENSG00000157399	10220	GDF11	ENSG00000135414
416	ARSF	ENSG00000062096	10220	GDF11	ENSG00000135414
417	ART1	ENSG00000129744	212	ALAS2	ENSG00000158578
419	ART3	ENSG00000156219	10220	GDF11	ENSG00000135414
420	ART4	ENSG00000111339	55858	TMEM165	ENSG00000134851
421	ARVCF	ENSG00000099889	83452	RAB33B	ENSG00000172007
427	ASAH1	ENSG00000104763	55858	TMEM165	ENSG00000134851
429	ASCL1	ENSG00000139352	80258	EFHC2	ENSG00000183690
430	ASCL2	ENSG00000183734	131405	TRIM71	ENSG00000206557
432	ASGR1	ENSG00000141505	253738	EBF3	ENSG00000108001
435	ASL	ENSG00000126522	4190	MDH1	ENSG00000014641
438	ASMT	ENSG00000196433	212	ALAS2	ENSG00000158578
440	ASNS	ENSG00000070669	64422	ATG3	ENSG00000144848
443	ASPA	ENSG00000108381	60386	SLC25A19	ENSG00000125454
460	ASTN1	ENSG00000152092	57453	DSCAML1	ENSG00000177103
462	SERPINC1	ENSG00000117601	55858	TMEM165	ENSG00000134851
463	ZFHX3	ENSG00000140836	79633	FAT4	ENSG00000196159
466	ATF1	ENSG00000123268	56912	IFT46	ENSG00000118096
467	ATF3	ENSG00000162772	8721	EDF1	ENSG00000107223
468	ATF4	ENSG00000128272	10480	EIF3M	ENSG00000149100
471	ATIC	ENSG00000138363	10480	EIF3M	ENSG00000149100
472	ATM	ENSG00000149311	79633	FAT4	ENSG00000196159
473	RERE	ENSG00000142599	23092	ARHGAP26	ENSG00000145819
474	ATOH1	ENSG00000172238	131405	TRIM71	ENSG00000206557
476	ATP1A1	ENSG00000163399	23020	SNRNP200	ENSG00000144028
477	ATP1A2	ENSG00000018625	114088	TRIM9	ENSG00000100505
478	ATP1A3	ENSG00000105409	114088	TRIM9	ENSG00000100505
479	ATP12A	ENSG00000075673	212	ALAS2	ENSG00000158578
480	ATP1A4	ENSG00000132681	212	ALAS2	ENSG00000158578
482	ATP1B2	ENSG00000129244	9615	GDA	ENSG00000119125
483	ATP1B3	ENSG00000069849	1175	AP2S1	ENSG00000042753
486	FXYD2	ENSG00000137731	253738	EBF3	ENSG00000108001
487	ATP2A1	ENSG00000196296	131405	TRIM71	ENSG00000206557
488	ATP2A2	ENSG00000174437	23450	SF3B3	ENSG00000189091
489	ATP2A3	ENSG00000074370	2710	GK	ENSG00000198814
491	ATP2B2	ENSG00000157087	8499	PPFIA2	ENSG00000139220
492	ATP2B3	ENSG00000067842	146330	FBXL16	ENSG00000127585
493	ATP2B4	ENSG00000058668	51479	ANKFY1	ENSG00000185722
495	ATP4A	ENSG00000105675	131405	TRIM71	ENSG00000206557
496	ATP4B	ENSG00000186009	212	ALAS2	ENSG00000158578
498	ATP5A1	ENSG00000152234	10574	CCT7	ENSG00000135624
501	ALDH7A1	ENSG00000164904	11313	LYPLA2	ENSG00000011009
509	ATP5C1	ENSG00000165629	10480	EIF3M	ENSG00000149100
513	ATP5D	ENSG00000099624	533	ATP6V0B	ENSG00000117410
514	ATP5E	ENSG00000124172	4190	MDH1	ENSG00000014641
515	ATP5F1	ENSG00000116459	10480	EIF3M	ENSG00000149100
516	ATP5G1	ENSG00000159199	159371	SLC35G1	ENSG00000176273
517	ATP5G2	ENSG00000135390	159371	SLC35G1	ENSG00000176273
518	ATP5G3	ENSG00000154518	159371	SLC35G1	ENSG00000176273
521	ATP5I	ENSG00000169020	10480	EIF3M	ENSG00000149100
522	ATP5J	ENSG00000154723	10480	EIF3M	ENSG00000149100
525	ATP6V1B1	ENSG00000116039	9615	GDA	ENSG00000119125
527	ATP6V0C	ENSG00000185883	533	ATP6V0B	ENSG00000117410
529	ATP6V1E1	ENSG00000131100	10480	EIF3M	ENSG00000149100
534	ATP6V1G2	ENSG00000213760	114088	TRIM9	ENSG00000100505
537	ATP6AP1	ENSG00000071553	51234	EMC4	ENSG00000128463
538	ATP7A	ENSG00000165240	25782	RAB3GAP2	ENSG00000118873
539	ATP5O	ENSG00000241837	10480	EIF3M	ENSG00000149100
540	ATP7B	ENSG00000123191	159371	SLC35G1	ENSG00000176273
545	ATR	ENSG00000175054	25885	POLR1A	ENSG00000068654
546	ATRX	ENSG00000085224	25836	NIPBL	ENSG00000164190
547	KIF1A	ENSG00000130294	57453	DSCAML1	ENSG00000177103
549	AUH	ENSG00000148090	79903	NAA60	ENSG00000122390
550	AUP1	ENSG00000115307	7779	SLC30A1	ENSG00000170385
551	AVP	ENSG00000101200	212	ALAS2	ENSG00000158578
552	AVPR1A	ENSG00000166148	9615	GDA	ENSG00000119125
553	AVPR1B	ENSG00000198049	212	ALAS2	ENSG00000158578
554	AVPR2	ENSG00000126895	212	ALAS2	ENSG00000158578
558	AXL	ENSG00000167601	1363	CPE	ENSG00000109472
563	AZGP1	ENSG00000160862	55858	TMEM165	ENSG00000134851
566	AZU1	ENSG00000172232	10220	GDF11	ENSG00000135414
567	B2M	ENSG00000166710	4190	MDH1	ENSG00000014641
570	BAAT	ENSG00000136881	55858	TMEM165	ENSG00000134851
572	BAD	ENSG00000002330	4190	MDH1	ENSG00000014641
578	BAK1	ENSG00000030110	11313	LYPLA2	ENSG00000011009
579	NKX3-2	ENSG00000109705	212	ALAS2	ENSG00000158578
580	BARD1	ENSG00000138376	55858	TMEM165	ENSG00000134851
581	BAX	ENSG00000087088	11313	LYPLA2	ENSG00000011009
583	BBS2	ENSG00000125124	4190	MDH1	ENSG00000014641
585	BBS4	ENSG00000140463	1393	CRHBP	ENSG00000145708
586	BCAT1	ENSG00000060982	9781	RNF144A	ENSG00000151692
587	BCAT2	ENSG00000105552	159371	SLC35G1	ENSG00000176273
590	BCHE	ENSG00000114200	55858	TMEM165	ENSG00000134851
593	BCKDHA	ENSG00000248098	4190	MDH1	ENSG00000014641
594	BCKDHB	ENSG00000083123	55617	TASP1	ENSG00000089123
595	CCND1	ENSG00000110092	2239	GPC4	ENSG00000076716
597	BCL2A1	ENSG00000140379	60386	SLC25A19	ENSG00000125454
598	BCL2L1	ENSG00000171552	262	AMD1	ENSG00000123505
599	BCL2L2	ENSG00000129473	11313	LYPLA2	ENSG00000011009
604	BCL6	ENSG00000113916	9267	CYTH1	ENSG00000108669
605	BCL7A	ENSG00000110987	80011	FAM192A	ENSG00000172775
607	BCL9	ENSG00000116128	9781	RNF144A	ENSG00000151692
608	TNFRSF17	ENSG00000048462	55858	TMEM165	ENSG00000134851
610	HCN2	ENSG00000099822	51412	ACTL6B	ENSG00000077080
611	OPN1SW	ENSG00000128617	212	ALAS2	ENSG00000158578
613	BCR	ENSG00000186716	9793	CKAP5	ENSG00000175216
617	BCS1L	ENSG00000074582	5695	PSMB7	ENSG00000136930
622	BDH1	ENSG00000161267	79903	NAA60	ENSG00000122390
623	BDKRB1	ENSG00000100739	253738	EBF3	ENSG00000108001
627	BDNF	ENSG00000176697	10220	GDF11	ENSG00000135414
629	CFB	ENSG00000243649	22856	CHSY1	ENSG00000131873
632	BGLAP	ENSG00000242252	10220	GDF11	ENSG00000135414
633	BGN	ENSG00000182492	5660	PSAP	ENSG00000197746
634	CEACAM1	ENSG00000079385	55858	TMEM165	ENSG00000134851
635	BHMT	ENSG00000145692	253738	EBF3	ENSG00000108001
636	BICD1	ENSG00000151746	166614	DCLK2	ENSG00000170390
637	BID	ENSG00000015475	159371	SLC35G1	ENSG00000176273
638	BIK	ENSG00000100290	55858	TMEM165	ENSG00000134851
639	PRDM1	ENSG00000057657	54799	MBTD1	ENSG00000011258
640	BLK	ENSG00000136573	24137	KIF4A	ENSG00000090889
641	BLM	ENSG00000197299	9319	TRIP13	ENSG00000071539
642	BLMH	ENSG00000108578	22856	CHSY1	ENSG00000131873
643	CXCR5	ENSG00000160683	253738	EBF3	ENSG00000108001
644	BLVRA	ENSG00000106605	60386	SLC25A19	ENSG00000125454
645	BLVRB	ENSG00000090013	11313	LYPLA2	ENSG00000011009
646	BNC1	ENSG00000169594	131405	TRIM71	ENSG00000206557
649	BMP1	ENSG00000168487	9777	TM9SF4	ENSG00000101337
650	BMP2	ENSG00000125845	22856	CHSY1	ENSG00000131873
651	BMP3	ENSG00000152785	10220	GDF11	ENSG00000135414
652	BMP4	ENSG00000125378	5362	PLXNA2	ENSG00000076356
653	BMP5	ENSG00000112175	10220	GDF11	ENSG00000135414
654	BMP6	ENSG00000153162	84959	UBASH3B	ENSG00000154127
655	BMP7	ENSG00000101144	10220	GDF11	ENSG00000135414
656	BMP8B	ENSG00000116985	114088	TRIM9	ENSG00000100505
657	BMPR1A	ENSG00000107779	5754	PTK7	ENSG00000112655
658	BMPR1B	ENSG00000138696	57453	DSCAML1	ENSG00000177103
659	BMPR2	ENSG00000204217	5787	PTPRB	ENSG00000127329
662	BNIP1	ENSG00000113734	60386	SLC25A19	ENSG00000125454
663	BNIP2	ENSG00000140299	4190	MDH1	ENSG00000014641
664	BNIP3	ENSG00000176171	60386	SLC25A19	ENSG00000125454
665	BNIP3L	ENSG00000104765	3052	HCCS	ENSG00000004961
666	BOK	ENSG00000176720	11313	LYPLA2	ENSG00000011009
667	DST	ENSG00000151914	23195	MDN1	ENSG00000112159
669	BPGM	ENSG00000172331	60386	SLC25A19	ENSG00000125454
670	BPHL	ENSG00000137274	4190	MDH1	ENSG00000014641
672	BRCA1	ENSG00000012048	159371	SLC35G1	ENSG00000176273
673	BRAF	ENSG00000157764	29	ABR	ENSG00000159842
676	BRDT	ENSG00000137948	131405	TRIM71	ENSG00000206557
677	ZFP36L1	ENSG00000185650	10890	RAB10	ENSG00000084733
678	ZFP36L2	ENSG00000152518	262	AMD1	ENSG00000123505
680	BRS3	ENSG00000102239	212	ALAS2	ENSG00000158578
682	BSG	ENSG00000172270	5660	PSAP	ENSG00000197746
683	BST1	ENSG00000109743	55858	TMEM165	ENSG00000134851
684	BST2	ENSG00000130303	10390	CEPT1	ENSG00000134255
685	BTC	ENSG00000174808	10220	GDF11	ENSG00000135414
686	BTD	ENSG00000169814	159371	SLC35G1	ENSG00000176273
687	KLF9	ENSG00000119138	10336	PCGF3	ENSG00000185619
688	KLF5	ENSG00000102554	338692	ANKRD13D	ENSG00000172932
694	BTG1	ENSG00000133639	28951	TRIB2	ENSG00000071575
695	BTK	ENSG00000010671	26147	PHF19	ENSG00000119403
696	BTN1A1	ENSG00000124557	10220	GDF11	ENSG00000135414
699	BUB1	ENSG00000169679	9319	TRIP13	ENSG00000071539
701	BUB1B	ENSG00000156970	9319	TRIP13	ENSG00000071539
705	BYSL	ENSG00000112578	10978	CLP1	ENSG00000172409
706	TSPO	ENSG00000100300	159371	SLC35G1	ENSG00000176273
708	C1QBP	ENSG00000108561	10480	EIF3M	ENSG00000149100
710	SERPING1	ENSG00000149131	5660	PSAP	ENSG00000197746
712	C1QA	ENSG00000173372	5660	PSAP	ENSG00000197746
713	C1QB	ENSG00000173369	5660	PSAP	ENSG00000197746
714	C1QC	ENSG00000159189	5660	PSAP	ENSG00000197746
717	C2	ENSG00000166278	22856	CHSY1	ENSG00000131873
718	C3	ENSG00000125730	4921	DDR2	ENSG00000162733
719	C3AR1	ENSG00000171860	159371	SLC35G1	ENSG00000176273
722	C4BPA	ENSG00000123838	253738	EBF3	ENSG00000108001
725	C4BPB	ENSG00000123843	55858	TMEM165	ENSG00000134851
726	CAPN5	ENSG00000149260	83452	RAB33B	ENSG00000172007
727	C5	ENSG00000106804	5754	PTK7	ENSG00000112655
728	C5AR1	ENSG00000197405	159371	SLC35G1	ENSG00000176273
729	C6	ENSG00000039537	55858	TMEM165	ENSG00000134851
730	C7	ENSG00000112936	4190	MDH1	ENSG00000014641
731	C8A	ENSG00000157131	55858	TMEM165	ENSG00000134851
732	C8B	ENSG00000021852	55858	TMEM165	ENSG00000134851
733	C8G	ENSG00000176919	55858	TMEM165	ENSG00000134851
735	C9	ENSG00000113600	55858	TMEM165	ENSG00000134851
738	VPS51	ENSG00000149823	5634	PRPS2	ENSG00000101911
740	MRPL49	ENSG00000149792	10480	EIF3M	ENSG00000149100
741	ZNHIT2	ENSG00000174276	5695	PSMB7	ENSG00000136930
744	MPPED2	ENSG00000066382	146330	FBXL16	ENSG00000127585
745	MYRF	ENSG00000124920	54799	MBTD1	ENSG00000011258
747	DAGLA	ENSG00000134780	114088	TRIM9	ENSG00000100505
752	FMNL1	ENSG00000184922	10425	ARIH2	ENSG00000177479
754	PTTG1IP	ENSG00000183255	5660	PSAP	ENSG00000197746
755	C21orf2	ENSG00000160226	60386	SLC25A19	ENSG00000125454
757	TMEM50B	ENSG00000142188	159371	SLC35G1	ENSG00000176273
759	CA1	ENSG00000133742	212	ALAS2	ENSG00000158578
760	CA2	ENSG00000104267	3052	HCCS	ENSG00000004961
761	CA3	ENSG00000164879	212	ALAS2	ENSG00000158578
762	CA4	ENSG00000167434	10220	GDF11	ENSG00000135414
763	CA5A	ENSG00000174990	253738	EBF3	ENSG00000108001
765	CA6	ENSG00000131686	10220	GDF11	ENSG00000135414
766	CA7	ENSG00000168748	80258	EFHC2	ENSG00000183690
767	CA8	ENSG00000178538	80258	EFHC2	ENSG00000183690
768	CA9	ENSG00000107159	10220	GDF11	ENSG00000135414
770	CA11	ENSG00000063180	11152	WDR45	ENSG00000196998
771	CA12	ENSG00000074410	55858	TMEM165	ENSG00000134851
773	CACNA1A	ENSG00000141837	57453	DSCAML1	ENSG00000177103
774	CACNA1B	ENSG00000148408	57453	DSCAML1	ENSG00000177103
775	CACNA1C	ENSG00000151067	8499	PPFIA2	ENSG00000139220
776	CACNA1D	ENSG00000157388	57453	DSCAML1	ENSG00000177103
777	CACNA1E	ENSG00000198216	8499	PPFIA2	ENSG00000139220
778	CACNA1F	ENSG00000102001	131405	TRIM71	ENSG00000206557
779	CACNA1S	ENSG00000081248	131405	TRIM71	ENSG00000206557
781	CACNA2D1	ENSG00000153956	9844	ELMO1	ENSG00000155849
782	CACNB1	ENSG00000067191	3070	HELLS	ENSG00000119969
783	CACNB2	ENSG00000165995	9649	RALGPS1	ENSG00000136828
784	CACNB3	ENSG00000167535	83874	TBC1D10A	ENSG00000099992
786	CACNG1	ENSG00000108878	212	ALAS2	ENSG00000158578
788	SLC25A20	ENSG00000178537	11313	LYPLA2	ENSG00000011009
790	CAD	ENSG00000084774	9793	CKAP5	ENSG00000175216
793	CALB1	ENSG00000104327	80258	EFHC2	ENSG00000183690
794	CALB2	ENSG00000172137	114088	TRIM9	ENSG00000100505
795	S100G	ENSG00000169906	212	ALAS2	ENSG00000158578
796	CALCA	ENSG00000110680	10220	GDF11	ENSG00000135414
799	CALCR	ENSG00000004948	212	ALAS2	ENSG00000158578
800	CALD1	ENSG00000122786	84950	PRPF38A	ENSG00000134748
801	CALM1	ENSG00000198668	378	ARF4	ENSG00000168374
808	CALM3	ENSG00000160014	378	ARF4	ENSG00000168374
810	CALML3	ENSG00000178363	212	ALAS2	ENSG00000158578
811	CALR	ENSG00000179218	5034	P4HB	ENSG00000185624
813	CALU	ENSG00000128595	7555	CNBP	ENSG00000169714
814	CAMK4	ENSG00000152495	80821	DDHD1	ENSG00000100523
815	CAMK2A	ENSG00000070808	146330	FBXL16	ENSG00000127585
816	CAMK2B	ENSG00000058404	146330	FBXL16	ENSG00000127585
817	CAMK2D	ENSG00000145349	4289	MKLN1	ENSG00000128585
818	CAMK2G	ENSG00000148660	55219	TMEM57	ENSG00000204178
819	CAMLG	ENSG00000164615	4190	MDH1	ENSG00000014641
820	CAMP	ENSG00000164047	10220	GDF11	ENSG00000135414
821	CANX	ENSG00000127022	5034	P4HB	ENSG00000185624
822	CAPG	ENSG00000042493	11313	LYPLA2	ENSG00000011009
823	CAPN1	ENSG00000014216	64422	ATG3	ENSG00000144848
824	CAPN2	ENSG00000162909	4190	MDH1	ENSG00000014641
825	CAPN3	ENSG00000092529	56912	IFT46	ENSG00000118096
826	CAPNS1	ENSG00000126247	9352	TXNL1	ENSG00000091164
827	CAPN6	ENSG00000077274	253738	EBF3	ENSG00000108001
830	CAPZA2	ENSG00000198898	10598	AHSA1	ENSG00000100591
831	CAST	ENSG00000153113	80011	FAM192A	ENSG00000172775
832	CAPZB	ENSG00000077549	9114	ATP6V0D1	ENSG00000159720
833	CARS	ENSG00000110619	56949	XAB2	ENSG00000076924
834	CASP1	ENSG00000137752	60386	SLC25A19	ENSG00000125454
835	CASP2	ENSG00000106144	83452	RAB33B	ENSG00000172007
836	CASP3	ENSG00000164305	5049	PAFAH1B2	ENSG00000168092
837	CASP4	ENSG00000196954	4190	MDH1	ENSG00000014641
838	CASP5	ENSG00000137757	55858	TMEM165	ENSG00000134851
839	CASP6	ENSG00000138794	4190	MDH1	ENSG00000014641
840	CASP7	ENSG00000165806	60386	SLC25A19	ENSG00000125454
841	CASP8	ENSG00000064012	115201	ATG4A	ENSG00000101844
842	CASP9	ENSG00000132906	60386	SLC25A19	ENSG00000125454
843	CASP10	ENSG00000003400	159371	SLC35G1	ENSG00000176273
844	CASQ1	ENSG00000143318	10220	GDF11	ENSG00000135414
845	CASQ2	ENSG00000118729	22856	CHSY1	ENSG00000131873
847	CAT	ENSG00000121691	4190	MDH1	ENSG00000014641
857	CAV1	ENSG00000105974	11313	LYPLA2	ENSG00000011009
858	CAV2	ENSG00000105971	10390	CEPT1	ENSG00000134255
859	CAV3	ENSG00000182533	212	ALAS2	ENSG00000158578
862	RUNX1T1	ENSG00000079102	23008	KLHDC10	ENSG00000128607
863	CBFA2T3	ENSG00000129993	84959	UBASH3B	ENSG00000154127
864	RUNX3	ENSG00000020633	54805	CNNM2	ENSG00000148842
865	CBFB	ENSG00000067955	56949	XAB2	ENSG00000076924
866	SERPINA6	ENSG00000170099	55858	TMEM165	ENSG00000134851
867	CBL	ENSG00000110395	80821	DDHD1	ENSG00000100523
868	CBLB	ENSG00000114423	54878	DPP8	ENSG00000074603
869	CBLN1	ENSG00000102924	10220	GDF11	ENSG00000135414
871	SERPINH1	ENSG00000149257	10480	EIF3M	ENSG00000149100
873	CBR1	ENSG00000159228	4190	MDH1	ENSG00000014641
874	CBR3	ENSG00000159231	55858	TMEM165	ENSG00000134851
875	CBS	ENSG00000160200	79903	NAA60	ENSG00000122390
881	CCIN	ENSG00000185972	212	ALAS2	ENSG00000158578
885	CCK	ENSG00000187094	10220	GDF11	ENSG00000135414
886	CCKAR	ENSG00000163394	212	ALAS2	ENSG00000158578
887	CCKBR	ENSG00000110148	51412	ACTL6B	ENSG00000077080
889	KRIT1	ENSG00000001631	54799	MBTD1	ENSG00000011258
890	CCNA2	ENSG00000145386	9319	TRIP13	ENSG00000071539
891	CCNB1	ENSG00000134057	60386	SLC25A19	ENSG00000125454
892	CCNC	ENSG00000112237	10109	ARPC2	ENSG00000163466
894	CCND2	ENSG00000118971	23276	KLHL18	ENSG00000114648
896	CCND3	ENSG00000112576	11152	WDR45	ENSG00000196998
898	CCNE1	ENSG00000105173	9781	RNF144A	ENSG00000151692
899	CCNF	ENSG00000162063	9319	TRIP13	ENSG00000071539
900	CCNG1	ENSG00000113328	79903	NAA60	ENSG00000122390
901	CCNG2	ENSG00000138764	128637	TBC1D20	ENSG00000125875
902	CCNH	ENSG00000134480	10171	RCL1	ENSG00000120158
904	CCNT1	ENSG00000129315	81573	ANKRD13C	ENSG00000118454
905	CCNT2	ENSG00000082258	79982	DNAJB14	ENSG00000164031
909	CD1A	ENSG00000158477	10220	GDF11	ENSG00000135414
910	CD1B	ENSG00000158485	212	ALAS2	ENSG00000158578
911	CD1C	ENSG00000158481	10220	GDF11	ENSG00000135414
912	CD1D	ENSG00000158473	55858	TMEM165	ENSG00000134851
913	CD1E	ENSG00000158488	55858	TMEM165	ENSG00000134851
914	CD2	ENSG00000116824	22856	CHSY1	ENSG00000131873
915	CD3D	ENSG00000167286	55858	TMEM165	ENSG00000134851
916	CD3E	ENSG00000198851	55858	TMEM165	ENSG00000134851
917	CD3G	ENSG00000160654	10220	GDF11	ENSG00000135414
919	CD247	ENSG00000198821	55858	TMEM165	ENSG00000134851
920	CD4	ENSG00000010610	5660	PSAP	ENSG00000197746
921	CD5	ENSG00000110448	10220	GDF11	ENSG00000135414
922	CD5L	ENSG00000073754	55858	TMEM165	ENSG00000134851
923	CD6	ENSG00000013725	4919	ROR1	ENSG00000185483
924	CD7	ENSG00000173762	55858	TMEM165	ENSG00000134851
925	CD8A	ENSG00000153563	80727	TTYH3	ENSG00000136295
926	CD8B	ENSG00000172116	10220	GDF11	ENSG00000135414
929	CD14	ENSG00000170458	55858	TMEM165	ENSG00000134851
930	CD19	ENSG00000177455	10220	GDF11	ENSG00000135414
932	MS4A3	ENSG00000149516	55858	TMEM165	ENSG00000134851
939	CD27	ENSG00000139193	253738	EBF3	ENSG00000108001
940	CD28	ENSG00000178562	253738	EBF3	ENSG00000108001
941	CD80	ENSG00000121594	10220	GDF11	ENSG00000135414
942	CD86	ENSG00000114013	6713	SQLE	ENSG00000104549
943	TNFRSF8	ENSG00000120949	10220	GDF11	ENSG00000135414
944	TNFSF8	ENSG00000106952	10098	TSPAN5	ENSG00000168785
945	CD33	ENSG00000105383	55858	TMEM165	ENSG00000134851
946	SIGLEC6	ENSG00000105492	10220	GDF11	ENSG00000135414
947	CD34	ENSG00000174059	6713	SQLE	ENSG00000104549
949	SCARB1	ENSG00000073060	56912	IFT46	ENSG00000118096
950	SCARB2	ENSG00000138760	7779	SLC30A1	ENSG00000170385
951	CD37	ENSG00000104894	159371	SLC35G1	ENSG00000176273
952	CD38	ENSG00000004468	10220	GDF11	ENSG00000135414
954	ENTPD2	ENSG00000054179	9615	GDA	ENSG00000119125
955	ENTPD6	ENSG00000197586	79903	NAA60	ENSG00000122390
956	ENTPD3	ENSG00000168032	55858	TMEM165	ENSG00000134851
957	ENTPD5	ENSG00000187097	7779	SLC30A1	ENSG00000170385
958	CD40	ENSG00000101017	22856	CHSY1	ENSG00000131873
959	CD40LG	ENSG00000102245	253738	EBF3	ENSG00000108001
960	CD44	ENSG00000026508	22856	CHSY1	ENSG00000131873
961	CD47	ENSG00000196776	55858	TMEM165	ENSG00000134851
962	CD48	ENSG00000117091	55858	TMEM165	ENSG00000134851
963	CD53	ENSG00000143119	159371	SLC35G1	ENSG00000176273
965	CD58	ENSG00000116815	7779	SLC30A1	ENSG00000170385
966	CD59	ENSG00000085063	55858	TMEM165	ENSG00000134851
967	CD63	ENSG00000135404	159371	SLC35G1	ENSG00000176273
968	CD68	ENSG00000129226	5660	PSAP	ENSG00000197746
969	CD69	ENSG00000110848	60386	SLC25A19	ENSG00000125454
970	CD70	ENSG00000125726	10220	GDF11	ENSG00000135414
972	CD74	ENSG00000019582	4190	MDH1	ENSG00000014641
973	CD79A	ENSG00000105369	55858	TMEM165	ENSG00000134851
974	CD79B	ENSG00000007312	10220	GDF11	ENSG00000135414
975	CD81	ENSG00000110651	159371	SLC35G1	ENSG00000176273
977	CD151	ENSG00000177697	10390	CEPT1	ENSG00000134255
978	CDA	ENSG00000158825	5362	PLXNA2	ENSG00000076356
983	CDK1	ENSG00000170312	10978	CLP1	ENSG00000172409
987	LRBA	ENSG00000198589	116987	AGAP1	ENSG00000157985
988	CDC5L	ENSG00000096401	23350	U2SURP	ENSG00000163714
990	CDC6	ENSG00000094804	9319	TRIP13	ENSG00000071539
993	CDC25A	ENSG00000164045	9319	TRIP13	ENSG00000071539
994	CDC25B	ENSG00000101224	7266	DNAJC7	ENSG00000168259
995	CDC25C	ENSG00000158402	55858	TMEM165	ENSG00000134851
996	CDC27	ENSG00000004897	55666	NPLOC4	ENSG00000182446
997	CDC34	ENSG00000099804	9352	TXNL1	ENSG00000091164
998	CDC42	ENSG00000070831	5862	RAB2A	ENSG00000104388
999	CDH1	ENSG00000039068	10220	GDF11	ENSG00000135414
1000	CDH2	ENSG00000170558	10427	SEC24B	ENSG00000138802
1001	CDH3	ENSG00000062038	10220	GDF11	ENSG00000135414
1003	CDH5	ENSG00000179776	734	OSGIN2	ENSG00000164823
1004	CDH6	ENSG00000113361	5362	PLXNA2	ENSG00000076356
1005	CDH7	ENSG00000081138	10220	GDF11	ENSG00000135414
1006	CDH8	ENSG00000150394	286046	XKR6	ENSG00000171044
1007	CDH9	ENSG00000113100	286046	XKR6	ENSG00000171044
1008	CDH10	ENSG00000040731	10220	GDF11	ENSG00000135414
1009	CDH11	ENSG00000140937	51232	CRIM1	ENSG00000150938
1010	CDH12	ENSG00000154162	1826	DSCAM	ENSG00000171587
1012	CDH13	ENSG00000140945	1826	DSCAM	ENSG00000171587
1013	CDH15	ENSG00000129910	212	ALAS2	ENSG00000158578
1014	CDH16	ENSG00000166589	212	ALAS2	ENSG00000158578
1015	CDH17	ENSG00000079112	10220	GDF11	ENSG00000135414
1016	CDH18	ENSG00000145526	1826	DSCAM	ENSG00000171587
1017	CDK2	ENSG00000123374	5634	PRPS2	ENSG00000101911
1019	CDK4	ENSG00000135446	10109	ARPC2	ENSG00000163466
1020	CDK5	ENSG00000164885	23647	ARFIP2	ENSG00000132254
1021	CDK6	ENSG00000105810	80821	DDHD1	ENSG00000100523
1022	CDK7	ENSG00000134058	10171	RCL1	ENSG00000120158
1024	CDK8	ENSG00000132964	55219	TMEM57	ENSG00000204178
1026	CDKN1A	ENSG00000124762	4190	MDH1	ENSG00000014641
1027	CDKN1B	ENSG00000111276	80011	FAM192A	ENSG00000172775
1028	CDKN1C	ENSG00000129757	51029	DESI2	ENSG00000121644
1029	CDKN2A	ENSG00000147889	114088	TRIM9	ENSG00000100505
1030	CDKN2B	ENSG00000147883	83452	RAB33B	ENSG00000172007
1032	CDKN2D	ENSG00000129355	9781	RNF144A	ENSG00000151692
1033	CDKN3	ENSG00000100526	9781	RNF144A	ENSG00000151692
1036	CDO1	ENSG00000129596	60386	SLC25A19	ENSG00000125454
1038	CDR1	ENSG00000184258	114088	TRIM9	ENSG00000100505
1040	CDS1	ENSG00000163624	10098	TSPAN5	ENSG00000168785
1041	CDSN	ENSG00000204539	10220	GDF11	ENSG00000135414
1043	CD52	ENSG00000169442	159371	SLC35G1	ENSG00000176273
1044	CDX1	ENSG00000113722	253738	EBF3	ENSG00000108001
1045	CDX2	ENSG00000165556	253738	EBF3	ENSG00000108001
1046	CDX4	ENSG00000131264	212	ALAS2	ENSG00000158578
1047	CLGN	ENSG00000153132	10220	GDF11	ENSG00000135414
1048	CEACAM5	ENSG00000105388	10220	GDF11	ENSG00000135414
1051	CEBPB	ENSG00000172216	378	ARF4	ENSG00000168374
1052	CEBPD	ENSG00000221869	55696	RBM22	ENSG00000086589
1053	CEBPE	ENSG00000092067	212	ALAS2	ENSG00000158578
1054	CEBPG	ENSG00000153879	80011	FAM192A	ENSG00000172775
1056	CEL	ENSG00000170835	10220	GDF11	ENSG00000135414
1058	CENPA	ENSG00000115163	9319	TRIP13	ENSG00000071539
1059	CENPB	ENSG00000125817	10061	ABCF2	ENSG00000033050
1060	CENPC	ENSG00000145241	23560	GTPBP4	ENSG00000107937
1062	CENPE	ENSG00000138778	24137	KIF4A	ENSG00000090889
1063	CENPF	ENSG00000117724	2823	GPM6A	ENSG00000150625
1066	CES1	ENSG00000198848	55858	TMEM165	ENSG00000134851
1068	CETN1	ENSG00000177143	131405	TRIM71	ENSG00000206557
1069	CETN2	ENSG00000147400	8721	EDF1	ENSG00000107223
1070	CETN3	ENSG00000153140	4190	MDH1	ENSG00000014641
1071	CETP	ENSG00000087237	55858	TMEM165	ENSG00000134851
1073	CFL2	ENSG00000165410	829	CAPZA1	ENSG00000116489
1075	CTSC	ENSG00000109861	55858	TMEM165	ENSG00000134851
1080	CFTR	ENSG00000001626	212	ALAS2	ENSG00000158578
1084	CEACAM3	ENSG00000170956	10220	GDF11	ENSG00000135414
1087	CEACAM7	ENSG00000007306	55858	TMEM165	ENSG00000134851
1088	CEACAM8	ENSG00000124469	212	ALAS2	ENSG00000158578
1089	CEACAM4	ENSG00000105352	55858	TMEM165	ENSG00000134851
1101	CHAD	ENSG00000136457	10220	GDF11	ENSG00000135414
1102	RCBTB2	ENSG00000136161	10390	CEPT1	ENSG00000134255
1103	CHAT	ENSG00000070748	131405	TRIM71	ENSG00000206557
1104	RCC1	ENSG00000180198	10978	CLP1	ENSG00000172409
1105	CHD1	ENSG00000153922	23350	U2SURP	ENSG00000163714
1107	CHD3	ENSG00000170004	22992	KDM2A	ENSG00000173120
1108	CHD4	ENSG00000111642	8467	SMARCA5	ENSG00000153147
1111	CHEK1	ENSG00000149554	9319	TRIP13	ENSG00000071539
1112	FOXN3	ENSG00000053254	9873	FCHSD2	ENSG00000137478
1113	CHGA	ENSG00000100604	10220	GDF11	ENSG00000135414
1114	CHGB	ENSG00000089199	114088	TRIM9	ENSG00000100505
1116	CHI3L1	ENSG00000133048	55858	TMEM165	ENSG00000134851
1118	CHIT1	ENSG00000133063	55858	TMEM165	ENSG00000134851
1119	CHKA	ENSG00000110721	25988	HINFP	ENSG00000172273
1120	CHKB	ENSG00000100288	6713	SQLE	ENSG00000104549
1121	CHM	ENSG00000188419	55681	SCYL2	ENSG00000136021
1122	CHML	ENSG00000203668	9781	RNF144A	ENSG00000151692
1123	CHN1	ENSG00000128656	3632	INPP5A	ENSG00000068383
1128	CHRM1	ENSG00000168539	51412	ACTL6B	ENSG00000077080
1129	CHRM2	ENSG00000181072	51412	ACTL6B	ENSG00000077080
1131	CHRM3	ENSG00000133019	57419	SLC24A3	ENSG00000185052
1132	CHRM4	ENSG00000180720	51412	ACTL6B	ENSG00000077080
1133	CHRM5	ENSG00000184984	80258	EFHC2	ENSG00000183690
1134	CHRNA1	ENSG00000138435	10220	GDF11	ENSG00000135414
1135	CHRNA2	ENSG00000120903	80258	EFHC2	ENSG00000183690
1136	CHRNA3	ENSG00000080644	10220	GDF11	ENSG00000135414
1137	CHRNA4	ENSG00000101204	253738	EBF3	ENSG00000108001
1138	CHRNA5	ENSG00000169684	55858	TMEM165	ENSG00000134851
1140	CHRNB1	ENSG00000170175	6713	SQLE	ENSG00000104549
1141	CHRNB2	ENSG00000160716	10220	GDF11	ENSG00000135414
1142	CHRNB3	ENSG00000147432	212	ALAS2	ENSG00000158578
1143	CHRNB4	ENSG00000117971	253738	EBF3	ENSG00000108001
1144	CHRND	ENSG00000135902	253738	EBF3	ENSG00000108001
1145	CHRNE	ENSG00000108556	10220	GDF11	ENSG00000135414
1146	CHRNG	ENSG00000196811	10220	GDF11	ENSG00000135414
1147	CHUK	ENSG00000213341	57599	WDR48	ENSG00000114742
1149	CIDEA	ENSG00000176194	9615	GDA	ENSG00000119125
1152	CKB	ENSG00000166165	689	BTF3	ENSG00000145741
1154	CISH	ENSG00000114737	55858	TMEM165	ENSG00000134851
1155	TBCB	ENSG00000105254	8775	NAPA	ENSG00000105402
1158	CKM	ENSG00000104879	131405	TRIM71	ENSG00000206557
1160	CKMT2	ENSG00000131730	55858	TMEM165	ENSG00000134851
1161	ERCC8	ENSG00000049167	159371	SLC35G1	ENSG00000176273
1163	CKS1B	ENSG00000173207	3148	HMGB2	ENSG00000164104
1164	CKS2	ENSG00000123975	3148	HMGB2	ENSG00000164104
1174	AP1S1	ENSG00000106367	5049	PAFAH1B2	ENSG00000168092
1176	AP3S1	ENSG00000177879	11313	LYPLA2	ENSG00000011009
1178	CLC	ENSG00000105205	55858	TMEM165	ENSG00000134851
1180	CLCN1	ENSG00000188037	212	ALAS2	ENSG00000158578
1181	CLCN2	ENSG00000114859	6713	SQLE	ENSG00000104549
1182	CLCN3	ENSG00000109572	79699	ZYG11B	ENSG00000162378
1183	CLCN4	ENSG00000073464	375346	TMEM110	ENSG00000213533
1184	CLCN5	ENSG00000171365	2823	GPM6A	ENSG00000150625
1185	CLCN6	ENSG00000011021	55254	TMEM39A	ENSG00000176142
1186	CLCN7	ENSG00000103249	3703	STT3A	ENSG00000134910
1187	CLCNKA	ENSG00000186510	212	ALAS2	ENSG00000158578
1188	CLCNKB	ENSG00000184908	212	ALAS2	ENSG00000158578
1192	CLIC1	ENSG00000213719	4190	MDH1	ENSG00000014641
1193	CLIC2	ENSG00000155962	115201	ATG4A	ENSG00000101844
1195	CLK1	ENSG00000013441	10363	HMG20A	ENSG00000140382
1196	CLK2	ENSG00000176444	55677	IWS1	ENSG00000163166
1198	CLK3	ENSG00000179335	55677	IWS1	ENSG00000163166
1200	TPP1	ENSG00000166340	7779	SLC30A1	ENSG00000170385
1203	CLN5	ENSG00000102805	55858	TMEM165	ENSG00000134851
1207	CLNS1A	ENSG00000074201	8812	CCNK	ENSG00000090061
1208	CLPS	ENSG00000137392	10220	GDF11	ENSG00000135414
1211	CLTA	ENSG00000122705	9352	TXNL1	ENSG00000091164
1212	CLTB	ENSG00000175416	3052	HCCS	ENSG00000004961
1213	CLTC	ENSG00000141367	23019	CNOT1	ENSG00000125107
1215	CMA1	ENSG00000092009	10220	GDF11	ENSG00000135414
1230	CCR1	ENSG00000163823	10390	CEPT1	ENSG00000134255
1232	CCR3	ENSG00000183625	253738	EBF3	ENSG00000108001
1233	CCR4	ENSG00000183813	253738	EBF3	ENSG00000108001
1235	CCR6	ENSG00000112486	253738	EBF3	ENSG00000108001
1236	CCR7	ENSG00000126353	10220	GDF11	ENSG00000135414
1237	CCR8	ENSG00000179934	253738	EBF3	ENSG00000108001
1238	ACKR2	ENSG00000144648	55858	TMEM165	ENSG00000134851
1240	CMKLR1	ENSG00000174600	159371	SLC35G1	ENSG00000176273
1241	LTB4R	ENSG00000213903	4919	ROR1	ENSG00000185483
1244	ABCC2	ENSG00000023839	55858	TMEM165	ENSG00000134851
1258	CNGB1	ENSG00000070729	55858	TMEM165	ENSG00000134851
1259	CNGA1	ENSG00000198515	55858	TMEM165	ENSG00000134851
1260	CNGA2	ENSG00000183862	212	ALAS2	ENSG00000158578
1261	CNGA3	ENSG00000144191	212	ALAS2	ENSG00000158578
1262	CNGA4	ENSG00000132259	212	ALAS2	ENSG00000158578
1263	PLK3	ENSG00000173846	5049	PAFAH1B2	ENSG00000168092
1264	CNN1	ENSG00000130176	338692	ANKRD13D	ENSG00000172932
1265	CNN2	ENSG00000064666	4190	MDH1	ENSG00000014641
1266	CNN3	ENSG00000117519	378	ARF4	ENSG00000168374
1267	CNP	ENSG00000173786	9470	EIF4E2	ENSG00000135930
1270	CNTF	ENSG00000242689	212	ALAS2	ENSG00000158578
1271	CNTFR	ENSG00000122756	10220	GDF11	ENSG00000135414
1272	CNTN1	ENSG00000018236	4919	ROR1	ENSG00000185483
1277	COL1A1	ENSG00000108821	89970	RSPRY1	ENSG00000159579
1278	COL1A2	ENSG00000164692	7073	TIAL1	ENSG00000151923
1280	COL2A1	ENSG00000139219	80258	EFHC2	ENSG00000183690
1282	COL4A1	ENSG00000187498	8455	ATRN	ENSG00000088812
1284	COL4A2	ENSG00000134871	51232	CRIM1	ENSG00000150938
1285	COL4A3	ENSG00000169031	9649	RALGPS1	ENSG00000136828
1286	COL4A4	ENSG00000081052	9649	RALGPS1	ENSG00000136828
1287	COL4A5	ENSG00000188153	5787	PTPRB	ENSG00000127329
1288	COL4A6	ENSG00000197565	80258	EFHC2	ENSG00000183690
1289	COL5A1	ENSG00000130635	5787	PTPRB	ENSG00000127329
1290	COL5A2	ENSG00000204262	5787	PTPRB	ENSG00000127329
1291	COL6A1	ENSG00000142156	7073	TIAL1	ENSG00000151923
1292	COL6A2	ENSG00000142173	22856	CHSY1	ENSG00000131873
1293	COL6A3	ENSG00000163359	5787	PTPRB	ENSG00000127329
1295	COL8A1	ENSG00000144810	84959	UBASH3B	ENSG00000154127
1296	COL8A2	ENSG00000171812	10220	GDF11	ENSG00000135414
1297	COL9A1	ENSG00000112280	253738	EBF3	ENSG00000108001
1298	COL9A2	ENSG00000049089	10220	GDF11	ENSG00000135414
1299	COL9A3	ENSG00000092758	10220	GDF11	ENSG00000135414
1300	COL10A1	ENSG00000123500	212	ALAS2	ENSG00000158578
1301	COL11A1	ENSG00000060718	286046	XKR6	ENSG00000171044
1302	COL11A2	ENSG00000204248	286046	XKR6	ENSG00000171044
1303	COL12A1	ENSG00000111799	5787	PTPRB	ENSG00000127329
1305	COL13A1	ENSG00000197467	9319	TRIP13	ENSG00000071539
1306	COL15A1	ENSG00000204291	9781	RNF144A	ENSG00000151692
1307	COL16A1	ENSG00000084636	51232	CRIM1	ENSG00000150938
1315	COPB1	ENSG00000129083	372	ARCN1	ENSG00000095139
1316	KLF6	ENSG00000067082	11261	CHP1	ENSG00000187446
1317	SLC31A1	ENSG00000136868	55298	RNF121	ENSG00000137522
1318	SLC31A2	ENSG00000136867	159371	SLC35G1	ENSG00000176273
1325	CORT	ENSG00000241563	10220	GDF11	ENSG00000135414
1326	MAP3K8	ENSG00000107968	24140	FTSJ1	ENSG00000068438
1329	COX5B	ENSG00000135940	10480	EIF3M	ENSG00000149100
1337	COX6A1	ENSG00000111775	10480	EIF3M	ENSG00000149100
1339	COX6A2	ENSG00000156885	9615	GDA	ENSG00000119125
1340	COX6B1	ENSG00000126267	23560	GTPBP4	ENSG00000107937
1345	COX6C	ENSG00000164919	10480	EIF3M	ENSG00000149100
1346	COX7A1	ENSG00000161281	4190	MDH1	ENSG00000014641
1349	COX7B	ENSG00000131174	10480	EIF3M	ENSG00000149100
1351	COX8A	ENSG00000176340	4190	MDH1	ENSG00000014641
1352	COX10	ENSG00000006695	10171	RCL1	ENSG00000120158
1353	COX11	ENSG00000166260	55122	AKIRIN2	ENSG00000135334
1355	COX15	ENSG00000014919	10480	EIF3M	ENSG00000149100
1356	CP	ENSG00000047457	5754	PTK7	ENSG00000112655
1357	CPA1	ENSG00000091704	10220	GDF11	ENSG00000135414
1358	CPA2	ENSG00000158516	10220	GDF11	ENSG00000135414
1359	CPA3	ENSG00000163751	55858	TMEM165	ENSG00000134851
1361	CPB2	ENSG00000080618	55858	TMEM165	ENSG00000134851
1362	CPD	ENSG00000108582	5787	PTPRB	ENSG00000127329
1365	CLDN3	ENSG00000165215	253738	EBF3	ENSG00000108001
1366	CLDN7	ENSG00000181885	159371	SLC35G1	ENSG00000176273
1368	CPM	ENSG00000135678	55858	TMEM165	ENSG00000134851
1369	CPN1	ENSG00000120054	55858	TMEM165	ENSG00000134851
1370	CPN2	ENSG00000178772	55858	TMEM165	ENSG00000134851
1371	CPOX	ENSG00000080819	54888	NSUN2	ENSG00000037474
1373	CPS1	ENSG00000021826	6711	SPTBN1	ENSG00000115306
1374	CPT1A	ENSG00000110090	9943	OXSR1	ENSG00000172939
1376	CPT2	ENSG00000157184	10390	CEPT1	ENSG00000134255
1378	CR1	ENSG00000203710	9649	RALGPS1	ENSG00000136828
1379	CR1L	ENSG00000197721	55858	TMEM165	ENSG00000134851
1380	CR2	ENSG00000117322	10220	GDF11	ENSG00000135414
1381	CRABP1	ENSG00000166426	114088	TRIM9	ENSG00000100505
1382	CRABP2	ENSG00000143320	60386	SLC25A19	ENSG00000125454
1384	CRAT	ENSG00000095321	79903	NAA60	ENSG00000122390
1385	CREB1	ENSG00000118260	27314	RAB30	ENSG00000137502
1386	ATF2	ENSG00000115966	84656	GLYR1	ENSG00000140632
1387	CREBBP	ENSG00000005339	55705	IPO9	ENSG00000198700
1388	ATF6B	ENSG00000213676	378	ARF4	ENSG00000168374
1389	CREBL2	ENSG00000111269	10363	HMG20A	ENSG00000140382
1390	CREM	ENSG00000095794	3052	HCCS	ENSG00000004961
1392	CRH	ENSG00000147571	10220	GDF11	ENSG00000135414
1394	CRHR1	ENSG00000120088	10220	GDF11	ENSG00000135414
1395	CRHR2	ENSG00000106113	212	ALAS2	ENSG00000158578
1397	CRIP2	ENSG00000182809	4190	MDH1	ENSG00000014641
1398	CRK	ENSG00000167193	10605	PAIP1	ENSG00000172239
1399	CRKL	ENSG00000099942	23276	KLHL18	ENSG00000114648
1400	CRMP1	ENSG00000072832	3070	HELLS	ENSG00000119969
1401	CRP	ENSG00000132693	55858	TMEM165	ENSG00000134851
1404	HAPLN1	ENSG00000145681	10220	GDF11	ENSG00000135414
1406	CRX	ENSG00000105392	212	ALAS2	ENSG00000158578
1407	CRY1	ENSG00000008405	219899	TBCEL	ENSG00000154114
1411	CRYBA1	ENSG00000108255	212	ALAS2	ENSG00000158578
1412	CRYBA2	ENSG00000163499	9615	GDA	ENSG00000119125
1413	CRYBA4	ENSG00000196431	212	ALAS2	ENSG00000158578
1414	CRYBB1	ENSG00000100122	9615	GDA	ENSG00000119125
1415	CRYBB2	ENSG00000244752	131405	TRIM71	ENSG00000206557
1417	CRYBB3	ENSG00000100053	10220	GDF11	ENSG00000135414
1418	CRYGA	ENSG00000168582	212	ALAS2	ENSG00000158578
1419	CRYGB	ENSG00000182187	10220	GDF11	ENSG00000135414
1420	CRYGC	ENSG00000163254	212	ALAS2	ENSG00000158578
1421	CRYGD	ENSG00000118231	212	ALAS2	ENSG00000158578
1428	CRYM	ENSG00000103316	9615	GDA	ENSG00000119125
1429	CRYZ	ENSG00000116791	159371	SLC35G1	ENSG00000176273
1432	MAPK14	ENSG00000112062	29919	C18orf8	ENSG00000141452
1435	CSF1	ENSG00000184371	6713	SQLE	ENSG00000104549
1436	CSF1R	ENSG00000182578	1363	CPE	ENSG00000109472
1437	CSF2	ENSG00000164400	212	ALAS2	ENSG00000158578
1438	CSF2RA	ENSG00000198223	6713	SQLE	ENSG00000104549
1439	CSF2RB	ENSG00000100368	4921	DDR2	ENSG00000162733
1440	CSF3	ENSG00000108342	10220	GDF11	ENSG00000135414
1441	CSF3R	ENSG00000119535	6713	SQLE	ENSG00000104549
1442	CSH1	ENSG00000136488	253738	EBF3	ENSG00000108001
1443	CSH2	ENSG00000213218	253738	EBF3	ENSG00000108001
1444	CSHL1	ENSG00000204414	212	ALAS2	ENSG00000158578
1445	CSK	ENSG00000103653	10444	ZER1	ENSG00000160445
1446	CSN1S1	ENSG00000126545	10220	GDF11	ENSG00000135414
1447	CSN2	ENSG00000135222	10220	GDF11	ENSG00000135414
1448	CSN3	ENSG00000171209	212	ALAS2	ENSG00000158578
1452	CSNK1A1	ENSG00000113712	1173	AP2M1	ENSG00000161203
1453	CSNK1D	ENSG00000141551	23326	USP22	ENSG00000124422
1457	CSNK2A1	ENSG00000101266	55219	TMEM57	ENSG00000204178
1459	CSNK2A2	ENSG00000070770	80895	ILKAP	ENSG00000132323
1460	CSNK2B	ENSG00000204435	9114	ATP6V0D1	ENSG00000159720
1462	VCAN	ENSG00000038427	51232	CRIM1	ENSG00000150938
1463	NCAN	ENSG00000130287	10220	GDF11	ENSG00000135414
1464	CSPG4	ENSG00000173546	10220	GDF11	ENSG00000135414
1466	CSRP2	ENSG00000175183	4190	MDH1	ENSG00000014641
1468	SLC25A10	ENSG00000183048	11313	LYPLA2	ENSG00000011009
1469	CST1	ENSG00000170373	10220	GDF11	ENSG00000135414
1470	CST2	ENSG00000170369	10220	GDF11	ENSG00000135414
1471	CST3	ENSG00000101439	5660	PSAP	ENSG00000197746
1472	CST4	ENSG00000101441	10220	GDF11	ENSG00000135414
1473	CST5	ENSG00000170367	212	ALAS2	ENSG00000158578
1474	CST6	ENSG00000175315	10220	GDF11	ENSG00000135414
1475	CSTA	ENSG00000121552	4190	MDH1	ENSG00000014641
1476	CSTB	ENSG00000160213	11313	LYPLA2	ENSG00000011009
1478	CSTF2	ENSG00000101811	84301	DDI2	ENSG00000197312
1482	NKX2-5	ENSG00000183072	212	ALAS2	ENSG00000158578
1486	CTBS	ENSG00000117151	55858	TMEM165	ENSG00000134851
1487	CTBP1	ENSG00000159692	2664	GDI1	ENSG00000203879
1488	CTBP2	ENSG00000175029	55711	FAR2	ENSG00000064763
1489	CTF1	ENSG00000150281	253738	EBF3	ENSG00000108001
1490	CTGF	ENSG00000118523	5660	PSAP	ENSG00000197746
1491	CTH	ENSG00000116761	79903	NAA60	ENSG00000122390
1493	CTLA4	ENSG00000163599	10220	GDF11	ENSG00000135414
1495	CTNNA1	ENSG00000044115	27044	SND1	ENSG00000197157
1497	CTNS	ENSG00000040531	159371	SLC35G1	ENSG00000176273
1499	CTNNB1	ENSG00000168036	10914	PAPOLA	ENSG00000090060
1500	CTNND1	ENSG00000198561	5611	DNAJC3	ENSG00000102580
1501	CTNND2	ENSG00000169862	1826	DSCAM	ENSG00000171587
1504	CTRB1	ENSG00000168925	212	ALAS2	ENSG00000158578
1506	CTRL	ENSG00000141086	10220	GDF11	ENSG00000135414
1509	CTSD	ENSG00000117984	5660	PSAP	ENSG00000197746
1510	CTSE	ENSG00000196188	10220	GDF11	ENSG00000135414
1511	CTSG	ENSG00000100448	10220	GDF11	ENSG00000135414
1512	CTSH	ENSG00000103811	5660	PSAP	ENSG00000197746
1513	CTSK	ENSG00000143387	60386	SLC25A19	ENSG00000125454
1514	CTSL	ENSG00000135047	5660	PSAP	ENSG00000197746
1515	CTSV	ENSG00000136943	10220	GDF11	ENSG00000135414
1519	CTSO	ENSG00000256043	55858	TMEM165	ENSG00000134851
1520	CTSS	ENSG00000163131	9334	B4GALT5	ENSG00000158470
1521	CTSW	ENSG00000172543	10220	GDF11	ENSG00000135414
1522	CTSZ	ENSG00000101160	55858	TMEM165	ENSG00000134851
1523	CUX1	ENSG00000257923	10274	STAG1	ENSG00000118007
1524	CX3CR1	ENSG00000168329	10098	TSPAN5	ENSG00000168785
1525	CXADR	ENSG00000154639	5754	PTK7	ENSG00000112655
1528	CYB5A	ENSG00000166347	4190	MDH1	ENSG00000014641
1534	CYB561	ENSG00000008283	159371	SLC35G1	ENSG00000176273
1535	CYBA	ENSG00000051523	11313	LYPLA2	ENSG00000011009
1536	CYBB	ENSG00000165168	10905	MAN1A2	ENSG00000198162
1538	CYLC1	ENSG00000183035	9615	GDA	ENSG00000119125
1539	CYLC2	ENSG00000155833	55858	TMEM165	ENSG00000134851
1543	CYP1A1	ENSG00000140465	55858	TMEM165	ENSG00000134851
1544	CYP1A2	ENSG00000140505	55858	TMEM165	ENSG00000134851
1548	CYP2A6	ENSG00000255974	55858	TMEM165	ENSG00000134851
1549	CYP2A7	ENSG00000198077	55858	TMEM165	ENSG00000134851
1553	CYP2A13	ENSG00000197838	253738	EBF3	ENSG00000108001
1555	CYP2B6	ENSG00000197408	253738	EBF3	ENSG00000108001
1557	CYP2C19	ENSG00000165841	55858	TMEM165	ENSG00000134851
1558	CYP2C8	ENSG00000138115	55858	TMEM165	ENSG00000134851
1559	CYP2C9	ENSG00000138109	55858	TMEM165	ENSG00000134851
1562	CYP2C18	ENSG00000108242	55858	TMEM165	ENSG00000134851
1565	CYP2D6	ENSG00000100197	55858	TMEM165	ENSG00000134851
1572	CYP2F1	ENSG00000197446	253738	EBF3	ENSG00000108001
1573	CYP2J2	ENSG00000134716	55858	TMEM165	ENSG00000134851
1576	CYP3A4	ENSG00000160868	55858	TMEM165	ENSG00000134851
1577	CYP3A5	ENSG00000106258	55858	TMEM165	ENSG00000134851
1579	CYP4A11	ENSG00000187048	55858	TMEM165	ENSG00000134851
1580	CYP4B1	ENSG00000142973	55858	TMEM165	ENSG00000134851
1581	CYP7A1	ENSG00000167910	253738	EBF3	ENSG00000108001
1582	CYP8B1	ENSG00000180432	253738	EBF3	ENSG00000108001
1583	CYP11A1	ENSG00000140459	55858	TMEM165	ENSG00000134851
1584	CYP11B1	ENSG00000160882	9615	GDA	ENSG00000119125
1585	CYP11B2	ENSG00000179142	55858	TMEM165	ENSG00000134851
1586	CYP17A1	ENSG00000148795	253738	EBF3	ENSG00000108001
1588	CYP19A1	ENSG00000137869	51412	ACTL6B	ENSG00000077080
1589	CYP21A2	ENSG00000231852	9615	GDA	ENSG00000119125
1591	CYP24A1	ENSG00000019186	212	ALAS2	ENSG00000158578
1592	CYP26A1	ENSG00000095596	253738	EBF3	ENSG00000108001
1593	CYP27A1	ENSG00000135929	11313	LYPLA2	ENSG00000011009
1594	CYP27B1	ENSG00000111012	253738	EBF3	ENSG00000108001
1595	CYP51A1	ENSG00000001630	79903	NAA60	ENSG00000122390
1601	DAB2	ENSG00000153071	10427	SEC24B	ENSG00000138802
1603	DAD1	ENSG00000129562	533	ATP6V0B	ENSG00000117410
1604	CD55	ENSG00000196352	55858	TMEM165	ENSG00000134851
1605	DAG1	ENSG00000173402	23071	ERP44	ENSG00000023318
1606	DGKA	ENSG00000065357	57599	WDR48	ENSG00000114742
1607	DGKB	ENSG00000136267	1826	DSCAM	ENSG00000171587
1608	DGKG	ENSG00000058866	166614	DCLK2	ENSG00000170390
1609	DGKQ	ENSG00000145214	25780	RASGRP3	ENSG00000152689
1610	DAO	ENSG00000110887	55858	TMEM165	ENSG00000134851
1611	DAP	ENSG00000112977	4190	MDH1	ENSG00000014641
1612	DAPK1	ENSG00000196730	9681	DEPDC5	ENSG00000100150
1615	DARS	ENSG00000115866	23160	WDR43	ENSG00000163811
1616	DAXX	ENSG00000204209	8812	CCNK	ENSG00000090061
1618	DAZL	ENSG00000092345	212	ALAS2	ENSG00000158578
1620	BRINP1	ENSG00000078725	57453	DSCAML1	ENSG00000177103
1621	DBH	ENSG00000123454	253738	EBF3	ENSG00000108001
1627	DBN1	ENSG00000113758	10605	PAIP1	ENSG00000172239
1628	DBP	ENSG00000105516	83874	TBC1D10A	ENSG00000099992
1629	DBT	ENSG00000137992	27314	RAB30	ENSG00000137502
1630	DCC	ENSG00000187323	1826	DSCAM	ENSG00000171587
1632	ECI1	ENSG00000167969	159371	SLC35G1	ENSG00000176273
1633	DCK	ENSG00000156136	64224	HERPUD2	ENSG00000122557
1634	DCN	ENSG00000011465	5660	PSAP	ENSG00000197746
1635	DCTD	ENSG00000129187	10390	CEPT1	ENSG00000134255
1638	DCT	ENSG00000080166	10220	GDF11	ENSG00000135414
1639	DCTN1	ENSG00000204843	55735	DNAJC11	ENSG00000007923
1641	DCX	ENSG00000077279	286046	XKR6	ENSG00000171044
1642	DDB1	ENSG00000167986	23020	SNRNP200	ENSG00000144028
1643	DDB2	ENSG00000134574	56912	IFT46	ENSG00000118096
1644	DDC	ENSG00000132437	253738	EBF3	ENSG00000108001
1645	AKR1C1	ENSG00000187134	4190	MDH1	ENSG00000014641
1646	AKR1C2	ENSG00000151632	79903	NAA60	ENSG00000122390
1647	GADD45A	ENSG00000116717	378	ARF4	ENSG00000168374
1649	DDIT3	ENSG00000175197	80011	FAM192A	ENSG00000172775
1652	DDT	ENSG00000099977	51234	EMC4	ENSG00000128463
1654	DDX3X	ENSG00000215301	3187	HNRNPH1	ENSG00000169045
1657	DMXL1	ENSG00000172869	79633	FAT4	ENSG00000196159
1662	DDX10	ENSG00000178105	55299	BRIX1	ENSG00000113460
1666	DECR1	ENSG00000104325	4190	MDH1	ENSG00000014641
1668	DEFA3	ENSG00000239839	10220	GDF11	ENSG00000135414
1669	DEFA4	ENSG00000164821	10220	GDF11	ENSG00000135414
1670	DEFA5	ENSG00000164816	10220	GDF11	ENSG00000135414
1671	DEFA6	ENSG00000164822	10220	GDF11	ENSG00000135414
1672	DEFB1	ENSG00000164825	55858	TMEM165	ENSG00000134851
1674	DES	ENSG00000175084	338692	ANKRD13D	ENSG00000172932
1675	CFD	ENSG00000197766	10220	GDF11	ENSG00000135414
1676	DFFA	ENSG00000160049	4190	MDH1	ENSG00000014641
1677	DFFB	ENSG00000169598	9781	RNF144A	ENSG00000151692
1678	TIMM8A	ENSG00000126953	338692	ANKRD13D	ENSG00000172932
1687	DFNA5	ENSG00000105928	11313	LYPLA2	ENSG00000011009
1690	COCH	ENSG00000100473	84959	UBASH3B	ENSG00000154127
1716	DGUOK	ENSG00000114956	60386	SLC25A19	ENSG00000125454
1717	DHCR7	ENSG00000172893	10390	CEPT1	ENSG00000134255
1719	DHFR	ENSG00000228716	10978	CLP1	ENSG00000172409
1723	DHODH	ENSG00000102967	10978	CLP1	ENSG00000172409
1725	DHPS	ENSG00000095059	51234	EMC4	ENSG00000128463
1727	CYB5R3	ENSG00000100243	4190	MDH1	ENSG00000014641
1728	NQO1	ENSG00000181019	11313	LYPLA2	ENSG00000011009
1730	DIAPH2	ENSG00000147202	54828	BCAS3	ENSG00000141376
1731	SEPT1	ENSG00000180096	115201	ATG4A	ENSG00000101844
1733	DIO1	ENSG00000211452	253738	EBF3	ENSG00000108001
1734	DIO2	ENSG00000211448	9781	RNF144A	ENSG00000151692
1735	DIO3	ENSG00000197406	114088	TRIM9	ENSG00000100505
1737	DLAT	ENSG00000150768	80727	TTYH3	ENSG00000136295
1738	DLD	ENSG00000091140	10171	RCL1	ENSG00000120158
1739	DLG1	ENSG00000075711	55114	ARHGAP17	ENSG00000140750
1740	DLG2	ENSG00000150672	6092	ROBO2	ENSG00000185008
1741	DLG3	ENSG00000082458	54799	MBTD1	ENSG00000011258
1742	DLG4	ENSG00000132535	5528	PPP2R5D	ENSG00000112640
1745	DLX1	ENSG00000144355	51412	ACTL6B	ENSG00000077080
1746	DLX2	ENSG00000115844	131405	TRIM71	ENSG00000206557
1747	DLX3	ENSG00000064195	131405	TRIM71	ENSG00000206557
1748	DLX4	ENSG00000108813	212	ALAS2	ENSG00000158578
1749	DLX5	ENSG00000105880	80258	EFHC2	ENSG00000183690
1750	DLX6	ENSG00000006377	131405	TRIM71	ENSG00000206557
1755	DMBT1	ENSG00000187908	10220	GDF11	ENSG00000135414
1756	DMD	ENSG00000198947	6092	ROBO2	ENSG00000185008
1757	SARDH	ENSG00000123453	9615	GDA	ENSG00000119125
1758	DMP1	ENSG00000152592	10220	GDF11	ENSG00000135414
1759	DNM1	ENSG00000106976	114088	TRIM9	ENSG00000100505
1760	DMPK	ENSG00000104936	24140	FTSJ1	ENSG00000068438
1761	DMRT1	ENSG00000137090	212	ALAS2	ENSG00000158578
1762	DMWD	ENSG00000185800	55643	BTBD2	ENSG00000133243
1767	DNAH5	ENSG00000039139	57453	DSCAML1	ENSG00000177103
1768	DNAH6	ENSG00000115423	57453	DSCAML1	ENSG00000177103
1770	DNAH9	ENSG00000007174	286046	XKR6	ENSG00000171044
1773	DNASE1	ENSG00000213918	55858	TMEM165	ENSG00000134851
1774	DNASE1L1	ENSG00000013563	55858	TMEM165	ENSG00000134851
1777	DNASE2	ENSG00000105612	6713	SQLE	ENSG00000104549
1780	DYNC1I1	ENSG00000158560	166614	DCLK2	ENSG00000170390
1781	DYNC1I2	ENSG00000077380	58190	CTDSP1	ENSG00000144579
1783	DYNC1LI2	ENSG00000135720	388403	YPEL2	ENSG00000175155
1785	DNM2	ENSG00000079805	523	ATP6V1A	ENSG00000114573
1786	DNMT1	ENSG00000130816	6830	SUPT6H	ENSG00000109111
1787	TRDMT1	ENSG00000107614	9781	RNF144A	ENSG00000151692
1788	DNMT3A	ENSG00000119772	159371	SLC35G1	ENSG00000176273
1789	DNMT3B	ENSG00000088305	131405	TRIM71	ENSG00000206557
1791	DNTT	ENSG00000107447	212	ALAS2	ENSG00000158578
1794	DOCK2	ENSG00000134516	10274	STAG1	ENSG00000118007
1795	DOCK3	ENSG00000088538	8499	PPFIA2	ENSG00000139220
1796	DOK1	ENSG00000115325	115201	ATG4A	ENSG00000101844
1797	DXO	ENSG00000204348	159371	SLC35G1	ENSG00000176273
1800	DPEP1	ENSG00000015413	212	ALAS2	ENSG00000158578
1801	DPH1	ENSG00000108963	10480	EIF3M	ENSG00000149100
1802	DPH2	ENSG00000132768	80727	TTYH3	ENSG00000136295
1803	DPP4	ENSG00000197635	5362	PLXNA2	ENSG00000076356
1805	DPT	ENSG00000143196	55858	TMEM165	ENSG00000134851
1806	DPYD	ENSG00000188641	54828	BCAS3	ENSG00000141376
1807	DPYS	ENSG00000147647	55858	TMEM165	ENSG00000134851
1808	DPYSL2	ENSG00000092964	9520	NPEPPS	ENSG00000141279
1809	DPYSL3	ENSG00000113657	23276	KLHL18	ENSG00000114648
1810	DR1	ENSG00000117505	262	AMD1	ENSG00000123505
1811	SLC26A3	ENSG00000091138	253738	EBF3	ENSG00000108001
1812	DRD1	ENSG00000184845	51412	ACTL6B	ENSG00000077080
1813	DRD2	ENSG00000149295	131405	TRIM71	ENSG00000206557
1814	DRD3	ENSG00000151577	212	ALAS2	ENSG00000158578
1815	DRD4	ENSG00000069696	212	ALAS2	ENSG00000158578
1816	DRD5	ENSG00000169676	212	ALAS2	ENSG00000158578
1819	DRG2	ENSG00000108591	5049	PAFAH1B2	ENSG00000168092
1820	ARID3A	ENSG00000116017	9781	RNF144A	ENSG00000151692
1821	DRP2	ENSG00000102385	286046	XKR6	ENSG00000171044
1822	ATN1	ENSG00000111676	114883	OSBPL9	ENSG00000117859
1823	DSC1	ENSG00000134765	212	ALAS2	ENSG00000158578
1824	DSC2	ENSG00000134755	23193	GANAB	ENSG00000089597
1825	DSC3	ENSG00000134762	10220	GDF11	ENSG00000135414
1827	RCAN1	ENSG00000159200	64422	ATG3	ENSG00000144848
1828	DSG1	ENSG00000134760	131405	TRIM71	ENSG00000206557
1829	DSG2	ENSG00000046604	10220	GDF11	ENSG00000135414
1830	DSG3	ENSG00000134757	212	ALAS2	ENSG00000158578
1831	TSC22D3	ENSG00000157514	9352	TXNL1	ENSG00000091164
1832	DSP	ENSG00000096696	4001	LMNB1	ENSG00000113368
1833	EPYC	ENSG00000083782	212	ALAS2	ENSG00000158578
1834	DSPP	ENSG00000152591	10220	GDF11	ENSG00000135414
1836	SLC26A2	ENSG00000155850	159371	SLC35G1	ENSG00000176273
1837	DTNA	ENSG00000134769	9079	LDB2	ENSG00000169744
1838	DTNB	ENSG00000138101	9873	FCHSD2	ENSG00000137478
1839	HBEGF	ENSG00000113070	22856	CHSY1	ENSG00000131873
1840	DTX1	ENSG00000135144	80895	ILKAP	ENSG00000132323
1841	DTYMK	ENSG00000168393	10978	CLP1	ENSG00000172409
1842	ECM2	ENSG00000106823	22856	CHSY1	ENSG00000131873
1843	DUSP1	ENSG00000120129	4190	MDH1	ENSG00000014641
1844	DUSP2	ENSG00000158050	11313	LYPLA2	ENSG00000011009
1845	DUSP3	ENSG00000108861	64224	HERPUD2	ENSG00000122557
1846	DUSP4	ENSG00000120875	3070	HELLS	ENSG00000119969
1847	DUSP5	ENSG00000138166	11313	LYPLA2	ENSG00000011009
1848	DUSP6	ENSG00000139318	11152	WDR45	ENSG00000196998
1849	DUSP7	ENSG00000164086	51029	DESI2	ENSG00000121644
1850	DUSP8	ENSG00000184545	23154	NCDN	ENSG00000020129
1852	DUSP9	ENSG00000130829	212	ALAS2	ENSG00000158578
1854	DUT	ENSG00000128951	55122	AKIRIN2	ENSG00000135334
1856	DVL2	ENSG00000004975	64224	HERPUD2	ENSG00000122557
1857	DVL3	ENSG00000161202	23038	WDTC1	ENSG00000142784
1859	DYRK1A	ENSG00000157540	23038	WDTC1	ENSG00000142784
1861	TOR1A	ENSG00000136827	55858	TMEM165	ENSG00000134851
1869	E2F1	ENSG00000101412	9781	RNF144A	ENSG00000151692
1870	E2F2	ENSG00000007968	24137	KIF4A	ENSG00000090889
1871	E2F3	ENSG00000112242	23130	ATG2A	ENSG00000110046
1874	E2F4	ENSG00000205250	9352	TXNL1	ENSG00000091164
1875	E2F5	ENSG00000133740	9781	RNF144A	ENSG00000151692
1876	E2F6	ENSG00000169016	83452	RAB33B	ENSG00000172007
1877	E4F1	ENSG00000167967	55015	PRPF39	ENSG00000185246
1879	EBF1	ENSG00000164330	9649	RALGPS1	ENSG00000136828
1880	GPR183	ENSG00000169508	10390	CEPT1	ENSG00000134255
1889	ECE1	ENSG00000117298	7174	TPP2	ENSG00000134900
1890	TYMP	ENSG00000025708	11313	LYPLA2	ENSG00000011009
1891	ECH1	ENSG00000104823	4190	MDH1	ENSG00000014641
1892	ECHS1	ENSG00000127884	4190	MDH1	ENSG00000014641
1893	ECM1	ENSG00000143369	22856	CHSY1	ENSG00000131873
1894	ECT2	ENSG00000114346	57570	TRMT5	ENSG00000126814
1896	EDA	ENSG00000158813	4045	LSAMP	ENSG00000185565
1901	S1PR1	ENSG00000170989	10162	LPCAT3	ENSG00000111684
1902	LPAR1	ENSG00000198121	159371	SLC35G1	ENSG00000176273
1906	EDN1	ENSG00000078401	22856	CHSY1	ENSG00000131873
1907	EDN2	ENSG00000127129	10220	GDF11	ENSG00000135414
1908	EDN3	ENSG00000124205	253738	EBF3	ENSG00000108001
1909	EDNRA	ENSG00000151617	5754	PTK7	ENSG00000112655
1910	EDNRB	ENSG00000136160	55858	TMEM165	ENSG00000134851
1917	EEF1A2	ENSG00000101210	114088	TRIM9	ENSG00000100505
1933	EEF1B2	ENSG00000114942	3148	HMGB2	ENSG00000164104
1936	EEF1D	ENSG00000104529	10480	EIF3M	ENSG00000149100
1939	EIF2D	ENSG00000143486	338692	ANKRD13D	ENSG00000172932
1942	EFNA1	ENSG00000169242	22856	CHSY1	ENSG00000131873
1943	EFNA2	ENSG00000099617	10220	GDF11	ENSG00000135414
1944	EFNA3	ENSG00000143590	84959	UBASH3B	ENSG00000154127
1945	EFNA4	ENSG00000243364	55858	TMEM165	ENSG00000134851
1946	EFNA5	ENSG00000184349	4919	ROR1	ENSG00000185483
1947	EFNB1	ENSG00000090776	1393	CRHBP	ENSG00000145708
1948	EFNB2	ENSG00000125266	2239	GPC4	ENSG00000076716
1949	EFNB3	ENSG00000108947	10220	GDF11	ENSG00000135414
1950	EGF	ENSG00000138798	131405	TRIM71	ENSG00000206557
1952	CELSR2	ENSG00000143126	1954	MEGF8	ENSG00000105429
1953	MEGF6	ENSG00000162591	10220	GDF11	ENSG00000135414
1955	MEGF9	ENSG00000106780	54926	UBE2R2	ENSG00000107341
1956	EGFR	ENSG00000146648	5754	PTK7	ENSG00000112655
1958	EGR1	ENSG00000120738	378	ARF4	ENSG00000168374
1959	EGR2	ENSG00000122877	22929	SEPHS1	ENSG00000086475
1960	EGR3	ENSG00000179388	57719	ANO8	ENSG00000074855
1961	EGR4	ENSG00000135625	80258	EFHC2	ENSG00000183690
1962	EHHADH	ENSG00000113790	55858	TMEM165	ENSG00000134851
1965	EIF2S1	ENSG00000134001	6301	SARS	ENSG00000031698
1967	EIF2B1	ENSG00000111361	5695	PSMB7	ENSG00000136930
1969	EPHA2	ENSG00000142627	5754	PTK7	ENSG00000112655
1975	EIF4B	ENSG00000063046	55832	CAND1	ENSG00000111530
1977	EIF4E	ENSG00000151247	81573	ANKRD13C	ENSG00000118454
1978	EIF4EBP1	ENSG00000187840	4190	MDH1	ENSG00000014641
1979	EIF4EBP2	ENSG00000148730	10427	SEC24B	ENSG00000138802
1984	EIF5A	ENSG00000132507	10574	CCT7	ENSG00000135624
1990	CELA1	ENSG00000139610	212	ALAS2	ENSG00000158578
1991	ELANE	ENSG00000197561	212	ALAS2	ENSG00000158578
1992	SERPINB1	ENSG00000021355	4190	MDH1	ENSG00000014641
1993	ELAVL2	ENSG00000107105	146330	FBXL16	ENSG00000127585
1994	ELAVL1	ENSG00000066044	10061	ABCF2	ENSG00000033050
1995	ELAVL3	ENSG00000196361	51412	ACTL6B	ENSG00000077080
1996	ELAVL4	ENSG00000162374	114088	TRIM9	ENSG00000100505
1997	ELF1	ENSG00000120690	10427	SEC24B	ENSG00000138802
1998	ELF2	ENSG00000109381	79683	ZDHHC14	ENSG00000175048
2000	ELF4	ENSG00000102034	84959	UBASH3B	ENSG00000154127
2001	ELF5	ENSG00000135374	212	ALAS2	ENSG00000158578
2002	ELK1	ENSG00000126767	6713	SQLE	ENSG00000104549
2004	ELK3	ENSG00000111145	128637	TBC1D20	ENSG00000125875
2005	ELK4	ENSG00000158711	25780	RASGRP3	ENSG00000152689
2006	ELN	ENSG00000049540	159371	SLC35G1	ENSG00000176273
2009	EML1	ENSG00000066629	79618	HMBOX1	ENSG00000147421
2010	EMD	ENSG00000102119	3052	HCCS	ENSG00000004961
2011	MARK2	ENSG00000072518	3796	KIF2A	ENSG00000068796
2012	EMP1	ENSG00000134531	159371	SLC35G1	ENSG00000176273
2013	EMP2	ENSG00000213853	55858	TMEM165	ENSG00000134851
2014	EMP3	ENSG00000142227	159371	SLC35G1	ENSG00000176273
2016	EMX1	ENSG00000135638	80258	EFHC2	ENSG00000183690
2017	CTTN	ENSG00000085733	7555	CNBP	ENSG00000169714
2018	EMX2	ENSG00000170370	80258	EFHC2	ENSG00000183690
2019	EN1	ENSG00000163064	131405	TRIM71	ENSG00000206557
2020	EN2	ENSG00000164778	131405	TRIM71	ENSG00000206557
2021	ENDOG	ENSG00000167136	4190	MDH1	ENSG00000014641
2022	ENG	ENSG00000106991	55858	TMEM165	ENSG00000134851
2023	ENO1	ENSG00000074800	1938	EEF2	ENSG00000167658
2027	ENO3	ENSG00000108515	159371	SLC35G1	ENSG00000176273
2028	ENPEP	ENSG00000138792	159371	SLC35G1	ENSG00000176273
2029	ENSA	ENSG00000143420	8721	EDF1	ENSG00000107223
2030	SLC29A1	ENSG00000112759	159371	SLC35G1	ENSG00000176273
2034	EPAS1	ENSG00000116016	10427	SEC24B	ENSG00000138802
2035	EPB41	ENSG00000159023	2037	EPB41L2	ENSG00000079819
2036	EPB41L1	ENSG00000088367	5611	DNAJC3	ENSG00000102580
2038	EPB42	ENSG00000166947	212	ALAS2	ENSG00000158578
2039	DMTN	ENSG00000158856	10813	UTP14A	ENSG00000156697
2040	STOM	ENSG00000148175	4190	MDH1	ENSG00000014641
2041	EPHA1	ENSG00000146904	55858	TMEM165	ENSG00000134851
2042	EPHA3	ENSG00000044524	4919	ROR1	ENSG00000185483
2043	EPHA4	ENSG00000116106	1954	MEGF8	ENSG00000105429
2044	EPHA5	ENSG00000145242	57453	DSCAML1	ENSG00000177103
2045	EPHA7	ENSG00000135333	286046	XKR6	ENSG00000171044
2046	EPHA8	ENSG00000070886	253738	EBF3	ENSG00000108001
2047	EPHB1	ENSG00000154928	4919	ROR1	ENSG00000185483
2048	EPHB2	ENSG00000133216	286205	SCAI	ENSG00000173611
2049	EPHB3	ENSG00000182580	10220	GDF11	ENSG00000135414
2050	EPHB4	ENSG00000196411	89970	RSPRY1	ENSG00000159579
2052	EPHX1	ENSG00000143819	11313	LYPLA2	ENSG00000011009
2053	EPHX2	ENSG00000120915	159371	SLC35G1	ENSG00000176273
2054	STX2	ENSG00000111450	1393	CRHBP	ENSG00000145708
2056	EPO	ENSG00000130427	55858	TMEM165	ENSG00000134851
2057	EPOR	ENSG00000187266	6713	SQLE	ENSG00000104549
2058	EPRS	ENSG00000136628	1973	EIF4A1	ENSG00000161960
2059	EPS8	ENSG00000151491	2037	EPB41L2	ENSG00000079819
2060	EPS15	ENSG00000085832	10427	SEC24B	ENSG00000138802
2063	NR2F6	ENSG00000160113	51029	DESI2	ENSG00000121644
2064	ERBB2	ENSG00000141736	5754	PTK7	ENSG00000112655
2065	ERBB3	ENSG00000065361	9777	TM9SF4	ENSG00000101337
2066	ERBB4	ENSG00000178568	1826	DSCAM	ENSG00000171587
2067	ERCC1	ENSG00000012061	51234	EMC4	ENSG00000128463
2068	ERCC2	ENSG00000104884	10480	EIF3M	ENSG00000149100
2069	EREG	ENSG00000124882	10220	GDF11	ENSG00000135414
2070	EYA4	ENSG00000112319	80258	EFHC2	ENSG00000183690
2071	ERCC3	ENSG00000163161	56949	XAB2	ENSG00000076924
2072	ERCC4	ENSG00000175595	9781	RNF144A	ENSG00000151692
2073	ERCC5	ENSG00000134899	56912	IFT46	ENSG00000118096
2074	ERCC6	ENSG00000225830	115201	ATG4A	ENSG00000101844
2077	ERF	ENSG00000105722	55174	INTS10	ENSG00000104613
2078	ERG	ENSG00000157554	79066	METTL16	ENSG00000127804
2079	ERH	ENSG00000100632	56949	XAB2	ENSG00000076924
2081	ERN1	ENSG00000178607	23071	ERP44	ENSG00000023318
2086	ERV3-1	ENSG00000213462	55858	TMEM165	ENSG00000134851
2091	FBL	ENSG00000105202	10480	EIF3M	ENSG00000149100
2098	ESD	ENSG00000139684	4190	MDH1	ENSG00000014641
2099	ESR1	ENSG00000091831	4045	LSAMP	ENSG00000185565
2100	ESR2	ENSG00000140009	55858	TMEM165	ENSG00000134851
2101	ESRRA	ENSG00000173153	91833	WDR20	ENSG00000140153
2103	ESRRB	ENSG00000119715	131405	TRIM71	ENSG00000206557
2104	ESRRG	ENSG00000196482	8499	PPFIA2	ENSG00000139220
2108	ETFA	ENSG00000140374	4190	MDH1	ENSG00000014641
2109	ETFB	ENSG00000105379	4190	MDH1	ENSG00000014641
2110	ETFDH	ENSG00000171503	4190	MDH1	ENSG00000014641
2113	ETS1	ENSG00000134954	9334	B4GALT5	ENSG00000158470
2115	ETV1	ENSG00000006468	6643	SNX2	ENSG00000205302
2116	ETV2	ENSG00000105672	212	ALAS2	ENSG00000158578
2117	ETV3	ENSG00000117036	338692	ANKRD13D	ENSG00000172932
2118	ETV4	ENSG00000175832	9781	RNF144A	ENSG00000151692
2119	ETV5	ENSG00000244405	114883	OSBPL9	ENSG00000117859
2120	ETV6	ENSG00000139083	23137	SMC5	ENSG00000198887
2122	MECOM	ENSG00000085276	54828	BCAS3	ENSG00000141376
2123	EVI2A	ENSG00000126860	55858	TMEM165	ENSG00000134851
2124	EVI2B	ENSG00000185862	60386	SLC25A19	ENSG00000125454
2125	EVPL	ENSG00000167880	131405	TRIM71	ENSG00000206557
2128	EVX1	ENSG00000106038	212	ALAS2	ENSG00000158578
2130	EWSR1	ENSG00000182944	5496	PPM1G	ENSG00000115241
2131	EXT1	ENSG00000182197	145567	TTC7B	ENSG00000165914
2132	EXT2	ENSG00000151348	128637	TBC1D20	ENSG00000125875
2134	EXTL1	ENSG00000158008	55858	TMEM165	ENSG00000134851
2135	EXTL2	ENSG00000162694	10390	CEPT1	ENSG00000134255
2137	EXTL3	ENSG00000012232	23276	KLHL18	ENSG00000114648
2138	EYA1	ENSG00000104313	80258	EFHC2	ENSG00000183690
2139	EYA2	ENSG00000064655	166614	DCLK2	ENSG00000170390
2140	EYA3	ENSG00000158161	54557	SGTB	ENSG00000197860
2145	EZH1	ENSG00000108799	5528	PPP2R5D	ENSG00000112640
2146	EZH2	ENSG00000106462	7862	BRPF1	ENSG00000156983
2147	F2	ENSG00000180210	55858	TMEM165	ENSG00000134851
2149	F2R	ENSG00000181104	159371	SLC35G1	ENSG00000176273
2150	F2RL1	ENSG00000164251	253738	EBF3	ENSG00000108001
2151	F2RL2	ENSG00000164220	55858	TMEM165	ENSG00000134851
2152	F3	ENSG00000117525	6713	SQLE	ENSG00000104549
2153	F5	ENSG00000198734	10220	GDF11	ENSG00000135414
2155	F7	ENSG00000057593	55858	TMEM165	ENSG00000134851
2157	F8	ENSG00000185010	22862	FNDC3A	ENSG00000102531
2158	F9	ENSG00000101981	253738	EBF3	ENSG00000108001
2159	F10	ENSG00000126218	9615	GDA	ENSG00000119125
2160	F11	ENSG00000088926	55858	TMEM165	ENSG00000134851
2161	F12	ENSG00000131187	55858	TMEM165	ENSG00000134851
2162	F13A1	ENSG00000124491	3070	HELLS	ENSG00000119969
2165	F13B	ENSG00000143278	55858	TMEM165	ENSG00000134851
2166	FAAH	ENSG00000117480	11313	LYPLA2	ENSG00000011009
2167	FABP4	ENSG00000170323	4190	MDH1	ENSG00000014641
2168	FABP1	ENSG00000163586	253738	EBF3	ENSG00000108001
2169	FABP2	ENSG00000145384	55858	TMEM165	ENSG00000134851
2170	FABP3	ENSG00000121769	50814	NSDHL	ENSG00000147383
2172	FABP6	ENSG00000170231	9615	GDA	ENSG00000119125
2173	FABP7	ENSG00000164434	51412	ACTL6B	ENSG00000077080
2175	FANCA	ENSG00000187741	159371	SLC35G1	ENSG00000176273
2176	FANCC	ENSG00000158169	159371	SLC35G1	ENSG00000176273
2177	FANCD2	ENSG00000144554	9319	TRIP13	ENSG00000071539
2178	FANCE	ENSG00000112039	253738	EBF3	ENSG00000108001
2180	ACSL1	ENSG00000151726	10625	IVNS1ABP	ENSG00000116679
2181	ACSL3	ENSG00000123983	10979	FERMT2	ENSG00000073712
2182	ACSL4	ENSG00000068366	10905	MAN1A2	ENSG00000198162
2185	PTK2B	ENSG00000120899	23258	DENND5A	ENSG00000184014
2186	BPTF	ENSG00000171634	25836	NIPBL	ENSG00000164190
2187	FANCB	ENSG00000181544	80258	EFHC2	ENSG00000183690
2188	FANCF	ENSG00000183161	10480	EIF3M	ENSG00000149100
2189	FANCG	ENSG00000221829	10480	EIF3M	ENSG00000149100
2191	FAP	ENSG00000078098	10098	TSPAN5	ENSG00000168785
2192	FBLN1	ENSG00000077942	4921	DDR2	ENSG00000162733
2193	FARSA	ENSG00000179115	51699	VPS29	ENSG00000111237
2194	FASN	ENSG00000169710	1938	EEF2	ENSG00000167658
2195	FAT1	ENSG00000083857	5787	PTPRB	ENSG00000127329
2196	FAT2	ENSG00000086570	108	ADCY2	ENSG00000078295
2197	FAU	ENSG00000149806	533	ATP6V0B	ENSG00000117410
2199	FBLN2	ENSG00000163520	5754	PTK7	ENSG00000112655
2200	FBN1	ENSG00000166147	8239	USP9X	ENSG00000124486
2202	EFEMP1	ENSG00000115380	4921	DDR2	ENSG00000162733
2203	FBP1	ENSG00000165140	79903	NAA60	ENSG00000122390
2204	FCAR	ENSG00000186431	10220	GDF11	ENSG00000135414
2205	FCER1A	ENSG00000179639	55858	TMEM165	ENSG00000134851
2206	MS4A2	ENSG00000149534	55858	TMEM165	ENSG00000134851
2207	FCER1G	ENSG00000158869	55858	TMEM165	ENSG00000134851
2208	FCER2	ENSG00000104921	55858	TMEM165	ENSG00000134851
2209	FCGR1A	ENSG00000150337	9777	TM9SF4	ENSG00000101337
2210	FCGR1B	ENSG00000198019	9777	TM9SF4	ENSG00000101337
2212	FCGR2A	ENSG00000143226	6713	SQLE	ENSG00000104549
2213	FCGR2B	ENSG00000072694	6713	SQLE	ENSG00000104549
2214	FCGR3A	ENSG00000203747	11313	LYPLA2	ENSG00000011009
2217	FCGRT	ENSG00000104870	55858	TMEM165	ENSG00000134851
2218	FKTN	ENSG00000106692	9781	RNF144A	ENSG00000151692
2219	FCN1	ENSG00000085265	55858	TMEM165	ENSG00000134851
2220	FCN2	ENSG00000160339	55858	TMEM165	ENSG00000134851
2224	FDPS	ENSG00000160752	51699	VPS29	ENSG00000111237
2230	FDX1	ENSG00000137714	51234	EMC4	ENSG00000128463
2232	FDXR	ENSG00000161513	10978	CLP1	ENSG00000172409
2235	FECH	ENSG00000066926	51678	MPP6	ENSG00000105926
2237	FEN1	ENSG00000168496	10480	EIF3M	ENSG00000149100
2241	FER	ENSG00000151422	4289	MKLN1	ENSG00000128585
2242	FES	ENSG00000182511	24140	FTSJ1	ENSG00000068438
2243	FGA	ENSG00000171560	55858	TMEM165	ENSG00000134851
2244	FGB	ENSG00000171564	55858	TMEM165	ENSG00000134851
2245	FGD1	ENSG00000102302	3070	HELLS	ENSG00000119969
2246	FGF1	ENSG00000113578	83452	RAB33B	ENSG00000172007
2248	FGF3	ENSG00000186895	10220	GDF11	ENSG00000135414
2249	FGF4	ENSG00000075388	212	ALAS2	ENSG00000158578
2250	FGF5	ENSG00000138675	10220	GDF11	ENSG00000135414
2251	FGF6	ENSG00000111241	212	ALAS2	ENSG00000158578
2253	FGF8	ENSG00000107831	10220	GDF11	ENSG00000135414
2254	FGF9	ENSG00000102678	146330	FBXL16	ENSG00000127585
2255	FGF10	ENSG00000070193	10220	GDF11	ENSG00000135414
2256	FGF11	ENSG00000161958	114088	TRIM9	ENSG00000100505
2257	FGF12	ENSG00000114279	57419	SLC24A3	ENSG00000185052
2259	FGF14	ENSG00000102466	56934	CA10	ENSG00000154975
2260	FGFR1	ENSG00000077782	1363	CPE	ENSG00000109472
2261	FGFR3	ENSG00000068078	253738	EBF3	ENSG00000108001
2262	GPC5	ENSG00000179399	6092	ROBO2	ENSG00000185008
2263	FGFR2	ENSG00000066468	4921	DDR2	ENSG00000162733
2264	FGFR4	ENSG00000160867	5362	PLXNA2	ENSG00000076356
2266	FGG	ENSG00000171557	55858	TMEM165	ENSG00000134851
2267	FGL1	ENSG00000104760	55858	TMEM165	ENSG00000134851
2268	FGR	ENSG00000000938	24140	FTSJ1	ENSG00000068438
2271	FH	ENSG00000091483	51234	EMC4	ENSG00000128463
2272	FHIT	ENSG00000189283	6092	ROBO2	ENSG00000185008
2273	FHL1	ENSG00000022267	8721	EDF1	ENSG00000107223
2275	FHL3	ENSG00000183386	115201	ATG4A	ENSG00000101844
2281	FKBP1B	ENSG00000119782	11313	LYPLA2	ENSG00000011009
2286	FKBP2	ENSG00000173486	5660	PSAP	ENSG00000197746
2288	FKBP4	ENSG00000004478	10963	STIP1	ENSG00000168439
2289	FKBP5	ENSG00000096060	54888	NSUN2	ENSG00000037474
2294	FOXF1	ENSG00000103241	114088	TRIM9	ENSG00000100505
2299	FOXI1	ENSG00000168269	212	ALAS2	ENSG00000158578
2300	FOXL1	ENSG00000176678	131405	TRIM71	ENSG00000206557
2302	FOXJ1	ENSG00000129654	212	ALAS2	ENSG00000158578
2305	FOXM1	ENSG00000111206	9319	TRIP13	ENSG00000071539
2307	FOXS1	ENSG00000179772	253738	EBF3	ENSG00000108001
2308	FOXO1	ENSG00000150907	54926	UBE2R2	ENSG00000107341
2313	FLI1	ENSG00000151702	10061	ABCF2	ENSG00000033050
2314	FLII	ENSG00000177731	9361	LONP1	ENSG00000196365
2315	MLANA	ENSG00000120215	10220	GDF11	ENSG00000135414
2316	FLNA	ENSG00000196924	1938	EEF2	ENSG00000167658
2317	FLNB	ENSG00000136068	64328	XPO4	ENSG00000132953
2318	FLNC	ENSG00000128591	23033	DOPEY1	ENSG00000083097
2319	FLOT2	ENSG00000132589	11152	WDR45	ENSG00000196998
2321	FLT1	ENSG00000102755	51232	CRIM1	ENSG00000150938
2322	FLT3	ENSG00000122025	24137	KIF4A	ENSG00000090889
2323	FLT3LG	ENSG00000090554	55858	TMEM165	ENSG00000134851
2324	FLT4	ENSG00000037280	5754	PTK7	ENSG00000112655
2326	FMO1	ENSG00000010932	253738	EBF3	ENSG00000108001
2328	FMO3	ENSG00000007933	55858	TMEM165	ENSG00000134851
2329	FMO4	ENSG00000076258	159371	SLC35G1	ENSG00000176273
2330	FMO5	ENSG00000131781	159371	SLC35G1	ENSG00000176273
2331	FMOD	ENSG00000122176	55858	TMEM165	ENSG00000134851
2332	FMR1	ENSG00000102081	9470	EIF4E2	ENSG00000135930
2334	AFF2	ENSG00000155966	57453	DSCAML1	ENSG00000177103
2335	FN1	ENSG00000115414	9043	SPAG9	ENSG00000008294
2339	FNTA	ENSG00000168522	27238	GPKOW	ENSG00000068394
2346	FOLH1	ENSG00000086205	9615	GDA	ENSG00000119125
2350	FOLR2	ENSG00000165457	55858	TMEM165	ENSG00000134851
2353	FOS	ENSG00000170345	4190	MDH1	ENSG00000014641
2354	FOSB	ENSG00000125740	378	ARF4	ENSG00000168374
2355	FOSL2	ENSG00000075426	2752	GLUL	ENSG00000135821
2356	FPGS	ENSG00000136877	5471	PPAT	ENSG00000128059
2357	FPR1	ENSG00000171051	159371	SLC35G1	ENSG00000176273
2358	FPR2	ENSG00000171049	253738	EBF3	ENSG00000108001
2359	FPR3	ENSG00000187474	159371	SLC35G1	ENSG00000176273
2395	FXN	ENSG00000165060	23193	GANAB	ENSG00000089597
2444	FRK	ENSG00000111816	55858	TMEM165	ENSG00000134851
2475	MTOR	ENSG00000198793	23019	CNOT1	ENSG00000125107
2483	FRG1	ENSG00000109536	4190	MDH1	ENSG00000014641
2487	FRZB	ENSG00000162998	22856	CHSY1	ENSG00000131873
2488	FSHB	ENSG00000131808	212	ALAS2	ENSG00000158578
2491	CENPI	ENSG00000102384	9319	TRIP13	ENSG00000071539
2492	FSHR	ENSG00000170820	212	ALAS2	ENSG00000158578
2494	NR5A2	ENSG00000116833	253738	EBF3	ENSG00000108001
2495	FTH1	ENSG00000167996	4190	MDH1	ENSG00000014641
2512	FTL	ENSG00000087086	10480	EIF3M	ENSG00000149100
2515	ADAM2	ENSG00000104755	212	ALAS2	ENSG00000158578
2516	NR5A1	ENSG00000136931	131405	TRIM71	ENSG00000206557
2517	FUCA1	ENSG00000179163	55858	TMEM165	ENSG00000134851
2519	FUCA2	ENSG00000001036	55858	TMEM165	ENSG00000134851
2520	GAST	ENSG00000184502	10220	GDF11	ENSG00000135414
2521	FUS	ENSG00000089280	5496	PPM1G	ENSG00000115241
2523	FUT1	ENSG00000174951	9615	GDA	ENSG00000119125
2524	FUT2	ENSG00000176920	55858	TMEM165	ENSG00000134851
2525	FUT3	ENSG00000171124	253738	EBF3	ENSG00000108001
2526	FUT4	ENSG00000196371	9319	TRIP13	ENSG00000071539
2528	FUT6	ENSG00000156413	253738	EBF3	ENSG00000108001
2529	FUT7	ENSG00000180549	212	ALAS2	ENSG00000158578
2530	FUT8	ENSG00000033170	4289	MKLN1	ENSG00000128585
2531	KDSR	ENSG00000119537	10171	RCL1	ENSG00000120158
2534	FYN	ENSG00000010810	10914	PAPOLA	ENSG00000090060
2537	IFI6	ENSG00000126709	55858	TMEM165	ENSG00000134851
2538	G6PC	ENSG00000131482	253738	EBF3	ENSG00000108001
2539	G6PD	ENSG00000160211	4001	LMNB1	ENSG00000113368
2548	GAA	ENSG00000171298	55858	TMEM165	ENSG00000134851
2549	GAB1	ENSG00000109458	401548	SNX30	ENSG00000148158
2550	GABBR1	ENSG00000204681	9777	TM9SF4	ENSG00000101337
2551	GABPA	ENSG00000154727	54805	CNNM2	ENSG00000148842
2554	GABRA1	ENSG00000022355	10220	GDF11	ENSG00000135414
2556	GABRA3	ENSG00000011677	10220	GDF11	ENSG00000135414
2557	GABRA4	ENSG00000109158	57453	DSCAML1	ENSG00000177103
2558	GABRA5	ENSG00000186297	286046	XKR6	ENSG00000171044
2559	GABRA6	ENSG00000145863	212	ALAS2	ENSG00000158578
2560	GABRB1	ENSG00000163288	57453	DSCAML1	ENSG00000177103
2561	GABRB2	ENSG00000145864	57453	DSCAML1	ENSG00000177103
2562	GABRB3	ENSG00000166206	9649	RALGPS1	ENSG00000136828
2563	GABRD	ENSG00000187730	10220	GDF11	ENSG00000135414
2565	GABRG1	ENSG00000163285	286046	XKR6	ENSG00000171044
2566	GABRG2	ENSG00000113327	57453	DSCAML1	ENSG00000177103
2567	GABRG3	ENSG00000182256	56934	CA10	ENSG00000154975
2569	GABRR1	ENSG00000146276	10220	GDF11	ENSG00000135414
2570	GABRR2	ENSG00000111886	10220	GDF11	ENSG00000135414
2571	GAD1	ENSG00000128683	286046	XKR6	ENSG00000171044
2572	GAD2	ENSG00000136750	286046	XKR6	ENSG00000171044
2580	GAK	ENSG00000178950	79892	MCMBP	ENSG00000197771
2581	GALC	ENSG00000054983	6713	SQLE	ENSG00000104549
2582	GALE	ENSG00000117308	10480	EIF3M	ENSG00000149100
2583	B4GALNT1	ENSG00000135454	84959	UBASH3B	ENSG00000154127
2584	GALK1	ENSG00000108479	79903	NAA60	ENSG00000122390
2585	GALK2	ENSG00000156958	84959	UBASH3B	ENSG00000154127
2587	GALR1	ENSG00000166573	212	ALAS2	ENSG00000158578
2588	GALNS	ENSG00000141012	55858	TMEM165	ENSG00000134851
2589	GALNT1	ENSG00000141429	10905	MAN1A2	ENSG00000198162
2590	GALNT2	ENSG00000143641	10905	MAN1A2	ENSG00000198162
2591	GALNT3	ENSG00000115339	84959	UBASH3B	ENSG00000154127
2592	GALT	ENSG00000213930	6675	UAP1	ENSG00000117143
2593	GAMT	ENSG00000130005	10390	CEPT1	ENSG00000134255
2595	GANC	ENSG00000214013	159371	SLC35G1	ENSG00000176273
2596	GAP43	ENSG00000172020	114088	TRIM9	ENSG00000100505
2597	GAPDH	ENSG00000111640	1938	EEF2	ENSG00000167658
2615	LRRC32	ENSG00000137507	55858	TMEM165	ENSG00000134851
2617	GARS	ENSG00000106105	3608	ILF2	ENSG00000143621
2618	GART	ENSG00000159131	191	AHCY	ENSG00000101444
2619	GAS1	ENSG00000180447	9781	RNF144A	ENSG00000151692
2620	GAS2	ENSG00000148935	9615	GDA	ENSG00000119125
2621	GAS6	ENSG00000183087	22856	CHSY1	ENSG00000131873
2623	GATA1	ENSG00000102145	212	ALAS2	ENSG00000158578
2624	GATA2	ENSG00000179348	10978	CLP1	ENSG00000172409
2625	GATA3	ENSG00000107485	10098	TSPAN5	ENSG00000168785
2626	GATA4	ENSG00000136574	253738	EBF3	ENSG00000108001
2628	GATM	ENSG00000171766	6675	UAP1	ENSG00000117143
2629	GBA	ENSG00000177628	5049	PAFAH1B2	ENSG00000168092
2631	GBAS	ENSG00000146729	8721	EDF1	ENSG00000107223
2632	GBE1	ENSG00000114480	159371	SLC35G1	ENSG00000176273
2633	GBP1	ENSG00000117228	159371	SLC35G1	ENSG00000176273
2634	GBP2	ENSG00000162645	56912	IFT46	ENSG00000118096
2635	GBP3	ENSG00000117226	159371	SLC35G1	ENSG00000176273
2636	GBX1	ENSG00000164900	131405	TRIM71	ENSG00000206557
2637	GBX2	ENSG00000168505	131405	TRIM71	ENSG00000206557
2638	GC	ENSG00000145321	55858	TMEM165	ENSG00000134851
2639	GCDH	ENSG00000105607	6611	SMS	ENSG00000102172
2641	GCG	ENSG00000115263	10220	GDF11	ENSG00000135414
2642	GCGR	ENSG00000215644	55858	TMEM165	ENSG00000134851
2644	GCHFR	ENSG00000137880	4190	MDH1	ENSG00000014641
2645	GCK	ENSG00000106633	51412	ACTL6B	ENSG00000077080
2646	GCKR	ENSG00000084734	55858	TMEM165	ENSG00000134851
2647	BLOC1S1	ENSG00000135441	10480	EIF3M	ENSG00000149100
2648	KAT2A	ENSG00000108773	1479	CSTF3	ENSG00000176102
2649	NR6A1	ENSG00000148200	131405	TRIM71	ENSG00000206557
2650	GCNT1	ENSG00000187210	84959	UBASH3B	ENSG00000154127
2653	GCSH	ENSG00000140905	10171	RCL1	ENSG00000120158
2660	MSTN	ENSG00000138379	253738	EBF3	ENSG00000108001
2661	GDF9	ENSG00000164404	212	ALAS2	ENSG00000158578
2665	GDI2	ENSG00000057608	4001	LMNB1	ENSG00000113368
2668	GDNF	ENSG00000168621	10220	GDF11	ENSG00000135414
2669	GEM	ENSG00000164949	4190	MDH1	ENSG00000014641
2670	GFAP	ENSG00000131095	114088	TRIM9	ENSG00000100505
2671	GFER	ENSG00000127554	10480	EIF3M	ENSG00000149100
2672	GFI1	ENSG00000162676	9319	TRIP13	ENSG00000071539
2673	GFPT1	ENSG00000198380	55234	SMU1	ENSG00000122692
2674	GFRA1	ENSG00000151892	27314	RAB30	ENSG00000137502
2675	GFRA2	ENSG00000168546	6713	SQLE	ENSG00000104549
2676	GFRA3	ENSG00000146013	10220	GDF11	ENSG00000135414
2677	GGCX	ENSG00000115486	25780	RASGRP3	ENSG00000152689
2678	GGT1	ENSG00000100031	7073	TIAL1	ENSG00000151923
2683	B4GALT1	ENSG00000086062	28951	TRIB2	ENSG00000071575
2686	GGT7	ENSG00000131067	55643	BTBD2	ENSG00000133243
2687	GGT5	ENSG00000099998	7779	SLC30A1	ENSG00000170385
2688	GH1	ENSG00000259384	10220	GDF11	ENSG00000135414
2689	GH2	ENSG00000136487	10220	GDF11	ENSG00000135414
2690	GHR	ENSG00000112964	4919	ROR1	ENSG00000185483
2691	GHRH	ENSG00000118702	10220	GDF11	ENSG00000135414
2692	GHRHR	ENSG00000106128	10220	GDF11	ENSG00000135414
2693	GHSR	ENSG00000121853	212	ALAS2	ENSG00000158578
2694	GIF	ENSG00000134812	10220	GDF11	ENSG00000135414
2695	GIP	ENSG00000159224	10220	GDF11	ENSG00000135414
2696	GIPR	ENSG00000010310	55858	TMEM165	ENSG00000134851
2697	GJA1	ENSG00000152661	7779	SLC30A1	ENSG00000170385
2700	GJA3	ENSG00000121743	10220	GDF11	ENSG00000135414
2701	GJA4	ENSG00000187513	7779	SLC30A1	ENSG00000170385
2705	GJB1	ENSG00000169562	253738	EBF3	ENSG00000108001
2706	GJB2	ENSG00000165474	55858	TMEM165	ENSG00000134851
2707	GJB3	ENSG00000188910	10220	GDF11	ENSG00000135414
2709	GJB5	ENSG00000189280	10220	GDF11	ENSG00000135414
2712	GK2	ENSG00000196475	212	ALAS2	ENSG00000158578
2717	GLA	ENSG00000102393	22856	CHSY1	ENSG00000131873
2719	GPC3	ENSG00000147257	4919	ROR1	ENSG00000185483
2720	GLB1	ENSG00000170266	55858	TMEM165	ENSG00000134851
2729	GCLC	ENSG00000001084	1477	CSTF1	ENSG00000101138
2730	GCLM	ENSG00000023909	128637	TBC1D20	ENSG00000125875
2731	GLDC	ENSG00000178445	9615	GDA	ENSG00000119125
2733	GLE1	ENSG00000119392	55015	PRPF39	ENSG00000185246
2735	GLI1	ENSG00000111087	9319	TRIP13	ENSG00000071539
2737	GLI3	ENSG00000106571	2823	GPM6A	ENSG00000150625
2738	GLI4	ENSG00000250571	4190	MDH1	ENSG00000014641
2739	GLO1	ENSG00000124767	4190	MDH1	ENSG00000014641
2740	GLP1R	ENSG00000112164	131405	TRIM71	ENSG00000206557
2741	GLRA1	ENSG00000145888	253738	EBF3	ENSG00000108001
2742	GLRA2	ENSG00000101958	286046	XKR6	ENSG00000171044
2743	GLRB	ENSG00000109738	22856	CHSY1	ENSG00000131873
2744	GLS	ENSG00000115419	10914	PAPOLA	ENSG00000090060
2745	GLRX	ENSG00000173221	11313	LYPLA2	ENSG00000011009
2746	GLUD1	ENSG00000148672	5862	RAB2A	ENSG00000104388
2747	GLUD2	ENSG00000182890	3052	HCCS	ENSG00000004961
2760	GM2A	ENSG00000196743	55858	TMEM165	ENSG00000134851
2764	GMFB	ENSG00000197045	388403	YPEL2	ENSG00000175155
2765	GML	ENSG00000104499	10220	GDF11	ENSG00000135414
2766	GMPR	ENSG00000137198	1393	CRHBP	ENSG00000145708
2767	GNA11	ENSG00000088256	57719	ANO8	ENSG00000074855
2768	GNA12	ENSG00000146535	10336	PCGF3	ENSG00000185619
2769	GNA15	ENSG00000060558	115201	ATG4A	ENSG00000101844
2770	GNAI1	ENSG00000127955	23603	CORO1C	ENSG00000110880
2771	GNAI2	ENSG00000114353	5862	RAB2A	ENSG00000104388
2774	GNAL	ENSG00000141404	3070	HELLS	ENSG00000119969
2775	GNAO1	ENSG00000087258	23603	CORO1C	ENSG00000110880
2776	GNAQ	ENSG00000156052	4289	MKLN1	ENSG00000128585
2778	GNAS	ENSG00000087460	2782	GNB1	ENSG00000078369
2779	GNAT1	ENSG00000114349	212	ALAS2	ENSG00000158578
2780	GNAT2	ENSG00000134183	212	ALAS2	ENSG00000158578
2783	GNB2	ENSG00000172354	2664	GDI1	ENSG00000203879
2784	GNB3	ENSG00000111664	55858	TMEM165	ENSG00000134851
2785	GNG3	ENSG00000162188	114088	TRIM9	ENSG00000100505
2786	GNG4	ENSG00000168243	9781	RNF144A	ENSG00000151692
2788	GNG7	ENSG00000176533	84959	UBASH3B	ENSG00000154127
2790	GNG10	ENSG00000242616	159371	SLC35G1	ENSG00000176273
2791	GNG11	ENSG00000127920	4190	MDH1	ENSG00000014641
2792	GNGT1	ENSG00000127928	212	ALAS2	ENSG00000158578
2793	GNGT2	ENSG00000167083	57555	NLGN2	ENSG00000169992
2796	GNRH1	ENSG00000147437	10220	GDF11	ENSG00000135414
2797	GNRH2	ENSG00000125787	10220	GDF11	ENSG00000135414
2798	GNRHR	ENSG00000109163	212	ALAS2	ENSG00000158578
2799	GNS	ENSG00000135677	28951	TRIB2	ENSG00000071575
2800	GOLGA1	ENSG00000136935	6643	SNX2	ENSG00000205302
2801	GOLGA2	ENSG00000167110	55114	ARHGAP17	ENSG00000140750
2803	GOLGA4	ENSG00000144674	84056	KATNAL1	ENSG00000102781
2804	GOLGB1	ENSG00000173230	25782	RAB3GAP2	ENSG00000118873
2805	GOT1	ENSG00000120053	5862	RAB2A	ENSG00000104388
2806	GOT2	ENSG00000125166	3148	HMGB2	ENSG00000164104
2810	SFN	ENSG00000175793	9615	GDA	ENSG00000119125
2811	GP1BA	ENSG00000185245	10220	GDF11	ENSG00000135414
2812	GP1BB	ENSG00000203618	212	ALAS2	ENSG00000158578
2813	GP2	ENSG00000169347	10220	GDF11	ENSG00000135414
2814	GP5	ENSG00000178732	10220	GDF11	ENSG00000135414
2815	GP9	ENSG00000169704	10220	GDF11	ENSG00000135414
2817	GPC1	ENSG00000063660	22856	CHSY1	ENSG00000131873
2819	GPD1	ENSG00000167588	79903	NAA60	ENSG00000122390
2820	GPD2	ENSG00000115159	25780	RASGRP3	ENSG00000152689
2821	GPI	ENSG00000105220	1937	EEF1G	ENSG00000254772
2822	GPLD1	ENSG00000112293	9615	GDA	ENSG00000119125
2824	GPM6B	ENSG00000046653	10098	TSPAN5	ENSG00000168785
2825	GPR1	ENSG00000183671	212	ALAS2	ENSG00000158578
2826	CCR10	ENSG00000184451	212	ALAS2	ENSG00000158578
2827	GPR3	ENSG00000181773	51412	ACTL6B	ENSG00000077080
2828	GPR4	ENSG00000177464	7073	TIAL1	ENSG00000151923
2829	XCR1	ENSG00000173578	212	ALAS2	ENSG00000158578
2830	GPR6	ENSG00000146360	212	ALAS2	ENSG00000158578
2831	NPBWR1	ENSG00000183729	212	ALAS2	ENSG00000158578
2832	NPBWR2	ENSG00000125522	212	ALAS2	ENSG00000158578
2833	CXCR3	ENSG00000186810	253738	EBF3	ENSG00000108001
2834	PRLHR	ENSG00000119973	212	ALAS2	ENSG00000158578
2835	GPR12	ENSG00000132975	51412	ACTL6B	ENSG00000077080
2837	UTS2R	ENSG00000181408	212	ALAS2	ENSG00000158578
2838	GPR15	ENSG00000154165	55858	TMEM165	ENSG00000134851
2840	GPR17	ENSG00000144230	55858	TMEM165	ENSG00000134851
2841	GPR18	ENSG00000125245	55858	TMEM165	ENSG00000134851
2843	GPR20	ENSG00000204882	212	ALAS2	ENSG00000158578
2845	GPR22	ENSG00000172209	51412	ACTL6B	ENSG00000077080
2846	LPAR4	ENSG00000147145	9615	GDA	ENSG00000119125
2847	MCHR1	ENSG00000128285	9615	GDA	ENSG00000119125
2848	GPR25	ENSG00000170128	212	ALAS2	ENSG00000158578
2849	GPR26	ENSG00000154478	286046	XKR6	ENSG00000171044
2852	GPER1	ENSG00000164850	9615	GDA	ENSG00000119125
2853	GPR31	ENSG00000120436	212	ALAS2	ENSG00000158578
2854	GPR32	ENSG00000142511	212	ALAS2	ENSG00000158578
2857	GPR34	ENSG00000171659	11313	LYPLA2	ENSG00000011009
2861	GPR37	ENSG00000170775	253738	EBF3	ENSG00000108001
2862	MLNR	ENSG00000102539	212	ALAS2	ENSG00000158578
2863	GPR39	ENSG00000183840	55858	TMEM165	ENSG00000134851
2864	FFAR1	ENSG00000126266	212	ALAS2	ENSG00000158578
2867	FFAR2	ENSG00000126262	55858	TMEM165	ENSG00000134851
2868	GRK4	ENSG00000125388	84959	UBASH3B	ENSG00000154127
2869	GRK5	ENSG00000198873	3632	INPP5A	ENSG00000068383
2870	GRK6	ENSG00000198055	80895	ILKAP	ENSG00000132323
2872	MKNK2	ENSG00000099875	4190	MDH1	ENSG00000014641
2873	GPS1	ENSG00000169727	5471	PPAT	ENSG00000128059
2874	GPS2	ENSG00000132522	55854	ZC3H15	ENSG00000065548
2875	GPT	ENSG00000167701	159371	SLC35G1	ENSG00000176273
2876	GPX1	ENSG00000233276	55858	TMEM165	ENSG00000134851
2877	GPX2	ENSG00000176153	55858	TMEM165	ENSG00000134851
2878	GPX3	ENSG00000211445	5660	PSAP	ENSG00000197746
2879	GPX4	ENSG00000167468	10480	EIF3M	ENSG00000149100
2880	GPX5	ENSG00000224586	212	ALAS2	ENSG00000158578
2882	GPX7	ENSG00000116157	10220	GDF11	ENSG00000135414
2886	GRB7	ENSG00000141738	253738	EBF3	ENSG00000108001
2887	GRB10	ENSG00000106070	23179	RGL1	ENSG00000143344
2888	GRB14	ENSG00000115290	84959	UBASH3B	ENSG00000154127
2889	RAPGEF1	ENSG00000107263	114882	OSBPL8	ENSG00000091039
2890	GRIA1	ENSG00000155511	57453	DSCAML1	ENSG00000177103
2891	GRIA2	ENSG00000120251	57453	DSCAML1	ENSG00000177103
2893	GRIA4	ENSG00000152578	57453	DSCAML1	ENSG00000177103
2894	GRID1	ENSG00000182771	1826	DSCAM	ENSG00000171587
2895	GRID2	ENSG00000152208	6092	ROBO2	ENSG00000185008
2896	GRN	ENSG00000030582	5660	PSAP	ENSG00000197746
2897	GRIK1	ENSG00000171189	57453	DSCAML1	ENSG00000177103
2898	GRIK2	ENSG00000164418	56934	CA10	ENSG00000154975
2899	GRIK3	ENSG00000163873	57453	DSCAML1	ENSG00000177103
2900	GRIK4	ENSG00000149403	8499	PPFIA2	ENSG00000139220
2901	GRIK5	ENSG00000105737	3070	HELLS	ENSG00000119969
2902	GRIN1	ENSG00000176884	10220	GDF11	ENSG00000135414
2903	GRIN2A	ENSG00000183454	57453	DSCAML1	ENSG00000177103
2904	GRIN2B	ENSG00000273079	57453	DSCAML1	ENSG00000177103
2905	GRIN2C	ENSG00000161509	51412	ACTL6B	ENSG00000077080
2906	GRIN2D	ENSG00000105464	51412	ACTL6B	ENSG00000077080
2907	GRINA	ENSG00000178719	11313	LYPLA2	ENSG00000011009
2908	NR3C1	ENSG00000113580	9926	LPGAT1	ENSG00000123684
2909	ARHGAP35	ENSG00000160007	8540	AGPS	ENSG00000018510
2911	GRM1	ENSG00000152822	8499	PPFIA2	ENSG00000139220
2912	GRM2	ENSG00000164082	10220	GDF11	ENSG00000135414
2913	GRM3	ENSG00000198822	286046	XKR6	ENSG00000171044
2914	GRM4	ENSG00000124493	286046	XKR6	ENSG00000171044
2916	GRM6	ENSG00000113262	212	ALAS2	ENSG00000158578
2917	GRM7	ENSG00000196277	1826	DSCAM	ENSG00000171587
2918	GRM8	ENSG00000179603	1826	DSCAM	ENSG00000171587
2919	CXCL1	ENSG00000163739	22856	CHSY1	ENSG00000131873
2920	CXCL2	ENSG00000081041	55858	TMEM165	ENSG00000134851
2921	CXCL3	ENSG00000163734	10220	GDF11	ENSG00000135414
2922	GRP	ENSG00000134443	10220	GDF11	ENSG00000135414
2923	PDIA3	ENSG00000167004	5034	P4HB	ENSG00000185624
2925	GRPR	ENSG00000126010	212	ALAS2	ENSG00000158578
2926	GRSF1	ENSG00000132463	56912	IFT46	ENSG00000118096
2928	GSC2	ENSG00000063515	212	ALAS2	ENSG00000158578
2931	GSK3A	ENSG00000105723	1209	CLPTM1	ENSG00000104853
2932	GSK3B	ENSG00000082701	6907	TBL1X	ENSG00000101849
2936	GSR	ENSG00000104687	3148	HMGB2	ENSG00000164104
2937	GSS	ENSG00000100983	10171	RCL1	ENSG00000120158
2938	GSTA1	ENSG00000243955	159371	SLC35G1	ENSG00000176273
2939	GSTA2	ENSG00000244067	55858	TMEM165	ENSG00000134851
2940	GSTA3	ENSG00000174156	9615	GDA	ENSG00000119125
2941	GSTA4	ENSG00000170899	50814	NSDHL	ENSG00000147383
2944	GSTM1	ENSG00000134184	6611	SMS	ENSG00000102172
2946	GSTM2	ENSG00000213366	6611	SMS	ENSG00000102172
2948	GSTM4	ENSG00000168765	4190	MDH1	ENSG00000014641
2949	GSTM5	ENSG00000134201	9781	RNF144A	ENSG00000151692
2950	GSTP1	ENSG00000084207	4190	MDH1	ENSG00000014641
2954	GSTZ1	ENSG00000100577	11313	LYPLA2	ENSG00000011009
2957	GTF2A1	ENSG00000165417	54557	SGTB	ENSG00000197860
2958	GTF2A2	ENSG00000140307	51234	EMC4	ENSG00000128463
2959	GTF2B	ENSG00000137947	5471	PPAT	ENSG00000128059
2960	GTF2E1	ENSG00000153767	1393	CRHBP	ENSG00000145708
2961	GTF2E2	ENSG00000197265	4236	MFAP1	ENSG00000140259
2962	GTF2F1	ENSG00000125651	10363	HMG20A	ENSG00000140382
2963	GTF2F2	ENSG00000188342	10813	UTP14A	ENSG00000156697
2965	GTF2H1	ENSG00000110768	53371	NUP54	ENSG00000138750
2966	GTF2H2	ENSG00000145736	10171	RCL1	ENSG00000120158
2967	GTF2H3	ENSG00000111358	10171	RCL1	ENSG00000120158
2968	GTF2H4	ENSG00000213780	5695	PSMB7	ENSG00000136930
2975	GTF3C1	ENSG00000077235	25885	POLR1A	ENSG00000068654
2977	GUCY1A2	ENSG00000152402	57453	DSCAML1	ENSG00000177103
2978	GUCA1A	ENSG00000048545	212	ALAS2	ENSG00000158578
2979	GUCA1B	ENSG00000112599	212	ALAS2	ENSG00000158578
2980	GUCA2A	ENSG00000197273	212	ALAS2	ENSG00000158578
2981	GUCA2B	ENSG00000044012	10220	GDF11	ENSG00000135414
2982	GUCY1A3	ENSG00000164116	9781	RNF144A	ENSG00000151692
2983	GUCY1B3	ENSG00000061918	114789	SLC25A25	ENSG00000148339
2984	GUCY2C	ENSG00000070019	55858	TMEM165	ENSG00000134851
2986	GUCY2F	ENSG00000101890	212	ALAS2	ENSG00000158578
2987	GUK1	ENSG00000143774	533	ATP6V0B	ENSG00000117410
2990	GUSB	ENSG00000169919	22856	CHSY1	ENSG00000131873
2992	GYG1	ENSG00000163754	11313	LYPLA2	ENSG00000011009
2993	GYPA	ENSG00000170180	212	ALAS2	ENSG00000158578
2994	GYPB	ENSG00000250361	212	ALAS2	ENSG00000158578
2995	GYPC	ENSG00000136732	11313	LYPLA2	ENSG00000011009
2996	GYPE	ENSG00000197465	212	ALAS2	ENSG00000158578
2997	GYS1	ENSG00000104812	22911	WDR47	ENSG00000085433
2998	GYS2	ENSG00000111713	55858	TMEM165	ENSG00000134851
2999	GZMH	ENSG00000100450	10220	GDF11	ENSG00000135414
3000	GUCY2D	ENSG00000132518	253738	EBF3	ENSG00000108001
3001	GZMA	ENSG00000145649	55858	TMEM165	ENSG00000134851
3002	GZMB	ENSG00000100453	10220	GDF11	ENSG00000135414
3003	GZMK	ENSG00000113088	55858	TMEM165	ENSG00000134851
3004	GZMM	ENSG00000197540	10220	GDF11	ENSG00000135414
3005	H1F0	ENSG00000189060	3148	HMGB2	ENSG00000164104
3009	HIST1H1B	ENSG00000184357	9615	GDA	ENSG00000119125
3013	HIST1H2AD	ENSG00000196866	10220	GDF11	ENSG00000135414
3014	H2AFX	ENSG00000188486	27238	GPKOW	ENSG00000068394
3015	H2AFZ	ENSG00000164032	8721	EDF1	ENSG00000107223
3017	HIST1H2BD	ENSG00000158373	10480	EIF3M	ENSG00000149100
3024	HIST1H1A	ENSG00000124610	55858	TMEM165	ENSG00000134851
3026	HABP2	ENSG00000148702	55858	TMEM165	ENSG00000134851
3028	HSD17B10	ENSG00000072506	5695	PSMB7	ENSG00000136930
3029	HAGH	ENSG00000063854	4190	MDH1	ENSG00000014641
3030	HADHA	ENSG00000084754	4190	MDH1	ENSG00000014641
3032	HADHB	ENSG00000138029	4190	MDH1	ENSG00000014641
3033	HADH	ENSG00000138796	4190	MDH1	ENSG00000014641
3034	HAL	ENSG00000084110	55858	TMEM165	ENSG00000134851
3035	HARS	ENSG00000170445	51699	VPS29	ENSG00000111237
3036	HAS1	ENSG00000105509	55858	TMEM165	ENSG00000134851
3037	HAS2	ENSG00000170961	253738	EBF3	ENSG00000108001
3038	HAS3	ENSG00000103044	131405	TRIM71	ENSG00000206557
3042	HBM	ENSG00000206177	212	ALAS2	ENSG00000158578
3043	HBB	ENSG00000244734	10390	CEPT1	ENSG00000134255
3045	HBD	ENSG00000223609	212	ALAS2	ENSG00000158578
3047	HBG1	ENSG00000213934	9615	GDA	ENSG00000119125
3049	HBQ1	ENSG00000086506	80258	EFHC2	ENSG00000183690
3050	HBZ	ENSG00000130656	212	ALAS2	ENSG00000158578
3053	SERPIND1	ENSG00000099937	55858	TMEM165	ENSG00000134851
3054	HCFC1	ENSG00000172534	23019	CNOT1	ENSG00000125107
3059	HCLS1	ENSG00000180353	80011	FAM192A	ENSG00000172775
3060	HCRT	ENSG00000161610	10220	GDF11	ENSG00000135414
3061	HCRTR1	ENSG00000121764	212	ALAS2	ENSG00000158578
3062	HCRTR2	ENSG00000137252	212	ALAS2	ENSG00000158578
3064	HTT	ENSG00000197386	23195	MDN1	ENSG00000112159
3065	HDAC1	ENSG00000116478	23326	USP22	ENSG00000124422
3066	HDAC2	ENSG00000196591	3069	HDLBP	ENSG00000115677
3067	HDC	ENSG00000140287	253738	EBF3	ENSG00000108001
3068	HDGF	ENSG00000143321	10808	HSPH1	ENSG00000120694
3071	NCKAP1L	ENSG00000123338	11260	XPOT	ENSG00000184575
3073	HEXA	ENSG00000213614	55858	TMEM165	ENSG00000134851
3074	HEXB	ENSG00000049860	5660	PSAP	ENSG00000197746
3075	CFH	ENSG00000000971	22856	CHSY1	ENSG00000131873
3077	HFE	ENSG00000010704	10390	CEPT1	ENSG00000134255
3078	CFHR1	ENSG00000244414	55858	TMEM165	ENSG00000134851
3081	HGD	ENSG00000113924	253738	EBF3	ENSG00000108001
3082	HGF	ENSG00000019991	5754	PTK7	ENSG00000112655
3083	HGFAC	ENSG00000109758	55858	TMEM165	ENSG00000134851
3084	NRG1	ENSG00000157168	10243	GPHN	ENSG00000171723
3087	HHEX	ENSG00000152804	338692	ANKRD13D	ENSG00000172932
3091	HIF1A	ENSG00000100644	10625	IVNS1ABP	ENSG00000116679
3092	HIP1	ENSG00000127946	54878	DPP8	ENSG00000074603
3093	UBE2K	ENSG00000078140	80335	WDR82	ENSG00000164091
3094	HINT1	ENSG00000169567	4190	MDH1	ENSG00000014641
3096	HIVEP1	ENSG00000095951	25782	RAB3GAP2	ENSG00000118873
3097	HIVEP2	ENSG00000010818	91404	SESTD1	ENSG00000187231
3099	HK2	ENSG00000159399	9960	USP3	ENSG00000140455
3101	HK3	ENSG00000160883	159371	SLC35G1	ENSG00000176273
3104	ZBTB48	ENSG00000204859	8721	EDF1	ENSG00000107223
3106	HLA-B	ENSG00000234745	5660	PSAP	ENSG00000197746
3107	HLA-C	ENSG00000204525	55858	TMEM165	ENSG00000134851
3108	HLA-DMA	ENSG00000204257	55858	TMEM165	ENSG00000134851
3109	HLA-DMB	ENSG00000242574	10390	CEPT1	ENSG00000134255
3111	HLA-DOA	ENSG00000204252	159371	SLC35G1	ENSG00000176273
3112	HLA-DOB	ENSG00000241106	55858	TMEM165	ENSG00000134851
3113	HLA-DPA1	ENSG00000231389	55858	TMEM165	ENSG00000134851
3115	HLA-DPB1	ENSG00000223865	55858	TMEM165	ENSG00000134851
3117	HLA-DQA1	ENSG00000196735	55858	TMEM165	ENSG00000134851
3118	HLA-DQA2	ENSG00000237541	55858	TMEM165	ENSG00000134851
3119	HLA-DQB1	ENSG00000179344	22856	CHSY1	ENSG00000131873
3120	HLA-DQB2	ENSG00000232629	10220	GDF11	ENSG00000135414
3122	HLA-DRA	ENSG00000204287	5660	PSAP	ENSG00000197746
3123	HLA-DRB1	ENSG00000196126	5660	PSAP	ENSG00000197746
3127	HLA-DRB5	ENSG00000198502	10220	GDF11	ENSG00000135414
3131	HLF	ENSG00000108924	81573	ANKRD13C	ENSG00000118454
3133	HLA-E	ENSG00000204592	10890	RAB10	ENSG00000084733
3134	HLA-F	ENSG00000204642	5660	PSAP	ENSG00000197746
3135	HLA-G	ENSG00000204632	55858	TMEM165	ENSG00000134851
3141	HLCS	ENSG00000159267	2037	EPB41L2	ENSG00000079819
3142	HLX	ENSG00000136630	203054	ADCK5	ENSG00000173137
3145	HMBS	ENSG00000256269	25988	HINFP	ENSG00000172273
3146	HMGB1	ENSG00000189403	84950	PRPF38A	ENSG00000134748
3149	HMGB3	ENSG00000029993	84950	PRPF38A	ENSG00000134748
3150	HMGN1	ENSG00000205581	3148	HMGB2	ENSG00000164104
3151	HMGN2	ENSG00000198830	3148	HMGB2	ENSG00000164104
3155	HMGCL	ENSG00000117305	10390	CEPT1	ENSG00000134255
3156	HMGCR	ENSG00000113161	29927	SEC61A1	ENSG00000058262
3158	HMGCS2	ENSG00000134240	253738	EBF3	ENSG00000108001
3159	HMGA1	ENSG00000137309	3148	HMGB2	ENSG00000164104
3161	HMMR	ENSG00000072571	55858	TMEM165	ENSG00000134851
3162	HMOX1	ENSG00000100292	4190	MDH1	ENSG00000014641
3163	HMOX2	ENSG00000103415	4190	MDH1	ENSG00000014641
3164	NR4A1	ENSG00000123358	6675	UAP1	ENSG00000117143
3166	HMX1	ENSG00000215612	212	ALAS2	ENSG00000158578
3167	HMX2	ENSG00000188816	10220	GDF11	ENSG00000135414
3171	FOXA3	ENSG00000170608	253738	EBF3	ENSG00000108001
3172	HNF4A	ENSG00000101076	253738	EBF3	ENSG00000108001
3174	HNF4G	ENSG00000164749	253738	EBF3	ENSG00000108001
3175	ONECUT1	ENSG00000169856	131405	TRIM71	ENSG00000206557
3176	HNMT	ENSG00000150540	4190	MDH1	ENSG00000014641
3177	SLC29A2	ENSG00000174669	55858	TMEM165	ENSG00000134851
3178	HNRNPA1	ENSG00000135486	1937	EEF1G	ENSG00000254772
3181	HNRNPA2B1	ENSG00000122566	81	ACTN4	ENSG00000130402
3182	HNRNPAB	ENSG00000197451	3052	HCCS	ENSG00000004961
3184	HNRNPD	ENSG00000138668	10109	ARPC2	ENSG00000163466
3185	HNRNPF	ENSG00000169813	10109	ARPC2	ENSG00000163466
3188	HNRNPH2	ENSG00000126945	10890	RAB10	ENSG00000084733
3189	HNRNPH3	ENSG00000096746	5536	PPP5C	ENSG00000011485
3192	HNRNPU	ENSG00000153187	5230	PGK1	ENSG00000102144
3195	TLX1	ENSG00000107807	131405	TRIM71	ENSG00000206557
3196	TLX2	ENSG00000115297	131405	TRIM71	ENSG00000206557
3198	HOXA1	ENSG00000105991	131405	TRIM71	ENSG00000206557
3199	HOXA2	ENSG00000105996	212	ALAS2	ENSG00000158578
3200	HOXA3	ENSG00000105997	9319	TRIP13	ENSG00000071539
3202	HOXA5	ENSG00000106004	10098	TSPAN5	ENSG00000168785
3203	HOXA6	ENSG00000106006	55858	TMEM165	ENSG00000134851
3204	HOXA7	ENSG00000122592	253738	EBF3	ENSG00000108001
3206	HOXA10	ENSG00000253293	253738	EBF3	ENSG00000108001
3207	HOXA11	ENSG00000005073	253738	EBF3	ENSG00000108001
3208	HPCA	ENSG00000121905	146330	FBXL16	ENSG00000127585
3211	HOXB1	ENSG00000120094	212	ALAS2	ENSG00000158578
3212	HOXB2	ENSG00000173917	253738	EBF3	ENSG00000108001
3213	HOXB3	ENSG00000120093	4919	ROR1	ENSG00000185483
3214	HOXB4	ENSG00000182742	253738	EBF3	ENSG00000108001
3215	HOXB5	ENSG00000120075	253738	EBF3	ENSG00000108001
3216	HOXB6	ENSG00000108511	253738	EBF3	ENSG00000108001
3217	HOXB7	ENSG00000260027	253738	EBF3	ENSG00000108001
3218	HOXB8	ENSG00000120068	131405	TRIM71	ENSG00000206557
3219	HOXB9	ENSG00000170689	253738	EBF3	ENSG00000108001
3223	HOXC6	ENSG00000197757	131405	TRIM71	ENSG00000206557
3224	HOXC8	ENSG00000037965	131405	TRIM71	ENSG00000206557
3225	HOXC9	ENSG00000180806	131405	TRIM71	ENSG00000206557
3226	HOXC10	ENSG00000180818	131405	TRIM71	ENSG00000206557
3227	HOXC11	ENSG00000123388	131405	TRIM71	ENSG00000206557
3228	HOXC12	ENSG00000123407	10220	GDF11	ENSG00000135414
3229	HOXC13	ENSG00000123364	131405	TRIM71	ENSG00000206557
3234	HOXD8	ENSG00000175879	253738	EBF3	ENSG00000108001
3235	HOXD9	ENSG00000128709	9615	GDA	ENSG00000119125
3236	HOXD10	ENSG00000128710	253738	EBF3	ENSG00000108001
3237	HOXD11	ENSG00000128713	212	ALAS2	ENSG00000158578
3238	HOXD12	ENSG00000170178	212	ALAS2	ENSG00000158578
3239	HOXD13	ENSG00000128714	131405	TRIM71	ENSG00000206557
3240	HP	ENSG00000257017	55858	TMEM165	ENSG00000134851
3241	HPCAL1	ENSG00000115756	10336	PCGF3	ENSG00000185619
3242	HPD	ENSG00000158104	253738	EBF3	ENSG00000108001
3248	HPGD	ENSG00000164120	5362	PLXNA2	ENSG00000076356
3249	HPN	ENSG00000105707	9615	GDA	ENSG00000119125
3250	HPR	ENSG00000261701	55858	TMEM165	ENSG00000134851
3251	HPRT1	ENSG00000165704	11152	WDR45	ENSG00000196998
3257	HPS1	ENSG00000107521	60386	SLC25A19	ENSG00000125454
3263	HPX	ENSG00000110169	55858	TMEM165	ENSG00000134851
3265	HRAS	ENSG00000174775	9352	TXNL1	ENSG00000091164
3267	AGFG1	ENSG00000173744	9926	LPGAT1	ENSG00000123684
3268	AGFG2	ENSG00000106351	64224	HERPUD2	ENSG00000122557
3269	HRH1	ENSG00000196639	9781	RNF144A	ENSG00000151692
3270	HRC	ENSG00000130528	9615	GDA	ENSG00000119125
3273	HRG	ENSG00000113905	55858	TMEM165	ENSG00000134851
3274	HRH2	ENSG00000113749	51412	ACTL6B	ENSG00000077080
3276	PRMT1	ENSG00000126457	11051	NUDT21	ENSG00000167005
3280	HES1	ENSG00000114315	83874	TBC1D10A	ENSG00000099992
3281	HSBP1	ENSG00000230989	9352	TXNL1	ENSG00000091164
3283	HSD3B1	ENSG00000203857	212	ALAS2	ENSG00000158578
3284	HSD3B2	ENSG00000203859	55858	TMEM165	ENSG00000134851
3290	HSD11B1	ENSG00000117594	79903	NAA60	ENSG00000122390
3291	HSD11B2	ENSG00000176387	6713	SQLE	ENSG00000104549
3292	HSD17B1	ENSG00000108786	51412	ACTL6B	ENSG00000077080
3293	HSD17B3	ENSG00000130948	80258	EFHC2	ENSG00000183690
3294	HSD17B2	ENSG00000086696	55858	TMEM165	ENSG00000134851
3295	HSD17B4	ENSG00000133835	4190	MDH1	ENSG00000014641
3297	HSF1	ENSG00000185122	10171	RCL1	ENSG00000120158
3298	HSF2	ENSG00000025156	24140	FTSJ1	ENSG00000068438
3300	DNAJB2	ENSG00000135924	10480	EIF3M	ENSG00000149100
3301	DNAJA1	ENSG00000086061	689	BTF3	ENSG00000145741
3305	HSPA1L	ENSG00000204390	159371	SLC35G1	ENSG00000176273
3308	HSPA4	ENSG00000170606	10963	STIP1	ENSG00000168439
3309	HSPA5	ENSG00000044574	5230	PGK1	ENSG00000102144
3310	HSPA6	ENSG00000173110	115201	ATG4A	ENSG00000101844
3312	HSPA8	ENSG00000109971	1938	EEF2	ENSG00000167658
3313	HSPA9	ENSG00000113013	5230	PGK1	ENSG00000102144
3315	HSPB1	ENSG00000106211	4190	MDH1	ENSG00000014641
3320	HSP90AA1	ENSG00000080824	6711	SPTBN1	ENSG00000115306
3321	IGSF3	ENSG00000143061	1954	MEGF8	ENSG00000105429
3329	HSPD1	ENSG00000144381	10383	TUBB4B	ENSG00000188229
3336	HSPE1	ENSG00000115541	9775	EIF4A3	ENSG00000141543
3337	DNAJB1	ENSG00000132002	8721	EDF1	ENSG00000107223
3338	DNAJC4	ENSG00000110011	4190	MDH1	ENSG00000014641
3339	HSPG2	ENSG00000142798	5787	PTPRB	ENSG00000127329
3340	NDST1	ENSG00000070614	89970	RSPRY1	ENSG00000159579
3344	FOXN2	ENSG00000170802	10427	SEC24B	ENSG00000138802
3350	HTR1A	ENSG00000178394	51412	ACTL6B	ENSG00000077080
3351	HTR1B	ENSG00000135312	212	ALAS2	ENSG00000158578
3352	HTR1D	ENSG00000179546	212	ALAS2	ENSG00000158578
3354	HTR1E	ENSG00000168830	51412	ACTL6B	ENSG00000077080
3355	HTR1F	ENSG00000179097	212	ALAS2	ENSG00000158578
3357	HTR2B	ENSG00000135914	55858	TMEM165	ENSG00000134851
3358	HTR2C	ENSG00000147246	286046	XKR6	ENSG00000171044
3359	HTR3A	ENSG00000166736	10220	GDF11	ENSG00000135414
3361	HTR5A	ENSG00000157219	51412	ACTL6B	ENSG00000077080
3362	HTR6	ENSG00000158748	212	ALAS2	ENSG00000158578
3363	HTR7	ENSG00000148680	51412	ACTL6B	ENSG00000077080
3364	HUS1	ENSG00000136273	10171	RCL1	ENSG00000120158
3371	TNC	ENSG00000041982	5787	PTPRB	ENSG00000127329
3375	IAPP	ENSG00000121351	10220	GDF11	ENSG00000135414
3376	IARS	ENSG00000196305	908	CCT6A	ENSG00000146731
3381	IBSP	ENSG00000029559	10220	GDF11	ENSG00000135414
3382	ICA1	ENSG00000003147	115201	ATG4A	ENSG00000101844
3383	ICAM1	ENSG00000090339	55858	TMEM165	ENSG00000134851
3384	ICAM2	ENSG00000108622	7779	SLC30A1	ENSG00000170385
3385	ICAM3	ENSG00000076662	55858	TMEM165	ENSG00000134851
3386	ICAM4	ENSG00000105371	212	ALAS2	ENSG00000158578
3394	IRF8	ENSG00000140968	24140	FTSJ1	ENSG00000068438
3397	ID1	ENSG00000125968	11313	LYPLA2	ENSG00000011009
3399	ID3	ENSG00000117318	79903	NAA60	ENSG00000122390
3400	ID4	ENSG00000172201	11313	LYPLA2	ENSG00000011009
3416	IDE	ENSG00000119912	55243	KIRREL	ENSG00000183853
3417	IDH1	ENSG00000138413	4190	MDH1	ENSG00000014641
3418	IDH2	ENSG00000182054	5049	PAFAH1B2	ENSG00000168092
3419	IDH3A	ENSG00000166411	1175	AP2S1	ENSG00000042753
3420	IDH3B	ENSG00000101365	4190	MDH1	ENSG00000014641
3421	IDH3G	ENSG00000067829	11152	WDR45	ENSG00000196998
3422	IDI1	ENSG00000067064	829	CAPZA1	ENSG00000116489
3423	IDS	ENSG00000010404	5787	PTPRB	ENSG00000127329
3425	IDUA	ENSG00000127415	55858	TMEM165	ENSG00000134851
3426	CFI	ENSG00000205403	56889	TM9SF3	ENSG00000077147
3428	IFI16	ENSG00000163565	55854	ZC3H15	ENSG00000065548
3430	IFI35	ENSG00000068079	159371	SLC35G1	ENSG00000176273
3433	IFIT2	ENSG00000119922	80011	FAM192A	ENSG00000172775
3434	IFIT1	ENSG00000185745	56912	IFT46	ENSG00000118096
3437	IFIT3	ENSG00000119917	4190	MDH1	ENSG00000014641
3439	IFNA1	ENSG00000197919	253738	EBF3	ENSG00000108001
3440	IFNA2	ENSG00000188379	212	ALAS2	ENSG00000158578
3441	IFNA4	ENSG00000236637	212	ALAS2	ENSG00000158578
3443	IFNA6	ENSG00000120235	212	ALAS2	ENSG00000158578
3444	IFNA7	ENSG00000214042	10220	GDF11	ENSG00000135414
3445	IFNA8	ENSG00000120242	212	ALAS2	ENSG00000158578
3446	IFNA10	ENSG00000186803	212	ALAS2	ENSG00000158578
3447	IFNA13	ENSG00000233816	253738	EBF3	ENSG00000108001
3449	IFNA16	ENSG00000147885	212	ALAS2	ENSG00000158578
3451	IFNA17	ENSG00000234829	212	ALAS2	ENSG00000158578
3452	IFNA21	ENSG00000137080	212	ALAS2	ENSG00000158578
3454	IFNAR1	ENSG00000142166	25780	RASGRP3	ENSG00000152689
3455	IFNAR2	ENSG00000159110	23193	GANAB	ENSG00000089597
3456	IFNB1	ENSG00000171855	10220	GDF11	ENSG00000135414
3458	IFNG	ENSG00000111537	10220	GDF11	ENSG00000135414
3459	IFNGR1	ENSG00000027697	5660	PSAP	ENSG00000197746
3460	IFNGR2	ENSG00000159128	55858	TMEM165	ENSG00000134851
3467	IFNW1	ENSG00000177047	212	ALAS2	ENSG00000158578
3475	IFRD1	ENSG00000006652	5049	PAFAH1B2	ENSG00000168092
3476	IGBP1	ENSG00000089289	10813	UTP14A	ENSG00000156697
3479	IGF1	ENSG00000017427	22856	CHSY1	ENSG00000131873
3480	IGF1R	ENSG00000140443	80821	DDHD1	ENSG00000100523
3481	IGF2	ENSG00000167244	22856	CHSY1	ENSG00000131873
3482	IGF2R	ENSG00000197081	5787	PTPRB	ENSG00000127329
3483	IGFALS	ENSG00000099769	55858	TMEM165	ENSG00000134851
3484	IGFBP1	ENSG00000146678	55858	TMEM165	ENSG00000134851
3485	IGFBP2	ENSG00000115457	22856	CHSY1	ENSG00000131873
3486	IGFBP3	ENSG00000146674	22856	CHSY1	ENSG00000131873
3487	IGFBP4	ENSG00000141753	5660	PSAP	ENSG00000197746
3488	IGFBP5	ENSG00000115461	22856	CHSY1	ENSG00000131873
3489	IGFBP6	ENSG00000167779	55858	TMEM165	ENSG00000134851
3490	IGFBP7	ENSG00000163453	5660	PSAP	ENSG00000197746
3491	CYR61	ENSG00000142871	5660	PSAP	ENSG00000197746
3508	IGHMBP2	ENSG00000132740	83452	RAB33B	ENSG00000172007
3516	RBPJ	ENSG00000168214	29	ABR	ENSG00000159842
3543	IGLL1	ENSG00000128322	212	ALAS2	ENSG00000158578
3547	IGSF1	ENSG00000147255	10220	GDF11	ENSG00000135414
3549	IHH	ENSG00000163501	253738	EBF3	ENSG00000108001
3551	IKBKB	ENSG00000104365	10425	ARIH2	ENSG00000177479
3552	IL1A	ENSG00000115008	55858	TMEM165	ENSG00000134851
3553	IL1B	ENSG00000125538	115201	ATG4A	ENSG00000101844
3554	IL1R1	ENSG00000115594	22856	CHSY1	ENSG00000131873
3556	IL1RAP	ENSG00000196083	23071	ERP44	ENSG00000023318
3557	IL1RN	ENSG00000136689	56889	TM9SF3	ENSG00000077147
3558	IL2	ENSG00000109471	212	ALAS2	ENSG00000158578
3559	IL2RA	ENSG00000134460	10220	GDF11	ENSG00000135414
3560	IL2RB	ENSG00000100385	55858	TMEM165	ENSG00000134851
3561	IL2RG	ENSG00000147168	6713	SQLE	ENSG00000104549
3562	IL3	ENSG00000164399	10220	GDF11	ENSG00000135414
3563	IL3RA	ENSG00000185291	55858	TMEM165	ENSG00000134851
3565	IL4	ENSG00000113520	10220	GDF11	ENSG00000135414
3566	IL4R	ENSG00000077238	23193	GANAB	ENSG00000089597
3567	IL5	ENSG00000113525	10220	GDF11	ENSG00000135414
3568	IL5RA	ENSG00000091181	10220	GDF11	ENSG00000135414
3569	IL6	ENSG00000136244	60386	SLC25A19	ENSG00000125454
3570	IL6R	ENSG00000160712	25780	RASGRP3	ENSG00000152689
3572	IL6ST	ENSG00000134352	5787	PTPRB	ENSG00000127329
3574	IL7	ENSG00000104432	5362	PLXNA2	ENSG00000076356
3575	IL7R	ENSG00000168685	55858	TMEM165	ENSG00000134851
3577	CXCR1	ENSG00000163464	55858	TMEM165	ENSG00000134851
3578	IL9	ENSG00000145839	212	ALAS2	ENSG00000158578
[truncated: 12,543 more rows]
